# Supplementary material for: Characterizing the Key Metabolic Pathways of the Neonatal Mouse Heart Using a Quantitative Combinatorial Omics Approach
Source: Front Physiol. 2018 Apr 11;9:365. doi: 10.3389/fphys.2018.00365 (PMC5904546; doi:10.3389/fphys.2018.00365)
Supplement: Supplementary file 2 [file Table1.XLSX]

## Sheet: OrigTable_HDMSE
Characterising the key metabolic pathways of the neonatal mouse heart using an untargeted quantitative combinatorial omics approach. Maciej Lalowski1,+,*, Susann Björk2,+, Piet Finckenberg2, Rabah Soliymani1, Miikka Tarkia2, Giulio Calza1, Daria Blokhina2, Sari Tulokas2, Matti Kankainen3,4, Päivi Lakkisto5, Marc Baumann1, Esko Kankuri2 & Eero Mervaala2 Affiliations 1 Helsinki Institute of Life Sc…
Differentially Expressed	Accession	Peptide count	Unique peptides	Confidence score	Anova (p)	Max fold change	Ratio P7/P1	log2FC Ratio P7/P1	Highest mean condition	Lowest mean condition	Description	mouse_heart_149_01	mouse_heart_149_02	mouse_heart_149_03	mouse_heart_150_01	mouse_heart_150_02	mouse_heart_150_03	mouse_heart_155_01	mouse_heart_155_02	mouse_heart_155_03	mouse_heart_156_01	mouse_heart_156_02	mouse_heart_156_03	mouse_heart_157_01	mouse_heart_157_02	mouse_heart_157_03	mouse_heart_159_01	mouse_heart_749_01	mouse_heart_749_02	mouse_heart_749_03	mouse_heart_750_01	mouse_heart_750_02	mouse_heart_750_03	mouse_heart_751_01	mouse_heart_751_02	mouse_heart_751_03	mouse_heart_754_01	mouse_heart_754_02	mouse_heart_754_03	mouse_heart_757_01	mouse_heart_757_02	mouse_heart_757_03	mouse_heart_759_01	mouse_heart_759_02	mouse_heart_759_03	Average P1	Average P7
1	Q9Z331	58	6	315.916	8.19404e-05	2.2982	0.435123	-1.2005	P1	P7	Keratin, type II cytoskeletal 6B OS=Mus musculus GN=Krt6b PE=2 SV=3	21937.4	20764	21509.9	14758.2	15469.9	16304.7	15659.7	15500.4	16258.4	22052.2	22512.7	23145.4	4961	4161.07	5301.66	39465.1	9060.13	9118.8	9364.15	5860.73	6098.61	6562.19	6480.77	6278.36	6313.97	10476.5	10943	11603.1	7668.16	6982.83	6383.11	5606.15	5778.98	6367.59	17485.1	7608.18
1	Q9WVL3	25	7	127.82	7.74429e-08	1.55802	0.641839	-0.639717	P1	P7	Solute carrier family 12 member 7 OS=Mus musculus GN=Slc12a7 PE=1 SV=1	6143.46	6347.76	6105.89	5828.37	5839.88	6065.69	5777.66	5973.19	5831.91	7032.58	6955.71	7704.56	4141.82	3815.08	4043.18	5425.96	4004.43	3949.13	4075.58	2943.72	3040.75	3053.57	3276.38	3470.93	3686.14	4354.69	4512.87	4556.98	4338.01	4321.4	4580.8	2836.18	3035.56	3138.9	5814.54	3732
1	Q9WV80	16	3	79.073	2.66901e-07	4.0171	0.248935	-2.00616	P1	P7	Sorting nexin-1 OS=Mus musculus GN=Snx1 PE=1 SV=1	2914.8	2685.51	2756.82	1574.32	1532.55	1395.33	2204.53	1958.74	1970.57	1532.16	1198.46	643.491	353.055	386.966	407.185	2419	403.534	403.43	378.221	281.817	244.521	257.143	267.705	292.3	276.381	525.619	516.784	555.941	669.344	731.907	628.962	240.657	262.405	326.06	1620.84	403.485
1	Q9WV60	14	3	77.4656	2.0807e-08	2.7567	0.362753	-1.46294	P1	P7	Glycogen synthase kinase-3 beta OS=Mus musculus GN=Gsk3b PE=1 SV=2	2180.59	2225.79	2368.19	2662.26	2887.03	2673.27	2080.5	2129.82	2215.14	4105.29	4567.25	3973.53	1037.38	1038.01	1137.89	2471.51	805.937	758.114	794.804	607.055	578.467	681.91	622.157	637.336	704.145	1304.03	1393.77	1302.53	1210.02	1203.66	1439.43	731.93	709.729	738.23	2484.59	901.292
1	Q9WV02	25	6	223.164	1.83076e-08	1.69927	0.588487	-0.764917	P1	P7	RNA-binding motif protein, X chromosome OS=Mus musculus GN=Rbmx PE=1 SV=1	19287.5	19339.9	19418.8	18115.3	18746.3	18942.9	17387.6	17720.6	18936.1	24315.3	24286.9	24960.2	12983.3	12741.9	12940.3	19000.8	11016.7	10446.5	10628.1	9640.24	9458.22	9398.36	9164.67	8873.25	10093.8	14439.6	14971.7	15335.7	12642.7	12786.3	13927.9	8414.41	8427.11	8368.94	18695.2	11001.9
1	Q9WUZ5	43	16	251.089	5.92938e-08	1.87312	0.533869	-0.905441	P1	P7	Troponin I, slow skeletal muscle OS=Mus musculus GN=Tnni1 PE=2 SV=3	33720.5	35198	35606.5	39124.3	39693.2	40066.7	29654.8	30847.5	30278	51285.4	50656.9	53860.7	20730.9	20752	21368.5	37663.3	19007	18597.7	18690.5	19881.1	20440.2	19624.1	18211.5	18790.4	18190	23179.8	23584.8	23986.8	20423.7	20078.5	21312.1	12465.9	12554.2	13629.9	35656.7	19036
1	Q9R1T4	19	4	118.553	6.54699e-13	1.83809	0.544043	-0.878208	P1	P7	Septin-6 OS=Mus musculus GN=Sept6 PE=1 SV=4	3298.16	3307.27	3176.37	3324.7	3359	3264.33	2483.87	2556.05	2759.66	3307.52	4000.92	4208.82	2477.11	2552.5	2506.63	2847.28	1840.5	1518.33	1864.87	1622.04	1736.67	1740.35	1832.53	1706.1	2117.13	1598.89	1671.71	1888.75	1607.63	1730.4	1877.72	1252.59	1290.29	1357.15	3089.39	1680.76
1	Q9R1T2	9	2	58.6866	0.0168892	1.58157	0.632284	-0.661354	P1	P7	SUMO-activating enzyme subunit 1 OS=Mus musculus GN=Sae1 PE=1 SV=1	42.0208	19.048	70.1384	116.272	112.977	128.18	106.16	81.0651	91.2368	228.436	167.209	196.689	36.1828	35.386	15.4675	98.4352	252.425	265.988	186.514	35.3783	18.8618	4.81078	35.1272	52.1116	14.5824	22.8556	11.5337	10.8159	19.5605	28.9109	43.634	43.5998	27.4167	24.794	96.5564	61.0511
1	Q9R1P3	17	5	137.982	2.4452e-11	1.69995	0.588252	-0.765495	P1	P7	Proteasome subunit beta type-2 OS=Mus musculus GN=Psmb2 PE=1 SV=1	7080.7	6962.58	7734.78	6844.15	7010.6	7161.31	5114.84	5126.88	5372.73	9016.29	8995.11	8753.05	5201.04	5287.72	5592.47	5481.93	3874.07	3811.37	3686.88	3795.73	3861.25	4186.5	4479.71	3908.29	4443.46	3643.47	3786.9	3884.17	3838.95	3742	3976.41	3704.75	3888.82	4123.49	6671.01	3924.23
1	Q9R0H5	46	6	318.576	0.00102245	2.63095	0.38009	-1.39559	P1	P7	Keratin, type II cytoskeletal 71 OS=Mus musculus GN=Krt71 PE=1 SV=1	15137	14671	15181.4	13335.1	15864.7	15168.1	10962.1	11073	10674.2	15260.2	15499.5	8500.26	1682.1	1806.95	1710.84	4286.32	6590.44	6725.4	6408.9	2838.32	2940.47	3031.85	2941.9	2514.34	2851.51	4473.85	5551.04	5214.12	4421.72	3125.61	4645.95	2882.25	2717.02	3165.08	10675.8	4057.76
1	Q9R062	30	17	184.237	1.54032e-12	1.98634	0.503438	-0.990114	P1	P7	Glycogenin-1 OS=Mus musculus GN=Gyg1 PE=2 SV=3	41534	41324.2	41896.4	41727.8	41775	43942.9	37499.1	36345.8	36348.5	63073.6	67597.6	68860.5	37075	38833.3	41486.1	45343.5	18328.6	18747.5	19158.4	23696.4	24408.2	24930.2	23614.1	24206.6	22948.4	24201.9	26121.8	26530.3	24729.1	25949.4	25351.1	18648.1	18592.9	20263	45291.5	22801.4
1	Q9QYR6	19	3	87.2489	3.15935e-07	2.09514	0.477294	-1.06705	P1	P7	Microtubule-associated protein 1A OS=Mus musculus GN=Map1a PE=1 SV=2	11490.4	9701.42	9142.87	8017.29	8007.19	9018.02	5684.37	5574.17	6807.01	14896.3	12824.7	12018.7	5696.62	5427.05	5120.22	10999.9	3696.55	3365.18	3168.07	3591.23	3719.24	3143	3627.03	3024.19	3449.7	4345.25	5797.74	5958.77	4930.04	7880.47	7172.62	2815.73	2961.96	2755.94	8776.64	4189.04
1	Q9QVP4	55	26	297.23	5.39568e-14	1.8178	0.550115	-0.862194	P1	P7	Myosin regulatory light chain 2, atrial isoform OS=Mus musculus GN=Myl7 PE=2 SV=1	197628	207957	202245	203690	204415	188830	199589	200836	193375	248296	236746	233208	219828	224658	206524	187163	98758.6	97396.5	93116.3	141373	140614	141442	144313	149524	141057	93428.7	96691.1	97064.1	107719	106926	98086.9	112606	109251	106965	209687	115352
1	Q9JJF3	15	2	72.4643	0.000827965	1.5562	0.642593	-0.638024	P1	P7	Bifunctional lysine-specific demethylase and histidyl-hydroxylase NO66 OS=Mus musculus GN=No66 PE=1 SV=2	454.289	579.059	562.122	451.591	436.643	543.834	507.353	476.726	494.684	321.001	358.233	309.896	235.868	360.607	284.625	404.162	246.072	220.038	223.921	94.263	132.242	123.717	156.979	147.707	189.104	426.272	460.958	458.449	467.907	456.199	477.31	226.155	233.426	161.157	423.793	272.326
1	Q9ES52	7	2	39.8847	1.25023e-05	1.61179	0.620429	-0.688663	P1	P7	Phosphatidylinositol 3,4,5-trisphosphate 5-phosphatase 1 OS=Mus musculus GN=Inpp5d PE=1 SV=2	1040.96	1309.14	1215.71	538.75	706.244	744.351	1157.3	1116.67	1176.43	880.889	1093.68	1085.96	982.626	936.475	979.97	1067.49	469.775	520.847	651.345	414.197	382.089	427.082	447.183	451.027	381.94	602.194	625.411	629.175	1002.58	908.652	1006.75	811.588	813.482	645.188	1002.04	621.695
1	Q9EQU5	14	5	85.9394	3.10777e-10	2.32747	0.429651	-1.21876	P1	P7	Protein SET OS=Mus musculus GN=Set PE=1 SV=1	8103.86	8840.39	7304.38	8065.25	8883.31	8934.52	7221.78	7342.77	7540.01	11843.3	10888.3	11224.5	4520.99	4571.95	4389.67	9332.29	3077.13	3231.97	3242.62	2741.06	2719.94	2798.37	2961.67	3200.06	3081.93	4087.44	4704.17	4197.79	4966.49	4814.31	4471.88	2669.88	2466.81	2922.99	8062.95	3464.25
1	Q9DC61	24	5	145.426	5.94151e-08	1.58499	0.630919	-0.664474	P1	P7	Mitochondrial-processing peptidase subunit alpha OS=Mus musculus GN=Pmpca PE=1 SV=1	4220.02	4452.86	4559.29	5422.27	4950.6	4930.92	3513.25	3992.12	3945.99	5193.92	5757.68	5153.64	6811.3	6693.64	6365.08	3767.32	2293.56	2072.85	2441.45	2860.89	3310.18	3055.46	2997.09	3216.66	3206.03	4332.46	3657.13	3531.24	3057.12	3427.94	3335.95	3125.17	3084.04	3585.77	4983.12	3143.94
1	Q9D5V5	45	12	267.628	7.52783e-08	1.61338	0.619816	-0.690087	P1	P7	Cullin-5 OS=Mus musculus GN=Cul5 PE=1 SV=3	13787.4	12963.5	13867.5	15394.5	16151.2	16896.8	18928.4	18093.6	20811	18936.5	20550.5	20071	10645.7	10923.6	11125.9	15832.2	10663.6	10713.3	10381.8	8784.44	8455.32	8336.75	7761.16	8188.35	8404.97	10795.3	11403.4	12174.3	11895.3	12375.7	11844	8793.66	8564.65	8259.3	15936.2	9877.52
1	Q9D554	33	6	194.786	0.000202566	1.52876	0.654126	-0.612359	P1	P7	Splicing factor 3A subunit 3 OS=Mus musculus GN=Sf3a3 PE=2 SV=2	2195.64	2347.61	2750.03	2686.48	2915.09	2769.11	2307.32	2270.17	2172.92	2306.39	1976.03	2122.21	1376.64	1657.46	1578.95	1715.32	1602.48	1626.42	1496.16	843.699	886.959	709.073	800.469	806.337	690.266	1918.98	1848.14	1584.6	1840.41	1814.75	1747.87	2010.97	1905.11	1731.99	2196.71	1436.93
1	Q9D3D9	9	5	71.8429	0.000116464	1.8536	0.539489	-0.890334	P1	P7	ATP synthase subunit delta, mitochondrial OS=Mus musculus GN=Atp5d PE=1 SV=1	12893	12871.4	13047.1	14252.4	15806.5	16088	13861.8	14031.5	14946.1	17547.5	16050.6	19388.8	4500.93	5587.91	5779.91	15219.1	4347.87	4904.48	4518.73	4567.97	5381.98	5421.43	5113.83	5645.3	6431.03	9508.86	9775.81	10691.6	11624.5	12006	12504.5	5373.14	5592.49	5181.26	13242	7143.94
1	Q9D0E1	74	12	590.442	1.97272e-08	1.75709	0.569122	-0.81319	P1	P7	Heterogeneous nuclear ribonucleoprotein M OS=Mus musculus GN=Hnrnpm PE=1 SV=3	31000.8	32468	31494.5	37301.4	34371.6	36409.7	59692.2	55444.5	59122.4	42546	41899.7	45054.1	29677.6	27495.1	27423.6	36379.6	31438.7	28947	27851.6	19556.9	19342.9	17569.2	21414.1	20897.1	19402.5	22874.2	20362.6	22745.5	24478.4	23802.3	25044.8	19949.5	18770.6	17496.4	39236.3	22330.2
1	Q9CX86	15	7	94.52	6.58212e-07	1.52078	0.657556	-0.604814	P1	P7	Heterogeneous nuclear ribonucleoprotein A0 OS=Mus musculus GN=Hnrnpa0 PE=1 SV=1	15802.4	15638.9	15819.8	14950.3	17773.4	18884.2	12996.4	14256.6	14424.9	24414.3	27354.1	29367.8	13169.3	13425.2	13481.3	17371.9	11060.4	11754	11870.4	10899.3	11000.1	10923.5	11105	11709.6	10465.7	11761.2	11997.1	13170.7	11480.5	12616	11401.9	10737.4	11366.6	11167.7	17445.7	11471.5
1	Q9CWH6	25	2	204.486	0.00775477	2.36149	0.423461	-1.2397	P1	P7	Proteasome subunit alpha type-7-like OS=Mus musculus GN=Psma8 PE=2 SV=1	596.208	453.133	589.558	491.763	517.18	546.188	342.377	297.409	236.66	251.625	230.114	182.982	50.1497	84.268	34.187	425.491	265.593	240.805	146.122	149.895	142.703	71.6913	172.946	157.714	110.505	190.522	91.8139	166.039	192.502	124.85	236.724	31.041	26.5574	20.8142	333.081	141.047
1	Q9CR16	22	5	137.123	4.55039e-08	1.84897	0.540842	-0.886721	P1	P7	Peptidyl-prolyl cis-trans isomerase D OS=Mus musculus GN=Ppid PE=1 SV=3	5058.85	4752.63	4923.89	5569.7	5555.8	6197.16	4175.62	4109.4	4001.79	6926.92	7269.09	8055.07	2942.46	3007.94	3294.77	4553.56	2149.71	2677.48	2680.68	2147.84	2208.53	2046.31	2283.15	2371.48	2446.28	3385.52	3140.74	2909.24	3189.61	3108.24	3212.46	3100.79	3074	2783.87	5024.67	2717.55
1	Q9CQU0	14	3	92.3689	3.0513e-07	1.56379	0.639473	-0.645046	P1	P7	Thioredoxin domain-containing protein 12 OS=Mus musculus GN=Txndc12 PE=2 SV=1	11034	10814.8	11827.4	9905.15	9840.87	10422.5	9515.63	8958.65	8535.09	14329	13622.7	14185.9	6559.94	6718.41	6760.91	9766	6342.14	6000.35	5932.79	5913.28	5740.53	6015.14	6254.93	6783.67	6892.29	7132.77	7234.19	7376.9	7887.37	7556.58	7667.79	5596.32	5443.19	5346.93	10174.8	6506.51
1	Q9CQR2	8	2	35.7899	1.79771e-06	2.42876	0.411733	-1.28022	P1	P7	40S ribosomal protein S21 OS=Mus musculus GN=Rps21 PE=2 SV=1	1446.53	1558.01	1607.12	1353.99	1299.36	1674.66	1165.87	1227.54	1305.73	2531.5	2692.13	2689.73	529.649	518.623	585.594	1242.74	619.1	595.265	594.732	411.587	463.057	454.989	428.146	491.509	555.977	741.083	831.549	888.061	806.008	793.801	837.255	428.318	481.571	430.184	1464.3	602.9
1	Q9CQM5	7	4	25.0978	5.15856e-06	1.51257	0.661125	-0.597005	P1	P7	Thioredoxin domain-containing protein 17 OS=Mus musculus GN=Txndc17 PE=1 SV=1	7019.59	6395.59	6783.96	6180	6335.15	6964.8	4894.98	5129.83	5493.05	7943.8	8579.03	8448.59	4008.06	4269.09	4757.89	5737.89	3649.39	3693	3705.64	3154.22	3112.11	3627.93	3648.51	3515.58	3950.47	4839.74	5457.82	5160.22	5201.56	5371.73	5437.55	3262.99	3219.92	3580.73	6183.83	4088.28
1	Q9CQH7	8	3	77.4762	1.02775e-07	1.90735	0.524288	-0.93157	P1	P7	Transcription factor BTF3 homolog 4 OS=Mus musculus GN=Btf3l4 PE=2 SV=1	3364.88	4089.89	4140.35	4120.27	4230.98	3754.6	4324.05	4090.21	4156.95	5718.44	5361.51	5824.29	2505.15	2499.1	2691.51	3989.91	2165.25	2044.88	1865.47	1469.97	1825.07	1574.59	1709.62	1682.75	1595.09	2911.68	3100.05	3000.98	2978.83	2903.85	2965.14	1294.94	1467.51	1701.5	4053.88	2125.4
1	Q9CQ91	6	2	28.9538	0.00295745	1.62283	0.616208	-0.69851	P1	P7	NADH dehydrogenase [ubiquinone] 1 alpha subcomplex subunit 3 OS=Mus musculus GN=Ndufa3 PE=1 SV=1	1344.78	1313.79	1214.47	1211.64	1333.76	1379.51	885.709	1083.1	1152.57	1882.52	1972.98	2242.12	473.439	396.039	608.58	1158.71	559.518	602.476	576.077	640.348	604.617	646.66	715.195	741.137	723.749	902.902	1007.08	951.63	1020.29	1068.57	1165.55	466.816	549.442	682.587	1228.36	756.925
1	Q9CPU0	9	5	59.5838	1.98857e-07	2.46358	0.405914	-1.30075	P1	P7	Lactoylglutathione lyase OS=Mus musculus GN=Glo1 PE=1 SV=3	3598.57	3584.58	3905.51	3953.01	3819.24	4095.68	6403.33	7020.19	6544.62	12767.3	13139	13888.8	5670.66	5642.41	5916.17	3248.5	3516.52	3531.52	3200.95	2014.71	2107.06	2079.5	2406.03	2434.24	2564.24	2558	2625.57	2693.09	2722.54	2730.04	2596.49	2602.82	2445.9	2296.25	6449.84	2618.08
1	Q99MS7	37	6	212.719	0.000237687	1.75116	0.57105	-0.808311	P1	P7	EH domain-binding protein 1-like protein 1 OS=Mus musculus GN=Ehbp1l1 PE=1 SV=1	17409.1	17489.1	18370.7	18426.1	19756.2	21236.5	14706.1	14238.8	15318.5	24934.2	27666.6	28094.2	7919.26	8119.62	8373.49	17578.3	10734.7	11007.7	10125.3	6281.41	6655.4	7065.76	6001.76	6083.53	5962.04	14889.2	15455.3	16087.8	14232.5	14374.8	14976.3	6243.24	6543	6927.62	17477.3	9980.41
1	Q99L88	32	6	193.543	1.5774e-06	2.06721	0.483743	-1.04769	P1	P7	Beta-1-syntrophin OS=Mus musculus GN=Sntb1 PE=1 SV=4	75613.5	56292.9	100733	94153.1	91085.8	120232	79884.9	81901.8	61467.6	87384.3	146929	143275	41230.1	42407.9	49334.9	74791.1	37011.3	37533.6	45522.5	30999.1	30687.9	27080.9	23522.5	24142.3	34622.3	37968.2	51620.6	48101.9	64425.5	56157.2	69379.9	33628.9	37763.2	42730.2	84169.8	40716.5
1	Q99K85	12	3	62.6746	0.00098015	1.50058	0.666411	-0.585516	P1	P7	Phosphoserine aminotransferase OS=Mus musculus GN=Psat1 PE=1 SV=1	3115.46	3738.49	3734.21	3954.2	4691.69	4150.1	2688.21	3152.23	3056.4	7400.87	8345.31	7801.26	3086.09	3355.86	3723.21	3721.24	2444.73	2211.33	2457.26	2620.06	2568.54	2683.14	2375.66	2209.36	2107.18	3604.19	3828.86	3786.44	3722.82	3816.61	4085.31	2599.47	2132.54	3012.54	4357.18	2903.67
1	Q91Z83	1617	184	5430.75	4.63074e-13	2.46329	0.405961	-1.30059	P1	P7	Myosin-7 OS=Mus musculus GN=Myh7 PE=1 SV=1	801747	737418	679614	846438	825267	737362	762553	743009	684007	832800	773593	708779	1.11151e+06	1.06361e+06	1.0023e+06	806162	384349	363494	357232	499961	485005	453816	397771	383703	357868	233521	225038	216753	242748	232722	209905	331739	319979	294622	819760	332790
1	Q91YE8	37	4	217.419	4.25757e-06	1.50789	0.663178	-0.592532	P1	P7	Synaptopodin-2 OS=Mus musculus GN=Synpo2 PE=1 SV=2	1191.19	1186.7	1182.25	1575.73	1649.3	1932.55	1225.26	1213.24	1243.87	1207.9	1463.98	1373.4	834.899	850.099	783.863	1330.59	627.206	649.243	668.197	998.192	880.152	991.682	800.065	939.471	841.203	830.06	715.893	828.044	768.609	798.624	676.514	1145.78	1047.13	898.099	1265.3	839.121
1	Q91WU5	10	3	70.2134	0.000270052	2.08211	0.480282	-1.05805	P1	P7	Arsenite methyltransferase OS=Mus musculus GN=As3mt PE=2 SV=2	3256.4	3492.91	3119.66	3560.89	4246.33	3433.88	3333.11	2428.4	3216.24	1707.8	1963.89	2134.54	775.925	694.841	792.085	3062.1	1242.51	847.38	1111.44	833.547	1008.39	1191.2	1125.82	1204.92	1203.56	1336.55	2046.88	1513.02	1466.32	1984.03	1453.88	966.9	891.881	843.132	2576.19	1237.3
1	Q91WQ3	33	4	198.921	2.73898e-08	2.0233	0.494243	-1.01671	P1	P7	Tyrosine--tRNA ligase, cytoplasmic OS=Mus musculus GN=Yars PE=2 SV=3	1725.63	1456.16	1915.55	1976.67	1792.23	1906.5	944.656	1006.07	1062.29	1359.18	1693.66	1822.31	828.622	725.235	798.858	1743.72	644.74	691.172	672.336	625.253	597.338	602.928	758.576	662.295	588.166	697.787	719.556	851.679	765.507	869.647	925.023	637.899	675.008	668.7	1422.33	702.978
1	Q91VN0	8	2	34.5735	0.000285014	2.44097	0.409674	-1.28745	P1	P7	Low-density lipoprotein receptor-related protein 5 OS=Mus musculus GN=Lrp5 PE=1 SV=3	890.325	992.204	925.37	1162.24	1161.49	1398.26	760.166	786.897	773.672	1776.1	1486.86	1816.22	230.55	298.987	255.034	1020.89	382.354	404.767	411.336	170.231	170.832	151.988	107.271	119.153	108.802	779.461	741.567	830.289	744.991	776.688	835.152	152.635	172.801	191.795	983.454	402.895
1	Q91UZ5	7	2	35.5539	4.31544e-05	1.83948	0.543633	-0.879294	P1	P7	Inositol monophosphatase 2 OS=Mus musculus GN=Impa2 PE=1 SV=1	904.583	1061.52	906.804	1012.11	1046.17	1073.41	925.61	961.224	911.885	1112.29	1383.96	1174.01	390.413	369.023	400.753	775.204	490.225	449.77	542.248	316.816	330.303	372.591	390.271	402.708	445.96	653.645	705.036	704.846	723.224	668.672	644.312	315.501	286.425	369.793	900.561	489.575
1	Q8VEE1	21	6	121.9	0.0244956	1.57756	0.633889	-0.657699	P1	P7	LIM and cysteine-rich domains protein 1 OS=Mus musculus GN=Lmcd1 PE=1 SV=1	5978.58	6644.96	6301.42	5504.44	5577.84	5773.21	5350.36	5154.74	4918.47	8262.48	8414.43	7446.11	1539.79	1375.27	1628.35	6183.91	4776.05	4283.85	4381.98	1577.21	1742.58	1843.97	1754.6	1926.64	1905.23	5514.47	5360.43	5189.08	4415.31	4201.51	4379.23	2638.38	2525.63	2951.33	5378.4	3409.3
1	Q8VDQ1	6	3	46.5861	1.02354e-06	2.03174	0.492189	-1.02271	P1	P7	Prostaglandin reductase 2 OS=Mus musculus GN=Ptgr2 PE=1 SV=2	3879.88	2941.22	4394.9	4284.08	4447.41	4409	3623.59	3363.13	4421.92	4450.55	5297.85	5804.02	2043.41	2002.5	1877.17	4181.23	1850.23	1955.53	1867.09	1190.11	1255.78	1235.12	1396.86	1438.88	1397.11	2451.19	2305.98	2610.26	3111.26	2880.24	3159.98	1365.75	1282.83	1255.89	3838.87	1889.45
1	Q8VCM7	44	18	350.909	3.33067e-16	1.83131	0.546056	-0.87288	P1	P7	Fibrinogen gamma chain OS=Mus musculus GN=Fgg PE=1 SV=1	43791.9	43182.9	40150.2	44564.8	42561.6	41522.2	53165.4	52222.3	49036.9	44559.1	45623.3	40723.9	56109.2	57649.4	53310.8	43595.1	27162.7	25639.4	26161.9	27999	27114	26504.1	24858.2	25207.8	24381.9	24097.9	23807.2	23407.2	22034.3	22032.4	20444.6	30986.8	30257.1	29724.7	46985.6	25656.7
1	Q8R4N0	17	4	139.421	0.0045643	2.87484	0.347845	-1.52348	P1	P7	Citrate lyase subunit beta-like protein, mitochondrial OS=Mus musculus GN=Clybl PE=1 SV=2	7975.35	8020.15	8461.75	6409.66	6709.86	7166.86	9122.7	9047.01	8760.18	3219.79	3200.23	3126.35	578.83	497.802	507.935	5645.41	2316.58	2613.79	2968.98	340.52	605.049	2299.85	211.278	486.443	2059.44	3108.2	3265.15	3378.9	3289.71	3226.15	3280.64	511.28	417.585	233.197	5528.12	1922.93
1	Q8R4H2	8	2	55.2636	9.49573e-09	1.83593	0.544682	-0.876515	P1	P7	Rho guanine nucleotide exchange factor 12 OS=Mus musculus GN=Arhgef12 PE=1 SV=2	7263.15	4406.07	5174.76	4605.8	8141.01	5372.89	4344.34	4456.57	4705.48	3993.71	4820.14	4900.71	3227.86	3195.57	3655.17	5493.28	2298.8	2164.68	2284.04	2566.31	2298.07	2288.02	2102.82	1932.71	1933.2	3177.99	3273.52	3368.9	3327.6	3100.78	3708.48	2542.96	2554	2723.73	4859.78	2647.03
1	Q8R4B8	4	2	24.9574	8.60124e-08	1.73295	0.57705	-0.793233	P1	P7	NACHT, LRR and PYD domains-containing protein 3 OS=Mus musculus GN=Nlrp3 PE=1 SV=1	28500.1	22136.8	18413.5	21094.9	25644.7	24751.4	26357.5	25217.8	27049.8	37946	35558.6	37250.8	21117.6	20444.5	20549.4	32131.3	9807.59	11099.8	13272.7	12796.3	11727.3	13343.4	12495.4	13914.2	13320.1	20645.7	23162.3	21557.8	13829.3	19974.4	16268	15331.9	16936.9	15876.4	26510.3	15297.8
1	Q8R2U7	19	2	96.7342	3.79249e-08	1.8809	0.53166	-0.911424	P1	P7	Leucine-rich repeat-containing protein 42 OS=Mus musculus GN=Lrrc42 PE=2 SV=1	827.176	837.311	815.885	930.322	731.724	1096.95	838.628	769.467	764.282	1399.49	1558.05	1301.78	538.298	516.99	664.591	676.953	434.813	382.858	405.736	426.551	414.375	390.165	511.526	505.493	516.226	587.285	540.304	573.663	539.476	522.708	548.368	414.497	393.014	426.823	891.744	474.105
1	Q8K3C3	13	2	96.7333	0.000380195	5.26363	0.189983	-2.39606	P1	P7	Protein LZIC OS=Mus musculus GN=Lzic PE=1 SV=1	1705.11	2192.62	2392.55	2458.61	2690.89	3300.54	889.531	1016.02	1041.58	2810.4	3185.63	2757.58	47.7023	45.5982	79.6965	1601.94	52.1248	44.3173	74.8688	85.2236	47.2518	74.4118	43.8028	53.79	95.7833	845.119	864.989	968.827	896.417	795.794	876.435	64.1292	92.9255	54.4118	1763.5	335.035
1	Q8JZR0	34	5	238.853	1.08802e-14	1.73036	0.577913	-0.791075	P1	P7	Long-chain-fatty-acid--CoA ligase 5 OS=Mus musculus GN=Acsl5 PE=1 SV=1	30934.1	32017.1	31919.6	31891.3	33990.9	38799.8	30221.5	31808.3	31160	43586	44054.5	44250.5	33643.3	33007.7	38853.4	32722.8	17714.8	18205.5	18771.6	19572.5	19578.5	21834.2	20246	20011.7	24256	20353.9	21913.3	23298	22011.5	21879.7	22619.6	17485.5	17910	18282.8	35178.8	20330.3
1	Q8CJF7	16	2	99.5757	9.93278e-07	1.52095	0.657485	-0.604969	P1	P7	Protein ELYS OS=Mus musculus GN=Ahctf1 PE=1 SV=1	3014.1	4076.65	4003.57	4632.43	4254.91	4943.97	3633.08	3682.21	3972.07	6404.83	7026.95	6797.33	3386.3	3413.07	3573.55	4009.39	3049.33	2831.69	2349.33	3000.46	2843.16	2615.99	3120.86	2736.85	3268.24	2930.58	3321.08	3172.94	2955.72	2914.97	3091.15	2453.63	3160.74	2570.05	4426.52	2910.38
1	Q8CHT0	8	2	38.0905	6.04484e-06	1.72927	0.57828	-0.790159	P1	P7	Delta-1-pyrroline-5-carboxylate dehydrogenase, mitochondrial OS=Mus musculus GN=Aldh4a1 PE=1 SV=3	4382.45	4015.21	3892.88	4139.45	4051.9	4380.18	3567.98	3638.76	3335.09	3485.45	2928.57	3679.84	2041.87	1823.41	1923.51	3200.19	1757.43	1595.8	1839.25	1321.35	1449.76	1382.22	1805.5	1637.29	1867.34	2381.74	2882.15	3551.11	2628.55	3065.08	2226.78	1401.48	1354.41	1299.93	3405.42	1969.29
1	Q8CDV0	18	6	75.0896	9.28197e-09	2.40619	0.415594	-1.26675	P1	P7	Coiled-coil domain-containing protein 178 OS=Mus musculus GN=Ccdc178 PE=2 SV=2	14608.1	14889.8	15146.6	12265.2	13101.4	14715.5	11357.5	10085.1	10564	12065.9	12939.8	18753	5990.72	6262.26	6291.68	13551.4	4245.31	4422.37	3981.56	3810.75	3514.03	3607.82	3401.35	3483.66	3716.52	6401.85	6568.73	6906.18	8024.67	7745.17	8472.55	3811.04	3846.52	4083.16	12036.7	5002.4
1	Q8C650	31	2	194.763	0.0351414	1.75679	0.569222	-0.812938	P1	P7	Septin-10 OS=Mus musculus GN=Sept10 PE=2 SV=1	1567.44	2014.87	2265.91	2329.54	2474.27	2512.1	1555.64	1656.76	1767.8	3622.4	4128.38	3645.33	472.081	432.047	478.828	2894.22	1377.55	1454.29	1412.89	950.496	925.275	1052.56	1096.81	934.945	1028.82	1555.76	1426.91	1617.19	1479.44	1312.93	1480.5	677.652	848.709	1023.21	2113.6	1203.11
1	Q8BSS9	9	2	47.5939	3.27869e-11	2.33159	0.428891	-1.22132	P1	P7	Liprin-alpha-2 OS=Mus musculus GN=Ppfia2 PE=1 SV=2	1483.32	1643.17	1844.29	1597.54	1787.4	1895.41	1310.42	1263.8	1353.77	2082.76	1866.73	1860.44	916.911	953.008	1091.61	1419.82	562.994	474.21	505.156	587.054	522.01	531.612	625.671	614.009	614.7	760.637	803.983	874.845	841.932	982.819	973.614	484.854	509.978	488.709	1523.15	653.266
1	Q8BMS4	23	3	133.672	0.000394471	1.82259	0.548671	-0.865987	P1	P7	Hexaprenyldihydroxybenzoate methyltransferase, mitochondrial OS=Mus musculus GN=Coq3 PE=1 SV=1	2063.02	2074.16	2120.77	2019.89	1606.19	1997.14	1699.18	1783.86	1656.37	2149.55	2325.38	2070.41	641.957	544.902	747.331	1598.65	970.233	1022.98	836.094	505.683	476.826	574.397	488.064	490.033	565.255	1496.03	1471.72	1126.59	1419.75	1285.75	1613.33	851.838	662.471	869.78	1693.67	929.268
1	Q8BL97	16	2	113.277	3.79477e-10	2.35026	0.425485	-1.23282	P1	P7	Serine/arginine-rich splicing factor 7 OS=Mus musculus GN=Srsf7 PE=1 SV=1	15349.3	15005.2	15675.4	15648.9	16139.5	17928.8	12703.6	14031.2	13268.8	23532.1	26534.7	27682.5	9898.08	9447.02	10081.5	13958.9	5134.24	5641.34	5737	5775.49	5795.93	6170.11	6211.83	5743.44	6328.33	8096.49	9101.43	8942.72	8979.7	9113.92	9361.95	5633.4	5159.41	6036.81	16055.4	6831.31
1	Q8BL66	57	5	313.167	1.69324e-06	1.69603	0.589611	-0.762165	P1	P7	Early endosome antigen 1 OS=Mus musculus GN=Eea1 PE=1 SV=2	10242.5	10414.7	10646.9	9931.59	10658.2	11230.4	8316.7	8264.91	8198.83	12798.9	12106.2	11686.4	5279.34	5061.38	5542.2	7251	5956	6132.46	6240.83	4414.34	4215.26	4594.06	4185.44	4125.55	4404.28	6803.73	6686.61	7152.93	6616.23	6220.02	6431	4605.35	4509.51	4631.18	9226.88	5440.27
1	Q8BGD9	6	3	43.8094	0.000343413	2.22941	0.448549	-1.15666	P1	P7	Eukaryotic translation initiation factor 4B OS=Mus musculus GN=Eif4b PE=1 SV=1	4886.18	5083.77	4920.33	3826.83	4172.09	4274.22	3106.51	3237.45	3335.16	4851.37	5269.72	5391.45	931.15	993.756	963.87	5797.59	1673.12	1734.96	1671.59	998.558	891.619	1111.3	938.286	903.406	865.312	3027.76	3266.58	3436.74	2383.14	2193.33	2066.11	1147.4	1181.82	1311.55	3815.09	1711.25
1	Q80UU9	15	3	114.668	1.66024e-06	2.13086	0.469293	-1.09144	P1	P7	Membrane-associated progesterone receptor component 2 OS=Mus musculus GN=Pgrmc2 PE=1 SV=2	2450.97	2732.94	2547.61	2766.44	3021.78	3380.94	2674.8	2696.58	2699.78	4474.54	4921.58	5481.49	1218.99	1234.18	1437.91	2619.63	1367	1345.43	1250.46	966.361	1003.25	1070.41	1070.06	1145.7	1224.36	1854.85	1916.69	1903.63	1779.08	1674.48	1769.41	1039.89	1041.3	1053.71	2897.51	1359.78
1	Q7TNV0	14	3	82.8259	4.04781e-05	1.57162	0.636288	-0.652248	P1	P7	Protein DEK OS=Mus musculus GN=Dek PE=1 SV=1	1631.44	1644.56	1717.09	1526.24	2700.98	1791.17	1340.17	1087.56	1771.5	1848.23	2238.75	1327.43	1948.49	2167.95	2326.75	1264.17	669.58	714.179	703.886	1268.57	1083.19	1374.9	787.204	1331.63	1200.55	1007.73	1139.49	1090.92	1048.02	1457.52	1406.99	2168.19	617.469	1211.05	1770.78	1126.73
1	Q7M6Y3	25	5	163.178	4.87955e-06	1.54634	0.646687	-0.628861	P1	P7	Phosphatidylinositol-binding clathrin assembly protein OS=Mus musculus GN=Picalm PE=1 SV=1	5178.05	5066.58	5439.37	4655.43	4550.17	5205.89	3854.46	4348.85	4336.88	6713.98	7122.83	7082.16	3307.35	3174.07	3576.1	4465.61	2229.31	1991.57	2255.38	2803.41	2931.85	3082.66	3046.17	3148.65	3217.84	3403.42	3479.46	3910.2	4037.78	3889.9	4183.27	2959.89	2975.4	3257.17	4879.86	3155.74
1	Q7M6U3	9	2	41.2897	0.00788669	1.84889	0.540866	-0.886656	P1	P7	Inactive serine/threonine-protein kinase TEX14 OS=Mus musculus GN=Tex14 PE=1 SV=2	16350.7	15470.9	16075.8	18890.5	19571.7	19319.4	13477.8	14230	14800	31436.4	30936.1	33246.7	4605.31	3624.42	4580.7	17534.7	8089.36	8156.36	8241.94	4076.96	4158.57	4486.62	3069.01	3373.54	3492.28	17404.1	16720.6	18679.6	16459.2	16769	17328.4	5293.95	5150.69	5863.87	17134.4	9267.44
1	Q78PY7	66	14	485.494	1.46541e-11	1.51043	0.662065	-0.594955	P1	P7	Staphylococcal nuclease domain-containing protein 1 OS=Mus musculus GN=Snd1 PE=1 SV=1	12322	12080.9	12334.6	13045.2	12544.1	11851	16723.3	16715.8	16141.1	15401.7	15670.6	16068.1	11142.9	11720	10961.1	12515.6	8722.87	9393.78	9480.37	9753.8	9316.42	9293.07	9262.66	9497.09	9759.22	8249.42	7734.84	8203.08	8636.1	8353.18	8978.04	8786.82	8886.32	9496.83	13577.4	8989.11
1	Q78IK2	13	7	72.2248	0.00553608	1.74034	0.5746	-0.79937	P1	P7	Up-regulated during skeletal muscle growth protein 5 OS=Mus musculus GN=Usmg5 PE=1 SV=1	9438.62	14470.7	17728.1	26139.6	23729.6	27190	17888.9	17934.8	18436.9	33156.7	30495.9	27628.6	6406.23	6029.91	6622.22	16642.5	21475.2	18737.1	15538.7	5873.42	6170.46	6369.16	6411.5	6249.64	6850.5	13425.1	13429.1	14515	12486.5	12872.2	13805.8	6478.69	6248.09	6952.04	18746.2	10771.6
1	Q70KF4	123	21	736.056	1.63707e-07	1.5066	0.663744	-0.591301	P1	P7	Cardiomyopathy-associated protein 5 OS=Mus musculus GN=Cmya5 PE=1 SV=2	95390.9	102788	102684	112391	114695	121933	101370	101882	104945	123359	125505	128482	61651.4	66138.1	73602.2	92021.2	55385.5	54546.8	54268.2	63185.5	63822.1	64767.5	68070.3	68694.7	79100.4	72528.5	72645.8	76468.3	70260.6	70116.6	73283.5	70272.5	70370.4	68486.6	101802	67570.8
1	Q70FJ1	73	7	448.542	5.15134e-09	2.00372	0.499072	-1.00268	P1	P7	A-kinase anchor protein 9 OS=Mus musculus GN=Akap9 PE=2 SV=2	19135.1	19363.5	20132.1	22368.1	23418.8	22451.9	17074.7	17926.2	17947.1	26909.4	26993.2	29149.9	11786.9	12029.3	12090.3	20567.1	8348.93	8207.61	8350.94	8252.51	8467.66	8832.54	8166.4	7914.36	8109	12321.2	12837.1	13172	13050.1	12929.8	14477.7	8261.17	8367.75	9230.64	19959	9960.97
1	Q6ZWV3	22	8	129.474	6.95193e-07	1.99353	0.501622	-0.995328	P1	P7	60S ribosomal protein L10 OS=Mus musculus GN=Rpl10 PE=1 SV=3	4554.37	4601.71	5210.77	6109.21	6933.44	6871.27	4860.47	4948.28	4721.83	8444.74	11498.6	8854.05	11765.1	11512.1	13206.9	6435.82	3515.87	3534.82	3801.45	2993.58	3347.05	3550.19	3880.15	3783.92	3516.25	4671.29	6397.61	4411.58	4043.61	3932.62	4624.76	2565.4	2608.35	2838.75	7533.04	3778.74
1	Q6PDM2	20	7	158.947	4.60296e-10	1.64847	0.606624	-0.721126	P1	P7	Serine/arginine-rich splicing factor 1 OS=Mus musculus GN=Srsf1 PE=1 SV=3	14161.2	13445.6	14442.2	14892.3	14544.1	15533.3	10745.5	10832.2	11007.5	16977.5	17575.1	16059.7	9167.61	9267.9	9821.54	13380.6	7768.84	7699.74	7500.01	7716.24	7862.01	7871.98	7945.24	8564.65	8374.62	8570.68	7691.46	9289.28	8474.66	8364.85	9331.62	7050.58	7243.9	7259.86	13240.9	8032.23
1	Q6PDL0	27	9	211.89	0.000256956	1.74137	0.574261	-0.800222	P1	P7	Cytoplasmic dynein 1 light intermediate chain 2 OS=Mus musculus GN=Dync1li2 PE=1 SV=2	22958.9	22980.5	22760.2	23182.4	25345.8	27098.1	20187	21189.9	21436.6	20340.9	20105.1	20689.2	8383.59	7581.99	8126.62	22863	10221.9	10723.6	9357.01	7685.13	7573.7	7573.55	7760.39	7838.1	8200.2	16419.3	17279.2	18497.5	16360	17003.1	17268.7	7727.75	7768.25	8394.61	19701.8	11314
1	Q6EDY6	6	2	26.4156	2.24255e-07	2.80528	0.356471	-1.48814	P1	P7	Leucine-rich repeat-containing protein 16A OS=Mus musculus GN=Lrrc16a PE=1 SV=2	4422.54	3169.88	4479.04	2040.29	4174.58	3432.26	1371.97	2255.72	2076.73	4290.85	6710.03	8949.57	2210.31	2974.26	2909.56	2881.35	788.653	972.304	1203.62	717.459	666.703	714.057	964.789	1108.81	830.73	2129.05	1151.76	3174.96	1319.85	2309.33	1691.59	1137.98	1473.36	1044.67	3646.81	1299.98
1	Q69ZR2	35	7	197.651	2.80836e-09	1.66157	0.601842	-0.732543	P1	P7	E3 ubiquitin-protein ligase HECTD1 OS=Mus musculus GN=Hectd1 PE=1 SV=2	6364.62	5550.97	5206.95	7394.73	7088.65	7453.76	6035.32	5960.46	5836.71	7247.91	7621.11	8653.27	5223.23	5527.55	5979.93	9228.45	3405.4	3002.02	3199.24	3717.49	3707.22	3360.36	3683.79	3551.14	2967.13	4024.66	3827.19	3842.38	5280.08	5288.1	4946.3	5125.99	4443.04	4651.08	6648.35	4001.26
1	Q64475	62	11	188.356	5.37263e-05	1.62957	0.613657	-0.704495	P1	P7	Histone H2B type 1-B OS=Mus musculus GN=Hist1h2bb PE=1 SV=3	17699.9	18210.3	17887.1	19581.4	21891.9	23526	14906.7	15597.5	16118.3	31851.5	32122.3	32282.2	12830.1	12920.7	14591.7	23360.2	11337.7	12333.8	12013.9	9282.52	9193.18	10075.7	9951.1	9812.59	9605.01	17482.9	18203.6	19094.3	16760.9	16333.1	17034.6	8342.82	7912.64	9858.98	20336.1	12479.4
1	Q62523	13	5	76.1964	1.78724e-07	1.69906	0.588561	-0.764735	P1	P7	Zyxin OS=Mus musculus GN=Zyx PE=1 SV=2	8831.34	11470.2	10475.8	9797.21	12239.5	12541.6	9283.12	9598.78	9699.67	15761.9	16915.8	16581.2	7609.3	8494.21	9132.19	9426.49	4765.71	4851.22	5013.39	5941.33	5127.08	5495.53	5716.92	5657.74	5759.32	8162.27	8447.61	8339.13	8391.85	8281.17	8643.77	6049.16	6098.74	7023.63	11116.1	6542.53
1	Q62418	16	2	117.858	0.000147617	1.5175	0.658979	-0.601695	P1	P7	Drebrin-like protein OS=Mus musculus GN=Dbnl PE=1 SV=2	5191.5	4888.29	5070.07	4947.29	5197.07	5552.21	3698.14	3722.63	3954.73	6576.06	7093.22	7317.96	2639.72	2661.36	2904.03	4521.2	3060.1	3156.87	3026.21	2490.39	2626.07	2672.52	2409.66	2455.53	2550.97	3937.19	4040.31	3876.37	3842.32	4002.28	4024.59	2537.63	2680.21	2905.68	4745.97	3127.49
1	Q62159	22	2	136.897	0.00071385	1.63888	0.610174	-0.712706	P1	P7	Rho-related GTP-binding protein RhoC OS=Mus musculus GN=Rhoc PE=1 SV=2	2561.8	3051.36	3793.43	4342.77	4607.89	5059.06	3562	3502.13	3933.35	5524.24	6010.21	6513.65	1833.03	1937.59	2117.38	4652.37	1501.45	1429.88	1547.68	1631.05	1645.01	1649.12	1897.1	2000.18	2077.42	3254.72	3292.55	3521.01	3779.03	3942.63	4265.55	1884.39	1905	2023.89	3937.64	2402.65
1	Q61990	33	3	229.318	8.46762e-10	1.68712	0.592727	-0.75456	P1	P7	Poly(rC)-binding protein 2 OS=Mus musculus GN=Pcbp2 PE=1 SV=1	17015.4	16714.5	16760.6	19453.6	19970.5	20663.3	16069	16629.9	16720	26705.2	27457	28489.8	13598.9	14047.3	14852.2	16872.9	11540.6	11567.4	11602	9776.87	10063.8	10316.7	10334.6	10832.8	10739.5	11690.6	12325.7	12550.9	12066.1	12632.1	12576.3	9984.3	10313.4	10478.8	18876.2	11188.5
1	Q61937	22	6	155.852	2.169e-11	2.06495	0.484274	-1.0461	P1	P7	Nucleophosmin OS=Mus musculus GN=Npm1 PE=1 SV=1	6421.79	8118.06	8250.12	8313.38	9255.03	9316.57	7260.83	7701.6	8454.28	13063.6	13506	14994.7	5937.25	6456.11	6606.68	8832.01	4334.37	4605.91	3754.57	4872.23	4815.41	4191.82	3745.07	3632.66	3535.13	4013.98	4405.75	4395.69	4295	4443.25	4470.51	4916.71	4661.44	4539.23	8905.5	4312.71
1	Q61792	23	4	141.555	5.44062e-05	1.59954	0.625178	-0.677661	P1	P7	LIM and SH3 domain protein 1 OS=Mus musculus GN=Lasp1 PE=1 SV=1	4626.99	4562.92	4741.02	3937.99	4169.4	4245.08	3781.53	4052.6	4091.05	4595.9	4793.89	4464.33	1908.62	1832.69	2083.28	4514.52	2365.32	2237.02	2223.74	2637.74	2347.88	2342.67	1687.32	1917.88	1872.1	2900.96	3008.13	3307.64	3199.36	2994.16	3263.53	1790.61	1809.11	1983.58	3900.11	2438.26
1	Q61733	19	4	81.406	0.00109701	3.3182	0.301368	-1.7304	P1	P7	28S ribosomal protein S31, mitochondrial OS=Mus musculus GN=Mrps31 PE=2 SV=1	1442.53	1602.45	1775.65	1596.64	1683.21	1971.07	1309.2	1300.23	1414.42	845.536	918.514	905.124	57.9094	119.997	90.6665	1315.5	172.305	185.405	190.652	85.8789	97.9704	109.29	70.9408	69.6839	94.6865	778.049	709.621	849.576	834.816	797.567	819.507	120.886	107.006	127.066	1146.79	345.606
1	Q61644	25	2	154.755	0.000238942	4.09595	0.244144	-2.0342	P1	P7	Protein kinase C and casein kinase substrate in neurons protein 1 OS=Mus musculus GN=Pacsin1 PE=1 SV=1	157.993	208.218	151.381	327.113	358.468	512.238	193.205	260.995	245.844	27.3064	78.5877	68.3798	992.077	969.822	1095.58	433.258	73.2161	39.6729	94.1083	50.7139	33.9239	32.6109	27.246	34.5193	75.3991	194.306	130.156	86.3845	200.813	144.192	233.109	94.8141	63.5336	61.3517	380.029	92.7817
1	Q61576	27	7	175.735	3.62732e-12	2.1554	0.463951	-1.10796	P1	P7	Peptidyl-prolyl cis-trans isomerase FKBP10 OS=Mus musculus GN=Fkbp10 PE=1 SV=2	14590.4	12841	10498.5	17898.4	16361.7	16707.2	24625.8	24870.8	24182.2	13999.2	12769.4	14575.7	13992.8	14135.6	14424.5	20642.7	9803.98	9278.51	9258.92	6756.81	7088.03	7408.87	7301.14	7710.58	7365.21	6821.83	5479.24	7365.47	7420.22	8097.46	7377.76	8344.1	8336.74	8204.86	16694.7	7745.54
1	Q61545	20	5	154.374	1.96479e-11	1.70933	0.585023	-0.773435	P1	P7	RNA-binding protein EWS OS=Mus musculus GN=Ewsr1 PE=1 SV=2	10879.6	10984.1	11119.6	10446.3	10916.2	10398.9	9592.32	10310.3	9775.13	14471.5	13110.6	13777.6	7863.99	7783.1	8534.54	9782.31	5430.9	5469.26	5188.07	5672.78	5228.48	6374.94	5380.07	6338.61	6399.03	7214.35	6795.69	7234.74	6863.97	7763.46	7185.13	5556.8	5803.9	5818.35	10609.1	6206.58
1	Q61543	39	6	237.697	3.5907e-05	1.76379	0.566962	-0.818677	P1	P7	Golgi apparatus protein 1 OS=Mus musculus GN=Glg1 PE=1 SV=1	12073.8	11307.7	11474	10801	10879.8	11883.3	8600.33	8835.61	9667.79	9951.53	10255.1	10605.4	4193.13	3431.75	4704.31	9962.77	5589.96	5322.19	5453.6	3765.62	3720.86	4144.13	3909.34	4125.13	4009.17	6407.13	6715.68	6889.18	7308.43	7197.16	7033	4337.67	4253.14	4617.87	9289.21	5266.63
1	Q61390	28	5	204.786	0.000269583	1.52299	0.656602	-0.606908	P1	P7	T-complex protein 1 subunit zeta-2 OS=Mus musculus GN=Cct6b PE=2 SV=4	7131.49	6541.53	6971.53	6701.07	6989.83	6990.4	5711.21	5810.5	5536	7862.34	8368	7549.95	3718.32	3735.78	3693.88	4684.77	6970.36	7174.66	7254.49	2511.78	2447.72	2372.15	2978.9	3269.48	3620.84	4329.54	4645.19	4513	4111.3	3975.72	3717.06	2914.46	2822.43	2758.84	6124.79	4021.55
1	Q61301	58	7	356.234	0.00603195	1.5426	0.648258	-0.625361	P1	P7	Catenin alpha-2 OS=Mus musculus GN=Ctnna2 PE=1 SV=3	5233.98	6207.63	6938.96	5993.06	6603.86	7141.39	5746.85	5767.09	5922.51	11084.1	11109	11680.7	2928.77	2858.87	2898.77	7842.26	5028.98	4391.38	4871.56	2979.58	2828.35	2866.35	2623.54	2682.49	2747.92	6144.57	6350.32	6354.45	6364.1	6417.55	5989.8	2812.13	2947.38	2873.54	6622.37	4293
1	Q61233	40	3	248.212	3.59173e-08	1.73849	0.575212	-0.797834	P1	P7	Plastin-2 OS=Mus musculus GN=Lcp1 PE=1 SV=4	5594.95	5172.23	5636.57	4471.06	4222.29	4839.86	5960.92	5741.06	5981.51	6881.55	6843.67	7257.5	6943.07	7220.46	8035.33	5332.72	3560.26	3506.88	3618.32	2336.88	2444.17	2576.83	2765.57	2492.62	2769.9	2789.37	2834.42	2908.29	4144.08	4101.39	4469.58	4507.8	4985.29	5398.44	6008.42	3456.12
1	Q61207	21	2	129.576	0.000200803	1.60308	0.623797	-0.680851	P1	P7	Prosaposin OS=Mus musculus GN=Psap PE=1 SV=2	2995.65	2359.26	3237.72	2965.76	3566.11	3354.81	3912.41	3455.37	3505.62	5948.27	6219.55	6244.55	2100.11	2179.84	1718.74	4007.88	3092.43	2469.86	2475.79	2047.97	2172.15	1906.7	1781.64	1955.14	2050.05	2247.6	2799.88	2972.51	2533.46	2199.3	2299.69	2083.44	1861.47	1593.45	3610.73	2252.36
1	Q61074	7	4	40.7387	1.18587e-07	1.55745	0.642074	-0.639189	P1	P7	Protein phosphatase 1G OS=Mus musculus GN=Ppm1g PE=1 SV=3	22636.3	22334.4	23117.1	24225.3	26812.7	25812.9	19276	19725.2	18988.8	38523	33800.4	35246.1	16886.3	18193.7	19179.4	21225.8	13451.3	14081.1	14574.6	15233.1	15272.5	16014.1	15156.3	15244.2	15454	16124.3	17215.1	16401.4	15864.4	18026.4	17446.4	14242.1	13821.6	15185.7	24124	15489.4
1	Q60823	12	2	73.7513	0.0135539	1.8466	0.541535	-0.884875	P1	P7	RAC-beta serine/threonine-protein kinase OS=Mus musculus GN=Akt2 PE=1 SV=1	2537.03	2484.59	2004.44	1602.7	1451.22	1256.68	850.254	1020.22	714.736	2054.59	2587.03	2450.47	275.072	451.658	512.044	1496.95	1037.41	934.951	1001.88	757.939	744.048	768.401	744.221	849.191	732.946	790.335	848.797	1185.49	630.932	1096.96	886.679	498.657	526.598	433.507	1484.36	803.83
1	Q60676	19	3	119.539	7.7962e-07	1.67507	0.596989	-0.744223	P1	P7	Serine/threonine-protein phosphatase 5 OS=Mus musculus GN=Ppp5c PE=1 SV=3	3956.8	3895.19	3983.39	3852.32	3675.27	4154.18	3583.76	3687.46	3657.01	5550.42	5188.82	5179.05	3010.33	2789.78	2959.26	4054.38	2239.15	2308.74	2620.48	1392.85	1508.19	1751.97	1985.39	2054.68	2714.69	2749.77	3035.68	2882.98	2900.78	3262.98	4044.58	1743.07	1654.35	1580.45	3948.59	2357.27
1	Q60631	8	2	36.6578	0.0117185	1.71568	0.582859	-0.778781	P1	P7	Growth factor receptor-bound protein 2 OS=Mus musculus GN=Grb2 PE=1 SV=1	741.869	859.825	929.72	1121.37	1070.74	1152.93	633.058	694.743	730.617	828.053	925.179	883.158	143.754	239.883	237.572	1089.87	291.422	361.298	296.652	370.134	392.317	389.467	325.63	233.295	213.959	906.975	968.605	914.215	692.832	668.441	687.265	116.604	112.972	111.651	767.646	447.43
1	Q5XJY5	37	10	248.925	0.000436724	1.55467	0.643224	-0.636607	P1	P7	Coatomer subunit delta OS=Mus musculus GN=Arcn1 PE=1 SV=2	11722.6	13027.6	13547.9	14687.6	16294.4	17896.8	10125.5	10118.2	10333.8	22703.4	23988.5	25846.9	8564.5	8552.05	9050.96	14033.1	7909.1	8215.48	8202.76	9451.52	9708.75	10347	9054.77	9179.5	9772.95	11532.7	11726	12160.8	10174.1	9999.91	11086.6	6104.94	5916.15	6248.46	14405.9	9266.19
1	Q5SW19	82	20	477.59	9.53172e-05	1.99617	0.500958	-0.997238	P1	P7	Clustered mitochondria protein homolog OS=Mus musculus GN=Cluh PE=2 SV=2	136002	130821	147823	147681	160335	171827	154892	155717	159970	121608	125487	131221	42841.1	42270.4	40912.3	145446	70902.1	66952.2	69544.5	44203.7	47005.8	43600.2	43917.2	40559.6	38507.6	81737.6	84084.4	90532.9	88630.5	91628.5	96003.7	46473.1	47281.2	43962.5	125928	63084.9
1	Q5IR70	12	2	60.4549	1.31151e-05	3.7867	0.264082	-1.92094	P1	P7	Cancer-associated gene 1 protein homolog OS=Mus musculus GN=Cage1 PE=1 SV=2	4551.65	4648.49	4681.45	6157.48	6417.54	6792.9	4909.59	4998.8	5291.3	7103.19	8580.38	8815.56	740.108	737.614	814.175	6250.18	1143.4	1242.29	1106.99	779.201	816.869	825.833	952.144	1035.18	1120.74	2090.52	2326.02	2363.22	2149.63	2108.91	2340.69	580.09	503.261	725.219	5093.15	1345.01
1	Q5I043	26	4	169.599	6.5219e-07	1.53448	0.651686	-0.61775	P1	P7	Ubiquitin carboxyl-terminal hydrolase 28 OS=Mus musculus GN=Usp28 PE=2 SV=1	10793	10810.5	11178	13121.7	14050.9	13527.9	9542.1	9461.63	9575.14	12469.1	11915.3	11706.8	7667.64	7704.07	7176.54	10288.6	8510.22	8749.04	8594.4	5815.18	5758.76	6363.55	5362.52	5958.3	5422.72	8017.08	8656.46	8296.36	7677.95	7874.99	7806.61	5746.32	5362.07	5387.42	10686.8	6964.44
1	Q5EBG6	10	3	45.894	1.97531e-07	1.96864	0.507964	-0.977201	P1	P7	Heat shock protein beta-6 OS=Mus musculus GN=Hspb6 PE=2 SV=1	3303.18	3299.61	3729.64	3910.52	4282.02	4421.11	3648.36	3820.3	3904.57	4950.58	5042.06	5213.95	2241.91	2150.18	2355.07	3957.69	1476.56	1323.2	1536.39	1204.13	1182.04	1217.69	1630.72	1641.65	1722.64	2436.04	2669.06	2533.34	2900.16	3188	3039.56	1586.57	1552.32	1579.39	3764.42	1912.19
1	Q5DU25	10	2	54.4943	4.11772e-08	2.07532	0.481853	-1.05334	P1	P7	IQ motif and SEC7 domain-containing protein 2 OS=Mus musculus GN=Iqsec2 PE=1 SV=3	968.339	859.206	1038.47	754.24	950.274	1001.68	996.581	957.221	1129.04	1405.21	1427.32	1349.53	510.885	586.55	531.654	1412.76	317.534	325.774	341.655	428.975	471.196	523.732	440.791	351.706	398.081	575.84	672.063	653.507	602.996	602.281	596.159	440.078	402.589	462.778	992.435	478.208
1	Q569Z6	4	2	26.4716	0.000393469	2.43376	0.410886	-1.28319	P1	P7	Thyroid hormone receptor-associated protein 3 OS=Mus musculus GN=Thrap3 PE=1 SV=1	9350.53	10121.8	10508.6	12920.3	13614.6	14068.8	7346.98	7804.11	7961.93	19191.7	20626.7	21457.6	2514.61	2598.43	2962.34	12091.3	3256.69	3336.07	3397.8	3385.86	3375.38	3519.94	3758.47	3456.29	3619.68	8272.49	8515.36	8928.98	6175.28	6320.22	6836.57	1559.04	1539.93	1704.07	10946.3	4497.67
1	Q3V1T4	27	2	147.754	1.92998e-07	2.22227	0.44999	-1.15204	P1	P7	Prolyl 3-hydroxylase 1 OS=Mus musculus GN=Lepre1 PE=2 SV=2	6140.5	4816.43	5155.61	5789.19	6064.79	6305.44	3881.53	4518.8	4804.31	8186.77	8771.33	10065	2803.23	2298.61	2905.3	4919.12	2618.93	2353.93	2533.84	2076.08	2107.19	2037.69	1969.35	1897	1926.6	3229.91	3400.85	3129.91	3062.4	3036.5	3444.03	1892.59	1639.68	1901.89	5464.12	2458.8
1	Q3UU96	19	2	91.49	5.11924e-13	2.62395	0.381105	-1.39174	P1	P7	Serine/threonine-protein kinase MRCK alpha OS=Mus musculus GN=Cdc42bpa PE=2 SV=2	11750	12873.7	14374.5	12784.5	13428.4	15653.6	10659.9	10573.5	11016	19383.9	21984.3	18530.6	7684.53	7522.42	8514.12	9979.7	4267.43	3935.15	4222.73	4748.81	5166.09	5309.41	4706.12	5149.89	5179.93	5242.58	5320.64	5329.94	5414	5231.4	5847.49	4370.79	4247.12	4937.49	12919.6	4923.72
1	Q3UFY8	3	2	9.1106	4.44848e-05	3.31183	0.301948	-1.72763	P1	P7	Mitochondrial ribonuclease P protein 1 OS=Mus musculus GN=Trmt10c PE=1 SV=2	16053.4	21886.7	15682	24847.6	18879.4	30160.1	6875.81	7709.7	12351.3	43697.4	47933.7	40630.6	6771.46	3991.68	5332.88	7938.09	3098.45	2932.57	3752.7	4540.26	4448.36	4739.31	4316.92	4149.38	4677.27	5927.91	13504.3	12034.3	7832.22	11334.5	6129.23	3298.59	3649.1	5190.94	19421.4	5864.24
1	Q3UEB3	20	4	120.733	2.58586e-10	1.83475	0.545033	-0.875584	P1	P7	Poly(U)-binding-splicing factor PUF60 OS=Mus musculus GN=Puf60 PE=2 SV=2	11264.1	11624.4	11850.6	11368.5	11739.7	11398.1	15328.3	15098.4	15220.8	12062.1	11725	11033.4	12772.6	12554.4	13012.7	12088.2	9962.14	10025.8	9670.31	8599.72	8719.23	9079.08	5099.75	4902.86	5538.14	5718.58	5910.79	6439.23	5428.78	5506.98	5627.58	5289.58	5478.16	5722.4	12508.8	6817.73
1	Q3U962	6	2	31.7754	0.000305977	1.5711	0.636495	-0.651779	P1	P7	Collagen alpha-2(V) chain OS=Mus musculus GN=Col5a2 PE=1 SV=1	705.814	957.576	932.084	921.953	902.843	832.976	730.476	675.628	785.298	787.678	904.449	1166.78	367.276	378.992	472.501	693.313	396.88	455.186	429.695	290.182	318.563	410.375	318.832	309.16	429.508	545.002	790.252	732.044	634.908	699.807	773.488	406.53	350.86	455.817	763.477	485.949
1	Q3TVA9	13	2	90.4784	0.00460437	2.14072	0.467133	-1.0981	P1	P7	Coiled-coil domain-containing protein 136 OS=Mus musculus GN=Ccdc136 PE=2 SV=2	1079.23	1073.97	1153.19	4914.54	5154.4	5612.29	1116.92	1092.67	1072.27	813.371	952.831	1016.12	880.768	912.616	1010.57	872.555	728.834	815.017	841.007	845.022	799.257	852.194	807.602	752.747	802.227	846.592	807.136	810.883	824.962	869.435	822.596	923.37	915.095	1033.45	1795.52	838.746
1	Q3THE2	19	7	150.411	3.43434e-11	1.90826	0.524037	-0.932261	P1	P7	Myosin regulatory light chain 12B OS=Mus musculus GN=Myl12b PE=1 SV=2	29714.5	29972.6	31828.4	32357.6	29893.3	34320.4	25967.3	26432.3	27220.6	37537	37028	39057.3	18321.3	17161	17383	29677.9	14959	14291.7	14366.9	14373.8	15040.9	14962.6	15877.9	15733.7	15312.4	14904.3	15278.9	16001	16179.3	16254.4	16754.9	14431.3	14094.6	14654.2	28992	15192.9
1	Q32Q92	14	2	53.0622	2.99223e-11	1.68445	0.593665	-0.75228	P1	P7	Acyl-coenzyme A thioesterase 6 OS=Mus musculus GN=Acot6 PE=1 SV=1	1182.24	1581.86	1219.63	963.153	1035.78	1390.37	1112.88	929.666	1052.05	1265.2	980.024	1569.78	1412.35	1012.51	1517.17	1042.19	670.886	678.258	766.215	648.056	645.156	682.75	654.804	659.739	634.917	716.875	872.261	876.836	798.033	789.231	801.396	628.531	600.247	743.614	1204.18	714.878
1	Q03958	8	2	45.7815	6.13612e-06	1.991	0.502259	-0.993496	P1	P7	Prefoldin subunit 6 OS=Mus musculus GN=Pfdn6 PE=2 SV=1	2164.7	2091.12	2352.07	1977.03	2008.95	2044.06	1560.39	1490.99	1659.51	2326.58	2671.27	2716.57	796.091	949.348	864.735	1638.01	1051.75	982.325	980.852	747.722	658.438	625.035	838.554	823.217	932.385	1119.43	1163.47	1225.76	1194.65	1303.99	1460.84	467.236	495.168	491.366	1831.96	920.121
1	Q01320	54	2	314.591	0.0280508	1.53089	0.653215	-0.61437	P1	P7	DNA topoisomerase 2-alpha OS=Mus musculus GN=Top2a PE=1 SV=2	436.301	349.669	281.467	327.705	329.811	223.303	652.656	548.631	390.32	100.091	130.09	59.0691	10857	11502.8	8390.76	307.339	2060.33	1453.87	1757.55	1574.31	1352.56	1268	1506.63	1618.12	1297.34	992.542	849.794	632.811	919.216	712.785	535.454	2519.55	2470.37	2116.09	2180.44	1424.3
1	Q00623	64	32	387.159	3.56897e-05	1.58177	0.632202	-0.661541	P1	P7	Apolipoprotein A-I OS=Mus musculus GN=Apoa1 PE=1 SV=2	160850	161047	160839	156231	159317	169362	179175	181356	187501	212815	215254	217919	92819.8	93055.6	97786.7	160870	72704.8	73226	74376.8	70750	71053.5	73082.5	89757.2	92082.5	96436.1	131269	138723	142073	144411	144703	150792	91773.8	94955.7	101428	162887	102978
1	P97467	43	11	284.561	5.77316e-15	1.7627	0.567312	-0.817786	P1	P7	Peptidyl-glycine alpha-amidating monooxygenase OS=Mus musculus GN=Pam PE=1 SV=2	10673.1	12538.2	12116.2	12033	12817.9	14022.4	12415.3	12697.7	13005.6	16413.8	16394.4	16887.7	11421.3	11925.5	12930	15562.6	7760.13	7336.41	7522.14	7482.88	7582.93	7948.89	8105.97	7994.46	8565.94	7471.39	7555.76	7853.01	7922.05	7874.32	8711.54	5971.66	6152.51	6675.64	13365.9	7582.65
1	P97447	24	11	169.328	6.58445e-06	1.51359	0.66068	-0.597977	P1	P7	Four and a half LIM domains protein 1 OS=Mus musculus GN=Fhl1 PE=1 SV=3	21648.3	23469.6	22411.8	23152.9	23065.3	23017.5	15712.6	17002.7	16721.8	29375.8	30324.2	31467.2	12999.8	13558.9	14429.6	18915.3	13395.6	13181.9	13676.8	13814.9	13691	13937.7	13963.9	14410.8	14637.6	15680	16276.2	16002.1	14151.9	14242.6	14827.1	11451.6	11022.3	12319.2	21079.6	13926.8
1	P97427	21	4	130.151	5.9766e-08	3.58861	0.27866	-1.84342	P1	P7	Dihydropyrimidinase-related protein 1 OS=Mus musculus GN=Crmp1 PE=1 SV=1	7183.77	8602.21	8726.05	8704.1	8398.62	9421.04	13474.6	13693.1	13894.1	12502.9	12306.2	12358.6	3284.13	2137.47	2533.07	8651.25	4228.09	4142.48	4559.15	1494.48	1780.96	1628.36	1619.15	1738.14	1866.47	2450.41	2611.04	2966.54	3217.46	3399.23	3313.07	1804.29	1095.83	1814.33	9116.95	2540.53
1	P97351	50	18	328.76	3.8885e-08	1.77159	0.564466	-0.825041	P1	P7	40S ribosomal protein S3a OS=Mus musculus GN=Rps3a PE=1 SV=3	211882	239624	248398	264204	271140	289346	211565	203423	211191	307244	304609	310126	138003	137891	142864	220956	116409	107367	109976	118598	118201	119789	125087	125038	130198	160192	159630	171684	155000	155009	160062	107894	106712	110663	232029	130973
1	P97315	17	4	143.379	1.6178e-07	1.63442	0.611838	-0.708779	P1	P7	Cysteine and glycine-rich protein 1 OS=Mus musculus GN=Csrp1 PE=1 SV=3	21653	21156.2	19733.1	20328.5	21560.6	21361.3	17861.2	17977.4	18182.5	25887.2	24244	23005.8	11323.7	11272.3	12313.7	21822.3	9829.02	10189.2	9997.59	10670.7	10726	11156.5	12797	11909.5	12017	13664	13625.2	14212.6	14340.2	13830.6	13837.3	10106.1	9713.19	10538.2	19355.2	11842.2
1	P83940	8	3	54.8772	1.72535e-06	1.59946	0.625213	-0.677581	P1	P7	Transcription elongation factor B polypeptide 1 OS=Mus musculus GN=Tceb1 PE=1 SV=1	4520.93	4349.96	4725.12	5079.54	5281.09	5841.35	4420.82	4586.76	4861.22	7068.3	7733.07	8169.51	3350.27	3206.41	3443.97	5022.23	2297.67	2434.73	2181.54	2970.16	2944.54	2972.67	3252.5	3250.09	3305.2	3435.95	3340.54	3632.06	3427.3	3478.7	3750.47	3426.83	3647.11	3689.07	5103.79	3190.95
1	P70398	9	2	39.7222	0.000148349	1.87536	0.533231	-0.907167	P1	P7	Probable ubiquitin carboxyl-terminal hydrolase FAF-X OS=Mus musculus GN=Usp9x PE=1 SV=2	1856.99	1804.35	1934.91	2276.54	2406.49	2646.35	1556.7	1728.04	1771.18	4164.5	4344.23	4557.94	1076.8	1032.59	1182.44	2452.5	830.391	714.977	769.097	1348.43	1212	1352.23	1441.41	1476.99	1433.14	1522.01	1482.88	1574.85	1415.69	1535.3	1492.5	749.315	813.66	906.425	2299.53	1226.18
1	P70349	11	3	55.4985	1.72462e-06	1.64218	0.608948	-0.71561	P1	P7	Histidine triad nucleotide-binding protein 1 OS=Mus musculus GN=Hint1 PE=1 SV=3	33479.7	29304.8	29226.3	25448.1	28400.2	33185.3	22151.8	21867.2	22906.8	45300.5	46853.7	47990.6	22915.5	22178.8	22909	27071.1	14669.1	14478	14062.6	14468.7	15397.2	15904	16725	16030.7	17543.4	22349.7	23290.9	24055.8	23413.9	23217.6	23585.5	16938.4	17324.6	16191.6	30074.3	18313.7
1	P68510	54	7	322.964	0	1.58352	0.631504	-0.663136	P1	P7	14-3-3 protein eta OS=Mus musculus GN=Ywhah PE=1 SV=2	26535.1	26688.6	25621.5	28391.5	30033.6	31768.1	26313.8	26442.3	26864.4	29086.6	30509.3	31510.2	26294.7	26782	25724.6	28046.4	15377.2	15733.6	15297.1	17582.3	16846	16859.3	17447.3	17311.7	17339	18817.9	18422.1	18982.8	19413.1	19164.5	19353.2	18207.8	17477	17660.5	27913.3	17627.4
1	P63242	27	13	105.04	7.29706e-08	2.20714	0.453075	-1.14218	P1	P7	Eukaryotic translation initiation factor 5A-1 OS=Mus musculus GN=Eif5a PE=1 SV=2	14826.8	15108.1	15652.4	14955.1	16091.1	17590	11856	12337.6	11986.5	28635.8	30103.4	31222.1	8231.13	9247.88	9639.44	14888.1	7097.05	7292.44	7488.52	5911.61	6054.46	5962.63	7109.41	6863.97	6928.25	8487.01	9162.04	9329.01	9176.74	9360.2	9194.53	5285.81	5998.52	7030.89	16398.2	7429.62
1	P63158	32	15	158.207	6.97776e-06	1.66712	0.599836	-0.737361	P1	P7	High mobility group protein B1 OS=Mus musculus GN=Hmgb1 PE=1 SV=2	36062.6	36988	40563.7	43229.7	44128.2	45244.7	34597.7	35000	34581.8	46136	44489.3	44651.4	22482.8	21937.1	23380.3	36045.3	21928.5	20503.9	21830.4	16157.2	16945.5	16783.7	14621	14177.9	14602.1	31076.3	32574.7	34206.5	30069.4	30331.2	30882.8	16209.2	16500	18415.7	36844.9	22100.9
1	P62874	24	3	152.77	3.24713e-05	1.89278	0.528322	-0.92051	P1	P7	Guanine nucleotide-binding protein G(I)/G(S)/G(T) subunit beta-1 OS=Mus musculus GN=Gnb1 PE=1 SV=3	13809.1	14934.9	15854.1	14295	14782.2	14884.1	12170.2	12003.1	13597.1	18022.9	18686.4	18714.4	6412.48	5223.97	6957.03	12507.8	7936.99	8388.43	8147.29	4739	4622.67	4797.8	3485.46	3534.96	4038.23	10022.4	10038.8	11006.3	9534.42	9518.77	10702.4	5250.21	5371.63	5377.13	13303.4	7028.5
1	P62858	4	3	23.4602	0.00122258	1.52074	0.657576	-0.60477	P1	P7	40S ribosomal protein S28 OS=Mus musculus GN=Rps28 PE=2 SV=1	624.118	696.922	541.768	1020.74	774.268	955.432	827.94	887.157	786.761	340.057	416.542	294.411	387.739	512.401	421.955	627.497	381.334	374.986	413.404	368.086	324.632	289.993	241.886	455.282	446.27	510.068	444.273	492.063	528.838	570.849	444.734	389.847	421.317	385.466	632.232	415.74
1	P62751	13	5	72.8625	1.6653e-05	1.52982	0.653673	-0.613359	P1	P7	60S ribosomal protein L23a OS=Mus musculus GN=Rpl23a PE=1 SV=1	19082.8	17840	18535.1	24698.8	26981.9	28688.1	18604.6	18884	19466.3	31319.5	31969.2	32661.9	16776.5	16628.5	17715.3	26606.5	14693	14003.9	14808.9	11625.8	12340.9	12445.2	11196.7	11085.5	12569.4	20812.5	21584.4	22069	17923.7	17702.7	18065.3	12022.2	11909.3	12628.7	22903.7	14971.5
1	P62281	16	4	132.777	2.21872e-07	1.71739	0.582279	-0.780219	P1	P7	40S ribosomal protein S11 OS=Mus musculus GN=Rps11 PE=1 SV=3	9693.87	8992.48	9810.57	11260.6	13302.6	12192.4	8839.71	8818.31	8542.78	18653.7	16403.8	18322.8	7563.19	7883.62	8769.12	11738	6130.73	5992.76	5695.4	5995.83	5842.13	5796.24	5724.71	5705.38	5861.84	7873.08	7862.9	8410.09	7420.85	7695.43	8166.84	6052.54	6056.45	6144.08	11299.2	6579.29
1	P62204	29	5	176.045	6.17738e-06	1.54286	0.648149	-0.625603	P1	P7	Calmodulin OS=Mus musculus GN=Calm1 PE=1 SV=2	27314.5	25603	26966.8	27240.9	27350.2	28427.9	22212.5	21897.4	21070.4	37586.4	38092.4	39518.4	18778.5	18517.9	17434.2	26439	12358.4	12218.2	11951	15696.5	15719.3	14374.1	17547.4	16674.5	14722.6	20228.8	20622.7	20409.4	22362.4	22460.3	21538.2	17427.1	17033.4	16151	26528.1	17194.2
1	P61957	11	3	67.4689	1.04983e-09	1.72719	0.578975	-0.788428	P1	P7	Small ubiquitin-related modifier 2 OS=Mus musculus GN=Sumo2 PE=1 SV=1	17220.6	22304.3	24569.2	22335.6	22198.3	23915.7	19066.4	19313.9	18903.9	28551	31604.7	33607.9	18232.4	16622.7	15297.4	20581	14633.4	14042.9	12897.9	12791.4	12017.9	10625.1	12888.7	11971.7	10398.2	13909.5	14056.8	14610.3	14178.3	14861	14339	11713.3	11000.8	9852.34	22145.3	12821.6
1	P61750	19	4	136.713	1.27176e-12	1.59	0.628933	-0.669022	P1	P7	ADP-ribosylation factor 4 OS=Mus musculus GN=Arf4 PE=1 SV=2	5212.13	5770.52	6206.1	5743.24	6441.39	6612.81	5679.05	5692.78	6142.91	5808.99	5206.7	5202.05	4984.42	5226.91	5112.17	4763.28	4265.78	4290.64	3741.3	2975.23	2914.41	3115.63	3052.37	3279.31	3083.75	3732.59	3967.93	3828.15	3807	4167.07	4064.38	3090.22	2989.51	3176.53	5612.84	3530.1
1	P61089	15	6	92.2112	4.05049e-10	1.52367	0.656309	-0.607554	P1	P7	Ubiquitin-conjugating enzyme E2 N OS=Mus musculus GN=Ube2n PE=1 SV=1	11984.5	12667.7	14647.4	12669.7	14964	15594.1	12326.2	13051.2	13417.2	16696.1	18454.6	18920.6	13546.6	13649	14205.2	11819	8206.05	8375.66	8511.21	7729.6	8219.41	8687.43	8926.19	8052.23	10099.8	10863.8	10680	11387	10450.9	10893.2	11453.8	8632.71	8871.85	8754.94	14288.3	9377.55
1	P61028	24	2	153.617	4.14241e-09	3.28448	0.304462	-1.71567	P1	P7	Ras-related protein Rab-8B OS=Mus musculus GN=Rab8b PE=1 SV=1	1150.37	824.273	1130.69	1472.43	1391.04	1534.23	1210.43	1359.68	1466.74	1767.53	2181.05	2014.25	409.793	466.197	567.645	1535.28	490.261	600.149	540.444	240.637	233.298	267.806	268.597	239.697	281.869	428.525	412.428	370.485	517.901	505.894	539.163	350.211	315.227	412.765	1280.1	389.742
1	P61014	9	2	38.7066	0.00767937	1.52503	0.655725	-0.608836	P1	P7	Cardiac phospholamban OS=Mus musculus GN=Pln PE=1 SV=1	8910.66	8905.37	9637.36	7445.83	8896.16	10789.4	8503.61	8370.2	9079.5	12404	12958.7	14290.3	3892.59	2928.27	3784.92	10243.8	4187.54	4345.6	4272.26	3129.62	3465.02	3756.39	3914.67	3405.06	3934.27	8747.56	9465.07	10321.8	9276.01	9580.98	9645.07	3958.99	4137.16	4501.38	8815.04	5780.25
1	P56959	31	15	205.189	3.86466e-11	2.10573	0.474895	-1.07432	P1	P7	RNA-binding protein FUS OS=Mus musculus GN=Fus PE=2 SV=1	49191.4	47002.7	46545.4	43438	44942.4	47701.6	40258.5	40497.6	40522.9	66043.6	64387.5	65939.3	29924.6	29297.2	29898.3	51991.5	19464.8	18428.5	19607	23069.7	23968.9	24121.9	19705	19997.2	19828.5	24891.7	24957.3	26048.5	26253.2	26294	26904.8	16202.9	16584.3	17730.1	46098.9	21892.1
1	P56382	8	3	41.13	2.06056e-08	1.69011	0.591679	-0.757113	P1	P7	ATP synthase subunit epsilon, mitochondrial OS=Mus musculus GN=Atp5e PE=1 SV=2	3785.35	3629.89	3935.13	4387.65	4626.69	5189.94	3495.71	3521.75	3435.4	5613.36	4969.34	5474.98	3264.58	3812.82	4101.84	2858.19	1748.06	1866	1810.53	2081.9	2172.43	2172.4	2019.51	1980.78	1951.14	2538.25	2638.08	2678.76	2950.65	2706.85	2773.05	3396.34	3121.52	3394.23	4131.41	2444.47
1	P54728	9	3	37.9828	5.52551e-09	2.83311	0.352969	-1.50239	P1	P7	UV excision repair protein RAD23 homolog B OS=Mus musculus GN=Rad23b PE=1 SV=2	1648.06	1716.93	1675.67	1884.24	1923.23	1986.17	1435.82	1445.27	1604.9	2303.66	3243.31	2403.74	846.912	765.862	900.233	1889.04	417.393	406.095	437.931	402.105	366.264	413.097	658.916	553.23	670.865	786.252	892.191	847.724	905.572	970.796	1080.91	381.78	353.977	443.61	1729.57	610.484
1	P53986	10	3	51.5547	2.41347e-07	1.90757	0.524227	-0.931737	P1	P7	Monocarboxylate transporter 1 OS=Mus musculus GN=Slc16a1 PE=1 SV=1	1640.49	1492.22	1440.53	2062.87	2162.72	2220.12	1794.24	1831.38	1764.54	1177.1	1096.41	1161.07	1660.41	1689.46	1850.61	2245.74	442.114	441.296	426.716	698.548	683.202	779.059	849.397	877.411	878.879	1046.98	1040.09	1184.76	1125.95	1300.19	1247.16	996.366	1001.96	1074.3	1705.62	894.132
1	P53657	19	4	89.5246	2.82379e-05	2.30825	0.433228	-1.2068	P1	P7	Pyruvate kinase PKLR OS=Mus musculus GN=Pklr PE=2 SV=1	6035.7	5853.17	5838.48	6193.93	6178.41	6915.86	5014.16	5064.1	5125.05	8041.33	9376.95	9534.58	2255.08	1967.24	2441.49	5792.26	1874.33	2057.59	2006.95	992.102	996.994	1125.93	1068.5	1134.41	1169.42	4562.26	4589.58	4907.05	4465.53	4238.42	4618.91	1453.17	1496.53	1900.07	5726.74	2480.99
1	P50136	17	2	109.691	1.65224e-05	4.01827	0.248863	-2.00658	P1	P7	2-oxoisovalerate dehydrogenase subunit alpha, mitochondrial OS=Mus musculus GN=Bckdha PE=1 SV=1	1373.4	1145.98	1174	480.359	554.23	526.35	1108.09	1014.33	1012.5	279.982	256.931	374.124	537.993	500.755	572.77	6526.28	90.7851	127.056	135.91	217.953	210.37	249.223	197.156	262.706	176.545	299.629	335.269	312.306	360.928	385.304	374.658	340.689	408.097	397.567	1089.88	271.231
1	P50096	5	2	5.8029	0.0353397	1.5374	0.650451	-0.620488	P1	P7	Inosine-5'-monophosphate dehydrogenase 1 OS=Mus musculus GN=Impdh1 PE=2 SV=2	31942.6	30352.3	31983.6	32673	36211.8	37343.7	25624	27671.8	28815.7	40796.2	44008.7	43823.8	7822.03	7843.53	7824.31	33248.6	20656.2	20643.9	23107.6	8687.62	9709.41	9814.24	9666.62	10826	9539.21	26642.6	29734.7	32310.5	30511.5	29709.7	35948	11819.9	11955.1	11169.2	29249.1	19025.1
1	P47738	62	23	442.02	1.49961e-06	2.74621	0.364138	-1.45744	P1	P7	Aldehyde dehydrogenase, mitochondrial OS=Mus musculus GN=Aldh2 PE=1 SV=1	49337.9	44372	46650.2	43423.9	40593.6	39652.1	115476	117678	120937	157980	159023	167998	126685	118965	125521	31915.2	40742.5	38342	42322.9	34578.8	34813	35629.1	31027	31356.2	30833	29698.7	34967.5	31876.2	30858.1	33471.5	30092	36066.7	36240.7	34111.2	94138	34279.3
1	P46660	59	7	429.333	0.000106282	1.56295	0.639815	-0.644274	P1	P7	Alpha-internexin OS=Mus musculus GN=Ina PE=1 SV=3	11241.6	12078.6	12275.3	9880.96	9654.32	10702.1	9707.02	10049.6	10121.1	10585.7	9446.51	9948.99	6130.28	6624.78	6890.12	28631	6726.55	6776.45	6257.63	6205.09	6651.34	6643.66	7138.29	6814.43	7043.12	8078.88	8267	8954.87	7959.44	7878.96	7456.94	5070	5618.5	5679.51	10873	6956.7
1	P41105	3	2	29.8416	0.00309632	1.54234	0.648364	-0.625124	P1	P7	60S ribosomal protein L28 OS=Mus musculus GN=Rpl28 PE=1 SV=2	1906.75	1870.55	1758.01	3008.83	3071.02	3265.76	2121.33	2247.08	2201.89	4485.05	5680.46	5878.84	1935.39	1763.11	2011.68	3549.84	1061.37	1094.96	1029.98	2114.16	2106.19	2327.09	1983.54	2069.39	2024.11	1856.04	1908.39	2000.77	1591.09	1597.48	1784.76	2461.53	2405.16	2687.95	2922.22	1894.67
1	P37804	24	3	154.443	4.22401e-05	1.92175	0.520359	-0.942422	P1	P7	Transgelin OS=Mus musculus GN=Tagln PE=1 SV=3	6517.56	5840.93	6506.95	4834.21	4408.65	5598.62	3520.5	4274.04	3801.67	6912.81	8226.97	7756.99	2106.2	1779.97	2134.94	5047.9	1619.06	1764.7	1635.86	2481.77	2773.7	2866.03	2536.13	2493.11	2563.25	2601.83	2729.48	2829.24	2922.85	3012.89	3245.95	2588.15	2864.22	2876.1	4954.31	2578.02
1	P28738	96	6	637.451	1.29275e-11	1.62884	0.613936	-0.703841	P1	P7	Kinesin heavy chain isoform 5C OS=Mus musculus GN=Kif5c PE=1 SV=3	7147.62	6657.94	6989.35	6963.74	7613.81	7795.06	7996.07	8136.68	7929.52	8008.33	7949.44	7443.39	5351.74	5044.04	5581.7	6544.02	3863.97	4405.69	4255.24	3889.63	3781.99	4005.29	4313.54	4290.29	4659.56	4788.08	4638.13	4918.32	5134.55	5070.1	5132.02	3768.29	3784.88	3452.28	7072.03	4341.77
1	P27659	26	4	177.795	0.00104372	2.0431	0.489451	-1.03076	P1	P7	60S ribosomal protein L3 OS=Mus musculus GN=Rpl3 PE=1 SV=3	2020.65	2966.02	3074.74	4887.6	5309.9	5679.15	4115.8	4146.54	4103.4	10312.2	11630	11262.7	2025.52	1941.36	1929.62	7222.17	1988.62	2156.93	2067.14	2247.54	2450.38	2533.17	2320.95	2215.48	2387.39	3104.9	2874.09	3400.85	2955.12	2951.31	3095.36	2028.45	2208.32	2511.31	5164.21	2527.63
1	P26645	20	9	123.282	0.000181018	1.54236	0.648358	-0.625137	P1	P7	Myristoylated alanine-rich C-kinase substrate OS=Mus musculus GN=Marcks PE=1 SV=2	8496.47	8218.2	8809.99	10271.4	10098.1	10408.5	11168.4	10616.2	11926.9	13377.8	9999.38	11318.6	7182.2	6170.84	6376.6	13882.2	6731.58	6198.21	6260.47	3816	3960.57	3894.04	4657.66	4233.96	4757.14	9859.52	9916.96	9835.28	9395.29	9796.72	9751.39	4035.21	4229.17	4151.16	9895.11	6415.57
1	P21619	26	3	134.685	5.66415e-09	2.18691	0.457266	-1.12889	P1	P7	Lamin-B2 OS=Mus musculus GN=Lmnb2 PE=1 SV=2	12852.2	11754.3	11220.2	11552.2	12118.9	13394.5	9755.47	9158.66	9050.22	17778.4	20087	16464.5	5935.9	6727.39	6283.11	10632.7	5729.33	4874.51	4880.24	3901.85	4115.43	4285.71	4672.14	4715.75	5133.4	6078.31	6664.45	6570.1	6172.64	6049.41	7159.19	4451.59	4593.69	5000.27	11547.9	5280.45
1	P21107	88	4	593.287	4.99526e-05	1.75387	0.570167	-0.810544	P1	P7	Tropomyosin alpha-3 chain OS=Mus musculus GN=Tpm3 PE=1 SV=3	11054.5	8853.75	8654.45	5549.62	7897.39	7533.3	5670.82	4582	4261.88	11658.4	16005.7	7467.98	4654.72	4181.43	5887.19	3831.11	3199.03	4237.25	3509.19	4068.66	3540.18	3676.22	4033.84	3971.08	3845.38	4900.06	4816.75	5374.39	3979.74	4242.9	4592.47	4228.08	4517.36	4792.95	7359.01	4195.86
1	P20029	114	35	764.596	3.96302e-11	1.50363	0.665056	-0.588453	P1	P7	78 kDa glucose-regulated protein OS=Mus musculus GN=Hspa5 PE=1 SV=3	199629	192990	197038	190351	191360	192788	180252	175843	176384	233058	218392	213695	149377	151458	145040	200656	115441	114956	114718	110314	111125	113786	118196	115703	120462	140828	138770	142651	147724	144748	145479	120050	117750	118079	188019	125043
1	P17563	33	8	223.656	2.33766e-07	1.64054	0.609556	-0.714169	P1	P7	Selenium-binding protein 1 OS=Mus musculus GN=Selenbp1 PE=1 SV=2	17328	17621.4	17123	15035.1	15815.1	18435	15086.3	15431.7	15180	20440.4	22585.3	21517.1	9698.87	9967.36	10905.9	21435.8	9257.18	9890.36	9385.83	8479.56	8690.89	8958.73	8135.03	8270.27	8392.78	11203.1	12236.3	12521.2	11537.7	12531.1	12668.6	9373.59	9399.09	9836.88	16475.4	10042.7
1	P17182	111	33	581.175	0	1.84693	0.54144	-0.885127	P1	P7	Alpha-enolase OS=Mus musculus GN=Eno1 PE=1 SV=3	181722	179360	174942	185591	190645	196081	155200	160362	161666	237774	244058	240934	167857	162584	166810	185275	106840	103546	100997	99138.2	95992.4	96253.3	98627.9	98207.2	99973.1	98457.3	103668	104476	100821	102896	105517	104732	100946	100704	186929	101211
1	P17047	7	2	35.5397	6.09345e-06	1.6118	0.620422	-0.688677	P1	P7	Lysosome-associated membrane glycoprotein 2 OS=Mus musculus GN=Lamp2 PE=2 SV=2	4168.66	3846.66	3545.23	3296.67	3273.24	3126.89	3317.7	3180.39	3249.72	4859.52	4728.46	4592.72	4093.71	4084.4	4313.45	2982.18	2937.72	3288.56	2942.86	1491.08	1590.45	1499.66	1194.41	1255.66	1523.64	2505.66	2456.13	2858.49	2872.24	3230.61	3497.07	2438.36	2447.73	2308.56	3791.23	2352.16
1	P13020	62	35	327.611	0	1.92061	0.520668	-0.941565	P1	P7	Gelsolin OS=Mus musculus GN=Gsn PE=1 SV=3	85986.3	82459.4	86133.1	82168.6	84565.1	86073.3	72373.1	70269.9	71159.2	96481.4	99735.6	101532	69491.5	68376.8	69760.1	79387.4	40934.9	40774.6	40716.6	41433.2	40680.5	40365.6	40599.5	40801.4	42409.8	44554.1	44243.6	44732.5	46272.9	46243.1	45525.5	41286.2	42078.9	41310.3	81622	42498
1	P12970	26	8	212.498	0.000879834	1.75491	0.56983	-0.811397	P1	P7	60S ribosomal protein L7a OS=Mus musculus GN=Rpl7a PE=2 SV=2	4414.84	4536.74	4348.18	7610.84	8294.32	8578.8	5522.63	5095.56	6395.1	13693	14070.8	15306.3	3920.28	3539.89	4693.75	9808.18	3584.04	3618.46	3521	3374.33	3481.96	3547.25	3047.46	3249.71	3199.83	6515.12	6720.39	6798.6	4851.31	5494.26	5566.57	3270.03	3413.6	3563.6	7489.33	4267.64
1	P11983	47	14	294.373	4.09661e-12	1.61942	0.617506	-0.695474	P1	P7	T-complex protein 1 subunit alpha OS=Mus musculus GN=Tcp1 PE=1 SV=3	39821.9	38794.3	40417.9	38360.5	39122.2	40369.2	32422.6	31608.4	33859.6	48831	53920.9	54377.7	35285.6	34985.3	32744.2	36088.2	26484.6	25227.8	25353.5	24655.2	25142.7	24259.3	27639.8	26726.7	26858.8	22453.8	23559.8	23359.5	24093.1	23168.9	24280.9	21844.6	21254.1	21995.7	39438.1	24353.3
1	P11688	19	2	103.943	0.00578871	1.56422	0.639297	-0.645441	P1	P7	Integrin alpha-5 OS=Mus musculus GN=Itga5 PE=1 SV=3	1730.35	1774.77	1783.24	1312.53	1314.62	1009.32	2606.08	2710.5	2530.78	1710.27	1521.9	814.95	774.798	873.954	673.199	1565.03	1339.75	1246.41	1170.53	931.062	932.051	887.513	426.269	564.432	460.846	1256.04	1419.77	1274.56	1380.34	1376.61	1269.85	598.318	660.047	574.596	1544.14	987.166
1	P11276	122	46	879.748	9.89777e-10	1.70317	0.58714	-0.768224	P1	P7	Fibronectin OS=Mus musculus GN=Fn1 PE=1 SV=4	152815	151649	155596	148278	153966	168121	142172	148720	147730	236784	246240	258552	121288	122930	128734	160948	84666.8	84742.5	85484.9	91327.8	92427.1	95347.9	101369	101022	101600	104902	105442	110578	105129	106618	113318	85533.9	85632.7	91649.6	165283	97044
1	P10639	14	5	86.0664	1.66279e-09	1.8882	0.529606	-0.917008	P1	P7	Thioredoxin OS=Mus musculus GN=Txn PE=1 SV=3	4236.77	4221.03	4168.08	5446.84	5669.64	4878.43	4316.11	4851.74	4032.77	7863.56	5450.27	7123.2	3258.09	3632.43	3719.08	5146.52	2141.13	1984.19	2379.46	1947.61	2290.84	2117.94	2232.67	2438.25	2612.52	3214.39	2628.31	3407.95	3713.7	3451.5	3115.66	2343.8	2332.84	2128.86	4875.91	2582.31
1	P10126	101	23	342.703	1.39516e-08	1.62134	0.616773	-0.697189	P1	P7	Elongation factor 1-alpha 1 OS=Mus musculus GN=Eef1a1 PE=1 SV=3	145678	145399	156252	151647	162358	161927	121750	122254	123384	221772	231468	241088	125468	125574	133404	148112	86552	88078.9	91618.4	103549	107826	106616	112163	117414	124494	82446.7	83574.3	88998.5	85765.2	87005.8	94502.4	92938.6	94564.6	98731.4	157346	97046.7
1	P09541	80	39	321.855	0	2.4466	0.40873	-1.29078	P1	P7	Myosin light chain 4 OS=Mus musculus GN=Myl4 PE=2 SV=3	255064	243272	245660	219682	217365	216256	217945	227537	220547	300905	274114	265305	194388	193678	194192	222051	93113.2	90894.9	89769.1	97541.3	100949	97200.5	98319.8	101153	102638	81028.4	80817	83117.1	111892	105067	107092	86108.1	88500.1	89799.3	231748	94722.2
1	P09528	20	10	137.12	1.44995e-13	1.85016	0.540493	-0.887652	P1	P7	Ferritin heavy chain OS=Mus musculus GN=Fth1 PE=1 SV=2	27688	29893.5	32868.6	24037.7	26506.6	26762.2	25016.1	22068.4	26705.2	34262.4	35266	35196.3	25136.6	24767.2	26214.5	24640.2	12943.5	12513.3	13185.4	15091.3	14661.7	15612.9	12628.8	13231.3	14137.2	18917.4	19589.8	20306.3	15662.1	15516.6	16308.9	13430.6	13813.8	14267.5	27939.3	15101
1	P08730	47	4	306.3	0.00431492	2.85999	0.349651	-1.51601	P1	P7	Keratin, type I cytoskeletal 13 OS=Mus musculus GN=Krt13 PE=1 SV=2	94095.7	93090.7	101708	88226	88704.5	97710.7	89029.1	90941.8	95265	51713.4	48511.1	49734.3	4831.15	4551.97	5339.13	71908.7	30479.4	31369.9	32917.8	5676.73	5145.73	5560.28	4505.63	4682.19	4254.81	45005.5	45588.1	48700	47748.7	46994.1	48820.6	4598.01	5840.21	5113.84	67210.1	23500.1
1	P08551	45	4	260.753	0.0107262	1.51046	0.66205	-0.594988	P1	P7	Neurofilament light polypeptide OS=Mus musculus GN=Nefl PE=1 SV=5	1534.66	1411.42	1174.28	1643.98	1798.89	1693.44	1410.38	1472.75	1248.48	1030.95	1025.44	1024.65	491.531	522.217	441.441	641.804	1587.9	1137.19	1057.95	753.79	620.829	658.014	698.815	683.097	541.777	1044.87	1078.51	981.779	596.952	513.845	388.817	601.627	427.623	454.933	1160.39	768.24
1	P08228	28	15	146.438	1.776e-06	1.50738	0.663402	-0.592045	P1	P7	Superoxide dismutase [Cu-Zn] OS=Mus musculus GN=Sod1 PE=1 SV=2	58446.1	64521.3	68175.8	59135.5	60691.7	64062.8	59018.4	59759.2	61570.8	77341.9	75422.9	82603.8	38321.8	34946	40506.1	59675.4	37571.9	36646.3	36675.7	34685	35541.8	37247.8	39286.4	37463	39183.8	44209.1	45700.7	49284.4	47365.6	49637.9	49358.1	33262.5	33385.8	33102.3	60262.5	39978.2
1	P07759	24	9	205.408	0.00330245	1.53481	0.651548	-0.618057	P1	P7	Serine protease inhibitor A3K OS=Mus musculus GN=Serpina3k PE=1 SV=2	8523.02	8769.47	8534.18	14776	14894.3	12044.9	17576.4	16602.7	15224.5	8195.31	7345.39	5590.51	22545.2	23140.2	20849.2	14184.4	11663.4	11576.2	9355.09	12172.6	12076.3	9838.73	8873.93	9106.28	7736.15	8085.22	7375.91	7059.02	6928.55	6894.09	5847.32	9110.1	8754.98	7921.43	13674.7	8909.74
1	P06728	60	17	470.329	1.21024e-07	1.53783	0.650266	-0.620898	P1	P7	Apolipoprotein A-IV OS=Mus musculus GN=Apoa4 PE=1 SV=3	99797.5	101529	103644	102238	104983	103419	88634	90495.4	89165.6	93532.9	104188	98615.8	61491	59141.7	65368.8	88493.2	48305.3	48317.1	49305.9	45801.3	46417.1	45942.7	61042.7	65092.2	66842.7	67066	67753.6	69399	71916.7	72315.8	73902.7	53855.5	54334	56601.3	90921.1	59122.9
1	P05125	29	17	133.373	2.19658e-12	3.62386	0.275949	-1.85753	P1	P7	Natriuretic peptides A OS=Mus musculus GN=Nppa PE=1 SV=2	89080.7	93513.4	92986.4	87903.1	93386.8	96291.9	87067.6	87221.8	85543.4	164263	170796	169099	45027.2	45501	49156.7	106155	22197.7	22926.9	23802.4	21891.8	22839	23810	26491.9	26307.7	25888.4	26713	27733	29693	40534.6	40895.8	41874.7	20215.7	19602.7	21800.7	97687.1	26956.6
1	P02772	87	48	572.226	1.7919e-13	2.14186	0.466884	-1.09886	P1	P7	Alpha-fetoprotein OS=Mus musculus GN=Afp PE=2 SV=1	227287	214465	222013	227176	229039	222110	240980	244472	240298	336651	332257	327063	195829	197253	200083	229521	109142	108891	107602	111784	113840	116630	165375	158516	165063	106220	100321	103774	103962	99448.4	99320.2	90405.1	88178.6	92886.7	242906	113409
1	O88569	51	26	320.703	1.17824e-10	1.73457	0.57651	-0.794582	P1	P7	Heterogeneous nuclear ribonucleoproteins A2/B1 OS=Mus musculus GN=Hnrnpa2b1 PE=1 SV=2	177866	168253	176854	173009	176376	184293	143810	143995	144720	205254	215285	220170	117052	115139	116956	160672	87738.3	85869.1	82772.6	89416.1	91535.9	91763.6	96622.7	96320.1	98181	105652	105215	110960	109039	106937	115322	79128.6	78806.9	80763.5	164982	95113.5
1	O88566	2	2	8.2225	5.83166e-11	2.29882	0.435006	-1.20089	P1	P7	Axin-2 OS=Mus musculus GN=Axin2 PE=1 SV=2	794.099	679.171	516.96	957.932	984.171	798.172	645.658	427.161	550	709.415	480.081	586.461	499.219	694.994	410.115	901.583	223.005	255.528	352.018	250.515	221.081	260.464	229.716	276.13	219.357	350.954	364.444	346.762	345.955	368.291	371.239	265.264	193.65	310.291	664.699	289.148
1	O70492	7	2	33.5401	2.0746e-10	1.68382	0.593889	-0.751735	P1	P7	Sorting nexin-3 OS=Mus musculus GN=Snx3 PE=1 SV=3	3230.77	3010.06	3019.6	2816.48	2884.99	3166.75	2084.87	2054.2	2261.42	3884.6	3742.23	3903.01	2826.16	2771.32	2999.76	2276.27	1365.64	1395.63	1380.9	1828.74	1702.66	1753.76	1775.31	1769.46	1945.71	1661.65	1918.5	1915.62	1872.53	1905.2	1735.87	1698.21	1742.71	1988.69	2933.28	1742.04
1	O70310	28	6	177.427	0.00489727	1.74778	0.572153	-0.805527	P1	P7	Glycylpeptide N-tetradecanoyltransferase 1 OS=Mus musculus GN=Nmt1 PE=1 SV=1	24671.1	21277.2	18073	14184.8	14770.5	16206.8	10913.3	10593.5	11538.9	18786.6	18622	18751	4716.84	4650.87	3949.29	14016.9	12010	11806.6	11298	4982.3	4739.29	4197.22	5084.39	4881.34	4778.66	10421.6	11275.5	11965.4	11641.5	11334.5	10848.9	4942.1	4754.96	4328.98	14107.7	8071.74
1	O55234	20	3	126.103	3.66084e-09	2.27745	0.439088	-1.18742	P1	P7	Proteasome subunit beta type-5 OS=Mus musculus GN=Psmb5 PE=1 SV=3	2710.17	3134.45	3867.26	3585.31	3816.42	4519.89	3656.59	3701.26	3756.39	4446.73	4924.4	5005.22	2021.48	1788.53	1981.82	3841.66	1177.33	1083.6	1296.67	1115.26	1187.9	1254.6	1264.77	1324.95	1548.01	1842.18	1979.69	1880.66	2203.11	2305.28	2514.75	1289.6	1183.46	1584.94	3547.35	1557.6
1	O54931	40	4	268.715	3.4409e-06	1.51761	0.658933	-0.601796	P1	P7	A-kinase anchor protein 2 OS=Mus musculus GN=Akap2 PE=1 SV=3	5800.17	5478.57	5679.78	5918.85	6065.95	6413.79	4728.3	4642.7	4659.47	5592.96	5648.21	5257.44	3469.67	3080.6	3291.1	5973.52	2598.43	2709.52	2704.82	3567.09	3560.45	3585.25	3764.74	3726.05	3795.54	4254.86	4240.66	4324.7	3508.72	3400.14	3458.33	2490.15	2374.5	2501.02	5106.32	3364.72
1	O35685	29	4	215.853	6.52623e-06	1.60706	0.622255	-0.684422	P1	P7	Nuclear migration protein nudC OS=Mus musculus GN=Nudc PE=1 SV=1	3542.23	3127.94	4870.42	3380.15	4010.37	3527.48	2798.99	2937.22	2825.59	4456.62	5089.32	4682.99	2030.9	1964.64	1883.16	2701.41	1963.24	2096.27	2185.9	1838.8	2080.58	1883.26	1857.23	1978.23	1938.57	2424.1	2264.15	2650.97	2488.28	2187.63	2337.45	1863.27	1631.42	2013.25	3364.34	2093.48
1	O35143	6	3	33.4011	0.000422119	2.78999	0.358424	-1.48026	P1	P7	ATPase inhibitor, mitochondrial OS=Mus musculus GN=Atpif1 PE=1 SV=2	1334.33	1672.27	1627.97	1593.1	1728.64	1987.83	1280.65	1317.19	1303.17	2878.81	3288.58	3384.25	247.139	260.844	313.078	1472.33	456.904	442.557	420.731	295.618	288.489	320.158	331.902	355.811	322.869	942.066	980.966	1061.82	1109	1031.63	1144.68	288.893	273.06	291.827	1605.64	575.499
1	O35074	9	4	48.6619	0.000211793	1.50724	0.663464	-0.591911	P1	P7	Prostacyclin synthase OS=Mus musculus GN=Ptgis PE=2 SV=1	5964.96	6235.27	6695.59	5598.62	6457.46	6249.67	4814.87	4885.44	4938.92	9257.06	8941.23	9238.59	3248.61	3333.34	3517.68	5333.17	4075.83	3689.64	3687.45	4629.08	4415.47	3977.24	5207.22	4732.99	4930.79	3540.49	3586.38	3469.53	3803.95	4190.69	4078.24	2824.14	2974.11	2878.35	5919.41	3927.31
1	O08795	17	3	77.2152	2.98097e-06	1.61736	0.618292	-0.69364	P1	P7	Glucosidase 2 subunit beta OS=Mus musculus GN=Prkcsh PE=1 SV=1	1321.42	1103.99	1237.57	1026.29	1258.69	1093.41	1080.4	1119.1	1083.27	1418.66	1484.93	1016.85	698.909	587.553	881.984	1240.73	542.768	525.224	469.383	512.481	590.985	672.112	457.252	543.38	584.502	959.144	841.433	917.913	928.513	847.472	960.321	717.527	638.986	570.182	1103.36	682.199
1	D3YVF0	10	2	56.6342	0.04833	1.56591	0.638606	-0.647001	P1	P7	A-kinase anchor protein 5 OS=Mus musculus GN=Akap5 PE=1 SV=2	2261.11	2469.48	2282.1	2531.16	2741.98	3011.68	1513.46	1437.21	1439.98	2759.91	3237.95	3244.66	614.386	452.505	662.277	2323.7	1395.9	1448.6	1390.53	1414.06	1551.29	1429.13	1122.96	1026.85	1083.05	2037.08	1972.78	2126.71	1621.71	1445.88	1632.84	341.632	324.155	331.287	2061.47	1316.47
1	B2RWW0	12	3	57.3915	1.71736e-07	1.98804	0.503008	-0.991347	P1	P7	T-cell activation Rho GTPase-activating protein OS=Mus musculus GN=Tagap PE=2 SV=2	2273.62	2181.17	2257.55	2826.76	3013.6	3399.39	2347.51	2257.46	2461.65	3006.24	3166.75	3239.74	1332.72	1428.06	1379.11	2168.25	671.605	703.451	676.313	1030.78	1007.49	1086.84	1223.38	1085.54	1301.16	1623.65	1662.28	1689.48	1539.94	1584.43	1582.88	1145.51	1142.87	1164.53	2421.22	1217.9
1	A2AJK6	12	2	50.1736	1.65964e-05	2.84977	0.350906	-1.51084	P1	P7	Chromodomain-helicase-DNA-binding protein 7 OS=Mus musculus GN=Chd7 PE=1 SV=1	1406.71	1319.68	1458.88	871.676	924.148	898.091	920.923	991.56	975.14	1348.21	1378.73	1109.58	200.193	249.753	219.377	1055.85	426.315	412.94	411.179	228.441	230.146	244.479	177.712	171.53	175.343	540.802	608.694	694.066	466.137	352.515	327.224	183.286	220.205	180.203	958.031	336.179
1	Q9Z329	17	3	95.7439	2.0321e-09	6.57119	6.57119	2.71616	P7	P1	Inositol 1,4,5-trisphosphate receptor type 2 OS=Mus musculus GN=Itpr2 PE=1 SV=4	223.715	242.357	189.903	364.488	309.853	181.536	455.203	287.18	183.171	169.091	100.011	147.608	364.124	249.8	152.798	367.145	4078.61	3591.87	2934.84	2053.08	1873.23	1514.16	1096.79	622.372	289.05	1284.53	994.644	584.306	1196.72	694.946	401.826	2164.23	2025.49	2080.85	249.249	1637.86
1	Q9Z2K1	30	2	162.522	0.000204953	13.5041	13.5041	3.75532	P7	P1	Keratin, type I cytoskeletal 16 OS=Mus musculus GN=Krt16 PE=1 SV=3	24.8442	21.9068	18.1479	15.7796	14.0712	6.54244	17.5891	42.7335	31.853	0	0	0	176.088	105.165	84.6111	13.5021	246.672	202.436	211.864	2586.1	2396.9	2060.45	119.485	118.057	69.395	39.3511	47.8167	20.0241	27.5952	46.5073	32.0443	208.969	165.785	103.065	35.8021	483.473
1	Q9Z218	5	2	21.8493	0.0088809	1.68738	1.68738	0.754784	P7	P1	Dipeptidyl aminopeptidase-like protein 6 OS=Mus musculus GN=Dpp6 PE=1 SV=1	216.127	317.103	406.113	143.303	132.183	106.364	937.026	909.04	855.844	182.412	53.8944	0.335359	1769.56	1671.51	1910.91	647.011	817.477	767.041	766.463	793.531	784.644	740.786	963.695	835.603	927.796	723.346	600.647	689.608	1263.39	1644	1794.45	1858.5	1744.22	1758.96	641.17	1081.9
1	Q9Z1J3	17	2	103.842	0.0055208	1.75261	1.75261	0.809504	P7	P1	Cysteine desulfurase, mitochondrial OS=Mus musculus GN=Nfs1 PE=2 SV=3	3726.47	4265.76	2752.84	3162.99	1827.31	816.501	8552.96	8379.05	7369.66	574.419	391.552	218.437	9758.37	9375.03	6514.59	1720.26	13080.3	12225.2	15216.5	5061.94	4597.63	3688.89	4441.8	5321.9	3801.32	9504.16	9384.87	9011.11	11569.9	11154.4	6869.29	4953.52	4172.71	2791.79	4337.89	7602.62
1	Q9Z1D1	19	2	127.119	0.000130479	2.95768	2.95768	1.56447	P7	P1	Eukaryotic translation initiation factor 3 subunit G OS=Mus musculus GN=Eif3g PE=1 SV=2	555.402	680.678	502.024	477.595	504.38	312.347	1210.96	1109.67	1138.79	164.006	86.445	42.9621	3180.74	3311.99	2652.08	668.695	3193.24	2820.46	2522.19	4452.49	4834.52	5127.84	5653.66	5460.86	5576.58	1041.59	1043.88	903.771	1234.83	1206.24	1000.46	3292.21	3094.25	2771.5	1037.42	3068.36
1	Q9WVL0	14	5	109.844	0.000232454	1.74591	1.74591	0.803977	P7	P1	Maleylacetoacetate isomerase OS=Mus musculus GN=Gstz1 PE=1 SV=1	1377.65	1548.68	1021.06	1435.92	1330.89	1032.63	1934.18	1796.47	1493.12	773.299	600.513	409.947	3239.82	3206.55	2572.39	1487.02	4051.14	4066.07	3966.37	2854.3	2655.9	2436.89	2419.14	2697.47	2296.2	2168.14	1878.74	1732.03	1841.13	2012.27	1460.31	4049.01	3786.43	3243.03	1578.76	2756.37
1	Q9WV35	5	2	32.6327	6.579e-05	1.63036	1.63036	0.70519	P7	P1	Probable C->U-editing enzyme APOBEC-2 OS=Mus musculus GN=Apobec2 PE=1 SV=1	818.744	954.705	639.252	1027.32	1066.41	1005.7	1130.69	1347.61	1278.85	1391.16	723.82	701.125	2330.22	1754.47	1653.6	1277.3	3606.12	2854.4	2988.85	1692.63	1957.24	1788.28	2291.45	2122.48	1935.4	1474.22	1416.52	1391.05	1463.97	1302.1	1351.47	1796.15	1785.57	1816.18	1193.81	1946.34
1	Q9WUZ7	15	4	107.983	3.33067e-16	2.33653	2.33653	1.22437	P7	P1	SH3 domain-binding glutamic acid-rich protein OS=Mus musculus GN=Sh3bgr PE=2 SV=1	7704.92	6883.18	6837.13	5217.82	4899.66	5060.21	4528.24	4594.72	4583.94	7181.11	7126.34	7491.94	5323.11	5247.23	5151.81	6702.23	14747.6	15043.1	14358.8	14387.3	15943.4	14832.7	13502.8	15059.2	14995	11400.6	11938.8	11534.2	11528.3	11248.9	11544.8	15346.4	15512.3	15566.9	5908.35	13805.1
1	Q9WUP7	5	2	29.8856	0.000461635	1.58457	1.58457	0.664093	P7	P1	Ubiquitin carboxyl-terminal hydrolase isozyme L5 OS=Mus musculus GN=Uchl5 PE=1 SV=2	268.113	318.151	377.718	342.844	373.924	358.409	461.774	395.53	436.046	328.334	399.594	423.371	744.558	738.332	535.345	338.756	761.596	725.3	756.924	781.996	773.846	578.239	1058.31	1012.28	752.594	477.188	415.497	291.95	503.84	480.501	380.917	1036.45	847.697	559.577	427.55	677.484
1	Q9R1P1	10	2	63.2311	0.000247768	3.0429	3.0429	1.60545	P7	P1	Proteasome subunit beta type-3 OS=Mus musculus GN=Psmb3 PE=1 SV=1	74.8779	62.8717	16.8259	37.7156	43.8805	17.4405	115.629	115.342	72.771	1.96815	13.1871	0.670336	487.065	574.948	440.39	71.4927	342.974	257.819	303.52	543.281	625.051	483.477	702.78	619.725	649.29	149.785	171.613	87.605	108.035	161.631	68.3945	702.754	734.667	637.614	134.192	408.334
1	Q9R087	4	2	25.4363	0.0005362	3.74198	3.74198	1.9038	P7	P1	Glypican-6 OS=Mus musculus GN=Gpc6 PE=1 SV=1	232.097	140.529	66.5937	215.624	170.166	49.41	433.935	394.017	259.426	0	0	0	1219.84	1169.88	794.57	98.3569	1430.27	1265.82	1547.87	1762.67	1714.24	1709.97	1822.4	1996.58	1315.29	448.014	431.699	317.132	492.148	428.478	199.901	2135.35	1802.22	1257.64	327.778	1226.54
1	Q9QYR9	46	11	278.373	6.39958e-08	3.76332	3.76332	1.91201	P7	P1	Acyl-coenzyme A thioesterase 2, mitochondrial OS=Mus musculus GN=Acot2 PE=1 SV=2	3284.09	1724.42	1503.95	2569.07	1749.02	1685.48	2199.85	2253.34	1894.44	1764.58	1604.68	2183.44	10519.6	9242.79	6254.87	1982.33	21806	21705.7	14995.6	16454	17335.8	9652.09	13651.7	13290.6	6472.07	6442.22	7333.48	4594.62	7416.75	5805.96	4079.7	22156.8	18604.4	10118	3276	12328.6
1	Q9QXT0	12	2	83.9139	7.2355e-05	4.20383	4.20383	2.0717	P7	P1	Protein canopy homolog 2 OS=Mus musculus GN=Cnpy2 PE=1 SV=1	121.627	290.738	324.82	373.072	355.567	314.023	272.458	197.171	233.395	71.9918	98.3168	27.0445	954.517	936.129	530.229	241.586	1554.14	1383.13	1499.26	2742.76	2532.27	2124.5	3490.06	3572.17	1981.92	477.795	470.216	438.474	346.202	305.165	205.056	739.234	767.653	637.174	333.918	1403.73
1	Q9JLV5	13	3	81.4817	0.00513583	7.21638	7.21638	2.85127	P7	P1	Cullin-3 OS=Mus musculus GN=Cul3 PE=1 SV=1	400.406	431.227	414.402	629.452	603.996	556.098	396.89	417.304	444.673	113.854	259.046	168.096	672.287	623.372	507.59	392.005	9638.34	8561.48	8282.66	4844.8	5208.38	3774.27	3787.38	3734.59	2195.8	217.11	288.911	110.89	130.908	211.587	151.565	2221.32	2011.41	1706.76	439.419	3171.01
1	Q9JLV1	39	11	270.392	6.16284e-08	1.67073	1.67073	0.740478	P7	P1	BAG family molecular chaperone regulator 3 OS=Mus musculus GN=Bag3 PE=1 SV=2	14722.5	13601.8	13537.3	10713.3	10638.6	10386.7	9759.18	9516.12	9933.58	9405.81	8694.36	8226.11	12185.4	11974.4	11870	9340.55	14122.1	14767.6	14533.9	15584.2	14912	15152.1	14430.9	14032.8	14364.1	27338.9	26861.3	26949.4	18040.5	17370.7	17454.1	20294.3	20526	21260.5	10906.6	18222
1	Q9JJW5	26	10	164.93	7.38898e-10	2.02	2.02	1.01436	P7	P1	Myozenin-2 OS=Mus musculus GN=Myoz2 PE=1 SV=1	6321.54	6431.94	6917.2	8905.05	7526.97	7992.42	8067.25	8249.79	7535.41	6146.25	6071.58	5511.7	12787.5	13122.4	13243.9	8635.93	12538.6	12358.8	12745.6	15164.5	17815.7	18152.9	18196.8	18158.8	17948.1	15500.9	16468.6	15116.1	16065.1	15652.4	11978.3	23927.1	23687.5	21827.9	8341.68	16850.2
1	Q9JIK9	6	2	28.8743	0.000108852	1.53004	1.53004	0.613573	P7	P1	28S ribosomal protein S34, mitochondrial OS=Mus musculus GN=Mrps34 PE=2 SV=1	658.697	556.923	525.85	519.826	526.559	484.473	545.503	548.951	643.093	440.918	447.849	266.411	1132.56	1266.58	1240.96	590.92	1097.78	1162.54	1186.95	1079.57	1073.78	986.284	961.502	1178.95	1276.66	726.463	689.383	787.064	719.001	761.964	711.754	1158.15	1128.48	1208.48	649.755	994.153
1	Q9JIF7	61	7	365.364	1.30588e-05	1.51345	1.51345	0.597837	P7	P1	Coatomer subunit beta OS=Mus musculus GN=Copb1 PE=1 SV=1	2059.95	2520.72	2784.02	2467.24	2734.85	2262.55	2315.22	2421.43	2278.14	1406.15	1273.17	1237.85	2488.33	2938.53	2484.65	2706.63	3847.95	4019.22	3839.69	4363.12	3829.55	4626.77	3774.68	4172.27	4036.87	3352.8	2797.6	2982.05	2659.45	2773.49	3061.69	2841.95	2653.26	2308.2	2273.71	3441.14
1	Q9ET54	27	2	126.686	1.11595e-05	1.64253	1.64253	0.715917	P7	P1	Palladin OS=Mus musculus GN=Palld PE=1 SV=2	758.662	738.42	742.013	643.257	624.749	591.003	843.814	937.996	818.587	550.11	506.948	380.68	1369.58	1363.49	1250.11	675.689	1170.64	1132.64	1319.68	1722.78	1807.06	1827.14	1402.87	1491.59	1471.82	1520.57	1421.1	1119.92	930.864	1066.08	761.419	1058.49	1340.46	1078.23	799.695	1313.52
1	Q9EPU0	18	8	107.523	2.06113e-06	1.61531	1.61531	0.691812	P7	P1	Regulator of nonsense transcripts 1 OS=Mus musculus GN=Upf1 PE=1 SV=2	11985.9	12563.2	11671.5	10427.2	11382.7	9340.28	12406.9	12828	11817.9	13454.6	13171	11101.3	23127.4	23071.3	22832	13689	22226.7	23091.9	22466.9	24421.7	25289	27903.6	25441.5	27643.5	28115.6	16612	17605.3	16072.6	17262.6	16767.5	15925.4	26736.9	28166.2	26890.8	14054.4	22702.2
1	Q9DCV4	24	8	146.032	1.23708e-08	1.58793	1.58793	0.667152	P7	P1	Regulator of microtubule dynamics protein 1 OS=Mus musculus GN=Rmdn1 PE=1 SV=2	7081.03	6801.25	7281.09	9397.63	8328.28	6542.04	8578.25	8778.02	7289.01	7991.69	8737.04	5416.91	10880.9	10343.4	9703.94	9934.8	15918.2	14543.6	14092.2	12264.7	12400.5	11510.7	10675	10154.9	9104.15	14884.4	18301.4	12849.7	14416.3	13679.3	11902	14727.1	13879.9	12442.8	8317.83	13208.2
1	Q9DCT2	43	23	236.81	3.062e-13	1.62141	1.62141	0.697247	P7	P1	NADH dehydrogenase [ubiquinone] iron-sulfur protein 3, mitochondrial OS=Mus musculus GN=Ndufs3 PE=1 SV=2	55772.2	55079.6	57651.4	58579.1	56474	56722.9	58247	58013.1	56932.2	59076.5	56266.8	61737.6	78961.1	77049.8	76049.6	55733.8	113726	110828	108150	101856	102025	98140.6	97066.8	98414.7	100604	86724.1	84860.4	84176.5	87735.5	84786.4	85562.4	114527	114096	111306	61146.7	99143.7
1	Q9DCS9	25	7	185.794	0.000171206	2.34457	2.34457	1.22932	P7	P1	NADH dehydrogenase [ubiquinone] 1 beta subcomplex subunit 10 OS=Mus musculus GN=Ndufb10 PE=1 SV=3	1092.92	917.81	1071.38	963.76	917.365	986.193	928.781	1023.15	940.611	1415.85	1365.45	1333.04	2370.55	2720.11	1523.1	1140.9	6357.97	6108.2	5182.48	3662.78	3513.9	2770.87	3343.26	3050.49	2194.96	1366.53	1313.75	1103.07	1326.82	1301.8	827.564	4133.92	4035.38	3034.39	1294.43	3034.9
1	Q9DCN2	22	11	145.709	5.98938e-08	1.51725	1.51725	0.601457	P7	P1	NADH-cytochrome b5 reductase 3 OS=Mus musculus GN=Cyb5r3 PE=1 SV=3	2668.58	2818.91	2776.34	3183.18	3170.02	2670.47	3774.44	3907.72	3570.26	4107.41	4887.9	4368.02	4637.83	4752.95	5057.87	3390.28	6305.89	6557.64	6560.41	5669.13	5431	5072.03	5246.97	4702.86	4731.53	5272.42	5814.17	5145	5278.99	5030.17	5106.04	6953.15	7009.89	6086.9	3733.89	5665.23
1	Q9DBH5	7	2	39.8596	5.8093e-05	1.97655	1.97655	0.982985	P7	P1	Vesicular integral-membrane protein VIP36 OS=Mus musculus GN=Lman2 PE=2 SV=2	1643.56	1519.44	2274.07	4690.54	3682.96	2874.8	2707.51	6045.13	3091.99	2502.79	1110.56	1162.03	6345.39	5183.38	4660.34	2965.12	6003.39	9699.23	4146.51	5982.27	7125.09	9647.35	7110.24	9281.6	7196.45	4422.46	2080.62	5061.1	4394.86	5248.91	4812.65	8267.64	7464.72	8705.11	3278.73	6480.57
1	Q9DB20	64	38	288.621	4.72386e-08	1.59908	1.59908	0.677241	P7	P1	ATP synthase subunit O, mitochondrial OS=Mus musculus GN=Atp5o PE=1 SV=1	126722	119941	124326	111786	112320	106286	102539	104771	103321	122596	116943	108589	196472	201384	204031	123781	239153	239914	240746	203456	195198	199947	205380	208531	224473	175196	170185	175621	168562	173218	166671	255586	256804	253655	130363	208461
1	Q9D967	7	2	59.8195	2.64614e-07	6.01713	6.01713	2.58908	P7	P1	Magnesium-dependent phosphatase 1 OS=Mus musculus GN=Mdp1 PE=1 SV=1	5.1714	0	0	19.8499	0	1.7621	15.7115	11.7226	17.5762	7.78181	0	0	838.728	801.788	348.118	0	1425.33	1463.45	1092.47	1105.56	1242.77	671.344	1011.04	994.589	334	226.363	243.395	68.495	327.268	185.672	84.1822	1576.13	1286.67	661.532	129.263	777.793
1	Q9D8B4	13	6	96.3414	2.33413e-11	1.5764	1.5764	0.656635	P7	P1	NADH dehydrogenase [ubiquinone] 1 alpha subcomplex subunit 11 OS=Mus musculus GN=Ndufa11 PE=2 SV=2	19405.8	18369.8	18279.8	18583.8	18604.5	18362.7	17739.9	17929	16735.9	15957.4	15440.3	14894	20427.4	21724.6	19296	19706.5	37395.6	35395.1	34231.3	28514.3	27788.6	29895.3	22199.3	22594.2	20849.9	29797.9	28884.4	29649	29434.3	30094.1	25133.1	28999.1	28439.3	27590.7	18216.1	28715.9
1	Q9D517	14	6	82.6981	1.32248e-05	1.73584	1.73584	0.795631	P7	P1	1-acyl-sn-glycerol-3-phosphate acyltransferase gamma OS=Mus musculus GN=Agpat3 PE=1 SV=2	14066.1	10801.3	8469.4	12201.8	10348.2	7628.37	10620.1	9241.08	7755.99	9378.92	7196.78	5502.93	17859.7	16495.2	11385.9	9142.1	30691.9	27478.3	26849.9	21352.9	18246.4	14812.1	19609.3	19422.6	14453.7	15948.7	14264.7	11005.4	13083.3	12824.3	10233.9	23055.6	19765.2	15158.5	10505.9	18236.5
1	Q9D1M0	8	3	66.9344	0.00265494	2.36874	2.36874	1.24412	P7	P1	Protein SEC13 homolog OS=Mus musculus GN=Sec13 PE=2 SV=3	202.91	198.582	134.809	109.992	61.0462	34.1247	209.352	234.126	175.117	26.4089	0	0	262.386	247.831	213.976	191.402	551.799	536.961	404.965	487.574	453.797	369.898	311.82	292.138	292.036	269.96	229.658	281.423	273.792	244.608	216.903	291.045	330.494	295.738	143.879	340.812
1	Q9CZM2	8	3	56.7678	0.0322412	2.35119	2.35119	1.23339	P7	P1	60S ribosomal protein L15 OS=Mus musculus GN=Rpl15 PE=2 SV=4	162.83	153.716	124.818	387.287	283.874	391.05	171.901	162.198	220.938	391.297	418.764	333.034	853.424	709.428	703.785	355.892	3691.2	2863.7	2262.01	644.296	633.108	511.435	546.915	505.314	399.115	284.26	304.949	301.687	176.271	215.733	200.93	828.379	618.91	417.398	364.015	855.868
1	Q9CZB0	16	4	87.8837	8.82156e-08	1.66209	1.66209	0.732999	P7	P1	Succinate dehydrogenase cytochrome b560 subunit, mitochondrial OS=Mus musculus GN=Sdhc PE=2 SV=1	13320.2	13049.2	13111.3	12537.3	12958.8	10454.2	13652.4	13382.9	12136.4	9982.87	8875.46	8220.83	22546	22278.2	22027	13882.3	28317.9	28854.5	29639.4	24955.6	24475.9	24201.8	20309.8	20105	20369.6	20557.4	21326.8	20951	19947.7	19277	19703.3	22832.7	24505.7	25552.7	13901	23104.6
1	Q9CYZ2	12	3	66.7482	0.00017226	1.54328	1.54328	0.625995	P7	P1	Tumor protein D54 OS=Mus musculus GN=Tpd52l2 PE=1 SV=1	1779.75	1868.22	1638.38	1998.04	2100.58	1810.84	1947.77	2053.94	1861.92	1283.82	1142.28	1146.1	2555.34	2684.05	2276.93	1889.05	3307.44	3480.46	3427.85	3336.29	3457.32	3515.88	2946.35	3098.75	2913.48	1938.27	1683.04	1701.39	2017.34	1840.7	1843.33	3899.25	4191.15	3551.49	1877.31	2897.21
1	Q9CUN6	31	13	153.734	0.000250405	2.28117	2.28117	1.18978	P7	P1	E3 ubiquitin-protein ligase SMURF1 OS=Mus musculus GN=Smurf1 PE=2 SV=2	12909.7	8372.15	3918.29	12342.1	8406.05	4311.91	7438.98	5096.09	2968.46	7269.17	4538.97	3483.75	23737.6	16621.3	8785.01	6909.31	45088.1	37480.6	27747.3	21544	17997.4	9167.6	22352.3	18084.4	7679.93	22331.1	18093.7	9008.43	16357.9	11235.3	4429.75	30749.7	22076.9	10440.6	8569.3	19548.1
1	Q9CR57	16	8	85.563	3.58565e-05	1.77433	1.77433	0.827271	P7	P1	60S ribosomal protein L14 OS=Mus musculus GN=Rpl14 PE=1 SV=3	3580.18	2915.48	2416.75	5264.93	4672.24	3282.34	3961.14	3479.63	2982.22	5721.01	4355.21	4086.75	7077.32	6725.68	5428.42	6164.06	13772.7	14825.5	14054.5	9545.85	8868.69	7967.68	6590.27	6921.63	5853.78	7230.14	6547.76	5464.77	5447.94	5329.12	4290.52	8294.67	7030.54	5910.58	4507.08	7997.04
1	Q9CQ75	7	4	28.0529	2.46728e-05	1.73711	1.73711	0.796692	P7	P1	NADH dehydrogenase [ubiquinone] 1 alpha subcomplex subunit 2 OS=Mus musculus GN=Ndufa2 PE=1 SV=3	582.168	689.281	1267.55	788.716	660.674	479.035	1051.16	1043.86	1077.29	281.065	542.108	341.093	927.374	1133.29	1105.07	688.84	1257.22	1411.29	1461.5	1580.65	1384.66	1467.45	1398.39	1236.7	1590.36	937.462	1157.74	1040.68	1073.7	817.194	1020.48	1966.94	1870.11	2065.48	791.16	1374.33
1	Q9CQ62	44	16	298.796	1.8869e-11	3.56875	3.56875	1.83542	P7	P1	2,4-dienoyl-CoA reductase, mitochondrial OS=Mus musculus GN=Decr1 PE=1 SV=1	10039.8	9963.33	8041.57	10644.2	9929.93	6894.61	13510.6	12692.9	10782	6346.46	4851.05	3319.17	20793.4	20667	16461.3	9957.79	58938.5	54448.9	48163.5	43513	42293.2	38684.6	33919	33027.8	28653.9	35220.6	34449.9	31697.3	33668.5	29422.6	19072.6	47035.1	46810	43156.5	10930.9	39009.8
1	Q9CQ60	10	5	41.2961	4.53174e-08	2.51585	2.51585	1.33105	P7	P1	6-phosphogluconolactonase OS=Mus musculus GN=Pgls PE=2 SV=1	582.569	500.393	571.646	684.098	869.625	470.759	1328.53	1355.33	959.105	620.607	710.176	329.335	1706.09	1823.72	1634.59	817.305	3390.51	3133.34	3184.51	2209.66	2493.75	1948.5	2622.05	2590.12	2036.82	1591.14	1644.79	1316.29	1964.23	1861.87	1462.29	3275.25	3071.31	2556.38	935.242	2352.93
1	Q9CPR4	14	3	113.369	0.000198066	2.28932	2.28932	1.19492	P7	P1	60S ribosomal protein L17 OS=Mus musculus GN=Rpl17 PE=2 SV=3	2121.62	1969.24	988.835	3006.01	2527.48	1216.65	2156.81	1562.47	1159.08	1040.76	788.584	683.287	6414.92	4365.46	2391.6	1693.36	11775.8	10241	9210.33	5080.64	3544.34	2121.69	3835.08	3099.44	1533.99	6071.83	4542.11	3392.83	3386.99	2848.76	1987.45	6974.27	5514.64	2627.15	2130.39	4877.13
1	Q9CPQ8	25	9	111.613	1.38997e-08	1.87171	1.87171	0.904357	P7	P1	ATP synthase subunit g, mitochondrial OS=Mus musculus GN=Atp5l PE=1 SV=1	13032.9	12191.4	11449.3	13425.9	14082.9	14152.9	11788.2	11562.2	11526.3	11958.3	11602.2	11360.4	20319.1	21351.6	21385	14282	21789.2	20967.6	21027.4	28820.2	28207.8	28378.7	29188.4	32794.5	33919.4	19100.1	20969.3	20148.1	19757.8	21135.3	18394.1	36329.1	36931.5	36909.4	14091.9	26376
1	Q99PR8	12	3	86.4526	2.81846e-05	1.96726	1.96726	0.976186	P7	P1	Heat shock protein beta-2 OS=Mus musculus GN=Hspb2 PE=2 SV=2	1267.75	1447.08	1362.11	1011.63	982.906	1078.31	1368.98	1411.71	1171.45	1103.91	1136.29	1066.94	1971.28	1918.5	1584.1	1144.74	4656.05	4767.14	4560.06	2906	2427.73	2403.04	3548.62	3207.41	3062.17	2085.06	1780.02	1573.13	1210.55	1201.31	1219.52	2136.91	1941.21	1851.79	1314.23	2585.43
1	Q99MI1	28	3	140.427	0.00160057	2.15705	2.15705	1.10906	P7	P1	ELKS/Rab6-interacting/CAST family member 1 OS=Mus musculus GN=Erc1 PE=1 SV=1	6945.37	5642.83	5037.03	6701.79	6206	6001.04	4703.68	4232.62	4381.03	3401.44	3944.08	2647.14	5443.83	5461.88	5498.31	5511	18578.1	21659.3	21939.9	13867.5	12438.3	10206.7	6601.77	6368.52	6431.2	4820.14	4697.42	5282.92	4058.35	3837.94	3934.37	19459.2	18748.9	15472.9	5109.94	11022.4
1	Q99KC8	34	8	219.017	0.000227552	1.62196	1.62196	0.697741	P7	P1	von Willebrand factor A domain-containing protein 5A OS=Mus musculus GN=Vwa5a PE=1 SV=2	5151.07	4352.64	2529.28	3595.02	2770.79	3250.75	4200.42	4027.26	3921.17	2941.08	1558.79	1682.21	6082.5	6250.39	4828.9	3210.65	9925.65	8925.5	8605.55	6607.04	6297.66	6247.54	5781.07	6264.54	5309.3	4606.9	4046.96	3624.59	4669.7	4651.62	3244.04	7865.89	7213.96	6238.98	3772.06	6118.14
1	Q99JY0	111	64	488.791	3.33067e-16	1.53086	1.53086	0.614339	P7	P1	Trifunctional enzyme subunit beta, mitochondrial OS=Mus musculus GN=Hadhb PE=1 SV=1	274235	259958	251136	246636	254450	263984	238164	245366	251124	308235	312649	308923	297110	298393	306452	275525	433756	449483	425880	425933	421691	416929	408183	391610	400962	395738	398148	399193	391286	393934	398867	462513	460427	490012	274521	420252
1	Q99JX4	11	3	47.6174	0.00303047	1.67764	1.67764	0.74643	P7	P1	Eukaryotic translation initiation factor 3 subunit M OS=Mus musculus GN=Eif3m PE=2 SV=1	1012.36	1200.43	795.534	1106.29	891.349	368.918	1869.32	1653.6	1598.19	656.265	428.402	111.062	4702.46	4799.94	4179.57	1242.73	3384.87	3421.47	3198.04	3324.06	3477.53	3275.55	3062.67	3354.03	2913.83	1417.74	1498.16	1245.33	1598.14	1621.82	1133.48	4270.86	4273.13	3763.57	1663.53	2790.79
1	Q922Q8	10	2	64.2181	2.20642e-05	4.75718	4.75718	2.25011	P7	P1	Leucine-rich repeat-containing protein 59 OS=Mus musculus GN=Lrrc59 PE=1 SV=1	96.3824	64.235	44.4076	16.9696	32.7334	17.3363	83.7609	140.343	89.2984	15.7276	31.8828	7.51729	526.271	555.102	434.776	35.7911	1358.65	1105.53	1189.57	969.678	685.42	838.368	915.395	766.523	927.443	130.417	256.546	84.4092	118.712	105.728	68.1171	817.641	718.614	677.308	137.033	651.893
1	Q920B9	40	5	234.648	0.0205704	1.57842	1.57842	0.65848	P7	P1	FACT complex subunit SPT16 OS=Mus musculus GN=Supt16h PE=1 SV=2	6515.95	6985.46	6031.04	6115.9	5744.08	5613.82	4540.18	5280.06	4877.21	6363.3	6847.53	6712.98	13914.6	13132.7	13344.8	7316.14	4699.36	5106.06	5889.45	17875.7	19241.8	18500.8	17938.6	17872.9	18889.4	6868.27	6921.82	6814.6	6773.36	6579.43	6204.72	15014.8	15367.3	15348.4	7458.48	11772.6
1	Q91WJ8	41	6	285.124	6.91208e-05	1.79972	1.79972	0.847772	P7	P1	Far upstream element-binding protein 1 OS=Mus musculus GN=Fubp1 PE=1 SV=1	2982.44	3243.52	2714.83	3611.95	3565.39	2657.7	3430.82	3676.05	3295.55	2289.71	2462.37	1612.74	5969.92	5839.46	4210.34	2628.16	7998.87	7477.55	6855.39	8368.05	7232.82	4940.1	6712.29	6296.21	4209.35	3846.25	3861.62	3626.25	3795.04	3959.01	2925.78	11078.2	9481.85	7054.96	3386.93	6095.53
1	Q91VI7	28	2	215.518	0.00057809	4.5403	4.5403	2.18279	P7	P1	Ribonuclease inhibitor OS=Mus musculus GN=Rnh1 PE=1 SV=1	19.9251	4.67105	0	405.785	65.2063	101.473	223.103	213.399	119.419	0	0	0	49.1069	17.5964	42.0325	253.687	492.544	732.298	1610.52	359.079	383.301	378.082	392.989	397.404	320.031	337.788	348.166	250.442	383.634	566.942	690.833	61.7484	30.7254	3.90846	94.7128	430.024
1	Q91VC3	30	8	221.839	4.1137e-10	1.64296	1.64296	0.716301	P7	P1	Eukaryotic initiation factor 4A-III OS=Mus musculus GN=Eif4a3 PE=2 SV=3	16265.1	16452	16424.2	16231.8	15388.3	15281	16265.6	15991.5	16434.3	15291.2	13958.4	12268.9	12054.9	12861.3	12047.5	16454.7	25102.6	27229.8	27837.6	24159.3	26119.2	25451.9	28181.1	30647	27425.6	27977.9	28182	26210.1	22718.5	23444.2	21786.5	16483.6	17203.9	16830.6	14979.4	24610.6
1	Q91WC1	10	3	68.8129	8.62374e-06	2.14323	2.14323	1.09979	P7	P1	Protection of telomeres protein 1 OS=Mus musculus GN=Pot1 PE=1 SV=1	20383	26677.7	23369.3	23681.2	28754.3	19066	16259.2	16727.4	19963.6	20690.7	19420.6	24691.2	78046.3	59428.4	62836.2	31278.4	43257.4	38853	35236.9	86309.6	83362	95359.1	102678	83824.7	78605	42889	46101.6	38359.5	48796	45514.9	34636.5	95357.5	92158.3	93226.9	30704.6	65807
1	Q91V92	7	2	46.0217	1.23773e-06	1.56951	1.56951	0.65031	P7	P1	ATP-citrate synthase OS=Mus musculus GN=Acly PE=1 SV=1	801.281	962.198	921.661	811.77	952.145	884.49	819.776	940.634	811.674	919.637	658.062	841.269	968.143	474.414	869.837	586.02	1386.89	1247.9	1388.3	1697.98	1488.55	1340.8	1437.66	1205.08	1646.46	1049.35	1446.68	1193.19	917.576	1098.91	643.242	1506.7	1478.03	1174.47	826.438	1297.1
1	Q91V64	10	4	66.6748	3.13284e-05	4.38087	4.38087	2.13122	P7	P1	Isochorismatase domain-containing protein 1 OS=Mus musculus GN=Isoc1 PE=1 SV=1	7040.43	5688.32	5106.32	4952.28	3522.15	2118.37	6776.84	5328.6	3530.45	102.949	231.509	290.186	18990.8	18796.5	11661.4	3504.65	77126.9	70930.1	59189.3	23489.7	20843.2	14560.5	15563.9	14397.6	8295.8	20256.6	19601.2	11663.7	16457.2	14799.7	8151.04	35990.9	30763	19145.6	6102.61	26734.8
1	Q91W18	12	2	73.8804	0.00740937	5.64214	5.64214	2.49624	P7	P1	Tudor domain-containing protein 3 OS=Mus musculus GN=Tdrd3 PE=1 SV=4	182.604	180.88	140.845	138.064	121.917	169.634	133.428	159.677	170.481	190.211	209.595	209.12	286.158	221.037	283.345	147.25	3380.57	3918.82	5687.87	242.464	348.77	249.513	128.098	142.227	179.595	190.023	184.085	179.295	209.429	193.634	239.272	1201.77	1034.25	978.647	184.015	1038.24
1	Q91V12	13	4	69.9756	6.9616e-07	3.18889	3.18889	1.67305	P7	P1	Cytosolic acyl coenzyme A thioester hydrolase OS=Mus musculus GN=Acot7 PE=1 SV=2	1106.7	1056.52	761.097	906.969	740.4	591.723	982.892	895.907	970.996	682.361	444.451	648.326	2906.59	2896.8	2333.45	808.206	7409.24	8420.75	8065.58	3800.07	3492.45	3694.35	3110.5	3236.69	2815.95	1771.74	2002.14	1682.47	1644.56	1574.67	1563.42	4697.59	4593.57	3630.3	1170.84	3733.67
1	Q8VHY0	75	20	465.031	0.00110438	1.66071	1.66071	0.731796	P7	P1	Chondroitin sulfate proteoglycan 4 OS=Mus musculus GN=Cspg4 PE=1 SV=3	10381.9	9604.16	9356.29	9683.7	9297.94	8176.2	10866.9	10684.1	9956.42	8152.3	8036.15	7522.77	23566.2	23652.8	21287.6	9890.16	31707.1	31020.9	31657.3	22806.1	22735.4	22209.3	19892.6	19462.9	18806.5	11268.3	10920.9	10237.9	10066.8	10178	9872.59	24749.8	23781.8	23817.5	11882.2	19732.9
1	Q8VE47	5	2	20.2881	6.5481e-08	1.84703	1.84703	0.885205	P7	P1	Ubiquitin-like modifier-activating enzyme 5 OS=Mus musculus GN=Uba5 PE=2 SV=2	841.077	1054.64	822.462	1204.32	892.04	720.214	1131.6	1379.17	1043.17	639.526	671.099	443.672	811.832	853.54	890.442	1112.29	1759.93	1555.22	2024.88	1390.5	1631.63	2130.38	1310.03	1775.15	2505.4	1690.68	1948.58	1943.7	1290.53	1699.46	2043.42	1251.77	1217.35	984.07	906.944	1675.15
1	Q8VDW0	36	2	244.039	4.71282e-07	1.71795	1.71795	0.78069	P7	P1	ATP-dependent RNA helicase DDX39A OS=Mus musculus GN=Ddx39a PE=2 SV=1	1550.17	1302.93	1227.33	1420.32	1402.59	1212.58	1498.37	1690.3	1499.7	964.788	1059.74	710.637	2696.35	2671.09	2598.03	1434.26	2437.11	2148.9	2461.32	3126.42	2903	2804.74	2896.49	2937.19	2891.18	2533.42	2443.2	2423.51	2220.73	2539.54	1798.45	3136.78	3267.36	3230.5	1558.7	2677.77
1	Q8VDM6	18	3	122.622	0.000303159	1.53371	1.53371	0.617027	P7	P1	Heterogeneous nuclear ribonucleoprotein U-like protein 1 OS=Mus musculus GN=Hnrnpul1 PE=1 SV=1	718.551	575.682	543.186	1510.03	1382.5	1265.65	975.911	667.169	739.215	2505.66	2633.67	1572.51	1164.81	1261.98	1419.13	1191.04	1682.49	2107.54	2209.72	1935.83	1758.99	1875.92	2156.8	2419.3	2362.22	1789.52	1804.83	1419.39	1281.65	1073.67	1783.54	2104.76	2766.8	2194.15	1257.92	1929.29
1	Q8VD04	16	3	73.1909	0.00498763	1.67797	1.67797	0.746717	P7	P1	GRIP1-associated protein 1 OS=Mus musculus GN=Gripap1 PE=1 SV=1	4969.16	5509.5	5633.97	5514.32	5671.89	4959.93	6515.35	5873.48	5512.95	8891.6	5859.5	9017.65	9653.82	9657.17	8434.09	6082.51	18129.6	19801.1	21286.4	10963.1	12321.7	12797.5	10495.4	9698.92	9419.47	5582.92	3935.89	6159.58	4959.52	5736.25	6062.08	15723.3	14058.7	16283	6734.81	11300.8
1	Q8VCW8	8	3	65.7745	2.24909e-06	4.68594	4.68594	2.22834	P7	P1	Acyl-CoA synthetase family member 2, mitochondrial OS=Mus musculus GN=Acsf2 PE=1 SV=1	129.382	139.278	65.6698	252.567	230.525	11.8074	344.68	463.528	311.884	74.686	3.82862	59.1279	952.063	986.87	820.867	97.2207	2041.63	2186.82	1774.86	1695.44	1944.24	1825.56	1451.97	1657.71	1296.22	747.417	778.011	665.935	732.189	835.625	468.698	2202.43	2114.56	1643.79	308.999	1447.95
1	Q8R2G4	4	2	24.4582	0.000310203	4.1818	4.1818	2.06412	P7	P1	Ecto-ADP-ribosyltransferase 3 OS=Mus musculus GN=Art3 PE=2 SV=2	0	0	0	26.1434	0	0	60.5267	34.9834	4.20333	0	0	0	184.941	176.07	80.8895	29.0472	581.369	534.675	434.656	128.83	119.118	69.6582	99.3495	98.4427	16.7443	101.572	90.2509	35.2145	98.3827	65.3761	0	175.962	115.581	42.4967	37.3003	155.982
1	Q8R010	5	2	33.0903	0.000177826	5.852	5.852	2.54893	P7	P1	Aminoacyl tRNA synthase complex-interacting multifunctional protein 2 OS=Mus musculus GN=Aimp2 PE=1 SV=2	226.33	85.8505	48.1439	116.242	30.7944	30.6634	249.808	227.204	85.269	0	0	0	492.172	328.269	288.837	127.858	2352.2	2127.24	1473.81	1056.63	1263.48	1007.75	1178.99	1365.53	1015.73	339.019	383.25	197.055	334.379	315.059	150.835	361.123	350.489	115.965	146.09	854.919
1	Q8K4Z3	10	2	78.7424	3.45028e-05	4.40373	4.40373	2.13873	P7	P1	NAD(P)H-hydrate epimerase OS=Mus musculus GN=Apoa1bp PE=1 SV=1	130.586	119.75	137.11	134.756	133.516	108.552	135.951	118.382	111.769	74.8245	52.4286	52.127	375.048	318.814	166.347	65.9996	541.298	467.47	340.74	609.843	701.231	750.532	359.39	396.582	330.456	199.979	155.272	134.134	200.851	170.965	113.66	1733.45	1912.4	1959.15	139.748	615.411
1	Q8K0U4	11	2	52.0647	0.000458048	1.8939	1.8939	0.921358	P7	P1	Heat shock 70 kDa protein 12A OS=Mus musculus GN=Hspa12a PE=1 SV=1	833.523	1029.32	731.423	685.518	793.602	784.525	781.676	788.413	767.626	645.741	634.945	684.689	829.739	951.502	831.137	960.459	2939.37	2313.64	2012.49	2080.87	1832.57	1117.15	1078.17	878.108	747.719	695.183	852.86	844.266	933.721	854.805	882.088	3070.83	2681.08	1316.23	795.865	1507.29
1	Q8K010	21	2	126.31	0.00582666	4.28982	4.28982	2.10092	P7	P1	5-oxoprolinase OS=Mus musculus GN=Oplah PE=2 SV=1	82.0444	34.0676	51.1838	75.7201	112.705	109.396	104.525	77.662	86.0195	12.4763	12.9422	15.0597	125.009	133.695	88.7084	132.211	105.673	114.619	42.9457	1172.6	812.168	440.434	923.085	651.837	509.336	52.3226	44.3422	100.398	32.8063	39.5442	70.7208	372.766	300.691	262.805	78.339	336.06
1	Q8CIE6	67	14	453.211	0.000605103	1.76056	1.76056	0.816038	P7	P1	Coatomer subunit alpha OS=Mus musculus GN=Copa PE=1 SV=2	20095.8	18690.4	18255.8	18549	18473.5	18183.5	17901.6	17480.7	16707.9	18296.7	16553.3	16761	30905	30877.8	27097.3	18030.9	67888.2	65261.1	62834.9	41106.7	40000	37423.7	31891.6	29907.5	27218.7	19481.6	18452.2	18113.4	18618.1	18536.5	17389.6	42885.3	42731.7	39726.7	20178.7	35526
1	Q8CHR9	4	3	23.1486	0.000354085	3.78315	3.78315	1.91959	P7	P1	PIH1 domain-containing protein 2 OS=Mus musculus GN=Pih1d2 PE=2 SV=1	43.2565	99.781	49.3557	100.512	60.0047	76.9651	201.193	199.969	134.774	10.931	15.9129	0	444.347	513.849	495.772	132.001	257.453	356.885	342.649	1811.84	1848.58	1842.49	404.518	517.866	597.695	191.079	197.193	176.057	194.105	317.808	261.606	533.512	593.734	529.648	161.164	609.707
1	Q8CHH9	18	2	96.3932	0.000190688	2.28645	2.28645	1.19311	P7	P1	Septin-8 OS=Mus musculus GN=Sept8 PE=1 SV=4	15.2291	24.9901	4.90785	53.904	35.7078	38.6154	54.578	85.58	115.864	48.2364	50.4354	57.5836	139.198	143.449	120.81	80.67	58.4313	62.8574	67.1445	222.575	173.193	137.512	212.087	191.138	204.334	232.839	136.887	88.8893	95.8473	161.481	103.037	249.291	183.155	170.996	66.8599	152.872
1	Q8CGK7	12	2	73.8156	0.00190202	1.54165	1.54165	0.624477	P7	P1	Guanine nucleotide-binding protein G(olf) subunit alpha OS=Mus musculus GN=Gnal PE=1 SV=1	519.866	541.626	474.05	599.151	512.777	424.761	645.016	552.928	558.64	296.458	367.674	339.715	2357.86	2480.09	2195.68	504.395	1619.04	1680.2	1693.4	1522.23	1611.67	1591.64	1498.52	1526.05	1563.92	727.551	735.059	738.42	779.095	741.879	565.294	1586.66	1526.17	1482.75	835.668	1288.31
1	Q8CGB6	80	9	467.902	3.11318e-06	2.82241	2.82241	1.49693	P7	P1	Tensin-like C1 domain-containing phosphatase OS=Mus musculus GN=Tenc1 PE=1 SV=1	9501.26	9723.52	8549.43	7795.08	7682.61	7933.51	8469.48	8483.84	7108.67	8853.49	7910.33	8007.47	12562.5	12004.3	10277.3	7556.49	53017.7	47888	43599.3	38418.6	37572.5	35743.1	28684.7	27178.5	18789.5	9742.9	10304.4	10604.5	10792.4	10464.5	10166.1	19013.7	20388.5	19843.3	8901.21	25122.9
1	Q8C8U0	9	3	44.5513	0.00582607	2.09075	2.09075	1.06402	P7	P1	Liprin-beta-1 OS=Mus musculus GN=Ppfibp1 PE=1 SV=3	565.846	331.533	499.281	185.265	195.96	119.425	432.23	404.838	447.216	22.7561	9.71524	0	961.44	823.237	896.633	200.208	872.68	816.908	1037.25	1113.31	1073.73	1059.95	1092.52	1103.82	1039.4	497.871	421.217	507.867	360.786	315.458	240.236	1004	944.946	835.442	380.974	796.521
1	Q8C1A9	8	3	40.4623	1.0632e-08	1.74791	1.74791	0.805627	P7	P1	Uncharacterized protein C4orf29 homolog OS=Mus musculus PE=2 SV=1	14080.2	13381.9	13865	13252.1	13536.2	14173.2	9935.19	10430.7	10538.4	11504	11793.5	12508.3	9193.37	10167.6	10039.9	10863.6	25291.7	25672.9	26937.9	15737.8	16518.5	17101.2	16895.2	16726.9	17543.1	25147.1	25327.1	26747	23143.8	24336.6	25575.9	14352.3	13582.4	15528.6	11828.9	20675.9
1	Q8C1A5	20	4	104.371	0.000125188	1.86883	1.86883	0.902138	P7	P1	Thimet oligopeptidase OS=Mus musculus GN=Thop1 PE=1 SV=1	866.987	798.481	873.572	773.422	790.631	677.215	831.834	788.437	764.108	926.756	1051.05	800.262	1838.48	1642.66	1648.88	987.828	3318.57	3007.16	2468.26	2421.93	2165	1929.49	2225.81	2269.12	1869.53	1054.3	1084.54	832.375	963.42	972.217	855.723	2217.62	2210.24	1901.12	1003.79	1875.91
1	Q8BWY3	11	2	90.9967	2.87224e-08	1.64154	1.64154	0.715047	P7	P1	Eukaryotic peptide chain release factor subunit 1 OS=Mus musculus GN=Etf1 PE=1 SV=4	7983.31	8111.05	8688.24	8318.07	8327	8751.1	8023.9	7998.38	8173.32	9447	9791.88	8718.68	12712.2	13730.7	13502.5	8392.58	12393	12148	12566	16674	16491.6	17141.8	14817.1	17608.9	18475.2	12492.8	12543.1	12766	12927.9	13615.5	12672.8	20535.4	20829.7	21547.8	9416.87	15458.1
1	Q8BWT1	140	93	597.841	2.0568e-09	1.55356	1.55356	0.635575	P7	P1	3-ketoacyl-CoA thiolase, mitochondrial OS=Mus musculus GN=Acaa2 PE=1 SV=3	259924	242553	217280	243992	243319	220846	259143	249628	243796	275934	249071	215342	375118	361604	340048	289176	450730	456259	437291	425312	420346	398602	377472	369237	356129	382971	383671	358732	371855	380980	333857	553392	535779	499595	267923	416234
1	Q8BWM0	10	3	68.2933	7.32485e-05	3.38159	3.38159	1.7577	P7	P1	Prostaglandin E synthase 2 OS=Mus musculus GN=Ptges2 PE=1 SV=3	475.535	290.508	70.8035	285.595	146.918	119.93	208.467	128.547	66.537	263.227	102.522	149.348	2179.18	1869.6	1255.85	296.793	1462.4	1339.05	968.89	2621.4	2457.98	2173.27	2334.09	2631.9	1416	347.463	463.382	462.355	593.683	641.954	179.945	3876.82	3583.18	2535.78	494.336	1671.64
1	Q8BVI4	11	5	92.2089	1.69458e-06	4.45355	4.45355	2.15496	P7	P1	Dihydropteridine reductase OS=Mus musculus GN=Qdpr PE=1 SV=2	1989.93	1806.33	1533.18	1969.28	1310.75	1690.38	1945.95	1898.16	1714.45	1354.69	1296.84	1130.21	5361.55	5287.92	4588.17	1032.13	27752.3	25033.6	19936.9	10502.7	9733.53	5594.43	8456.38	8680.19	5123.73	4214.57	4089.62	2910.56	3270.87	2994.6	2127.77	18226.3	14245.5	7023.85	2244.37	9995.42
1	Q8BRT1	14	3	66.8117	0.000110201	3.3035	3.3035	1.72399	P7	P1	CLIP-associating protein 2 OS=Mus musculus GN=Clasp2 PE=1 SV=1	452.7	278.235	118.978	349.691	226.098	95.9586	243.183	317.414	200.164	69.1374	30.1856	29.0152	861.75	832.227	677.203	380.418	1360.8	1345.86	973.507	2636.82	2169.85	1629.73	2034.57	1687.89	1314.8	607.638	415.366	434.996	437.716	299.391	246.275	558.93	539.376	492.044	322.647	1065.86
1	Q8BMS1	219	126	1080.61	9.2848e-13	1.69182	1.69182	0.758573	P7	P1	Trifunctional enzyme subunit alpha, mitochondrial OS=Mus musculus GN=Hadha PE=1 SV=1	374049	366776	368022	353353	357268	347385	358985	352263	343336	448698	449360	447169	539856	535104	501225	399046	782456	753629	722258	762866	746046	718077	694030	701203	672476	590905	597187	594185	614641	600058	583401	805396	774899	737434	408868	691730
1	Q8BMJ2	66	9	393.866	1.49607e-06	2.91551	2.91551	1.54375	P7	P1	Leucine--tRNA ligase, cytoplasmic OS=Mus musculus GN=Lars PE=1 SV=2	3906.72	3480.4	2963.82	2984.1	3109.93	2168.82	3425.36	3299.4	3292.56	3291.26	2227.94	2247.46	5843.25	6175.88	5177.55	3017.84	17528.4	17558.4	15952.3	14966.1	14634.1	13319.8	14950.9	14541.6	12985.2	5084.13	4602.75	4377.63	4400.42	4064.47	3532.63	8281.04	7733.13	7172.26	3538.27	10315.8
1	Q8BIW1	14	2	90.7136	0.0145809	2.47833	2.47833	1.30937	P7	P1	Protein prune homolog OS=Mus musculus GN=Prune PE=2 SV=1	0	0.344317	0	0	0	0	42.1839	78.8422	71.6772	0	0	0	469.711	440.334	387.217	0	172.831	163.91	128.819	309.752	282.345	260.993	651.317	747.823	641.434	9.19878	4.51517	4.95671	0	0	0	283.312	254.767	239.19	93.1443	230.842
1	Q8BH04	4	2	19.2785	0.016634	1.63167	1.63167	0.706345	P7	P1	Phosphoenolpyruvate carboxykinase [GTP], mitochondrial OS=Mus musculus GN=Pck2 PE=1 SV=1	202.009	150.371	43.4997	371.954	321.195	132.773	559.273	435.99	368.265	25.9799	6.24106	0	1130.07	1036.97	727.337	385.016	1277.33	1169.4	957.57	558.332	602.106	618.972	557.408	599.018	461.055	391.886	264.955	201.686	398.606	307.858	194.432	834.098	776.379	653.478	368.559	601.365
1	Q8BFP9	24	5	160.34	0.00265452	1.61554	1.61554	0.692016	P7	P1	[Pyruvate dehydrogenase (acetyl-transferring)] kinase isozyme 1, mitochondrial OS=Mus musculus GN=Pdk1 PE=1 SV=2	2771.79	2467.52	2012.94	2885.41	2905.13	1909.24	2567.32	2641.47	2171.26	1238.43	570.046	417.246	4102.07	4674.48	3953.52	2083.3	5021.43	4922.85	4780.76	4748.03	4533.16	4415.89	4600.04	4826.7	3667.02	2731.62	2478.67	2041.6	2840.24	2419.12	1924.52	5647.9	5090.13	4866.72	2460.7	3975.36
1	Q7TQ48	106	57	573.989	2.29182e-08	1.97316	1.97316	0.980508	P7	P1	Sarcalumenin OS=Mus musculus GN=Srl PE=1 SV=1	53302	52134.6	49398.3	50659.4	50166.1	44415.2	48144.2	46907.5	43915.4	50380.5	46520.1	45058.6	94832.6	91314.6	78219.5	51515.7	155783	147969	134744	126894	122561	109535	122540	126534	109968	78660.8	78564.7	69992.2	77827.9	75233.8	65068	141117	131618	116298	56055.3	110606
1	Q7TPV4	36	3	202.771	6.5589e-05	1.8418	1.8418	0.881115	P7	P1	Myb-binding protein 1A OS=Mus musculus GN=Mybbp1a PE=1 SV=2	11530.8	12287.4	11938.6	12486.6	12846.7	13272.6	11541.9	11891.9	11411	12500	12089.3	11724.7	4440.25	3720.35	4242	8101.22	23158.7	23646.6	21871.2	24629.2	25310	25125.2	17614.4	18437.7	18484.6	13594.8	13684.1	13259.7	9830.69	9751.13	9851.43	24259.8	25001.6	26497.2	10376.6	19111.6
1	Q78JW9	7	2	33.8573	0.00155509	1.58493	1.58493	0.664419	P7	P1	Ubiquitin domain-containing protein UBFD1 OS=Mus musculus GN=Ubfd1 PE=1 SV=2	2258.99	2115.21	1918.27	1569.7	1770.83	1352.05	1107.18	1109.03	1300.18	1547.14	1826.79	1939.33	877.264	822.324	926.349	1152.05	2895.46	3517.93	3589.49	2983.51	2850.06	3135.84	2700.78	2587.77	2595.33	2393.49	2581.1	2272.77	1155.8	1074.91	1062.09	1442.19	1571.95	1656.37	1474.54	2337.05
1	Q6PIE5	96	4	646.81	0.000257539	1.74219	1.74219	0.800902	P7	P1	Sodium/potassium-transporting ATPase subunit alpha-2 OS=Mus musculus GN=Atp1a2 PE=1 SV=1	1179.03	1221.14	1032.23	1200.68	928.127	990.368	1436.81	1559.71	1591.55	641.279	1252.48	423.228	2783.11	2680.46	2961.83	1195.93	2265.21	2116.45	2208.14	3590.48	4032.06	3507.71	4011.94	3323.91	3433.46	1662.25	1722.18	1439.52	1642.42	1499.68	1557.52	2517.56	2329.56	2371.88	1442.37	2512.89
1	Q6PIC6	65	4	433.02	0.00142786	1.72875	1.72875	0.789729	P7	P1	Sodium/potassium-transporting ATPase subunit alpha-3 OS=Mus musculus GN=Atp1a3 PE=1 SV=1	1633.68	1566.55	1580.24	1617.7	1860.4	1663.13	2497.11	2766.42	2730.07	1617.46	1610.6	1532.4	6655.67	6454.36	6261.86	1910.05	4628.37	4283.58	4430.7	2846.69	2887.71	2790.75	2659.83	2866.28	2877.39	3740.37	3474.66	3716.05	4434.63	4445.48	4124.14	10952.6	9882.17	10449.4	2747.36	4749.49
1	Q6P8J7	60	33	316.468	1.79734e-12	3.15175	3.15175	1.65615	P7	P1	Creatine kinase S-type, mitochondrial OS=Mus musculus GN=Ckmt2 PE=1 SV=1	26176.4	24920.7	23330.7	20799.2	21315.3	21110	22251.3	20829.4	21452.9	23759.6	22236.2	22510.1	21953.9	21575	21811.9	20285.1	50995.5	52399	49002.7	49173.4	49061.9	48754.9	38776	40883.1	39589.5	87663.4	86526.4	81627.2	82793.1	84415.2	75610	117067	115053	114009	22269.9	70188.9
1	Q6P5E4	35	4	213.71	0.00160623	1.79959	1.79959	0.847671	P7	P1	UDP-glucose:glycoprotein glucosyltransferase 1 OS=Mus musculus GN=Uggt1 PE=1 SV=4	658.187	469.7	299.249	685.686	545.098	432.633	628.252	492.479	403.698	291.968	294.081	225.116	1540.61	1381.69	1251.24	250.016	2184.43	1841.59	1403.83	1574.89	1268.25	1020.38	1709.08	1555.41	1167.25	811.795	635.459	439.919	619.069	432.563	458.627	1041.89	889.62	887.089	615.606	1107.84
1	Q6P1F6	28	3	201.432	0.00320311	2.18601	2.18601	1.1283	P7	P1	Serine/threonine-protein phosphatase 2A 55 kDa regulatory subunit B alpha isoform OS=Mus musculus GN=Ppp2r2a PE=1 SV=1	1114.15	998.043	1290.9	857.353	790.559	1574.41	1076.12	1115.54	1140.22	892.529	1430.2	1054.76	1466.27	1305.94	1273.78	1110.89	2487.1	2707.69	2483.22	1841.16	2016.29	1732.28	1962.95	1804.93	1910.08	1008.09	1080.73	899.971	1035.65	927.454	1028.3	6145.74	6881.43	7522.73	1155.73	2526.43
1	Q6AW69	19	3	113.383	0.00174156	2.20612	2.20612	1.14151	P7	P1	Cingulin-like protein 1 OS=Mus musculus GN=Cgnl1 PE=1 SV=2	806.684	922.467	1048.25	894.417	918.414	1053.87	1719.69	1738.72	1326.64	1654.69	1485.78	1649.57	7484.89	7572.76	5916.29	1405.08	3948.1	3622.88	3502.87	8966.4	8276.92	6995.51	7394.08	6848.15	5060.64	1954.48	1683.22	1323.65	1821.08	1834.25	1262.59	10481.2	9861.7	8476.71	2349.89	5184.14
1	Q69ZT9	3	2	17.8442	7.91258e-06	3.88644	3.88644	1.95845	P7	P1	TBC1 domain family member 30 OS=Mus musculus GN=Tbc1d30 PE=2 SV=2	103.498	111.469	207.846	146.304	104.134	85.2074	303.896	252.859	172.23	102.627	73.6248	130.641	523.855	553.304	457.355	193.69	1798.12	1505.65	1227.19	1247.62	1179.8	577.296	1091.31	1056.94	574.819	310.593	220.069	169.762	396.378	262.615	218.283	1589.03	1211.78	764.142	220.159	855.634
1	Q62186	3	2	16.3747	2.4353e-05	2.41062	2.41062	1.2694	P7	P1	Translocon-associated protein subunit delta OS=Mus musculus GN=Ssr4 PE=2 SV=1	1426.02	1028.23	814.2	899.789	706.428	801.883	1409.34	1135.84	818.725	679.141	294.535	547.445	2536.99	2136.51	1212.73	975.238	5522.97	5030.8	4760.93	3034.16	2574.35	2337.04	3069.39	2962.3	1961.63	1530.86	1354.85	1002.93	1815.06	1641.7	867.05	3163.89	2737.96	1882.51	1088.94	2625.02
1	Q61753	11	2	66.5376	0.0206632	1.50612	1.50612	0.590834	P7	P1	D-3-phosphoglycerate dehydrogenase OS=Mus musculus GN=Phgdh PE=1 SV=3	2009.29	2257.98	1903.96	1662.25	1696.58	1146.47	2526.39	2986.09	3451.46	752.132	721.462	465.841	2263.32	2952.26	5029.42	4384.88	2529.26	3378.46	5460.01	3006.13	3818.75	7569.99	2741.67	3965.77	6645.38	1587.74	1469.24	1572.16	1664.14	2158.55	3613.17	3340.27	3603.47	3229.08	2263.11	3408.51
1	Q61738	5	2	20.1932	9.4451e-05	1.60697	1.60697	0.684347	P7	P1	Integrin alpha-7 OS=Mus musculus GN=Itga7 PE=1 SV=3	713.551	792.622	504.061	597.403	771.273	717.406	585.556	699.618	637.832	1403.33	1137.22	693.238	1277.29	1290.86	934.064	1145.06	1175.21	1551.79	1122.89	1571.17	2061.91	1938.43	1689.41	1774.44	1639.97	1061.27	837.157	1253.84	1158.44	856.235	695.214	1742.96	1440.6	1558.81	868.774	1396.1
1	Q61696	62	5	449.087	0.00151906	1.6089	1.6089	0.686073	P7	P1	Heat shock 70 kDa protein 1A OS=Mus musculus GN=Hspa1a PE=1 SV=2	2320.94	2352.38	1689.36	2387.03	2316.27	1531.99	2812.58	2773.1	2263.79	1255.97	727.781	381.399	3538.79	3394.33	2856.83	2982.14	4526.59	4251.74	3959.68	4870.06	4542.7	4880.4	4705.91	5115.04	4405.18	2824.86	2849.4	2295.67	2658.35	2606.01	2133.36	2659.76	2701.67	2422.25	2224.04	3578.26
1	Q61581	5	2	37.5974	9.81412e-09	1.9428	1.9428	0.958136	P7	P1	Insulin-like growth factor-binding protein 7 OS=Mus musculus GN=Igfbp7 PE=2 SV=3	346.474	592.539	503.061	614.081	435.615	451.546	734.499	612.885	545.256	394.115	350.677	173.972	567.454	633.462	558.041	533.047	789.042	741.991	884.886	796.777	761.827	901.372	868.963	940.26	975.065	974.356	1110.9	1066.32	1265.53	1294.36	1158.11	968.251	1051.87	1037.41	502.92	977.072
1	Q61554	29	11	161.47	0.000101815	2.10788	2.10788	1.07579	P7	P1	Fibrillin-1 OS=Mus musculus GN=Fbn1 PE=1 SV=1	2689.32	2591.1	2213.82	2445.01	2485.34	2388.18	1765.97	1908.15	1589.4	1181.34	976.255	1255.9	2190.39	2074.25	1720.64	2362.52	3271.38	3283.69	3549.59	7037.3	7201.53	6954.89	6105.77	6027.65	5929.18	4769.38	4406.29	4613.75	2712.7	2507.19	2305.55	1601.88	1669.51	1551.25	1989.85	4194.36
1	Q61387	13	6	89.333	0.00197275	1.91159	1.91159	0.93477	P7	P1	Cytochrome c oxidase subunit 7A-related protein, mitochondrial OS=Mus musculus GN=Cox7a2l PE=2 SV=1	677.026	559.412	565.771	606.614	624.337	772.199	555.716	551.82	512.14	1083.94	1195.58	1188.66	1200.82	1245.35	1272.24	748.851	1080.23	844.805	944.213	2392.61	2393.8	2222.72	2363.41	2225.47	1893.63	616.793	695.116	697.713	814.244	803.94	807.46	2817.82	2546.9	2571.3	835.03	1596.23
1	Q60597	135	72	865.685	3.9122e-12	1.6232	1.6232	0.698837	P7	P1	2-oxoglutarate dehydrogenase, mitochondrial OS=Mus musculus GN=Ogdh PE=1 SV=3	188086	171757	169769	169245	167556	159451	151989	151023	147258	187185	178546	170024	219890	214485	203387	161233	289826	280542	275040	318534	308072	301964	330652	310490	300182	242727	239458	233530	245325	235258	227335	339057	331332	323614	175680	285163
1	Q3UN02	13	3	66.6596	0.00198258	2.98663	2.98663	1.57852	P7	P1	Lysocardiolipin acyltransferase 1 OS=Mus musculus GN=Lclat1 PE=2 SV=2	352.729	228.175	224.91	43.9425	36.5789	20.0399	157.727	231.161	142.235	0	23.9789	0	812.459	861.824	523.872	152.221	1040.57	1045.92	1061.55	993.909	988.286	968.685	950.638	958.326	1042.08	133.113	98.4393	137.16	164.103	189.173	235.583	989.607	856.94	953.585	238.241	711.537
1	Q3UIU2	7	2	57.9561	4.09713e-06	2.90651	2.90651	1.53929	P7	P1	NADH dehydrogenase [ubiquinone] 1 beta subcomplex subunit 6 OS=Mus musculus GN=Ndufb6 PE=1 SV=3	378.486	249.316	305.947	772.367	297.416	215.719	430.294	460.69	708.333	240.76	177.066	97.2532	2313.59	2527.28	2357.97	340.086	1688.39	1904.18	1798.18	2879.01	3046.62	3416.51	2767.34	2856.14	2488.22	1087.63	1028.24	922.504	987.29	1084.16	1035.04	3156.74	3559.03	3116.03	742.036	2156.74
1	Q3UFY7	10	3	52.1637	5.47327e-05	2.34812	2.34812	1.2315	P7	P1	7-methylguanosine phosphate-specific 5'-nucleotidase OS=Mus musculus GN=Nt5c3b PE=2 SV=3	382.642	410.159	246.364	731.871	533.202	430.728	633.266	732.675	492.64	56.0393	58.4054	47.3239	990.185	961.056	731.762	717.723	1468.52	1311.58	1314.73	1279.72	1219.99	1170.78	1349.38	1433.85	1172.3	1009.27	1004.59	683.171	916.108	1073.33	687.696	1595.42	1548.04	1306.77	509.752	1196.96
1	Q3U7R1	20	3	118.006	0.000167248	2.4534	2.4534	1.29479	P7	P1	Extended synaptotagmin-1 OS=Mus musculus GN=Esyt1 PE=1 SV=2	128.475	154.457	122.217	176.413	125.799	134.435	225.953	215.532	205.705	40.9955	19.9613	26.1458	551.932	462.829	293.07	146.663	931.52	1015.17	902.894	454.147	446.91	269.613	427.426	426.73	195.032	262.942	279.949	211.167	297.971	269.565	245.809	749.261	603.821	374.73	189.412	464.703
1	Q3U5C8	6	3	27.8591	3.17625e-07	2.199	2.199	1.13685	P7	P1	Rho guanine nucleotide exchange factor 16 OS=Mus musculus GN=Arhgef16 PE=1 SV=3	493.654	604.417	601.771	849.514	692.64	555.419	828.901	1075.76	790.433	393.936	429.532	375.527	1871.2	1958.64	1494.08	771.129	3152.22	3158.27	2366.88	1729.22	1941.51	2104.17	1673.39	1775.28	1530.31	1404.88	1458.88	1365.09	1458.53	1511.21	1296.04	2130.97	2043.5	2005.86	861.66	1894.79
1	Q3TVI8	11	5	62.1803	0.0025754	1.56066	1.56066	0.642157	P7	P1	Pre-B-cell leukemia transcription factor-interacting protein 1 OS=Mus musculus GN=Pbxip1 PE=1 SV=2	487.283	539.498	551.81	662.561	846.848	588.266	887.57	990.992	1112.02	385.519	596.912	754.429	1949.69	1879.72	1980.34	899.349	1234.71	1319.67	1294.14	1216.39	1339.71	1771.5	1144.6	1318.21	1598.81	958.772	832.511	836.352	875.876	1051.21	1556.52	2698.04	2771.77	2715.43	944.55	1474.12
1	Q3TUF7	31	6	174.816	0.000288142	2.10787	2.10787	1.07579	P7	P1	YEATS domain-containing protein 2 OS=Mus musculus GN=Yeats2 PE=2 SV=2	6236.14	5743.25	6589.47	5080.03	4673.4	4954.75	3736.78	3753.28	3647.12	6246.86	7021.33	5535.94	5684.44	5501.03	5358.87	5184.2	28230.7	27760.4	26530	12564	12055.4	11420.2	7538.44	7043.46	6313.78	6345.23	7330.79	6767.15	5440.19	5371.61	5521.65	8354.45	8776.24	8075.39	5309.18	11191.1
1	Q3TCH7	19	3	128.788	0.00027312	1.59957	1.59957	0.677682	P7	P1	Cullin-4A OS=Mus musculus GN=Cul4a PE=1 SV=1	776.394	749.198	510.573	813.34	905.906	627.735	1004.87	944.283	852.35	428.801	339.967	288.656	2042.32	1955.39	1722.85	1054.17	1781.06	1657.21	1427.66	1578.01	1825.34	1659.58	1778.35	1758.55	1593.13	1156.19	1326.64	965.743	1267.78	1380.47	835.204	1944.08	1678.56	1409.37	938.55	1501.27
1	Q1XH17	25	4	161.911	2.63456e-13	2.27414	2.27414	1.18532	P7	P1	Tripartite motif-containing protein 72 OS=Mus musculus GN=Trim72 PE=1 SV=1	1257.17	1394.37	1794.27	1341.52	1485.19	1745.2	1578.18	1491.69	1580.15	2181.68	2445.6	2270.83	1245.69	1224.72	1196.77	1591.19	2966.06	2711.94	2707.02	3148.48	3040.33	3290.14	3696.16	3769.59	3413.75	3762.52	3921.61	3860.43	3474.4	3778.84	3940.43	4755.45	4577.72	5254.08	1614.01	3670.5
1	Q14AI0	7	3	43.1427	0.000181146	1.77052	1.77052	0.824177	P7	P1	Sister chromatid cohesion protein DCC1 OS=Mus musculus GN=DSCC1 PE=2 SV=1	1255.34	1142.93	730.316	1050.71	819.663	527.011	1388.68	1400.33	1101.58	538.652	302.131	175.488	1142.57	1053.54	854.824	1359.43	2584.88	2265.65	2210.48	1219.11	1149.96	1148.92	1239.18	1198.22	1108.44	2133.19	1788.79	1561.72	2157.74	2028.84	1577.49	1584.47	1343.27	1264.96	927.7	1642.52
1	Q07813	5	2	43.6447	1.41029e-05	1.53382	1.53382	0.61713	P7	P1	Apoptosis regulator BAX OS=Mus musculus GN=Bax PE=1 SV=1	1352.53	1127.85	982.131	1099.7	1042.07	835.768	1084.76	1111.4	773.858	902.405	609.204	637.777	2225.91	1839.03	1385.59	1119.61	2598.42	2076.46	2084.46	1843.05	1687.36	1581.82	1518.93	1646.25	1446.28	1729.08	1514.42	1597.69	1491.56	1492.86	1305.22	2154.17	2003.21	1512.24	1133.1	1737.97
1	Q07456	6	2	26.2525	6.42435e-06	2.16433	2.16433	1.11392	P7	P1	Protein AMBP OS=Mus musculus GN=Ambp PE=2 SV=2	207.599	242.465	315.666	307.865	322.975	258.739	212.237	183.243	234.412	104.515	86.6121	78.7387	602.146	612.667	576.04	245.773	552.823	549.612	568.829	584.269	696.432	635.167	821.213	797.207	780.587	415.579	382.895	430.559	456.27	405.208	381.793	922.868	826.1	972.751	286.981	621.12
1	Q06185	16	8	92.8217	2.15406e-06	2.07772	2.07772	1.055	P7	P1	ATP synthase subunit e, mitochondrial OS=Mus musculus GN=Atp5i PE=1 SV=2	7567.59	7597.82	7642.62	7515.15	7338.16	7675.46	6512.78	6477.51	6856.81	9049.58	8982.58	8152.16	7352.55	7544.15	7645.84	8542.41	25355.6	27682.1	28205.9	16327.5	18166.5	18431.2	12926.9	10648.9	12669	8355.11	9209.88	9182.17	8938.23	8751.78	9012.92	18864.2	23374.2	20124.2	7653.32	15901.5
1	Q02566	1780	256	6066.19	5.96756e-12	1.61508	1.61508	0.691609	P7	P1	Myosin-6 OS=Mus musculus GN=Myh6 PE=1 SV=2	1.11276e+06	1.08237e+06	1.03593e+06	1.08214e+06	1.08421e+06	1.06417e+06	1.0258e+06	1.02904e+06	988168	1.39372e+06	1.36577e+06	1.3486e+06	1.34962e+06	1.34888e+06	1.28243e+06	1.2102e+06	1.88719e+06	1.85376e+06	1.82341e+06	2.1825e+06	2.17269e+06	2.1369e+06	2.21275e+06	2.21792e+06	2.15774e+06	1.58509e+06	1.57035e+06	1.5998e+06	1.62389e+06	1.59054e+06	1.53533e+06	2.00396e+06	1.99086e+06	2.02127e+06	1.17524e+06	1.89811e+06
1	P99028	5	4	33.4275	0.00686927	1.53962	1.53962	0.622575	P7	P1	Cytochrome b-c1 complex subunit 6, mitochondrial OS=Mus musculus GN=Uqcrh PE=1 SV=2	11541.4	11138.7	10675.5	13769.5	14500.7	12793.4	15735.2	15821.2	13899.7	6776.72	4867.4	4585.27	5073.56	5341.9	4458.79	15569.1	14505.9	14354.8	13387.4	22044.2	21293.7	22520.9	23295.2	24885.1	22947.7	18984.3	17946.9	17174.4	12101.3	11546	9789.63	7330.99	7504.56	6860.62	10409.3	16026.3
1	P97493	5	3	30.5944	2.53508e-05	2.49176	2.49176	1.31716	P7	P1	Thioredoxin, mitochondrial OS=Mus musculus GN=Txn2 PE=1 SV=1	814.52	646.19	372.872	900.919	663.452	344.763	1391.96	1387.06	628.888	650.446	445.833	111.546	4158	3866.22	2259.23	870.793	3652.05	3392.8	2950.68	4567.83	3682.49	2233.9	4663.57	4434.93	2588.52	2402.92	1985.69	1376.07	2087.27	1736.78	867.104	4757.51	4270.14	3048.24	1219.54	3038.8
1	P97443	40	8	306.572	1.99319e-07	2.15424	2.15424	1.10718	P7	P1	Histone-lysine N-methyltransferase Smyd1 OS=Mus musculus GN=Smyd1 PE=1 SV=3	1518.27	1576.44	1314.76	1665.05	1426.26	1501.66	1107.75	1085.6	894.192	1588.19	1291.88	1419.03	2619.64	2545.04	2080.8	1479.73	4433.78	4483.13	3508.54	5102.92	4499.29	3903.52	4313.62	4035.35	3437.77	2254.18	2322.57	2064.7	1930.52	1949.57	1623.55	4487.31	3643.93	2870.65	1569.64	3381.38
1	P97429	32	3	201.113	1.83858e-06	1.58146	1.58146	0.661256	P7	P1	Annexin A4 OS=Mus musculus GN=Anxa4 PE=2 SV=4	1847.28	1429.12	1486.11	1426.41	1376.27	1094.94	1364.38	1482.55	1141.18	918.958	737.943	649.978	1528.84	1408.2	1179.95	1251.45	2497.76	2431.68	2335.18	1731.75	1980.63	1927.93	1518.57	1695.22	1267.49	2146.02	2350.44	1832.06	1991.15	1996.92	1501.46	2436.08	2501.68	2016.43	1270.22	2008.8
1	P97333	10	2	68.538	2.80146e-05	3.08121	3.08121	1.6235	P7	P1	Neuropilin-1 OS=Mus musculus GN=Nrp1 PE=1 SV=2	103.463	106.594	75.218	188.271	143.127	34.5146	359.961	227.262	192.824	18.632	25.263	9.95385	742.919	710.223	346.309	130.6	1244.42	954.062	881.611	853.32	827.219	619.179	658.817	649.021	458.45	491.831	319.268	231.36	487.583	361.06	145.235	1019.63	945.843	690.181	213.446	657.671
1	P84091	11	2	62.6076	3.04528e-10	2.17024	2.17024	1.11785	P7	P1	AP-2 complex subunit mu OS=Mus musculus GN=Ap2m1 PE=1 SV=1	516.502	940.076	749.325	406.983	556.808	784.769	1242.71	1000.34	1006.32	816.143	694.056	742.285	548.427	641.265	630.263	513.747	2596.69	2077.43	2030.55	1911.21	1663.59	1831.2	1649.46	1470.87	1441.73	1099.45	1558.67	1367.77	1335.89	1250.8	1282.25	1491.45	1439.66	1286.89	736.876	1599.2
1	P82349	6	2	35.9486	0.00140933	2.06445	2.06445	1.04576	P7	P1	Beta-sarcoglycan OS=Mus musculus GN=Sgcb PE=1 SV=1	254.587	319.62	355.138	282.8	387.174	249.851	169.114	204.507	205.307	337.139	427.162	435.341	143.216	192.991	249.601	233.784	279.814	278.407	288.321	827.958	859.877	932.13	1158.68	1187.79	1216.03	488.233	383.657	520.924	446.316	392.97	389.417	232.443	253.639	192.362	277.958	573.832
1	P82348	5	2	40.1647	4.24395e-07	2.49286	2.49286	1.3178	P7	P1	Gamma-sarcoglycan OS=Mus musculus GN=Sgcg PE=1 SV=2	1054.97	1142.02	1107.9	1281.42	1340.42	870.45	1548.17	1519.04	1401.12	356.631	329.993	201.562	2094.87	2114.57	1690.42	1591.2	3081.89	2680.89	3013.05	2606.18	2463.75	2709.12	3229.22	3526.74	3061	2773.54	3042.81	2349.52	2831.32	2666.74	2529.45	4274.77	4257.35	3995.82	1227.8	3060.73
1	P82347	27	6	185.262	0.00365978	1.52573	1.52573	0.609502	P7	P1	Delta-sarcoglycan OS=Mus musculus GN=Sgcd PE=1 SV=1	4161.57	3911.56	2295.28	2861.98	4044.41	4400.79	3300.4	3308.09	3563.46	4883.14	4559.34	4867.74	7916.15	8455.27	8043.24	3328.91	5184.37	4946.83	5071.05	8667.27	8623.61	9160.68	8814.16	7880.2	8146.21	4178.67	4813.99	4811.1	4397.89	4232.63	3513.44	11635.7	11148.7	11621.4	4618.83	7047.1
1	P68369	147	5	489.253	0.000306975	3.00129	3.00129	1.58558	P7	P1	Tubulin alpha-1A chain OS=Mus musculus GN=Tuba1a PE=1 SV=1	2142.85	2175.48	1994.86	1832.87	1655.89	1272.91	1541.71	1366.65	1180.46	278.071	153.574	107.72	4052.22	4284.57	4067.79	1140.38	7186.13	7210.07	6529.61	10107.9	10267.5	10701.5	8510.17	8869.36	7837.86	2323.95	2276.61	1843.23	2011.22	1944.56	1458.32	3527.18	3191.35	2957.92	1828	5486.36
1	P68368	100	7	464.673	2.29816e-14	3.74294	3.74294	1.90417	P7	P1	Tubulin alpha-4A chain OS=Mus musculus GN=Tuba4a PE=1 SV=1	3453.89	3267.04	3093.39	2931.01	2500.21	2300.28	2904.04	2642.07	2570.91	2311.06	2914.25	1838.07	4841.85	4533.22	3335.14	2961.35	18678.1	17489.7	15527.1	10368.4	8793.91	7814.3	12462.7	11296.9	9461.82	8174.96	9440.44	7408.85	8712.45	7508.33	6776.09	16355.2	15090.7	12433.6	3024.86	11321.9
1	P63325	12	2	77.7308	0.000210453	2.13936	2.13936	1.09718	P7	P1	40S ribosomal protein S10 OS=Mus musculus GN=Rps10 PE=1 SV=1	108.995	60.4698	5.42732	34.0993	3.43777	0	144.12	129.266	29.9972	0	0	0	2504.36	2070.91	1488.84	16.8662	2014.99	1824.96	1666.18	1137.71	1215.26	839.836	1326.33	1303.56	880.528	218.895	203.785	124.98	203.606	194.203	40.456	1143.67	960.737	577.311	412.299	882.056
1	P63276	12	2	91.1612	0.000503382	1.89402	1.89402	0.921455	P7	P1	40S ribosomal protein S17 OS=Mus musculus GN=Rps17 PE=1 SV=2	306.673	875.419	612.733	702.267	773.311	733.999	936.905	902.181	738.64	1370.7	1497.23	1685.89	1161.45	1227.73	882.843	1344.5	2708.77	2161.66	2035.82	3352.49	3171.4	2743.58	2817.37	2495.17	2179.45	1080.48	934.666	904.906	1281.49	1129.35	744.414	1385.5	1266.85	1171.66	984.53	1864.72
1	P63001	8	2	47.2817	0.00209971	2.02898	2.02898	1.02075	P7	P1	Ras-related C3 botulinum toxin substrate 1 OS=Mus musculus GN=Rac1 PE=1 SV=1	854.633	1257.68	1595.52	698.93	775.879	1154.39	1135.57	1200.98	1586.19	1459.15	2121.92	858.74	8424.29	8256.37	7012.5	1458.38	4252.38	3990.57	3760.92	7640.48	8275.24	5778.67	7969.89	7035.28	8865.05	1812.32	2182.2	1570.23	1595.87	1476.14	1269.46	8295.17	7915.06	7279.21	2490.7	5053.56
1	P62900	8	3	48.6928	0.00363841	1.6742	1.6742	0.74347	P7	P1	60S ribosomal protein L31 OS=Mus musculus GN=Rpl31 PE=1 SV=1	598.8	647.338	384.311	738.042	645.07	390.353	858.528	654.518	394.224	267.009	235.856	137.406	4166.71	3904.67	3295.1	734.651	3006.05	2903.21	2618.58	2459.05	2311.69	2636.5	2083.76	2338.16	1960.48	901.291	1122.69	758.496	861.512	763.147	328.732	2341.01	2457.93	2149.28	1128.29	1888.98
1	P62897	44	17	278.255	3.24715e-08	1.59641	1.59641	0.674828	P7	P1	Cytochrome c, somatic OS=Mus musculus GN=Cycs PE=1 SV=2	62480.8	58024.2	53704.4	59243.2	59958	59187.8	60868.3	63789.4	61425.7	71827.4	71972	71127.6	110026	113274	110588	55278	91075.1	93123.1	89533.6	112245	112504	113698	118949	119508	125595	136444	138228	121653	109026	106183	92537.7	122856	121609	127607	71423.4	114021
1	P62830	14	5	98.1287	2.39106e-05	1.57282	1.57282	0.65335	P7	P1	60S ribosomal protein L23 OS=Mus musculus GN=Rpl23 PE=1 SV=1	2359.84	2382.97	2698.3	2480.37	2528.31	2563.57	2495.61	2575.47	2982.64	2335.42	2434.45	2333.96	1666.45	1634.84	1759.48	2160.2	5244.18	5447.95	5380.88	4236.44	4380.09	4391.26	3304.77	3247.63	3317.67	2695.19	2826.56	2690.36	2142.1	2260.23	2323.31	3865.45	4369.75	4038	2336.99	3675.66
1	P62821	33	5	214.862	2.90769e-05	1.78201	1.78201	0.833504	P7	P1	Ras-related protein Rab-1A OS=Mus musculus GN=Rab1A PE=1 SV=3	9232.91	10263.3	8514.72	10608.7	9125.66	6673.67	10693	9921.27	9729.45	6852.47	5280.58	3504.9	24435.2	25082.5	23397.3	12183.3	21583.4	21286.9	18848.4	23309.9	26044.1	26291.9	24303.9	26383.8	24295.5	14297.5	15294.8	14377	14755.8	16375.8	12252.3	24872.3	24607.7	22699.5	11593.7	20660
1	P62627	2	2	12.2466	0.00145687	3.39807	3.39807	1.76472	P7	P1	Dynein light chain roadblock-type 1 OS=Mus musculus GN=Dynlrb1 PE=1 SV=3	162.425	58.9166	0	93.5993	42.8028	20.3556	96.4686	32.4654	10.5858	6.29231	0.061296	2.02157	495.914	460.915	240.406	18.1376	1090.78	973.765	677.814	447.735	395.851	285.969	488.237	423.499	285.583	209.846	139.716	31.8685	118.659	61.6664	4.68773	451.998	407.015	162.265	108.835	369.831
1	P62301	10	3	68.9905	1.33366e-05	3.45042	3.45042	1.78677	P7	P1	40S ribosomal protein S13 OS=Mus musculus GN=Rps13 PE=1 SV=2	711.158	588.934	376.077	1031.83	961.592	643.322	907.574	877.665	602.352	416.712	420.053	336.08	5239.34	5254.1	3055.53	1050.66	14641.1	12765.1	10286	5831.42	4614.29	3193.92	5008.03	4466.89	2487.67	2375.52	2511.4	1557.84	1988.66	1858.42	971.425	5592.89	4448.22	2635.19	1404.56	4846.33
1	P62267	9	5	37.9385	0.000267346	1.62014	1.62014	0.696116	P7	P1	40S ribosomal protein S23 OS=Mus musculus GN=Rps23 PE=1 SV=3	4395.93	7252.7	5245.18	9082.65	11284.4	6540.8	9687.81	7097.38	6288.04	6370.35	5258.93	1958.83	15331.7	13298.8	10067.2	8061.29	16657.6	12336.6	15218	15792.6	11654.5	11666.9	14004	13003.4	10783.8	13411	11277.1	7645.9	12163.2	10703.6	6041	17989.6	16334.6	15198.2	7951.37	12882.3
1	P61202	14	2	80.4422	1.28558e-07	2.96984	2.96984	1.57038	P7	P1	COP9 signalosome complex subunit 2 OS=Mus musculus GN=Cops2 PE=1 SV=1	2856.46	2483.95	1478.11	3491.22	3553.79	1772.53	3750.2	3294.99	2299.72	1420.05	1025.3	735.188	8273.5	7527.89	4428.35	3028.6	14152.4	11887.2	10311.7	11083	10499.1	8140.98	11868.2	11518.2	7808.56	7430.47	7507.63	4335.27	7434.21	6568.91	3870.31	15164.4	13413.1	8803.59	3213.74	9544.29
1	P60766	10	5	66.0433	1.95026e-05	1.91021	1.91021	0.933735	P7	P1	Cell division control protein 42 homolog OS=Mus musculus GN=Cdc42 PE=1 SV=2	3321.03	2940.81	2346.65	3152.02	2753.64	2887.96	3409.2	3471.51	2983.39	2573.62	2773.51	2705.62	5991.18	5829.49	4621.66	2564.92	11562.1	11235.1	9704.95	7310.58	7905.95	6643.9	6328.69	6566.61	5368.93	4267.67	4070.49	3222.42	4014.85	3748.56	3123.38	8514.66	7604.5	5553.15	3395.39	6485.92
1	P58871	11	2	59.9085	2.91836e-05	9.3145	9.3145	3.21948	P7	P1	182 kDa tankyrase-1-binding protein OS=Mus musculus GN=Tnks1bp1 PE=1 SV=2	578.758	569.07	325.683	409.978	522.671	342.75	789.901	644.19	565.727	195.323	174.84	162.08	831.145	853.746	587.03	512.83	986.491	976.507	1054.22	8225.29	7321.96	6545.64	3819.35	4414.29	2902.51	680.663	748.45	553.331	729.05	691.04	518.035	15404.3	14942.5	14005.6	504.108	4695.51
1	P58021	2	2	10.2246	6.90575e-06	3.33676	3.33676	1.73845	P7	P1	Transmembrane 9 superfamily member 2 OS=Mus musculus GN=Tm9sf2 PE=2 SV=1	346.405	378.353	399.16	332.084	218.727	255.049	359.52	377.307	444.645	59.9587	45.3821	26.651	652.736	605.44	541.112	349.334	1488.72	1712.14	1498.86	1657.69	1612.65	1642.23	1478.69	1458.76	1539.75	567.716	399.318	597.168	609.785	630.218	474.563	925.487	1035.93	910.635	336.992	1124.46
1	P56391	26	15	185.1	1.25032e-06	1.75378	1.75378	0.81047	P7	P1	Cytochrome c oxidase subunit 6B1 OS=Mus musculus GN=Cox6b1 PE=1 SV=2	43973.3	43816.2	39719	31617	35472.4	34383.3	37661.2	37513.6	37045.8	28024	25303	25325.4	34254	36037.8	35111	34106.8	78620.7	74410	71872	96299.2	94147.7	94118.4	58628.8	55225.2	50416.8	61049	61259.7	61787.2	45201.4	43959.6	38484.6	40340.1	38752.1	39055.4	34960.2	61312.7
1	P56135	16	9	63.262	0.00125019	2.02188	2.02188	1.0157	P7	P1	ATP synthase subunit f, mitochondrial OS=Mus musculus GN=Atp5j2 PE=1 SV=3	1887.14	1715.6	1891.1	2715.02	2764.81	2417.54	3179.08	3115.59	3259.44	1031.05	1119.63	1210.51	8529.12	7703.19	8716.03	2098.03	2971.1	2996.87	3476.37	9664.62	10322.5	10572.6	9162.45	9750.85	10551.7	3231.13	3016.74	3285.72	3455.84	3501.33	3051.56	10300.4	10543.9	11501.4	3334.55	6742.06
1	P54775	19	5	128.915	0.000280394	2.22392	2.22392	1.1531	P7	P1	26S protease regulatory subunit 6B OS=Mus musculus GN=Psmc4 PE=1 SV=2	516.531	341.754	379.949	408.462	385.552	355.904	745.338	599.594	524.915	66.1118	110.313	103.592	817.218	800.529	579.03	287.951	2056.17	2196.14	1780.02	1005.97	864	633.002	937.655	819.593	483.137	809.765	631.725	413.08	749.988	523.588	490.312	1327.88	1135.8	712.439	438.922	976.126
1	P52825	50	19	400.171	2.95253e-12	1.61693	1.61693	0.693256	P7	P1	Carnitine O-palmitoyltransferase 2, mitochondrial OS=Mus musculus GN=Cpt2 PE=1 SV=2	28797.4	27901.8	26299.7	24551.8	24851.9	22355.3	25264.1	26071.2	26049.8	25259.1	23747.9	21731.5	27955.8	28070.6	28716.1	25654.9	48854.5	47997.7	47181.7	44210.5	42788.8	42915.1	38035.9	36968.4	38341.4	34589.3	34414.8	33229.3	36974.3	36523.4	35027.1	52560.9	51808.8	49350.4	25829.9	41765.1
1	P52479	8	3	39.6655	0.00177608	2.06538	2.06538	1.04641	P7	P1	Ubiquitin carboxyl-terminal hydrolase 10 OS=Mus musculus GN=Usp10 PE=1 SV=3	2754.64	3167.72	2996.51	1410.46	1252.1	1190.82	3871.13	3618.57	3487.71	977.643	655.36	527.722	1098.34	1102.4	1196.39	2519.87	7566.55	7655.59	7958	5570.62	5154.42	5445.4	4362.81	4272.64	3967.53	1181.96	997.647	1109.99	3549.78	3549.08	3178.6	2860.1	2918.13	2653.65	1989.21	4108.47
1	P51859	17	2	114.443	0.00158289	1.56672	1.56672	0.647743	P7	P1	Hepatoma-derived growth factor OS=Mus musculus GN=Hdgf PE=1 SV=2	2755.46	2975.23	3113.15	2392.37	2562.77	2557.71	2490.53	2514.98	2204.17	3597.05	3456.5	3529.05	3865.02	3557.02	3269.68	2275.61	8486.16	8494.54	8293.53	4660.05	4765.29	4942.39	3127.38	3014.44	2878.87	3669.64	3619.97	3212.03	2902.32	2654.28	2350.03	4949.63	5032.13	5992.38	2944.77	4613.62
1	P50544	132	78	670.516	0	1.5231	1.5231	0.607009	P7	P1	Very long-chain specific acyl-CoA dehydrogenase, mitochondrial OS=Mus musculus GN=Acadvl PE=1 SV=3	214574	213618	209460	215033	218692	221081	211937	206450	206574	255545	254343	249413	247965	248164	248379	236944	341140	332160	331309	352930	334602	342141	338062	347338	340472	348890	348140	349095	340392	346081	343980	391206	374064	366223	228636	348235
1	P50543	5	2	42.5747	0.000436649	4.0015	4.0015	2.00054	P7	P1	Protein S100-A11 OS=Mus musculus GN=S100a11 PE=1 SV=1	549.551	541.108	278.819	484.154	362.15	111.765	519.594	447.39	286.504	41.1614	20.578	0	2381.09	2348.4	1545.95	336.211	5304.09	4784.91	3671.8	4135.69	3977.42	2644.34	3920.82	4000.74	2578	967.225	854.645	651.834	758.176	690.452	386.541	3214.98	2440.33	1180.27	640.902	2564.57
1	P49586	15	2	96.217	2.88336e-06	1.62821	1.62821	0.703285	P7	P1	Choline-phosphate cytidylyltransferase A OS=Mus musculus GN=Pcyt1a PE=1 SV=1	797.815	908.07	652.699	757.955	843.53	718.839	1016.99	856.261	849.536	836.442	665.276	467.976	1058.38	1210.32	1112.38	1031.33	1616.5	1424.03	1431.32	1776.32	1793.74	1729.38	1720.24	1802.33	1911.49	1277.22	993.714	1017.34	958.553	922.948	908.462	1390.53	1273.6	1300.57	861.489	1402.68
1	P48722	29	3	180.322	0.00251424	1.7553	1.7553	0.811714	P7	P1	Heat shock 70 kDa protein 4L OS=Mus musculus GN=Hspa4l PE=1 SV=2	1092.2	1015.09	631.507	1946.34	1442.16	960.729	1768.49	1788.19	1181.12	200.004	219.223	145.604	937.932	919.629	725.419	2934.05	3241.49	3612.38	3080.39	1109.4	1296.19	1084	1131.64	1220.14	1035.58	2428.13	2573.33	2045.47	2738.42	2505.86	1424.51	1772.15	1717.8	1345.6	1119.23	1964.58
1	P46061	18	2	110.17	0.00121943	2.58675	2.58675	1.37114	P7	P1	Ran GTPase-activating protein 1 OS=Mus musculus GN=Rangap1 PE=1 SV=2	348.86	388.327	141.143	551.289	414.159	218.091	382.601	317.767	149.128	69.4551	14.1635	3.16338	1350.3	1181.19	778.837	379.657	2091.98	1886.38	1471.03	1664.45	1574.67	1092.73	1542.61	1539.13	903.209	700.403	692.426	484.215	551.099	517.718	154.85	1147.57	882.085	566.586	418.008	1081.28
1	P42125	55	27	305.49	1.20903e-12	1.66438	1.66438	0.734984	P7	P1	Enoyl-CoA delta isomerase 1, mitochondrial OS=Mus musculus GN=Eci1 PE=1 SV=2	75110	78626.8	79385.9	72605.4	72771.9	71957.6	77464.8	77301.5	75188.5	75405	70401.7	68554.2	110605	114101	108900	75593.1	136679	127546	131920	141112	131132	139258	115572	120399	120172	138806	133543	129634	131474	128473	130196	160834	163816	161025	81498.3	135644
1	P41216	109	50	705.568	9.54792e-15	1.56917	1.56917	0.650006	P7	P1	Long-chain-fatty-acid--CoA ligase 1 OS=Mus musculus GN=Acsl1 PE=1 SV=2	76697.5	71973.5	67417.6	73512	71058.5	72576.9	66531.2	68150.7	68394.1	71154.2	66201.3	65396.4	69177.7	71031.5	67038.9	68252.5	109349	107142	108656	128294	130632	127405	121518	121319	122733	93541.1	93780.1	93591.2	91148.4	96446.5	92231.6	109426	110313	110039	69660.3	109309
1	P40336	16	3	86.0453	7.33429e-05	1.69599	1.69599	0.76213	P7	P1	Vacuolar protein sorting-associated protein 26A OS=Mus musculus GN=Vps26a PE=1 SV=1	954.862	791.825	821.708	765.855	583.965	694.335	1049.8	1028.42	1005.31	408.036	349.067	422.816	1455.13	1474.22	1600.97	744.677	1571.11	1521.71	1350	1788.17	1572.08	1825.4	1749.18	1773.47	1975.6	1080.07	908.72	993.681	1068.05	1209.72	878.274	2083.82	1666.97	1983.98	884.437	1500
1	P39688	12	5	70.0278	0.000180235	2.97042	2.97042	1.57067	P7	P1	Tyrosine-protein kinase Fyn OS=Mus musculus GN=Fyn PE=1 SV=4	1714.28	1370.57	1434.29	1328.67	1514.18	1261.67	1572.75	1747.22	1538.63	1278.62	1893.41	799.428	1500.91	1262.99	1336.17	1237.85	3536.31	2330.77	2238.95	6598.96	6337.24	5558.15	3606.16	2742.56	2180.07	1580.07	1842.81	1387.96	1381.58	1402.19	1366.55	9504.75	11002.2	11566.2	1424.48	4231.3
1	P38060	13	2	86.4886	0.0204774	1.78426	1.78426	0.835326	P7	P1	Hydroxymethylglutaryl-CoA lyase, mitochondrial OS=Mus musculus GN=Hmgcl PE=1 SV=2	194.779	157.15	93.8745	620.959	196.501	312.962	130.863	173.223	172.124	329.358	345.188	264.548	778.792	704.871	568.72	268.652	1430.52	1184.11	727.686	845.211	658.298	498.592	616.099	501.193	434.372	250.768	231.758	235.662	230.166	174.595	141.748	932.2	1025.81	545.071	332.035	592.437
1	P37040	15	2	82.9497	0.0114649	2.36869	2.36869	1.24409	P7	P1	NADPH--cytochrome P450 reductase OS=Mus musculus GN=Por PE=1 SV=2	135.211	106.693	119.976	78.3494	98.8241	91.2767	121.66	157.176	123.396	65.3743	0	0	30.7396	41.182	70.2056	199.629	308.46	311.844	253.828	384.485	437.972	373.143	296.982	290.385	251.773	55.6211	60.5643	42.1215	98.6584	93.6421	81.7401	132.656	161.974	200.616	89.9808	213.137
1	P36993	5	2	33.8241	0.0141074	1.77705	1.77705	0.829484	P7	P1	Protein phosphatase 1B OS=Mus musculus GN=Ppm1b PE=1 SV=1	252.994	407.703	420.435	297.013	314.682	461.743	299.551	294.688	338.286	543.07	650.497	610.491	404.406	372.406	378.672	359.009	566.403	543.589	526.6	1445.95	1314.62	826.027	1217.94	966.282	639.324	251.694	356.062	237.875	276.497	294.873	285.219	1075.81	1089.29	891.993	400.353	711.447
1	P36536	9	2	73.7207	0.000437824	1.90915	1.90915	0.932932	P7	P1	GTP-binding protein SAR1a OS=Mus musculus GN=Sar1a PE=2 SV=1	881.882	821.684	736.711	700.515	628.769	612.031	797.387	829.495	683.415	463.947	378.393	303.132	1848.8	2289.86	1888.67	649.901	1596.71	1477.7	1741.49	2272.83	2320.99	2111.27	2395.77	2860.51	2718.58	955.733	936.557	792.754	658.527	942.911	787.869	2190.28	2177.7	2236.19	907.162	1731.91
1	P35385	7	3	52.7294	0.00235468	3.66104	3.66104	1.87225	P7	P1	Heat shock protein beta-7 OS=Mus musculus GN=Hspb7 PE=1 SV=3	231.336	165.355	108.627	169.159	178.865	136.336	225.846	157.509	135.497	43.5629	44.3918	48.7397	1198.95	1036.66	547.109	39.6219	4239.99	3482.92	2123.08	1203.83	897.292	322.21	1308.12	1071.97	364.718	402.187	252.521	157.685	215.432	171.066	53.5963	1138.44	746.86	248.554	279.223	1022.25
1	P34914	39	14	307.286	3.02713e-07	2.57005	2.57005	1.3618	P7	P1	Bifunctional epoxide hydrolase 2 OS=Mus musculus GN=Ephx2 PE=1 SV=2	5562.54	4833.26	5233.52	4269.94	3403.59	2399.29	4311.71	4167.04	4080.51	2094.9	1782.55	1758.17	9128.27	8648.26	6368.06	4940.08	15493.6	13740.2	13327.7	15013.5	14333.9	12339	13155.1	13566.6	10111.2	7092.96	7347.53	6216.54	7209.79	7362.75	5118.29	18724	16911.6	13948	4561.35	11722.9
1	P31254	40	7	262.324	5.07867e-06	2.45291	2.45291	1.29449	P7	P1	Ubiquitin-like modifier-activating enzyme 1 Y OS=Mus musculus GN=Uba1y PE=2 SV=2	1706.02	1735.69	1918.04	1770.25	2064.12	1418.22	1896.78	1845.57	1937.42	1036.26	747.138	968.473	3654.22	3603.45	3481.75	1687.35	6618.82	6517.09	5925.6	6095.47	6077.24	6484.18	6012.3	6412.89	5959.06	2622.44	2446.76	2302.4	2310.94	1966.95	1834.39	5838.96	5981.01	5437.73	1966.92	4824.68
1	P28654	16	4	110.744	1.96248e-06	1.55496	1.55496	0.636875	P7	P1	Decorin OS=Mus musculus GN=Dcn PE=2 SV=1	2514.95	2486.94	2698.61	1840.34	2168.28	1939.62	1833.15	1863.55	1943.74	1803.45	1768.6	1663.3	3746.29	3630.45	3748.31	1771.52	4311.72	4519.03	4044.67	4146.89	4080.29	4377.99	3615.61	3346.57	3633.5	2731.3	3146.02	2982.4	2741	2866.24	2802.6	3742.61	4139.72	4233.57	2338.82	3636.76
1	P22752	29	4	103.468	0.000477314	1.53503	1.53503	0.61827	P7	P1	Histone H2A type 1 OS=Mus musculus GN=Hist1h2ab PE=1 SV=3	326.068	165.19	61.4766	67.1997	36.1694	2.74494	671.584	494.199	125.663	0.00027706	0.0410292	3.34182	55027.6	46879.9	29246.9	114.621	39517.8	39128.5	36062.2	14400.4	13996.4	7656.86	12624.1	13018.1	6631.34	1731.98	1935.29	923.859	520.876	460.937	102.932	18858.8	14489.2	8004.03	8326.41	12781.3
1	P21278	9	3	47.467	0.00452396	1.82728	1.82728	0.869698	P7	P1	Guanine nucleotide-binding protein subunit alpha-11 OS=Mus musculus GN=Gna11 PE=1 SV=1	456.017	341.567	256.339	367.552	406.875	360.992	394.344	397.625	323.051	226.453	318.118	181.109	1078.15	1155.83	1039.52	328.409	1047.61	961.56	955.305	1239.52	1297.74	1339.71	1230.67	1264.89	1021.85	393.937	401.026	291.432	317.123	405.291	227.626	1188.13	1092.76	1012.74	476.997	871.607
1	P17426	55	8	354.744	1.9277e-05	1.87997	1.87997	0.91071	P7	P1	AP-2 complex subunit alpha-1 OS=Mus musculus GN=Ap2a1 PE=1 SV=1	2713.63	2717.73	2374.18	2473.65	2108.67	1710.13	3260.71	2991.1	2735.69	1530.31	1320.6	715.14	3295.34	3554.63	3230.17	1728.72	7505.01	7377.04	7461.88	5928.05	5077.56	3851.84	3993.01	3904.49	3636.35	3878.3	3892.89	3553.01	3068.54	2919.44	2269.85	4848	4331.52	3845.65	2403.77	4519.02
1	P17156	104	7	548.653	1.47416e-05	1.5566	1.5566	0.638394	P7	P1	Heat shock-related 70 kDa protein 2 OS=Mus musculus GN=Hspa2 PE=1 SV=2	4592.79	4245.44	5228.51	5202.83	4473.46	3885.71	4625.55	4255.81	4315.39	2803.14	2190.18	2239.22	5401.55	5021.37	4656.7	4719.89	10423.4	9420.96	9443.02	6220.16	7392.05	6277.39	7144.79	6935.56	6068.62	4787.56	5358.53	5817.65	5078.94	5703.89	4685.76	6154.59	6340.69	5576.53	4241.1	6601.67
1	P11103	19	3	116.375	0.000105541	1.63156	1.63156	0.706254	P7	P1	Poly [ADP-ribose] polymerase 1 OS=Mus musculus GN=Parp1 PE=1 SV=3	3759.32	3589.34	3181.29	3228.33	3099.95	2516.22	3706.42	3862.87	3823.52	1226.8	1170.49	633.618	4572	4404.42	4145.48	3679.6	5137.08	5691.81	5297.78	5141.23	4967.97	4776.26	5240.24	4851.84	5247.89	5094.24	4660.26	4533.19	4925.63	4783.97	4524.83	6183.08	6152.68	5666.11	3162.48	5159.78
1	P10922	7	3	49.8984	9.0012e-05	1.79539	1.79539	0.844301	P7	P1	Histone H1.0 OS=Mus musculus GN=H1f0 PE=2 SV=4	273.97	221.47	240.864	532.59	489.695	648.44	307.102	339.86	410.081	398.277	496.397	481.337	985.783	1060.73	1208.03	679.419	814.252	923.301	806.924	1208.6	1181.16	1178.81	526.46	528.643	483.421	1119.88	1164.54	1222.81	789.369	841.823	858.38	1216.67	1253.37	1603.57	548.378	984.554
1	P10605	9	3	65.6353	6.40496e-06	1.94754	1.94754	0.961655	P7	P1	Cathepsin B OS=Mus musculus GN=Ctsb PE=1 SV=2	554.515	615.874	557.262	446.094	304.563	199.747	630.286	605.083	558.969	283.623	273.592	265.664	678.695	585.146	584.572	410.087	657.426	609.366	535.474	1440.66	1325.06	1277.28	1090.04	1094.77	838.791	1180.38	1191.85	1043.78	582.597	606.248	486.563	786.74	874.818	928.372	472.111	919.456
1	P04247	114	66	332.817	5.09592e-14	2.07467	2.07467	1.05288	P7	P1	Myoglobin OS=Mus musculus GN=Mb PE=1 SV=3	272647	246826	240208	213081	218178	224034	178915	176545	176089	269178	272548	268286	204597	192563	174297	238352	633462	594171	571034	389386	368471	341352	415318	399372	380075	501044	484399	474664	494104	469058	481070	473274	438886	414737	222896	462438
1	P00405	41	29	150.352	7.55212e-06	1.99385	1.99385	0.99556	P7	P1	Cytochrome c oxidase subunit 2 OS=Mus musculus GN=Mtco2 PE=1 SV=1	49387.1	50963.5	45154.2	55621.5	55574	53234.9	57904.6	56371.7	57604.8	51546.4	49549.6	43575.2	148473	153674	143973	58540.9	103028	102264	101424	183295	185045	187989	161534	169248	176428	86425.3	86048.4	86126.1	91420.4	91750	93257.9	211295	207428	213258	70696.8	140959
1	O89103	8	2	40.6613	8.24299e-07	2.7311	2.7311	1.44948	P7	P1	Complement component C1q receptor OS=Mus musculus GN=Cd93 PE=1 SV=1	157.292	217.885	260.493	74.3728	90.6831	58.6862	86.9878	63.107	65.9166	31.7974	39.5073	82.3593	308.778	292.459	267.926	164.318	434.316	344.541	404.392	584.505	651.848	642.195	486.788	489.671	475.487	266.38	300.524	251.935	253.16	211.353	278.47	271.174	297.148	307.831	141.411	386.207
1	O89079	13	2	104.275	0.00028382	2.16067	2.16067	1.11148	P7	P1	Coatomer subunit epsilon OS=Mus musculus GN=Cope PE=2 SV=3	851.188	598.41	497.387	792.757	327.01	371.526	975.536	717.827	547.388	235.891	37.3496	62.3574	1528.71	1426.84	1239.77	876.982	2523.35	2172.76	2070.3	1741.45	1765.89	1407.15	1682.92	1540	1361.85	1220.91	1087.66	721.639	1164.14	1286.32	714.123	1716.62	1418.08	1354.5	692.933	1497.2
1	O70624	3	2	13.6399	0.000206306	2.43195	2.43195	1.28211	P7	P1	Myocilin OS=Mus musculus GN=Myoc PE=1 SV=1	331.464	247.426	166.029	170.174	135.259	91.8228	171.293	303.433	141.53	69.5538	35.1667	13.6086	280.654	292.946	165.67	57.3739	554.964	649.124	754.61	306.979	268.775	295.455	622.885	831.913	804.836	292.76	232.925	207.418	212.784	209.999	196.79	331.991	266.526	273.549	167.088	406.349
1	O70209	22	3	165.569	8.91138e-06	2.59101	2.59101	1.37352	P7	P1	PDZ and LIM domain protein 3 OS=Mus musculus GN=Pdlim3 PE=1 SV=1	664.271	623.853	765.181	464.685	439.473	313.491	890.361	1053.55	1080.09	245.97	266.295	319.624	610.723	572.13	561.976	537.966	2405.75	2694.13	2351.56	2415.59	2536.03	1695.77	2475.88	2205.56	1356.06	863.171	873.432	756.822	820.324	842.352	681.064	822.081	872.623	759.863	588.102	1523.78
1	O55106	16	3	103.184	2.22114e-07	8.01078	8.01078	3.00194	P7	P1	Striatin OS=Mus musculus GN=Strn PE=1 SV=2	343.884	191.104	111.867	361.313	289.015	155.831	177.959	103.053	71.8143	71.3045	119.102	94.1525	229.127	328.926	249.087	133.186	2161.43	1924.85	1845.65	2420.98	2592.99	1871.55	2469.85	2803.49	1665.6	469.013	409.404	168.757	397.475	332.894	130.346	2419.33	1950.55	1279.14	189.42	1517.41
1	O35206	12	2	77.6987	7.64413e-08	2.22052	2.22052	1.1509	P7	P1	Collagen alpha-1(XV) chain OS=Mus musculus GN=Col15a1 PE=1 SV=2	1049.35	985.512	856.045	1090.1	926.363	943.245	1023.4	1097.56	988.011	524.421	461.294	328.744	1711.42	1945.88	1622.57	1011.63	2808.3	3002.07	2701.8	2579.75	2493.09	2215.47	2244.67	2621.91	2166.73	1554.95	1683.04	1600.49	1767.46	1720.75	1609.9	2796.17	3020.03	2795.51	1035.35	2299.01
1	O35114	7	2	29.9759	0.00391561	2.16979	2.16979	1.11756	P7	P1	Lysosome membrane protein 2 OS=Mus musculus GN=Scarb2 PE=1 SV=3	13.0385	18.1093	2.11016	18.8585	34.7879	38.3742	8.11284	36.3352	3.1196	0	4.27291	7.76262	569.337	570.543	578.416	0.23209	427.513	567.165	364.355	369.83	362.656	333.622	442.917	503.153	349.813	22.9064	26.8294	7.70649	14.5229	27.1375	5.20742	313.496	229.649	277.773	118.963	258.125
1	O09131	6	2	34.9128	0.00163924	1.73802	1.73802	0.797445	P7	P1	Glutathione S-transferase omega-1 OS=Mus musculus GN=Gsto1 PE=2 SV=2	700.804	752.336	690.852	723.716	618.619	447.103	773.801	665.763	744.338	88.9672	152.046	60.857	3122.44	3576.04	3053.41	434.852	1618.17	1401.25	1547.82	1829.26	1784.14	2119.92	1717.42	2230.06	2178.28	1135.92	1239.71	1147.98	977.234	888.388	833.121	3203.06	3328.3	3289.15	1037.87	1803.84
1	O08788	34	4	207.988	0.000188072	2.11741	2.11741	1.0823	P7	P1	Dynactin subunit 1 OS=Mus musculus GN=Dctn1 PE=1 SV=3	1937.12	2156.19	668.97	2880.76	865.556	505.156	11631	11368.7	8484.4	235.354	629.992	220.813	9485.33	7809.55	15436.4	4697.9	6352.54	8884.59	10234.8	11961.6	9596.19	9607.13	9348.46	10779.2	10115.3	11266	5503.98	9084	14182	10174	7917.29	16122	11660.1	15427.5	4938.33	10456.5
1	O08756	12	4	100.445	0.000914186	2.12107	2.12107	1.08479	P7	P1	3-hydroxyacyl-CoA dehydrogenase type-2 OS=Mus musculus GN=Hsd17b10 PE=1 SV=4	688.402	727.655	510.624	735.342	682.052	604.773	645.678	595.867	552.524	732.376	632.157	691.774	3173.92	3321.67	2162.21	761.055	3923.14	4068.87	3775.79	2639.77	2403.36	2061.68	2929.59	3019.99	1872.43	943.05	886.589	707.755	899.669	823.7	671.091	3692.33	3339.48	2427.56	1076.13	2282.55
1	O08600	7	3	42.3018	0.00117096	1.7658	1.7658	0.82032	P7	P1	Endonuclease G, mitochondrial OS=Mus musculus GN=Endog PE=2 SV=1	12992.9	10991.5	10427.5	9984.77	8983.29	8018.96	12754.7	11943.2	12065.1	3739.57	1926.08	1060.74	20856	21105.9	19719.3	6922.7	22903.9	22817.9	23366	19593.6	21975.6	21623.1	22070.2	22667.3	26499.1	13691.3	13575.6	12601.9	10528.1	10633.4	10669.3	22773.1	23339	23317.9	10843.3	19147
1	O08583	21	2	165.974	9.73863e-05	2.1301	2.1301	1.09092	P7	P1	THO complex subunit 4 OS=Mus musculus GN=Alyref PE=1 SV=3	3181.62	1935.37	1164.28	2981.2	2525.97	1310.55	2855.95	2262.38	1388.23	1605.95	996.832	714.121	4858.51	4193.17	2397.82	2828.52	10000	9492.86	8764.43	5587.45	4703.62	3514.68	4178.27	4007.22	2199.14	4658.04	3747.19	2543.05	4427.4	3723.8	1579.79	6407.9	5518.18	4092.69	2325.03	4952.54
1	O08547	9	3	66.3099	5.40064e-06	5.34571	5.34571	2.41838	P7	P1	Vesicle-trafficking protein SEC22b OS=Mus musculus GN=Sec22b PE=1 SV=3	291.941	201.963	119.443	335.014	215.859	140.433	871.019	773.09	402.125	72.0371	25.5921	41.5776	2099.54	2695.93	1546.27	195.029	8680.71	7868.92	7403.11	3948.47	3491.09	2551.41	2577.77	2383.11	1404.11	1900.44	1292.48	634.387	1357.16	1032.42	292.776	5285.92	4733.94	3462.52	626.678	3350.04
1	E0CZ16	5	2	27.6702	1.40634e-07	2.14871	2.14871	1.10347	P7	P1	Kelch-like protein 3 OS=Mus musculus GN=Klhl3 PE=1 SV=2	3227.99	3090.78	2901.77	1825.79	1661.55	1047.08	2456.25	2701.35	2330.5	1906.33	1755.14	1021.79	2846.22	3142.05	2623.67	2447.99	7657.11	6738.21	6647.38	5622.35	5406.05	5041.97	5153.62	5802.53	5313.02	3381.44	3231.84	2987.22	3533.04	3324.71	2723.49	5722.97	5745.89	5374	2311.64	4967.05
1	B2RQC6	9	2	43.0437	0.00690835	2.27149	2.27149	1.18364	P7	P1	CAD protein OS=Mus musculus GN=Cad PE=2 SV=1	1734.08	1068.27	713.791	807.53	628.698	246.847	1629.67	1516.66	1075.48	121.018	42.2131	4.64343	6370.76	4370.95	2651.92	1014.75	11809.8	9679.23	6008.92	3736.71	3156.64	1630.51	4313.4	3515.02	1712.17	1498.58	1368.38	937.047	1107.78	1249.65	782.108	4262.76	3001.19	1553.3	1499.83	3406.84
0	P16546	346	125	2586.13	0.333577	1.0279	0.972862	-0.0396933	P1	P7	Spectrin alpha chain, non-erythrocytic 1 OS=Mus musculus GN=Sptan1 PE=1 SV=4	270096	262857	264238	265522	262083	263861	256511	251872	243746	277029	272965	273598	325838	324038	316247	269951	265573	259346	248481	287047	282404	276143	278641	274741	262428	254337	250310	247559	254469	246752	241808	302871	294474	288775	275028	267564
0	P52480	158	98	736.784	0.575853	1.02044	0.979972	-0.0291873	P1	P7	Pyruvate kinase PKM OS=Mus musculus GN=Pkm PE=1 SV=4	444389	429148	419494	422433	428620	395818	403829	396083	378345	445322	421596	409287	524077	527211	506544	386385	458618	451060	437510	483175	457115	439177	480876	486008	448066	377940	372306	358425	374636	376497	343528	447862	434484	422286	433661	424976
0	Q921I1	169	94	979.229	0.056842	1.08934	0.917987	-0.123455	P1	P7	Serotransferrin OS=Mus musculus GN=Tf PE=1 SV=1	342770	329675	320896	356299	359943	356351	299948	298893	315770	398041	411641	418938	295952	294673	284492	300130	292427	280910	264611	257891	250206	245998	299548	304311	297879	324441	325584	328258	341675	336941	326477	364808	361193	357515	336526	308926
0	P07310	152	86	532.197	4.84982e-06	1.29833	0.770222	-0.376654	P1	P7	Creatine kinase M-type OS=Mus musculus GN=Ckm PE=1 SV=1	590443	608033	604915	592943	618216	670381	474643	473732	470093	728767	759853	771347	496603	510966	523844	519518	409350	427587	395263	415629	391943	406823	438536	417788	439750	485786	471198	512316	476759	490876	524181	482389	476335	494974	588394	453194
0	Q8VHX6	236	86	1733.22	5.71062e-11	1.23392	0.810424	-0.303251	P1	P7	Filamin-C OS=Mus musculus GN=Flnc PE=1 SV=3	228416	227135	226575	239886	239612	241406	217645	218057	218625	269567	269917	267580	235831	233697	242827	228893	209650	210704	208577	199710	197585	201960	192943	193916	199293	179112	182637	186101	177680	184322	180483	184098	189822	191140	237854	192763
0	P20152	168	72	870.827	1.07103e-09	1.45345	0.688019	-0.53948	P1	P7	Vimentin OS=Mus musculus GN=Vim PE=1 SV=3	477691	441609	420301	447753	458893	434263	414441	406414	389689	559673	491242	443540	344722	352125	332047	446840	290207	281271	273003	276605	262797	263512	289974	291090	287889	342038	335690	336348	352347	352311	323162	248461	256518	247526	428828	295042
0	P05064	149	70	637.078	6.45593e-06	1.12297	0.890498	-0.167315	P1	P7	Fructose-bisphosphate aldolase A OS=Mus musculus GN=Aldoa PE=1 SV=2	375143	359048	345337	347247	344849	339899	315236	303089	295958	362046	343556	325450	314710	308249	297231	346161	295275	298379	281948	286055	291387	268248	302160	283816	280008	301470	296765	297491	303340	294360	292300	332307	316872	310668	332701	296269
0	P06151	126	68	498.051	2.26046e-08	1.24059	0.806068	-0.311026	P1	P7	L-lactate dehydrogenase A chain OS=Mus musculus GN=Ldha PE=1 SV=3	412035	385863	367076	382797	371690	356953	343995	339185	333122	442349	440465	432056	403061	413938	420251	380471	334856	338721	336153	328870	337362	344006	303602	322953	316325	275284	278233	276768	287768	300382	287468	327898	325512	323114	389082	313626
0	P70670	147	66	1275.11	5.7345e-05	1.14941	0.870015	-0.200888	P1	P7	Nascent polypeptide-associated complex subunit alpha, muscle-specific form OS=Mus musculus GN=Naca PE=1 SV=2	208796	192142	200608	200891	211436	221352	175709	179345	180783	238677	239666	243888	187822	192947	200195	196622	196985	195495	196707	163438	159826	166528	170392	169666	182707	178886	179691	187196	182645	181695	185558	164180	166708	173123	204430	177857
0	P17751	99	65	432.059	8.3658e-05	1.19208	0.838872	-0.253478	P1	P7	Triosephosphate isomerase OS=Mus musculus GN=Tpi1 PE=1 SV=4	308225	294244	311288	291677	309259	298186	274722	261890	275901	347132	341403	330095	352153	368249	365351	294614	304331	285666	269188	280098	279346	274818	255038	249345	236298	225897	219489	227751	245169	233779	224034	313330	308035	310059	314024	263426
0	P09411	141	64	628.718	2.62491e-05	1.18402	0.844583	-0.243689	P1	P7	Phosphoglycerate kinase 1 OS=Mus musculus GN=Pgk1 PE=1 SV=4	392064	396393	369344	400999	392548	416293	357170	371834	375561	476499	484559	488068	441060	463245	439419	411889	357195	335647	344604	368890	370818	362676	379209	389468	378085	299793	302494	314998	309550	320174	324442	397443	400856	387797	417309	352452
0	P16125	112	63	466.41	0.531315	1.02108	0.979357	-0.0300935	P1	P7	L-lactate dehydrogenase B chain OS=Mus musculus GN=Ldhb PE=1 SV=2	393614	381032	363924	444418	421958	418266	330601	331902	321577	408610	409793	401857	420431	425736	425653	376376	408307	420118	397885	353810	351448	340549	366541	354763	352407	381137	399901	392971	388373	397591	380494	411209	416631	400338	392234	384137
0	P58252	120	56	762.681	2.84488e-07	1.30832	0.764338	-0.387718	P1	P7	Elongation factor 2 OS=Mus musculus GN=Eef2 PE=1 SV=2	197285	187583	193964	191759	196688	200711	147421	149888	149281	226984	225871	220305	182183	181954	188480	157567	157529	154788	147692	153069	153393	147888	164167	163593	159102	130699	131160	135559	132838	132815	131919	128140	126435	127068	187370	143214
0	Q8VDN2	149	56	844.597	0.000145108	1.14903	0.870298	-0.200418	P1	P7	Sodium/potassium-transporting ATPase subunit alpha-1 OS=Mus musculus GN=Atp1a1 PE=1 SV=1	125439	119639	109970	115381	129320	125214	109775	107996	110556	132158	124239	125961	143250	142317	143525	115800	107865	105291	101506	117738	116330	116080	123030	117818	115157	95261	99585.5	94686.4	100231	97843.5	91535	114758	111168	113235	123784	107729
0	P31001	146	55	790.791	0.145953	1.13301	0.882604	-0.180162	P1	P7	Desmin OS=Mus musculus GN=Des PE=1 SV=3	259785	254467	256547	246598	252919	253663	224675	226478	226394	351807	362989	347804	162024	156917	163624	247006	178895	179807	177197	192528	197394	197459	219221	220760	223075	254926	270527	263123	274293	269774	269029	191682	190063	195707	249606	220303
0	Q68FD5	122	54	894.72	0.109151	1.0658	0.93826	-0.0919404	P1	P7	Clathrin heavy chain 1 OS=Mus musculus GN=Cltc PE=1 SV=3	132140	120620	113635	114748	116417	114524	111671	113171	112648	122966	122476	115795	150389	151486	147849	109212	131601	126878	124364	126214	125890	123436	122441	122244	121669	95738.2	106949	98901	100435	98289.7	93328.7	121786	122228	116758	123109	115508
0	P14824	124	54	762.277	0.0141664	1.07442	0.930738	-0.103552	P1	P7	Annexin A6 OS=Mus musculus GN=Anxa6 PE=1 SV=3	196091	184302	178265	190783	188745	182943	168562	169929	162235	178371	169232	156115	198963	194249	197419	167797	169812	170415	167741	176786	180646	181640	172931	180648	171901	154582	152163	143312	155632	154031	141426	186107	183483	176528	180250	167766
0	Q8BTM8	181	54	1240.65	0.0442211	1.05678	0.946272	-0.0796727	P1	P7	Filamin-A OS=Mus musculus GN=Flna PE=1 SV=5	73192.1	75099.9	75700	73634.8	76207.4	75564.7	69744	71014	71470.6	87553.8	85128.6	86602.1	78139.8	79613.6	80642.2	71520.8	71651.7	71954.1	76164.6	79825.4	81296.1	81198.3	79614.5	77813.8	82835.6	67788.1	66821.8	69438.4	68074.7	67882.4	68927.8	66093.5	65578.1	67327.3	76926.8	72793.7
0	P63017	176	53	857.164	0.719091	1.0116	0.988532	-0.0166411	P1	P7	Heat shock cognate 71 kDa protein OS=Mus musculus GN=Hspa8 PE=1 SV=1	312120	301410	295586	323762	289074	296485	297993	297334	304684	355864	392455	348967	344895	355009	352888	349875	319334	311986	299048	353627	345980	338546	352628	346166	357854	296342	338255	306034	273321	269105	258940	345736	350410	340062	326150	322410
0	P02088	185	50	351.148	0.843525	1.03586	0.965378	-0.0508346	P1	P7	Hemoglobin subunit beta-1 OS=Mus musculus GN=Hbb-b1 PE=1 SV=2	182973	172352	172970	214401	221200	219616	283907	292547	285078	329691	327563	314249	385423	397344	382401	291955	209517	213513	212003	283090	274535	286464	311684	316826	318263	262572	264988	271114	203421	208224	203104	338729	338585	341998	279604	269924
0	Q05793	147	49	1018.82	0.329414	1.06424	0.939642	-0.0898175	P1	P7	Basement membrane-specific heparan sulfate proteoglycan core protein OS=Mus musculus GN=Hspg2 PE=1 SV=1	83842.5	87162.2	88583.8	86225.9	85724.7	89410.1	70141.4	70043.4	70906.7	92220.6	96319.2	97732.6	56060.5	57511.4	60177.5	89786.2	72622	73649.2	70401.4	85597.2	85153.6	87307.7	70649.5	71123.8	71236.3	86161	88834.3	93144.3	78108.7	76395.9	77312.4	54735.8	54653.5	57951.8	80115.6	75279.9
0	P63038	101	47	676.564	3.04679e-05	1.15293	0.867356	-0.205304	P1	P7	60 kDa heat shock protein, mitochondrial OS=Mus musculus GN=Hspd1 PE=1 SV=1	338523	314993	312716	326007	330959	317675	292512	296465	286017	404979	395023	388488	296890	298629	297524	339575	264872	263614	259819	282563	275451	277339	290718	293210	288098	288016	285548	284307	286656	286480	279632	300248	302083	301457	327311	283895
0	Q60675	188	47	1211.67	0.0960659	1.05559	0.94734	-0.0780453	P1	P7	Laminin subunit alpha-2 OS=Mus musculus GN=Lama2 PE=1 SV=2	38318.4	37314.6	37899	35686.5	36117.4	36638.7	32459.2	33021.3	31520.8	39077.6	41523.7	40543.4	31334.4	32535.3	33320.2	31970.3	39050.4	37743.6	38122.2	31054.5	32047.6	31908	30696	30323.5	31392.6	35799.3	35650.2	35773.2	35487.7	34944.2	35536.4	30489.8	30481.3	30214.9	35580	33706.4
0	Q6PB66	126	46	895.818	4.44085e-05	1.11192	0.899345	-0.153054	P1	P7	Leucine-rich PPR motif-containing protein, mitochondrial OS=Mus musculus GN=Lrpprc PE=1 SV=2	91890.9	99590.8	98384.4	92143.6	99793	109479	87312.5	85824.9	84286.2	99138.8	100909	92730.7	94477.7	95245	96571.1	82103.2	84930.9	85365.6	84160.6	86676.6	84954.2	85998.6	89009.4	91661.4	97637.9	77564.4	79998.6	80199.5	81470.9	81902.5	82362.3	84965.3	84907.1	83875.5	94367.6	84869
0	P11499	166	44	823.509	2.01163e-07	1.26981	0.78752	-0.344611	P1	P7	Heat shock protein HSP 90-beta OS=Mus musculus GN=Hsp90ab1 PE=1 SV=3	243014	236597	234094	242237	243614	250194	194271	196454	199805	264148	262646	260946	192631	197202	193578	223372	173380	170524	166832	188026	188633	195477	205603	206854	206764	163682	160860	172134	175545	172932	171089	162970	163756	175229	227175	178905
0	P27546	91	44	632.181	0.0187373	1.06966	0.934876	-0.0971535	P1	P7	Microtubule-associated protein 4 OS=Mus musculus GN=Map4 PE=1 SV=3	72529.9	69131.3	67608.6	71426.6	71097.6	71128.5	65105.5	62139.9	64244.4	78224.8	78199	76174.6	75881.9	75870.7	74328	75332.8	56047.3	56739.3	56226.7	67744.9	67765	67719.4	65390.7	68748.4	66652.3	67842.2	66253.7	67113.8	71264.6	70668.4	68636.8	73745.7	73977.9	75301	71776.5	67102.1
0	Q8K2B3	95	42	584.537	0.000218344	1.13979	0.877355	-0.188767	P1	P7	Succinate dehydrogenase [ubiquinone] flavoprotein subunit, mitochondrial OS=Mus musculus GN=Sdha PE=1 SV=1	55301.4	57828.5	62258.2	61519.6	63326.4	65939.8	54456.3	53925.7	55577	68675.7	73466.6	76293	54570	53362.1	58060.5	58164	46782	46495.4	48598.8	54361.4	55438	54925.3	53979.1	52356.3	52950.6	54443.6	55661.3	56477.6	53804.8	53892.5	55818.2	53452.2	53791.4	56875.5	60795.3	53339.1
0	P50752	89	41	361.97	0.00478116	1.13605	0.88024	-0.184031	P1	P7	Troponin T, cardiac muscle OS=Mus musculus GN=Tnnt2 PE=1 SV=2	145300	139268	138953	148899	149464	159564	128060	126259	127503	185779	188506	188212	150872	159505	160836	124090	151833	143864	136418	148222	142134	130490	137240	137835	134898	121972	124498	124083	113923	113695	114413	150269	141764	129962	151317	133195
0	P58771	156	40	664.647	0.0185715	1.20155	0.832259	-0.264896	P1	P7	Tropomyosin alpha-1 chain OS=Mus musculus GN=Tpm1 PE=1 SV=1	366237	324805	308594	361439	356073	331241	376831	372047	318940	409241	387084	307797	234152	226865	202406	419332	276196	276317	260088	235775	224381	198489	235952	219798	197124	385958	359800	335266	383023	351792	327492	243188	236164	218427	331443	275846
0	P09103	70	39	471.714	2.74446e-09	1.23189	0.811758	-0.300879	P1	P7	Protein disulfide-isomerase OS=Mus musculus GN=P4hb PE=1 SV=2	128386	116546	106842	118403	115026	108864	112981	111860	101355	131950	121246	122426	101872	103446	98852.9	111889	97040.2	92794.8	92900.7	88374.9	83306.9	83182.5	88438.4	89057.6	83828.3	96110	94051.6	89539.6	102308	102542	87295	96006.3	94652.1	93290.6	113247	91928.8
0	P08113	99	38	675.42	4.61904e-06	1.20128	0.832447	-0.26457	P1	P7	Endoplasmin OS=Mus musculus GN=Hsp90b1 PE=1 SV=2	71468	69816.9	71284.7	66203.6	70606	67231.2	59691.6	58779	58341.1	81764.3	85713.1	86239.6	70345.2	68747.8	71694.3	69397.7	56063.2	58064	56564.9	62830.4	61762.8	62816.8	61315.1	59356.1	61879.2	53511.9	53010.6	52667.6	54580.2	55981.8	54707.3	65350.1	63351	61929	70457.8	58652.3
0	Q8CAQ8	97	37	678.763	0.126965	1.06102	0.942486	-0.0854569	P1	P7	MICOS complex subunit Mic60 OS=Mus musculus GN=Immt PE=1 SV=1	101237	97769.9	99112.3	100026	102241	106552	89143.2	91382.7	91895.3	124942	125176	128369	90740.9	90752.1	95780.9	100926	88077.1	89934.1	88185.6	89234.7	88831.7	92283.3	85408.2	85696.1	88057.7	100717	99722.8	106096	104279	105081	105522	104123	104121	109323	102253	96371.9
0	P51881	125	37	507.8	0.471059	1.0353	0.965901	-0.0500525	P1	P7	ADP/ATP translocase 2 OS=Mus musculus GN=Slc25a5 PE=1 SV=3	123155	112147	118071	124107	128318	129365	105143	101469	104801	141989	136207	141039	153494	151550	154019	112607	106190	108937	106744	157738	152576	153629	130418	131661	133286	102607	102494	109369	105937	109937	106456	132420	129833	133773	127342	123000
0	P06745	90	37	486.849	0.0442861	1.14321	0.874727	-0.193095	P1	P7	Glucose-6-phosphate isomerase OS=Mus musculus GN=Gpi PE=1 SV=4	169821	160428	159065	155895	156183	159701	144616	141627	139976	160395	163061	155789	250422	247388	235991	144381	162825	150646	149209	176067	170426	166198	173045	165432	154743	120373	124611	122764	119740	119005	116057	174263	171825	163781	171546	150056
0	Q9D0F9	72	36	473.279	0.00574821	1.11256	0.898827	-0.153885	P1	P7	Phosphoglucomutase-1 OS=Mus musculus GN=Pgm1 PE=1 SV=4	94064.6	93199.5	94265.9	95297	96600.1	100112	81624.2	84044.5	82953.7	105503	102180	104328	113299	114280	116727	91330.4	87640.9	86624.4	88390.4	102022	98927.6	103253	94919.9	96486.8	97848.1	80192.9	80133.4	83606.9	77547.5	76767.9	78887.4	82271.4	83205.5	88632.8	98113	88186.6
0	P01027	107	35	769.192	0.376933	1.03009	0.970788	-0.0427718	P1	P7	Complement C3 OS=Mus musculus GN=C3 PE=1 SV=3	50158.6	48227.9	50872.3	48587	47373.1	49759.3	43644.4	44970.4	44301.4	59490.1	56041.7	56960.6	47195.4	46253.5	49138.5	44909.7	63038.6	58539.7	55780.8	41727.9	42263.2	41515.3	44288.7	43872.4	44737.9	46553.6	45909	46249	46104.3	45738.2	47377.9	50013.6	49809.5	46957.3	49242.7	47804.3
0	P62259	80	35	403.747	8.85346e-05	1.17752	0.849241	-0.235754	P1	P7	14-3-3 protein epsilon OS=Mus musculus GN=Ywhae PE=1 SV=1	101639	95397.2	89105	115492	113438	109942	106282	102680	93683.6	128119	133036	131198	113831	109350	105360	120142	85021.1	87620.1	78991.4	99782.1	100747	97719	103715	106052	97362.7	101991	102664	92621.2	95755.1	93730.5	77884.3	93294.3	88590.5	86262.7	110543	93878
0	P62962	53	35	206.464	2.98211e-05	1.25619	0.796061	-0.329049	P1	P7	Profilin-1 OS=Mus musculus GN=Pfn1 PE=1 SV=2	132729	126620	132891	124808	124601	132095	112987	111477	110667	164170	164062	164335	157630	161537	154060	131809	117927	118765	119262	116683	115279	112123	110041	105907	108532	91833	92934.4	92750.5	94563	94686.6	93413.2	129666	130200	131487	137905	109781
0	P01942	70	35	159.834	1.39313e-08	1.45836	0.685704	-0.544343	P1	P7	Hemoglobin subunit alpha OS=Mus musculus GN=Hba PE=1 SV=2	563481	589914	615785	603841	647183	658341	718218	704024	738535	778281	789992	825029	717444	741672	789327	605722	337941	352275	338733	446136	440414	464424	508636	505982	535124	514810	519392	554532	440557	442753	470123	537398	545026	598276	692924	475141
0	P84228	53	34	135.246	0.000327775	1.37496	0.727294	-0.45939	P1	P7	Histone H3.2 OS=Mus musculus GN=Hist1h3b PE=1 SV=2	288568	290592	292079	389877	419132	444374	300760	308346	317406	581332	593933	626129	330735	321949	370409	454174	273979	295362	288771	262128	266621	283688	228945	234710	233786	344074	357383	375883	296941	299272	318989	261455	260384	296701	395612	287726
0	Q07113	97	34	599.324	8.05692e-10	1.40485	0.711819	-0.490418	P1	P7	Cation-independent mannose-6-phosphate receptor OS=Mus musculus GN=Igf2r PE=1 SV=1	39513.2	40178.2	40525.7	41232.4	39583.3	44914.4	36220.6	35848.7	36155.3	44653.1	44797.7	45274.7	30995.2	33787.1	33313.3	36034.2	31387.2	30760.6	30630	28355.4	27312.2	28137.5	28159.9	27844.6	27861.6	29123	29377.4	30019.2	28969.5	28035.4	27091.6	21939.4	21879.6	22033.7	38939.2	27717.7
0	P27773	79	34	590.669	1.16001e-09	1.33021	0.751762	-0.411653	P1	P7	Protein disulfide-isomerase A3 OS=Mus musculus GN=Pdia3 PE=1 SV=2	73442.7	77485.8	81503.8	72236.2	72831.7	74172.1	66791.6	67822.8	68228.4	90752.6	91265.4	90912.3	77331.4	78836.2	83496.6	68301.6	57267.4	58118	53106	62000.2	62402.8	61554.4	64237.2	65558.7	66153.6	50309.6	50984.8	53749.5	54502.9	53436.2	51738.1	61003.5	60984.8	57718.6	77213.2	58045.9
0	P02469	104	33	638.65	3.60745e-05	1.14984	0.869688	-0.201431	P1	P7	Laminin subunit beta-1 OS=Mus musculus GN=Lamb1 PE=1 SV=3	63558.4	59584.1	60689.1	62733.5	64485	62210.8	57214.6	58555.5	55990.4	68651.7	65106.2	66064.4	55664.3	54134.2	54802.6	59258.1	59968.9	57470.8	57535.8	48316.9	47148.9	46512.7	45970.9	46409.6	47171	56778.3	55607.1	56259.2	57679.9	56858.9	58045.9	50933.3	49769.8	49339.7	60543.9	52654.3
0	P21981	64	33	422.001	9.78528e-05	1.2243	0.816795	-0.291955	P1	P7	Protein-glutamine gamma-glutamyltransferase 2 OS=Mus musculus GN=Tgm2 PE=1 SV=4	99190.7	91571.2	96603.6	106916	102344	99789.9	87070.5	83652.9	80745.2	112310	104818	96549.3	83975.7	82534.9	81289.1	91419.1	77698.4	80385.7	76501.7	89007.2	91066.1	86692.1	96888.2	96614.8	93117.5	66173.5	65144.5	65376.4	65479.6	65012.4	63833.5	65851.9	66731.5	67483.1	93798.8	76614.3
0	P17710	90	31	604.304	3.33067e-15	1.30964	0.763566	-0.389175	P1	P7	Hexokinase-1 OS=Mus musculus GN=Hk1 PE=1 SV=3	99346	94374	96428.8	101458	108464	105563	88519	87664.8	87321.9	105026	107811	107098	95794.6	95868.1	98246.6	89671.8	75498.3	73765.2	74669.6	73334.5	72644.5	74197.8	75174.6	79121.7	80889.6	73255.8	73182.8	75162.7	76265.2	74065.1	75504.2	73222.4	73313.7	74226	98041	74860.8
0	Q80X90	164	31	1108.45	8.58154e-06	1.22819	0.81421	-0.296528	P1	P7	Filamin-B OS=Mus musculus GN=Flnb PE=1 SV=3	28595.3	32532.1	29620.8	30627.4	30513.3	28734.9	26276	26421.3	26697.2	38400.1	33059.1	34590.9	23838.2	24538.8	23932.1	30309	22847.9	23061.3	23281.8	22080.2	22232.3	22634.5	22407	22239.6	23261.6	27183.6	26114.4	28690.9	24491.9	25360.3	25696.5	21321.5	22861.7	23543.3	29292.9	23850.6
0	P02468	107	30	803.831	0.00192739	1.10706	0.903294	-0.146733	P1	P7	Laminin subunit gamma-1 OS=Mus musculus GN=Lamc1 PE=1 SV=2	67164	64929.1	64770.6	69585	69484.2	68038.4	63836.5	64728.9	64632	64001.5	60440.6	56708.2	52347.6	52424.8	53723.3	64024.9	52944.5	52003.3	51428.9	53966.8	53763.7	55601.7	53107.8	53828.9	54446.6	63204.4	63086.7	65842.6	63701.3	59216.2	57638.4	53650.1	55149.6	54477.5	62552.5	56503.3
0	P50462	56	30	295.036	0.000238573	1.23601	0.809056	-0.305688	P1	P7	Cysteine and glycine-rich protein 3 OS=Mus musculus GN=Csrp3 PE=1 SV=1	111657	111845	109665	107430	113444	115559	94706.9	94067.6	94426.8	137719	140095	138866	81678	80256.7	83816.2	123957	74747.3	73973	73099.5	87588.6	89523.5	92154.1	95653.5	94281	97032.1	87981	91507.4	94934.6	83900.8	85991.9	88400.4	89326	87953.7	94940.9	108699	87943.9
0	P07901	137	29	754.334	3.59771e-06	1.23569	0.809268	-0.305311	P1	P7	Heat shock protein HSP 90-alpha OS=Mus musculus GN=Hsp90aa1 PE=1 SV=4	49201.1	48403.4	48853.9	50933.9	49107.7	50281.3	40724.9	41505	39926	54242.5	54528.1	57860.8	50013.5	48903	49925.7	42612.1	46802.1	46026.8	43428.8	39228	38893.2	38654.8	44484.2	44142.4	44479.8	35423.7	35258.2	34983.3	34189.7	33317.1	33625.8	38194.4	37632.2	38657.4	48563.9	39301.2
0	Q9D0K2	59	29	415.113	0.229139	1.0571	0.945987	-0.0801073	P1	P7	Succinyl-CoA:3-ketoacid coenzyme A transferase 1, mitochondrial OS=Mus musculus GN=Oxct1 PE=1 SV=1	74549	70093.2	74115.6	62692.5	64902	66051.2	53342.8	55264.8	55233.7	76190.3	77866.9	77474.1	74766.8	73996.2	77192.9	66961.1	56625.4	55422.7	53584.6	59343.1	60078	60027.6	64265.4	64901.5	61442	62807.7	62791.8	64840.8	58957.2	62870.5	62261.3	86589.8	86431.5	88156	68793.3	65077.6
0	P60710	213	28	728.461	3.39471e-07	1.38433	0.722369	-0.469193	P1	P7	Actin, cytoplasmic 1 OS=Mus musculus GN=Actb PE=1 SV=1	131499	122153	122724	120493	122378	128711	106686	110493	109193	151983	149931	152481	156649	151569	145648	109356	75290	75951.6	72946.2	107980	106645	98068.2	123006	116276	104513	83948.3	82044.3	84114.7	86511.4	84182.6	86004.4	107923	100730	103917	130747	94447.3
0	Q8K4L3	126	28	840.122	0.00227913	1.24425	0.8037	-0.315271	P1	P7	Supervillin OS=Mus musculus GN=Svil PE=1 SV=1	35676.4	36359.5	39054.4	34555.3	35273.3	34501.5	34875.7	36602.9	35822.9	43520.6	40199.9	41841.6	22622.2	21686	23698.9	36078.2	28913.4	29414.3	29597.4	23290.4	23336.5	23986.1	22263.8	22311.5	23438.2	33169.5	32950.8	34619.7	31938.2	31316.9	33623.2	24195.8	24864.5	26201.5	34523.1	27746.2
0	Q6URW6	225	28	1514.65	0.00231351	1.13812	0.878644	-0.18665	P1	P7	Myosin-14 OS=Mus musculus GN=Myh14 PE=1 SV=1	25987.6	26008.3	23563.1	23316.3	24118.9	24469.3	20433.5	21362.3	20846.6	27586.6	24815.2	23078.4	18605.7	18735.3	19038.3	24771.3	24325.3	24303.6	24819.3	21078.1	19866.7	19603.5	19684.6	18878.1	19377.1	19004.2	17835.7	19398.3	19133.3	17977.5	18477.4	19749.9	19521.7	19475.5	22921	20139.4
0	Q9R0P5	48	28	275.706	0.0683317	1.11478	0.897035	-0.156763	P1	P7	Destrin OS=Mus musculus GN=Dstn PE=1 SV=3	90437.7	77279	69021.5	76656.9	73235.9	68282.3	60939.1	58092	52522.8	88182.2	80475.8	79172.7	88895.9	82310.3	70070.9	65342.3	92950	86017.1	74692.8	74156.5	68133.4	60798.4	79945.9	75216	67697.6	64146.8	57447.5	53100.5	53440	50266.7	46337.8	70588.8	63280.4	53523.8	73807.3	66207.8
0	Q61316	66	27	492.822	0.00322396	1.10753	0.902907	-0.14735	P1	P7	Heat shock 70 kDa protein 4 OS=Mus musculus GN=Hspa4 PE=1 SV=1	37734.1	34963.8	36286.6	38242.4	37566.2	38638.6	34158.1	33350.6	36268.7	45118.2	45176.8	42827.5	42992.2	41706.3	41079.6	36731.6	38470.4	37732.9	38009.1	32457.8	32393.3	31254.8	33180.2	33022.1	31962.6	34646.6	37984.5	36067.4	33488.7	33692.2	30081.9	40098.1	39399.9	38721.5	38927.6	35148
0	Q8VEK3	74	27	517.093	0.00226782	1.19651	0.835762	-0.258835	P1	P7	Heterogeneous nuclear ribonucleoprotein U OS=Mus musculus GN=Hnrnpu PE=1 SV=1	77372.2	74796	74008.6	68470.7	71208.2	73306.2	57326.6	58012.9	57293.8	90370.6	89172.5	89887.9	79480.2	76244.6	85300.1	69677.1	63047.5	63916.8	62334.4	74964.9	75065.7	75924.6	73024.7	74737.3	77486.5	50101.4	50710	54149.8	49471.9	51838	50228.9	55631.2	56963.9	61092.4	74495.5	62260.6
0	Q01149	78	26	490.482	0.0723916	1.13109	0.8841	-0.177718	P1	P7	Collagen alpha-2(I) chain OS=Mus musculus GN=Col1a2 PE=2 SV=2	39969.5	40480.3	41968.2	40752.1	40769.6	40696.7	38856	39086.6	39038.6	43818.7	44429.3	46328.5	26874.2	27003.6	27005.6	53890.6	50424.1	48880.6	48344.3	32807	32662.3	32586.5	27167.8	26439.5	25513.5	34744.6	33491.1	35417.3	32537.2	33048.8	34215.1	33408.5	33160.6	32720.1	39435.5	34864.9
0	P24527	67	26	496.458	0.00470248	1.19654	0.835743	-0.25887	P1	P7	Leukotriene A-4 hydrolase OS=Mus musculus GN=Lta4h PE=1 SV=4	82050.9	81752.7	81155.1	75806.8	85283.4	82465.3	78108	83179.4	81730	69766.4	72384.1	80664	83125.1	86209.4	86215.4	62194.2	80191.6	77490.3	82161	52689.7	53666.1	53239	49650.9	50870.7	47773.3	52936.3	47519.9	56248.6	63838.6	62992.9	66388.1	99761.4	97725.3	100888	79505.6	66446.2
0	Q9DCX2	43	26	278.064	0.000408383	1.31388	0.761105	-0.393832	P1	P7	ATP synthase subunit d, mitochondrial OS=Mus musculus GN=Atp5h PE=1 SV=3	97498.2	96509.7	94802	98562.8	102651	107040	81430.3	81535.5	83070.3	119334	124748	125983	66154.8	70074.7	72347.1	98472.7	60262.7	60762.7	60660.8	67719.4	65042.6	67590.6	62165.3	60629.1	58480	92861.3	96161.8	99454.7	87828.1	91864.4	93362.8	57931.6	57093.3	61801.8	95013.4	72315.2
0	Q9CQA3	47	25	320.836	0.0300196	1.0906	0.916927	-0.125121	P1	P7	Succinate dehydrogenase [ubiquinone] iron-sulfur subunit, mitochondrial OS=Mus musculus GN=Sdhb PE=1 SV=1	111145	106223	112221	109615	110413	113586	94960.3	96168	94887.4	134709	141251	144001	113100	114327	117435	105232	90745.3	87776.7	86076.4	102995	103546	104467	105305	105311	108450	107893	107955	112191	105630	104672	108746	106500	109560	118837	113705	104259
0	P19324	59	25	338.809	0.000166768	1.44005	0.694423	-0.526114	P1	P7	Serpin H1 OS=Mus musculus GN=Serpinh1 PE=1 SV=3	155549	149649	143755	145519	149891	154694	125876	124882	133380	94619.7	87790.8	85649.7	102621	102796	104949	71335.8	79159.1	83728.6	81781.8	63784.3	63968.1	63961.9	74633.5	70480.3	75785.5	58336.9	59463.6	62269.5	103945	107732	108673	120664	117578	114130	120810	83893
0	P14733	88	25	654.014	1.44444e-11	1.44662	0.691268	-0.532683	P1	P7	Lamin-B1 OS=Mus musculus GN=Lmnb1 PE=1 SV=3	57700.1	53388.8	56499.2	57909.9	59073.2	59480.4	48330	50292.8	49128.1	64908.8	71642.7	68973	52818.2	51252.9	53696.5	52698	33211.2	33918.9	32601.5	39987.5	39861.7	39261.6	36237	37572.6	38947.4	40025.8	38503.2	40740.6	39841.9	41833	41749	41899.5	47446.5	42330.3	56737	39220.5
0	P14869	41	24	307.241	0.0844421	1.0616	0.941972	-0.0862444	P1	P7	60S acidic ribosomal protein P0 OS=Mus musculus GN=Rplp0 PE=1 SV=3	119768	119163	117198	113066	115689	114827	96240.7	96916.9	95089.7	135755	130224	125224	110816	114035	110554	112843	119613	114491	118187	114181	110899	113171	118711	117902	123723	100451	101098	100933	101014	99900.2	97160.6	94794.5	95728.4	94581.6	114213	107585
0	Q80XB4	148	24	925.737	0.515635	1.02274	0.977768	-0.0324352	P1	P7	Nebulin-related-anchoring protein OS=Mus musculus GN=Nrap PE=1 SV=3	49107.2	42923.8	46346.4	46185.4	44119.4	47070.1	41108.7	43100.3	43341.6	51018.8	51926.2	49218.9	52318.9	56856.3	56100.6	44314.1	41299.3	40957.9	41752.5	42576.8	41357	43811.7	60102.5	59791.6	61271.5	41688.3	43932.4	44213.6	43130.3	44030.9	46011.7	45941.8	48378.4	51306.4	47816.1	46753
0	O54724	52	23	360.986	0.0368616	1.09144	0.916224	-0.126228	P1	P7	Polymerase I and transcript release factor OS=Mus musculus GN=Ptrf PE=1 SV=1	99332.9	96233.4	94889.8	91918.8	93712.8	89557.5	81700.7	83564.2	84311.3	104585	110134	98300.7	79791.7	75292.8	75003.4	86124.4	76003	76533.9	73329.4	76605.8	74988.6	76036.6	79737.8	76208.8	76354.7	99562	104082	98767.7	95189.2	94155	88925.7	76609	73597.3	72186.5	90278.3	82715.2
0	P13541	473	23	2283.79	0.00465709	1.43994	0.694474	-0.526008	P1	P7	Myosin-3 OS=Mus musculus GN=Myh3 PE=2 SV=2	100668	97637.1	98919.8	92825.1	98403.6	92767.1	80093.6	81310	78181.9	109756	114619	125325	46376.2	45969.1	48304.9	92914.5	77815.8	77744.8	75646	36089.1	35563.3	37363.2	32195.5	32640.5	33885.2	92304	91816.1	99303.1	88576.1	88187.2	91249.7	35854.6	34546.5	36195.2	87754.4	60943.1
0	E9PV24	52	23	373.142	1.05729e-06	1.35832	0.736203	-0.441824	P1	P7	Fibrinogen alpha chain OS=Mus musculus GN=Fga PE=2 SV=1	49953.9	49570	48833.4	49503.3	47108.3	48832.4	52950	54046	52954.1	55654.1	54424.2	52411.1	65870.6	68248.1	70429.1	46750.4	45294.3	45730.7	48654.9	42416.4	42681.1	42551.7	41770.3	44078.7	42694.6	32077.6	32375	30864.1	31129.1	32467.2	30089.8	45098.2	44686.3	43860.5	54221.2	39917.8
0	Q64433	34	23	179.122	1.18801e-08	1.48872	0.671716	-0.574076	P1	P7	10 kDa heat shock protein, mitochondrial OS=Mus musculus GN=Hspe1 PE=1 SV=2	123058	121203	116765	112266	113950	112487	96301.9	97346.5	95778.3	138084	128713	131082	78656.8	81779.8	78908.6	104411	80279.6	77293.7	79417.8	65754.1	64803.6	63927.7	63650.3	69275	65894.2	77926.4	81063.1	78766.6	84194.1	85323	80557.4	62878.2	62932.4	63987.7	108174	72662.5
0	Q8BMK4	69	22	512.207	2.15927e-05	1.09443	0.913722	-0.130174	P1	P7	Cytoskeleton-associated protein 4 OS=Mus musculus GN=Ckap4 PE=1 SV=2	31747.2	31790.1	31706.7	31178.6	32429	31683.9	32300.4	31781.1	30866.1	36297.1	35365.3	34600.4	32348.1	29836.8	31294.6	34936.5	30427.8	31475.8	30204.4	28273.6	28378.2	27451.5	29695.6	28272.7	29719.3	30196.4	30718.2	29795.9	31525.1	30580.2	33318.9	28527.5	28251.7	27880.7	32510.1	29705.2
0	P80315	52	22	361.914	0.000268474	1.19667	0.835651	-0.259028	P1	P7	T-complex protein 1 subunit delta OS=Mus musculus GN=Cct4 PE=1 SV=3	57029	56112.2	55571.3	56360.9	55894.6	61108.1	48521	49665.3	48543.3	74024.5	63972.4	70896.8	56818.8	54787	57218.6	55235	59339.6	62313.6	58569.8	49646.4	51844.5	50100.9	47261.8	46914.3	48224.5	42001.3	40056.1	43223.3	41303.6	38897.1	39873.1	47492.4	49027.2	50462.6	57609.9	48141.8
0	P48678	86	22	625.604	9.24169e-07	1.30504	0.766263	-0.384089	P1	P7	Prelamin-A/C OS=Mus musculus GN=Lmna PE=1 SV=2	47279.6	50287.8	51376.2	47552.4	49394.8	47740	42043.4	42684.4	42665	61932.5	62818.5	64340.5	37442.6	37363.7	39503.7	44889.6	39241.2	38878.3	38130	35227.1	35780.1	35797.5	34814.8	34702.6	36502.8	36443.9	37810.8	39801.8	37434.5	37650.2	38487.3	35210.6	35256.3	36014.5	48082.2	36843.6
0	Q05816	30	21	197.236	0.000138587	1.29493	0.772245	-0.37287	P1	P7	Fatty acid-binding protein, epidermal OS=Mus musculus GN=Fabp5 PE=1 SV=3	57909.8	56747	61933.6	58844.5	57633.4	58750.7	54561.8	56117.3	53276.3	71969.7	72689.7	71992.3	50352.7	49781.5	51249	65987.8	46475.8	43911.5	44904	61347.9	63075.9	61146.2	55108.3	52740.2	50259.7	50114.7	44959.8	46078.1	34957.8	34038.3	35727.1	33614	31941.7	34759.5	59362.3	45842.2
0	Q8BKC5	52	21	310.024	0.693065	1.00112	0.998883	-0.00161189	P1	P7	Importin-5 OS=Mus musculus GN=Ipo5 PE=1 SV=3	9788.47	9707.27	9818.9	9740.18	9489	9556.17	8529.73	8659.86	8461.08	9597.16	9561.4	9418.93	11141.5	11588.8	10744.5	7263.91	14051	13939.8	13150	10358.3	10998.2	10467.2	10991.1	11134.4	10124.6	8444.51	8591.32	8652.99	7082.33	6789.59	5898.53	7330.25	7363.73	6640.08	9566.68	9556
0	Q8VDJ3	109	21	654.483	0.00124016	1.17055	0.854299	-0.227187	P1	P7	Vigilin OS=Mus musculus GN=Hdlbp PE=1 SV=1	22316.3	21714.5	22145	21574.9	21929.7	22077.5	17327.5	18213.4	17037.8	26731.3	26567	25508.6	17235.2	17112.2	17113.3	22703.5	19034	18972.6	18602.9	16253.5	16530.8	16402	17049	16489.9	16845.2	18347.9	18548.7	18865.3	19318.7	19758.7	19796.9	17380.9	18130.8	17853.8	21081.7	18010.1
0	P29341	71	21	542.611	2.16084e-07	1.4406	0.694154	-0.526672	P1	P7	Polyadenylate-binding protein 1 OS=Mus musculus GN=Pabpc1 PE=1 SV=2	67800.4	69972.7	69607.8	60803.2	59099.5	61278.4	55205.5	51750.4	51005.8	73018.6	77051.1	78324.9	44841.7	44801.9	45950.5	55416.5	49726.2	50122.9	50667.8	38330.3	37520.9	39458.7	39483.3	39968.2	41855.4	44641.1	44491.4	44789.6	43156	43033.2	43994	33724.6	33848.7	35504.1	60370.6	41906.5
0	P35700	43	20	246.044	0.630031	1.03174	0.969239	-0.0450755	P1	P7	Peroxiredoxin-1 OS=Mus musculus GN=Prdx1 PE=1 SV=1	97843.3	82112.8	90813.8	82644.1	82517.5	82285.7	77567.1	79021.8	79560	107656	104710	105849	118836	121473	121339	81252.7	93862.2	95449.4	91930.8	99148.7	97887.9	97570.5	99751.4	101829	102274	75825.6	76827	80257.2	81808.5	81799.8	81721.5	96710.5	98338.3	99480.6	94717.7	91804.1
0	P46935	61	20	438.856	0.531751	1.01952	0.980851	-0.0278938	P1	P7	E3 ubiquitin-protein ligase NEDD4 OS=Mus musculus GN=Nedd4 PE=1 SV=3	20980.1	20761	21011.1	22587.1	21912.6	22692	19881.6	19597.6	19711.8	19065.8	19339.2	19778.6	24965.6	24741.2	24075.6	19748	22958.6	21988.1	22099.2	27162.8	26038.4	25704	25348.6	25840.4	25385.8	16783.8	16671.3	16088.2	16368.6	17161.8	15757.5	18761.2	18075	17919.1	21303.1	20895.1
0	P07356	48	20	410.292	0.105089	1.04894	0.953345	-0.0689298	P1	P7	Annexin A2 OS=Mus musculus GN=Anxa2 PE=1 SV=2	69313.9	62403.3	60644.9	62840.8	62716.3	58677.7	56961.1	57582.4	55341.9	74103.8	72085.1	68905.6	68537.5	67146.8	62769.6	65099.6	70270.7	67777.2	65784.4	63811.8	61206.7	58195.5	64051	62858.4	58707.4	57747.4	58828.3	53121.5	57773.5	57181.7	53808.2	65880.2	64515.4	57946.3	64070.6	61081.4
0	P09405	53	20	389.188	1.34442e-11	1.41503	0.706701	-0.500828	P1	P7	Nucleolin OS=Mus musculus GN=Ncl PE=1 SV=2	90908.1	83940.6	81870.1	83442.9	84177.6	78717.3	76103.5	76951.4	74132.1	110980	105986	108230	80236.6	79502.1	79966.9	82684.3	67726.3	68406.3	65939.2	61447.4	62232	61610	60438.3	60218.9	60033	58058.8	59172	59299.9	62333.7	61023.6	59360.6	56654.8	56514.2	54958.6	86114.3	60857.1
0	Q99PL5	118	20	714.654	3.03981e-05	1.16158	0.860894	-0.216092	P1	P7	Ribosome-binding protein 1 OS=Mus musculus GN=Rrbp1 PE=1 SV=2	22979.8	22483.8	27846.1	29875.2	27823.4	26419.9	22599.6	22711.6	22042.8	25232.9	24949.1	25650.5	21809.4	20890.2	20425.6	21647	20400	20630.6	20379.9	19148	19897.6	19963.3	20667.6	20808.1	20725.6	21872	20424.7	19618.7	20666.8	21050.6	24638	20352.6	20712.6	21292.8	24086.7	20736.1
0	P61979	32	20	201.764	3.65352e-11	1.28424	0.778674	-0.360909	P1	P7	Heterogeneous nuclear ribonucleoprotein K OS=Mus musculus GN=Hnrnpk PE=1 SV=1	89216.3	85448.8	83471.1	86440.5	88166.1	83293.9	79280	78565.9	73850.2	102324	100575	98353.3	88928.8	89899.4	83203.3	90807.3	76546.8	73969.2	75794.3	65003.3	64063	64532.8	68538.9	69148.3	65417.9	70346.9	71187.5	67506.8	67060.1	67131.1	66196.6	67502.8	64971	63091.7	87614	68222.7
0	P23116	101	19	618.384	3.64409e-06	1.4633	0.683388	-0.549223	P1	P7	Eukaryotic translation initiation factor 3 subunit A OS=Mus musculus GN=Eif3a PE=1 SV=5	33425.5	33718.7	34469.3	32856.5	33118.8	33921.4	28198.7	28998.4	29636.8	36087.9	32262.7	34311.8	19886.8	19476.8	21634.1	30909.3	23110	23319.1	22848.7	15924.6	16667.3	16752.3	16388.4	16988.6	17692.5	23653.4	24445.9	26025.2	24675.7	25380.3	26528.6	15990.6	16809.1	18069.4	30182.1	20626.1
0	Q60864	73	19	529.789	3.50363e-05	1.20996	0.826471	-0.274965	P1	P7	Stress-induced-phosphoprotein 1 OS=Mus musculus GN=Stip1 PE=1 SV=1	64592.5	63230.5	62092.2	59201.9	59931.1	57639.8	58310.4	57720	57961.9	65338.9	59647.3	58302.7	70057.4	69652.9	70005.3	58803.8	49591.8	49725	47125.6	57843.1	58434.3	58632	53677.4	53294.2	52842.2	42453.9	41994.9	43503.9	41441.8	42945.4	42940.1	63044.7	58750.6	64554.6	62030.5	51266.4
0	P26041	105	19	703.651	6.66834e-06	1.13273	0.882822	-0.179806	P1	P7	Moesin OS=Mus musculus GN=Msn PE=1 SV=3	41661.5	43070.1	44779.7	39015.8	40956.1	40374.4	39368.1	38754.7	39177.8	45893.8	49283.5	50262.9	44733.7	43664.6	46023.1	40993.6	37478.1	37973.1	36070.3	39992.3	40314.2	39743.8	37314.5	36242.1	34492.3	35417	37326	38039.8	37906.7	38354.5	36392.9	40949.8	39554.7	39755	43000.8	37962.1
0	Q61553	39	19	264.042	4.74073e-06	1.19141	0.839342	-0.25267	P1	P7	Fascin OS=Mus musculus GN=Fscn1 PE=1 SV=4	30977.2	32112.2	31477.1	31157.6	32499.4	30941.3	28443.1	27702.6	29253.9	41289.3	35297.3	39574.1	31473.8	31952.9	33276.1	30843.4	29642	28626.2	29124.9	25748.9	25805.5	26731.3	24001.3	23906.9	25194.3	28930.9	28733.8	28915.7	28527.7	29303.4	29773.7	25087.6	25409.4	25919.1	32392	27187.9
0	P26231	79	19	589.279	5.09173e-07	1.1713	0.85375	-0.228114	P1	P7	Catenin alpha-1 OS=Mus musculus GN=Ctnna1 PE=1 SV=1	32676.5	31114.3	28086.5	32593.8	32244.9	32823.5	29870.8	28939.9	26998.7	31391.4	28036.2	28709.6	32333.6	33407.1	32439.1	28591.3	30138.5	27999.9	28884.3	27837.2	27719.4	27146.5	26976.1	26744.8	27215.4	25920.8	24844.5	24149.4	25120.8	25326.8	24535.3	24198.4	23008.3	23110.6	30641.1	26159.8
0	Q8CGY6	84	19	663.242	1.8086e-07	1.42537	0.701571	-0.511339	P1	P7	Protein unc-45 homolog B OS=Mus musculus GN=Unc45b PE=1 SV=1	49477.7	45783.4	44897.6	49008	51846.2	53493.4	40184.1	44201.6	45512.4	56944.6	67934.3	59743.8	36806.7	38962	39496.8	49793.5	33504.9	33817.1	33585.3	30572.2	29832.2	29944.7	29231.9	29124.1	31493.3	39064.9	43549.1	39859.9	39876.5	39050.3	40283.4	30018.8	30290.9	27861.4	48380.4	33942.3
0	P18760	47	19	255.432	0.274728	1.05729	0.945817	-0.0803673	P1	P7	Cofilin-1 OS=Mus musculus GN=Cfl1 PE=1 SV=3	94033.5	90778.9	82268.3	99677.7	93381.9	92203.1	90626	90197.3	86405.5	79299.4	61480.9	62652.2	98737.1	104521	90019.1	106191	105846	97431.4	91286.3	91912.4	86078.5	82764.6	87453.1	88788.9	83353.2	78927.5	70645.7	78611.2	77484.1	80145.3	72770.9	85659.2	82282.5	72133.3	88904.6	84087.4
0	Q04447	39	19	257.959	0.115125	1.07449	0.930675	-0.10365	P1	P7	Creatine kinase B-type OS=Mus musculus GN=Ckb PE=1 SV=1	42418.5	39608.3	37414.3	50443	49480.7	45754.3	46346.4	46011.2	44333.2	40548.9	37719.6	32740.3	49976.9	54854.2	50450.3	54137.3	46104.7	42677.9	42506.8	38167.8	36925.9	37199.5	43194.4	45932.1	46432.5	39357.8	38011	38210.4	39797.8	43062.7	39483.2	47239	46006.2	45879.9	45139.8	42010.5
0	P57780	138	18	893.898	0.171164	1.04572	0.956282	-0.0644919	P1	P7	Alpha-actinin-4 OS=Mus musculus GN=Actn4 PE=1 SV=1	39753.6	38456.3	40891.5	37763	42246.3	42919.9	37848.8	38997.1	38889.2	47425.9	40904	46000.9	34365.3	33834.6	35400.6	40495.9	41132.3	41323.3	41136.2	36042.9	36608.5	36558.4	39391.2	36692.7	40441.2	39454.2	31436.3	41553.5	39440.6	41108.8	41649.4	32714.3	33680.4	34063.4	39762.1	38023.7
0	P09055	43	18	311.307	0.0467909	1.09429	0.913838	-0.12999	P1	P7	Integrin beta-1 OS=Mus musculus GN=Itgb1 PE=1 SV=1	58381.2	57184.6	57360.3	54839	55940.9	57179.6	44634.1	45074.9	45086	68596.8	67172.4	66059.4	56299.8	58452	59608.1	48482.1	57905.6	56813.4	56169.9	51101.7	52585.5	51485.7	61039.4	58466	59205.9	44417.8	44315.2	45565.4	45594.5	45114	45192.5	51177.2	49891.8	49580.1	56271.9	51423.4
0	Q8K0E8	45	18	301.707	0.655024	1.01122	0.9889	-0.016104	P1	P7	Fibrinogen beta chain OS=Mus musculus GN=Fgb PE=2 SV=1	62911.3	63453.7	58019.6	61526	62290.3	61688.7	58766.2	57105.8	58698.3	50988.4	48848.5	45006.3	51185	52793.1	51990.3	71073.8	49968.4	49529	48718.2	66339.5	67385	69187	69125.4	69833.1	71084.4	60261.5	59759.2	61981.4	56297.2	60433	54037.5	35383	35597.1	34525.5	57271.6	56635.8
0	Q02053	75	18	507.764	0.00520595	1.09637	0.912098	-0.132739	P1	P7	Ubiquitin-like modifier-activating enzyme 1 OS=Mus musculus GN=Uba1 PE=1 SV=1	40679.1	41014.1	39889.1	41547.9	41383.7	42011.2	42870.2	42202.1	41419.2	39007.1	39507.6	35113.8	48262.8	47662.4	48936.1	40678.3	35482.2	34789.5	34837.9	41244.3	40423.3	41255.7	42789.4	42487.7	44221.5	34300.2	35655.5	35160.3	33511.8	35717.7	34586.6	41139.2	40490.2	41642.6	42011.5	38318.6
0	Q62417	83	18	538.437	0.552748	1.01311	0.987058	-0.0187938	P1	P7	Sorbin and SH3 domain-containing protein 1 OS=Mus musculus GN=Sorbs1 PE=1 SV=2	18345.6	17011.6	16565.2	19428.1	17552.7	17383.8	18429	17984.7	16874.6	21597	22248	19401.2	17347.6	17449.2	14579.1	17859.8	30129.1	27585.8	26530.1	15420.1	13362.3	12823.5	15522.6	14619.7	12988.7	18197.4	17588.9	16021.8	18648.3	17542.8	15530.8	18945	15936.3	14698	18128.6	17894
0	P14211	43	18	306.727	2.89047e-06	1.30726	0.764956	-0.386551	P1	P7	Calreticulin OS=Mus musculus GN=Calr PE=1 SV=1	56440.7	56954.2	57579.6	50548.8	50546.5	50785.3	54274.1	54114.8	52242.1	62613.1	60361.2	58669.3	38364.2	39595.1	39707.4	60178.4	40826.2	43907.1	41339.9	35435.2	36405.3	37110.3	36838.2	37445.4	37099.7	46156.8	46909.2	47947.2	45434.5	43903.2	43294.3	34863.4	33342	37186	52685.9	40302.4
0	P42932	71	18	548.333	1.12038e-06	1.24977	0.800145	-0.321667	P1	P7	T-complex protein 1 subunit theta OS=Mus musculus GN=Cct8 PE=1 SV=3	41948.2	40120	39776.1	39256.9	40568.7	40585.6	36163.4	35129.6	35736.9	41714.4	43764.4	43026.5	43518.7	41924.6	40695.7	34437.1	34933.7	34381.9	34674.6	36232.9	35719.5	35774.9	37625	36197	35978.8	26217	26940.4	26865.4	26944.7	26995.3	26937.3	30582.4	30835.5	30797.8	39897.9	31924.1
0	P04104	67	18	459.935	6.05147e-08	1.47932	0.675985	-0.564937	P1	P7	Keratin, type II cytoskeletal 1 OS=Mus musculus GN=Krt1 PE=1 SV=4	30383.9	29938.2	29404.7	34715.6	36117	34751.3	30034	29596.7	27748.2	36250.1	34232.3	37229.2	28391.4	27907.2	28142.2	42761.5	18782.6	18502	18706	28344.3	28779.4	29335.1	18001	17679.2	18506.7	25165.1	26091.2	27136.4	21772.2	21730.3	21968.1	17390.2	17617.7	18121.3	32350.2	21868.3
0	Q9ERK4	53	18	359.212	0.0123807	1.15996	0.862096	-0.21408	P1	P7	Exportin-2 OS=Mus musculus GN=Cse1l PE=2 SV=1	13692	13189.5	13025.2	10903.6	12127.7	10930.7	10116.6	10262.3	10723.2	11958.9	12165.9	11035.1	13264.4	12935.1	13831.9	20326.9	14095.9	14642	13889.6	10428	11052.7	11469.7	9736.05	10525.9	11823.6	8927.1	10297	9447.39	9087.65	9329.7	10296.5	9582.95	9931.54	9882.56	12530.6	10802.6
0	Q93092	46	17	310.34	2.5078e-07	1.43229	0.698182	-0.518326	P1	P7	Transaldolase OS=Mus musculus GN=Taldo1 PE=1 SV=2	23000.8	24162.7	23381.2	23302.7	24781.7	25447.6	19314.2	19964.3	19599.3	31364.7	30573.8	33062.3	17202.1	17206.2	17980.1	22397	16842.9	16434.3	17193.3	14657.8	15245.4	15491.4	15988.5	16035.5	16365.4	16266	17283.4	18185	17978.3	17429.1	18361.2	14093	14131.8	14788.5	23296.3	16265
0	P62908	33	17	219.7	5.93984e-07	1.24916	0.800536	-0.320962	P1	P7	40S ribosomal protein S3 OS=Mus musculus GN=Rps3 PE=1 SV=1	63343.5	60564.5	63882.3	60518	63156.5	66733.2	46868	48898	52195.5	74865.2	71759	73122.9	53308	57767.2	57630.6	53721.4	50067.6	50155.7	50405.8	48793.8	48827.7	49789.6	47969.4	48730.7	50252.4	47550.2	47937.2	51478.7	45500.7	48809.8	49998	44267.7	45554.9	45994.4	60520.9	48449.1
0	O70133	58	17	430.277	4.54115e-05	1.14128	0.876206	-0.190658	P1	P7	ATP-dependent RNA helicase A OS=Mus musculus GN=Dhx9 PE=1 SV=2	24440.9	24098.1	22832.8	22900.4	22270.4	23700.5	21849.5	20908.9	20879.1	25645.2	29402.7	23604.1	27549.5	26382.6	25100.8	23417.1	23183.8	22121.5	22300.6	21432.2	21160.6	23415.8	21428.2	21604	22151.4	19571.4	22262.4	19291.4	19127.1	19315.2	19442	20463.1	20449.9	20769.1	24061.4	21082.8
0	Q9D8N0	31	17	222.077	0.000115618	1.21808	0.820964	-0.28461	P1	P7	Elongation factor 1-gamma OS=Mus musculus GN=Eef1g PE=1 SV=3	47068.6	46247.2	48940	45836.6	46557.4	48874.6	39629.9	40450.1	40788.4	63834.9	57411.4	63875.6	52492.4	53117	55656.3	39556.5	40684.4	41255.1	40855.2	42320.2	40705.8	41520.6	46546.2	45352.5	50401.4	35511.9	36223.2	36819.6	37703	38112.1	37427.5	39202.7	38622.2	40679	49396.1	40552.4
0	Q64511	118	17	716.368	0.000190489	1.1806	0.847025	-0.239523	P1	P7	DNA topoisomerase 2-beta OS=Mus musculus GN=Top2b PE=1 SV=2	30737.3	30853.2	31452.7	32188.8	36176.4	36715.2	26198.2	27173	27303.2	42637.2	40593	40098.9	32404	32203.9	31916.7	30629.1	27613.1	26796.6	27257.2	28506.6	28509.1	30082.3	28120	28568.7	29780.1	29848.2	30792.9	30439.2	24840.5	26842.9	25024.6	26774.4	26177.3	28379.8	33080	28019.6
0	Q3U1J4	67	17	384.096	0.00061276	1.22442	0.816716	-0.292094	P1	P7	DNA damage-binding protein 1 OS=Mus musculus GN=Ddb1 PE=1 SV=2	17632	17232.8	18795.8	16383.6	17132.9	18056.4	15263.3	15703.7	14524.3	25603.2	26290.5	25911.3	19421.9	19501	19450.6	17325.4	19076.7	17714.8	18095.5	15809	15717.2	16106	16165.9	15903.6	17042.3	14056.7	13421.3	14998.3	14697.7	13433.6	13943.3	15016.9	14405.5	13922.6	19014.3	15529.3
0	P48787	39	17	251.675	0.0390407	1.18717	0.842341	-0.247524	P1	P7	Troponin I, cardiac muscle OS=Mus musculus GN=Tnni3 PE=1 SV=2	100336	96263.5	96573.5	97421.7	105957	109672	89554.6	87397	93946.8	120492	134941	132908	64381.3	64533.2	64186	107226	65203.7	64494.3	60945.5	65155.1	63839	61068.5	73062.1	71076.6	70142.1	105621	110977	111770	108761	111276	114286	72619.2	76310	77187.5	97861.9	82433
0	P70168	43	17	323.927	0.450844	1.09572	0.91264	-0.131882	P1	P7	Importin subunit beta-1 OS=Mus musculus GN=Kpnb1 PE=1 SV=2	18302.1	19182.8	17830.7	21537.5	21111.4	20297.7	21238.2	20982.2	20767.4	17549.2	17048.4	15610.2	41148	40206.8	37180.8	17628.1	22976.6	21860.4	21065.9	26199.9	24489.3	25401.2	27875.2	28486.9	26236.2	14604.1	14616.6	13703.1	14568.7	13882	12215.6	24189.9	23137.9	21934.8	22976.3	20969.1
0	Q9WTQ5	67	16	470.592	0.456486	1.02134	0.979101	-0.0304701	P1	P7	A-kinase anchor protein 12 OS=Mus musculus GN=Akap12 PE=1 SV=1	46458.4	49204	48070.3	47913.1	52305.8	49236.5	49942.8	49775.4	49946.1	53228.7	52924.6	52874.6	42798.7	44582.8	48152.2	49563	50699.4	49438.1	49698.5	42514.8	41865.5	44185	42791	43546.2	42794.3	56864	57633.1	59659.5	54818.8	54331.8	54974	39966.5	37050.8	44015	49186.1	48158.1
0	P80314	46	16	353.55	0.399051	1.04818	0.954031	-0.0678913	P1	P7	T-complex protein 1 subunit beta OS=Mus musculus GN=Cct2 PE=1 SV=4	14873.6	11857.7	12471.6	12005	13336.6	11842.1	11934.1	10715.5	9835.84	14108.8	13279.2	12816.9	19192.9	16362.7	13336.4	10719.1	17485	17253.3	15517.4	13491.3	12457.3	10237	15231.9	14249.9	10313.3	9644.69	9409.33	8920.77	9388.16	9678.84	7938.98	16457	14342.6	11964.9	13043	12443.4
0	P14094	33	16	207.49	2.82178e-10	1.35145	0.739947	-0.434506	P1	P7	Sodium/potassium-transporting ATPase subunit beta-1 OS=Mus musculus GN=Atp1b1 PE=1 SV=1	62516.1	59969.4	62736	62734.4	64615.3	68168.4	51830	52084.9	53194.3	72064.4	74556.8	77272.8	63412.7	65152.8	67181.5	57595.9	43507.7	40977.3	41077.2	50478.1	48796.2	52150	49694.5	47682	52364.9	45687.7	46653.5	48147.1	45732	44921.7	47999.7	46001.6	45590.1	47536.8	63442.8	46944.3
0	Q8VIJ6	38	16	267.501	6.15942e-10	1.29284	0.773494	-0.370539	P1	P7	Splicing factor, proline- and glutamine-rich OS=Mus musculus GN=Sfpq PE=1 SV=1	37229.8	35582.5	33947.2	37447	38944.6	37624.3	34962.5	33957.5	31883.9	42269.1	41384.6	43517.7	34060	34063.6	36172.5	34002.8	27252.6	27287.7	30141.6	28995.6	29946.4	30510.1	29588.9	30219.9	27056	26148.6	25255.1	25681.4	26558.5	26344.8	24991.4	32096.3	31567	31197.3	36690.6	28379.9
0	P49312	42	16	260.173	9.35673e-09	1.47816	0.676517	-0.563802	P1	P7	Heterogeneous nuclear ribonucleoprotein A1 OS=Mus musculus GN=Hnrnpa1 PE=1 SV=2	24554.3	22643	26608.4	27140.4	29001.7	29241.6	27178.4	26962.7	26918.1	36902	34561.4	35909.1	32994.2	29744.4	27216.5	25969.9	27539.8	26556	24548.5	19276.8	17908.9	16645.1	19668.5	18658.7	17001.5	17989.1	17135.6	16389.6	18198.2	17829.5	16702.8	22466.1	19762.1	18519.4	28971.6	19599.8
0	Q62188	56	16	377.977	0.00143966	1.11597	0.896084	-0.158294	P1	P7	Dihydropyrimidinase-related protein 3 OS=Mus musculus GN=Dpysl3 PE=1 SV=1	21761.4	21846.8	21950.2	22732.6	24608.5	23488.5	20080.4	20192	20264.8	25084.2	24374.2	26018.1	25276.9	25045.3	24763.5	21929.5	19987.7	19896.5	18601.7	23410.8	22795.8	22046.6	23644.5	22866.6	23396	18580	18544.9	18975.2	18518.7	18259.8	18705.8	21636.6	21380.3	21159.4	23088.6	20689.3
0	P23927	31	16	150.193	0.00228223	1.24609	0.802512	-0.317406	P1	P7	Alpha-crystallin B chain OS=Mus musculus GN=Cryab PE=1 SV=2	39998.8	39823.7	36316	30430.6	30828.8	35357.4	34383.3	33386	31131.1	41816.2	53944.7	48449.5	25365.5	25526.3	26711.9	40577.9	27936	25217.8	25599.6	29875.1	30109.8	31717	31804.5	30706.7	31202.8	32311.1	31760	31231.4	32480.4	31443.2	29033.4	21318.1	21574.5	22943.5	35878	28792.5
0	Q9WU78	63	16	409.368	0.363797	1.04483	0.957094	-0.0632682	P1	P7	Programmed cell death 6-interacting protein OS=Mus musculus GN=Pdcd6ip PE=1 SV=3	40923.7	40136.6	40598	32483	31992.4	31777.9	33059.9	32997.7	34092.9	31047.5	29601.4	27247.9	42473.1	42431	40691.1	31653.7	50230.8	53293.9	50921.9	31626.8	32527.7	30894.2	30051.2	29069.7	30727.5	25657	25711.9	26213.2	25559.6	25312.7	25891.1	38307.2	37780.7	36645.8	35200.5	33690.2
0	P58281	86	16	648.035	0.0662614	1.12349	0.890086	-0.167984	P1	P7	Dynamin-like 120 kDa protein, mitochondrial OS=Mus musculus GN=Opa1 PE=1 SV=1	30759.3	24885.7	27523.1	27523.8	27941.8	30997.6	23213.6	22493.7	23246.5	34143.2	31460.9	32650.1	17892.3	19194.8	20189.4	26303.5	27478.7	26728.7	26692.3	20627	20317.5	20443.7	21409.4	21218.8	22848.4	24859.8	25430.6	25724.7	26695.2	25672	25556.7	19747.5	19375.8	20158.7	26276.2	23388.1
0	Q9Z1E4	44	16	312.554	0.0391259	1.12104	0.89203	-0.164836	P1	P7	Glycogen [starch] synthase, muscle OS=Mus musculus GN=Gys1 PE=1 SV=2	22228.1	23709.6	20694.4	22140.7	21353.6	23900.4	24384.6	22020.5	20147.4	20858.7	21674.8	20610.3	19384.5	19723.4	19878.6	23418.4	33015.1	28490.2	26980.5	15250.6	15070.2	15297.2	15783.3	15313.1	16489	22274.3	19831.6	18598.9	23162.8	20721.6	18759.2	13943.6	14111.8	14258.4	21633	19297.3
0	O55126	33	15	185.128	0.0269253	1.15528	0.865593	-0.20824	P1	P7	Protein NipSnap homolog 2 OS=Mus musculus GN=Gbas PE=2 SV=1	31958.8	35286.5	36761.9	32188.6	33599.7	33633.8	27012.2	26139.5	27340.3	43565.7	51343.3	51682.6	30011.7	30100.8	32933.9	35904.2	27482.7	26072.5	25998.4	27233.7	27014.8	27990.6	28264.1	27112.6	27737.2	33093.8	33969.3	38319.7	33120.7	33962.8	35113	29979	30382.8	31953.6	34966.5	30266.7
0	Q8K310	56	15	353.88	0.00755949	1.11464	0.897154	-0.156573	P1	P7	Matrin-3 OS=Mus musculus GN=Matr3 PE=1 SV=1	16133.7	15727.2	16101.8	14382	14357.8	14896.5	15359.2	15029.4	15141.3	18385	17280.2	17555.7	19798.8	18454	18395.1	13238.1	15818.9	14730.4	14289.7	14369.9	14709.8	15102.4	18231.7	17444.6	16185.5	13655.8	12731.8	13417.7	12943	12275.2	12807.2	15711.1	14347	13884.1	16264.7	14592
0	Q61838	58	15	389.532	8.40324e-09	1.2246	0.816594	-0.292309	P1	P7	Alpha-2-macroglobulin OS=Mus musculus GN=A2m PE=1 SV=3	37094.2	35410.5	36128	35105	34521.3	34995.3	31950.7	32479.2	30670.1	38444.9	37495.7	36530.9	32395.6	30953.7	31096.7	29124.4	30124.4	30245.3	29795.6	25123.8	24611.7	24369.8	28309.9	28372.1	27477.6	26320.7	27546.2	27410	27350	27455.4	26901.2	30724.1	29495.9	28485.9	34024.8	27784.4
0	Q9QYB1	34	15	218.411	0.0117876	1.17303	0.852492	-0.230242	P1	P7	Chloride intracellular channel protein 4 OS=Mus musculus GN=Clic4 PE=1 SV=3	21773	18795	14973	17105.7	18882.3	17015.5	19247.9	18003.7	15867.3	24753.5	23985.1	22050.1	18146.9	17537.1	15789.4	21963.3	25074.2	23399.4	23035.2	13918.6	13760	13422	14332.7	14263.1	12766.2	17608.6	17604.7	14739.9	17899.7	17005.8	13437.8	14296.1	13663.6	13136.2	19118	16298
0	P14206	27	15	178.649	6.11943e-07	1.19211	0.83885	-0.253515	P1	P7	40S ribosomal protein SA OS=Mus musculus GN=Rpsa PE=1 SV=4	68443	65107.6	69576.5	68511.5	70927.8	71858.2	65049.4	64820.7	68535.9	83868.1	75134.6	88866.1	63097.4	64801.9	68820.6	64166.1	63353.5	64270.4	64163.7	57418.3	58297.3	60205.3	60363.7	59541.4	63665.5	56647.3	60221.2	60514.8	57492.3	57159.6	57081.3	50406.5	53410.7	54234.5	70099.1	58802.6
0	P60843	61	15	436.455	1.69607e-10	1.47201	0.679345	-0.557783	P1	P7	Eukaryotic initiation factor 4A-I OS=Mus musculus GN=Eif4a1 PE=1 SV=1	27569.1	27870	29341.4	27768.3	28314.8	30403	23469.4	24106.9	25523.4	36110.3	36584.8	36105	27974.1	28955.4	32396.5	26628.6	18649.9	17838.1	18782.4	21804.5	21791.5	22519.1	23742.3	22465.4	23980	18136.9	19163.4	19093.8	19025.5	18976.7	19974.9	17333.4	17486.2	17768.3	29320.1	19918.4
0	Q9WUM5	25	15	137.257	0.523813	1.0501	0.95229	-0.0705265	P1	P7	Succinyl-CoA ligase [ADP/GDP-forming] subunit alpha, mitochondrial OS=Mus musculus GN=Suclg1 PE=1 SV=4	43045.8	43206.4	45568.2	43426.8	44709.5	40553.7	33087.5	33779.1	35763.2	48858.9	54589.2	55368.4	29468.8	29095.4	32427.9	45243.4	34602.7	36608.3	36842	42095.6	42213.1	44116.9	42760.3	41249.6	41930.4	42203.2	45171.7	44622.6	38216	37401.8	39479.3	29947	32021.6	33657	41137	39174.4
0	P97450	36	15	194.288	0.0588907	1.15609	0.864988	-0.209248	P1	P7	ATP synthase-coupling factor 6, mitochondrial OS=Mus musculus GN=Atp5j PE=1 SV=1	74294.1	67314.3	71068.8	73610.4	69364.9	72609.7	62995.1	61681.4	63998.7	87719.1	86897.9	74887	45855.1	41503.9	44158.7	72537.7	43078.8	43620.4	42434.6	47003.1	48491.8	49699.2	52106.4	54694.7	52680.3	69135.7	69195	74735.2	73609.2	75120	75393.9	54339.2	58349.3	58026	66906.1	57872.9
0	P30999	67	15	404.798	1.05273e-06	1.44418	0.692436	-0.530247	P1	P7	Catenin delta-1 OS=Mus musculus GN=Ctnnd1 PE=1 SV=2	14459.7	15609.7	15354.3	17272	18094.5	17531.6	13596.3	12495.9	13481.4	19889.8	18686.8	19696.6	9816.5	10378.8	10748	14062.1	10887.1	11587.6	11194.8	9594.82	9667.36	9878.42	9410.23	9946.52	10297.1	11247.9	10745.7	11887.1	11579	11430.9	11109.7	9076.34	9149.01	9182.52	15073.4	10437.3
0	Q3UV17	62	15	357.805	0.000965743	1.19997	0.833356	-0.262996	P1	P7	Keratin, type II cytoskeletal 2 oral OS=Mus musculus GN=Krt76 PE=2 SV=1	25592.3	25922.8	25546.3	21342.6	22658.6	24245.8	22412.5	22503.4	22877.1	28012.1	26961	28094.2	18371.7	17927.9	19744.5	30804.4	22097.3	22232.2	21471.6	17084.1	16996.4	17649.4	17106.4	17147.5	17685.6	22236	21379.6	22811.7	23207.4	23139.5	23546.4	16994.1	17680.9	18621.9	23938.6	19949.3
0	Q9CQQ7	34	15	199.959	0.000138768	1.39821	0.715199	-0.483583	P1	P7	ATP synthase F(0) complex subunit B1, mitochondrial OS=Mus musculus GN=Atp5f1 PE=1 SV=1	94457.3	88867.3	90695	92254.6	100120	97084.8	73985.1	76860	79462.4	124178	123917	124210	60456.3	61412.1	67310.6	92550.3	58527.8	62352.3	60801.6	49559.7	50364.2	50696.4	49898.3	49707.6	51861.4	80289.6	80319	85589.9	86239.6	82100.7	88739.2	56737.7	59409.4	61721.9	90488.9	64717.6
0	P80318	47	14	346.511	0.00873276	1.11833	0.894192	-0.161343	P1	P7	T-complex protein 1 subunit gamma OS=Mus musculus GN=Cct3 PE=1 SV=1	21863.4	21982.4	20171.1	22840.3	22531.7	23865.2	20542.6	20290.9	20297.2	22917.7	23220.1	20406.1	24200.7	26035.5	25179.5	20985.8	24567.1	23820.8	23650.6	21318.6	21835.3	22250.2	20137.1	20715.9	20539.9	16380.9	16455	16267.2	16294.1	16558	15491.5	21309	21413.5	20457.4	22333.1	19970.1
0	P26040	91	14	637.345	0.0819624	1.0553	0.947596	-0.077656	P1	P7	Ezrin OS=Mus musculus GN=Ezr PE=1 SV=3	15530.7	14250.8	14684.1	15846.3	15076.2	15295.9	13951.1	13882.3	14118.5	14821.9	15832.9	13426.3	16164.6	15490.5	15169.7	16521.6	17335.4	17472.9	17306.4	13870.9	14013.6	13231	13899.4	12708.7	12822.8	12055.7	14157	12977.6	12907.5	12598.2	12754.7	15636.7	15407.8	14762.4	15004	14217.7
0	A2AGT5	61	14	349.725	1.00824e-06	1.37472	0.727419	-0.459142	P1	P7	Cytoskeleton-associated protein 5 OS=Mus musculus GN=Ckap5 PE=2 SV=1	21612.5	21255.6	20578.2	24557.4	23058.3	23948.8	30749.6	31309.4	27881.4	20435.6	21143.9	21688.1	18044.5	17932	17786.4	23115.9	16873.1	16465.5	15746.5	16598.6	16426.6	16949.3	15244.5	15932	16118.9	14372.7	14684.2	14512.3	14766.1	15302	15070.7	21534.4	21040.8	21138	22818.6	16598.7
0	Q01768	45	14	230.655	0.135963	1.0796	0.926265	-0.110504	P1	P7	Nucleoside diphosphate kinase B OS=Mus musculus GN=Nme2 PE=1 SV=1	47429.7	47499.3	51134.3	43493	43150.4	46080.4	43243.6	43101	43839.5	59528.5	64188.6	61783	37061.7	37628	40931.3	45382.4	42091.9	40344.1	38429.5	38588.5	39886.5	39695	42718.6	41658.8	44277.6	43401.3	44627.8	44318.8	44225.8	43294.8	46750.6	50222.4	49510.9	53197.9	47217.2	43735.6
0	Q91YQ5	51	14	357.778	0.0431354	1.06076	0.942721	-0.0850977	P1	P7	Dolichyl-diphosphooligosaccharide--protein glycosyltransferase subunit 1 OS=Mus musculus GN=Rpn1 PE=1 SV=1	23930	24141.7	24660.6	22642.6	22978.2	23431.8	21069	20805.5	20368.3	27847.4	26947.4	26217.1	22075.5	19766.3	22288.3	21880.8	23077.1	22445.2	23067	21680.6	21753.9	22494.5	22830.1	23143.6	24077	20483.1	21082.5	21754.8	21093.2	20728	20810.5	21016.1	20947.3	21037.2	23190.7	21862.3
0	O88492	76	14	466.862	0.718873	1.0156	0.984637	-0.0223364	P1	P7	Perilipin-4 OS=Mus musculus GN=Plin4 PE=1 SV=2	13285.5	12762.7	13162.5	12459.9	13194.7	13584.5	12308.7	11501.9	12171	15780.7	16123.8	16284.3	12126.1	11302.5	12327.9	15152.1	11847.8	11997.4	12184.1	12359.8	12166	12232.2	11771	11609.6	12966.5	14506.1	14507.5	14919.6	14758.6	14437	15475.1	12226.3	13405.7	13159.1	13345.5	13140.5
0	P68040	34	14	229.173	0.416496	1.02841	0.972374	-0.040417	P1	P7	Guanine nucleotide-binding protein subunit beta-2-like 1 OS=Mus musculus GN=Gnb2l1 PE=1 SV=3	33960.3	32833.3	32340.6	33075.3	34131.2	32696.5	28664.7	29075.5	28244.6	37024.6	35643.8	34374.9	30021.5	29596	30546.8	30286.9	41864.6	40233.8	40411	38814.4	39691.9	37696.8	34602.6	31118	29014.8	24523.4	25127.7	25455.2	24915.2	23769.5	24523.5	25704.7	26265.4	26920.1	32032.3	31147.4
0	Q8JZQ2	61	14	435.149	2.15678e-06	1.26944	0.787752	-0.344187	P1	P7	AFG3-like protein 2 OS=Mus musculus GN=Afg3l2 PE=1 SV=1	23880.7	23665.4	23886.7	25071.9	24246.9	22814.1	20427.5	21474	21781.3	28954.5	27949.5	28693.4	18063.9	17973.5	18152.7	23795.7	20247.9	19548.3	19184.5	17244.9	17364.2	17433.8	16755.3	16164.8	17204.3	19103.1	18385.9	19441.5	19261.9	18887.2	19835.6	16788	17165.2	18622.1	23177	18257.7
0	P26443	57	14	432.167	0.101144	1.05788	0.945289	-0.0811733	P1	P7	Glutamate dehydrogenase 1, mitochondrial OS=Mus musculus GN=Glud1 PE=1 SV=1	20657.2	21125.1	20474.6	20220.6	19761.9	21010.9	18012.6	18261.9	19096	21952.5	21960.1	22198.7	16347.4	15532.6	16455.5	20585.1	18421.8	18100.2	17062.7	18589.1	18746.8	17996.6	16765.2	16766.3	16708.3	19534.4	19338.5	18968.5	18572.7	18551.7	18321.7	20486.2	19749.6	20873.6	19603.3	18530.8
0	Q9DBJ1	48	14	261.413	2.30899e-06	1.43764	0.695583	-0.523706	P1	P7	Phosphoglycerate mutase 1 OS=Mus musculus GN=Pgam1 PE=1 SV=3	34202.5	34202	35945.2	40901.5	39101.4	38344.8	38015.6	38367.6	37281.9	28316.1	26725.8	27245.1	48332.1	48012	46556.1	34667.2	29479.5	27799.2	27566.5	29928.1	30799	29273.4	25993.1	26248.3	24990.3	21434	21185.4	21181.6	20017.9	19447.4	17905	31921.5	31164.2	30223.5	37263.6	25919.9
0	Q6NZJ6	63	14	406.317	0.00870429	1.09248	0.915346	-0.127611	P1	P7	Eukaryotic translation initiation factor 4 gamma 1 OS=Mus musculus GN=Eif4g1 PE=1 SV=1	13548.8	13643.9	13497	16572.9	16804	16354.7	13999.7	15044.8	14086.7	14644.9	13429.5	12301	14774.7	15561.2	15272.7	16973.9	15242.5	15264.3	14623.1	13181.8	13457.4	14390.1	13658.1	14851.9	15028.9	11924.4	11512.7	11614.7	12762.7	13433.9	12581.4	13836.1	13216.7	12969.3	14781.9	13530.6
0	P49813	36	14	255.903	0.00788388	1.18244	0.84571	-0.241765	P1	P7	Tropomodulin-1 OS=Mus musculus GN=Tmod1 PE=2 SV=2	17769.4	19715.9	20831.2	18121.3	17477.2	22965.1	18101.7	15539	15027	25517.4	25841.3	24891.1	16691.8	18703	18206.7	16786.6	24882.5	22153	23062.7	14237	14432	14071.1	15281.3	14656.7	15113.2	14294.2	16038.5	15616.5	16468	15687.3	16733.9	14794.6	15065.4	14432.9	19511.6	16501.2
0	Q65CL1	63	14	391.148	0.0657432	1.13463	0.881344	-0.182222	P1	P7	Catenin alpha-3 OS=Mus musculus GN=Ctnna3 PE=1 SV=2	22293.7	21847	22701.6	20290.5	19269.4	16530.6	19436.1	20463.7	19495.9	19095.8	18109	16060.2	15134.1	14221.2	16520.5	26327.5	18630.7	15489.9	15813.4	12801.4	13966.8	12506.9	12044.9	12936.3	12385.6	20438.3	24857.7	25342.5	23493.2	21658.5	23457.2	12674.2	13632.8	13054.2	19237.3	16954.7
0	P80313	43	14	306.615	0.000170599	1.20715	0.828396	-0.271608	P1	P7	T-complex protein 1 subunit eta OS=Mus musculus GN=Cct7 PE=1 SV=1	33801.3	30575.2	31340.5	30401.9	30925.5	31147.7	26845.3	27431	26699.8	39462.6	22160	40474.2	34945	32432.9	31119.8	28368.3	27623.4	26761.6	25947.6	26898.3	27281.5	24562	27854.2	26420.5	27019.6	26382.9	17787.1	26568.2	25460.3	26136.9	24702.5	26264.4	25504.7	25055	31133.2	25790.6
0	P62702	36	14	217.957	0.256329	1.08218	0.924062	-0.113938	P1	P7	40S ribosomal protein S4, X isoform OS=Mus musculus GN=Rps4x PE=2 SV=2	22808.6	23201.4	20330.6	26070.5	25848.3	27771	22057.7	22048.8	23160.6	33582.9	37096	41287.8	30339.3	31307.9	33021.7	29871.6	30177.7	30218.8	28108.4	23936.7	24833.2	26221.1	26596.1	25722.7	25861	25511.5	25339.2	25217.8	22011.7	22815	23822	27540.3	26583.3	27087	28112.8	25978
0	P51150	30	14	226.668	0.00269058	1.15673	0.864505	-0.210054	P1	P7	Ras-related protein Rab-7a OS=Mus musculus GN=Rab7a PE=1 SV=2	46422.4	45399	45422.3	42755.8	45640.7	47111.7	34533.1	35730.8	35103.5	51944.4	56070.9	59014.6	41957.3	44515.4	42597.9	36011.2	37737.8	37856.8	38363.2	40780.3	41467.7	40472.6	42634.8	42680.5	43040.5	33915.8	35676.5	36358.6	35364.5	35816.3	34691.5	36901.1	38598.4	38391.1	44389.4	38374.9
0	P16332	47	14	280.591	0.0853925	1.04993	0.952444	-0.0702935	P1	P7	Methylmalonyl-CoA mutase, mitochondrial OS=Mus musculus GN=Mut PE=1 SV=2	16263.6	15432.9	15634.2	15637.1	15202.8	14961.2	13134.1	13500.7	13436.2	17450.2	17459.4	16688.8	14148	14812.5	14390.9	14870	15810.2	15602.4	16567	14881.8	14724.5	14070	14793.2	15022.9	15830.3	13418.7	14006.3	13795.9	13371.9	14425.9	12956	13552.1	13913.7	13655.8	15188.9	14466.6
0	Q9WVA4	38	14	310.173	1.82287e-08	1.29148	0.774306	-0.369025	P1	P7	Transgelin-2 OS=Mus musculus GN=Tagln2 PE=1 SV=4	57820	57738.5	61287	52191.7	52836.2	51467	48280.2	47402.5	49323.5	67769.9	69041.7	67845.1	48826.4	50094	49437.4	52142.6	39867.3	39026.4	38773.5	40690.2	41740.2	43641.7	39826.9	42920.4	44359	42712.1	41632.6	44372.7	45068.5	44897.8	45354.9	43866.5	45565	45298.9	55219	42756.4
0	Q8BKZ9	48	14	323.675	0.000686239	1.25408	0.797395	-0.326634	P1	P7	Pyruvate dehydrogenase protein X component, mitochondrial OS=Mus musculus GN=Pdhx PE=1 SV=1	14307.5	12890.2	14150.2	15895.6	16200.5	16360.4	15352.5	15952.6	16100.1	17038.3	21500.4	17133.1	18974.2	18686.8	18689.1	17816.8	8575.57	8071.21	9033.02	11789.5	11587.2	12104.1	12537.8	12680.6	13463.7	13656.9	17049.5	14202.6	15391.3	15419.5	15744.5	15921.1	16261.3	16071	16690.5	13308.9
0	Q9DBC7	35	14	236.229	0.777893	1.01119	0.988936	-0.0160505	P1	P7	cAMP-dependent protein kinase type I-alpha regulatory subunit OS=Mus musculus GN=Prkar1a PE=1 SV=3	56326.5	50294.5	49684.5	53752.9	53143.7	53560.2	44747.1	44789.3	45146.3	54174.1	53979.2	53003.3	40429.6	41864.8	41998.8	48544.5	43055.2	43572.7	41843.7	45021.5	43782.7	44475.2	46608.3	48237.3	49131.5	54324	55994.5	55900.9	49942.6	53794.6	54438.4	47156.1	48584.9	47979	49090	48546.8
0	P14685	53	13	371.944	0.00311263	1.1293	0.885503	-0.175431	P1	P7	26S proteasome non-ATPase regulatory subunit 3 OS=Mus musculus GN=Psmd3 PE=1 SV=3	28427.2	32108.5	29673.6	33868.2	29414.5	35071.1	29411.4	30056	27047.3	31321.1	31242.2	31187.3	22289.3	24460.2	25279.5	30290.4	24794.4	32903.3	26063.1	21963.6	22209.2	24016.3	25993.7	23954.8	25260.7	25602.6	28705.5	29458.4	26537.6	28009.2	27835.8	25655.1	26463.4	23926.1	29446.7	26075.2
0	Q8BG05	52	13	337.481	7.53225e-05	1.26181	0.792513	-0.335493	P1	P7	Heterogeneous nuclear ribonucleoprotein A3 OS=Mus musculus GN=Hnrnpa3 PE=1 SV=1	35871.9	36014.6	36406.9	36797.4	37988.8	38276.9	32013.6	32189.1	32525.2	37881.5	37918.4	35137.2	36496.2	37554.8	37055.2	43171.2	40336.7	39032.8	35012.4	22907	23030.3	20107.2	24139.5	24388.2	22678.3	32821.6	29830	32860	32123.7	32989.7	32960.5	26089.8	25642.6	23105.8	36456.2	28892
0	Q9D172	32	13	171.833	0.000351814	1.30281	0.76757	-0.38163	P1	P7	ES1 protein homolog, mitochondrial OS=Mus musculus GN=D10Jhu81e PE=1 SV=1	17076.1	17614.3	19341.8	18176.9	18584.1	18994.7	14236.4	14797.4	14876.5	21078.7	21348.6	23085.8	12255.8	11499.8	12597.9	16759.5	11578.6	11556.3	12524.2	11004.5	10683.6	10901.9	10430.6	10171.9	11009	15539.7	15210.8	15679.8	15797	14998.3	16573.3	13528.7	13739.6	14228.6	17020.3	13064.2
0	Q61166	25	13	167.152	7.22525e-05	1.12871	0.88597	-0.17467	P1	P7	Microtubule-associated protein RP/EB family member 1 OS=Mus musculus GN=Mapre1 PE=1 SV=3	22315.7	22338.1	22455.5	20244.6	20435.8	19755.4	19055.9	19918.6	19231.8	22059.2	21937.3	22344.9	19240.7	19008.5	19562.4	19920.6	19771.1	19421.3	18419.8	19234.7	19548.2	19679.4	19711.4	19709.4	20241.7	15946	16821.5	17125.5	16097.6	16029.8	15661.6	18023.3	18527.9	18771.7	20614.1	18263.4
0	Q02257	51	13	342.896	4.29161e-05	1.12613	0.887995	-0.171376	P1	P7	Junction plakoglobin OS=Mus musculus GN=Jup PE=1 SV=3	25521.2	23173.8	23562.6	22230.7	22827.3	23801	22451.6	23046.9	22885.8	25556.9	29440.6	26263	26086.8	25025.5	26780	24374.4	19422.2	19047.4	19060.7	22391.8	22248.5	21956.8	21661.5	20939.3	20705.6	22011.3	23017.4	23109.1	22588.4	23330.7	22329.7	22033.5	23104.6	23674.3	24564.2	21812.9
0	Q9CXW4	24	13	135.466	1.25308e-05	1.38685	0.721057	-0.471815	P1	P7	60S ribosomal protein L11 OS=Mus musculus GN=Rpl11 PE=1 SV=4	33014.3	31503.6	35511.1	33342.4	34775.5	37785.8	26047.2	27713.1	28969	47687.8	48612.7	50552.5	24944.7	25318.4	27052.1	32640.3	24676.9	26369.1	26954.1	21550.6	22756.8	22044.8	23070	22430.3	25254.1	27418.3	26995.4	28230.6	25629.1	25796.5	28024.6	21450.9	21888.8	21939	34091.9	24582.2
0	Q9DCT8	21	13	146.475	9.31181e-05	1.44245	0.693266	-0.528519	P1	P7	Cysteine-rich protein 2 OS=Mus musculus GN=Crip2 PE=1 SV=1	60528.6	64233.3	65678.5	65875	67784.1	67160.2	46365.1	46145.4	48419.3	82350.1	87745.2	88741.4	53842.2	54153.3	56288.9	60432.4	27463.5	29278.4	27976.4	54120	53206.1	54743.5	52385.6	52245.2	54596	34411.9	33587	37030.9	34086.4	35476.5	36171.3	57436.4	57158.6	60829.1	63483.9	44011.3
0	O88990	119	13	703.447	0.000962746	1.43416	0.697274	-0.520203	P1	P7	Alpha-actinin-3 OS=Mus musculus GN=Actn3 PE=2 SV=1	6829.99	9421.22	7033.86	9948.96	9316.66	9783.73	6591.51	6278.86	6786.93	10844.3	10169	11358	4567.55	4461.28	5053.29	9297.78	6974.62	6597.27	6585.18	5930.35	5571.06	5662.79	6325.93	6118.42	6386.19	5522.14	5341.78	5991.4	5825.56	5404.39	5971.34	3610.24	3245.64	3141.5	7983.93	5566.99
0	O70318	64	13	369.219	2.65713e-07	1.20499	0.829881	-0.269023	P1	P7	Band 4.1-like protein 2 OS=Mus musculus GN=Epb41l2 PE=1 SV=2	17653.1	17516.1	15858.9	15538.2	16951.3	18656.5	14675	14699	15357.1	16761.3	20310.3	18342.4	15901.9	15498.7	15922.7	16568.1	15713.5	14918.5	14856.3	14196.1	15063.2	15052.3	13976	13591.4	13794.9	12896.8	11919.1	12840	13548.2	12454.4	12383.4	13700.2	13968.1	13666.1	16638.2	13807.7
0	P08003	49	13	341.813	4.7801e-09	1.34824	0.741706	-0.43108	P1	P7	Protein disulfide-isomerase A4 OS=Mus musculus GN=Pdia4 PE=1 SV=3	12939.3	13475.6	13255.1	13083	13272.1	12424.3	11725.9	11887	10704.4	11104	12093.8	9851.24	9920.49	9706.92	8948.01	12567.3	8851.66	9492.36	9448.77	8558.34	7099.24	8904.72	7937.31	8022.55	7950.2	7894.66	8180.72	8460.58	8937.86	9573.73	8907.58	9161.31	9118.16	9501.95	11684.9	8666.76
0	Q9CYT6	39	13	253.793	9.37713e-08	1.32177	0.756561	-0.402471	P1	P7	Adenylyl cyclase-associated protein 2 OS=Mus musculus GN=Cap2 PE=1 SV=1	16945.2	15619.9	17080.5	17352.4	17709.4	17980.3	17054.7	17787.3	16747.9	17877.9	18440.9	17442.6	20294.5	20268.9	22442.8	17511.6	13059.7	13437.1	13589.7	15898.4	15347.8	15954.6	16339.9	15628.5	15717.3	11182.2	11207.2	11577.6	11565.5	11519.1	10893.5	13733.7	14279.8	14668.1	18034.8	13644.4
0	P80317	47	13	315.375	0.00555763	1.11568	0.896313	-0.157926	P1	P7	T-complex protein 1 subunit zeta OS=Mus musculus GN=Cct6a PE=1 SV=3	29323.3	29339.2	27897.3	29545.9	27722.7	27428.2	26123.6	25255.4	25510.7	30094.3	30525	28570.2	34503.4	35120.6	29271	27391.7	33524.2	32665.1	31076.7	25426.8	25796.4	23950.9	26465.8	25659.5	26233.7	23328.2	23393.4	22825	22327.8	23744.7	22191.4	27966.9	26815.9	24102.2	28976.4	25971.9
0	P33175	86	13	592.038	0.0991904	1.05218	0.950406	-0.0733845	P1	P7	Kinesin heavy chain isoform 5A OS=Mus musculus GN=Kif5a PE=1 SV=3	10904.5	10273.9	10792.9	10256.8	10521.8	10595.7	9690.78	9860.48	9599.28	12373.3	12759.6	12242.1	11480	11055	10969.5	9696.66	10013.6	10098.3	10376.7	10191.8	10590.2	10389.5	9489.01	10275.2	10227.9	9849.65	9615.2	9661.5	9864.06	9206.55	9156.37	12534.7	12107.7	11402.3	10817	10280.6
0	Q8JZQ9	58	13	341.902	0.0929021	1.1235	0.890073	-0.168005	P1	P7	Eukaryotic translation initiation factor 3 subunit B OS=Mus musculus GN=Eif3b PE=1 SV=1	15128.3	13701	14294.1	14802.4	14779.1	14173.9	12548.3	12366.2	11839.5	13905	13133.5	12660	9614.59	8871.75	9168.5	13483.5	20706	19797.8	19644.7	9008.57	8763.09	8535.99	8935.73	8190.8	8158.78	11672.5	11584.4	12285.4	11809.4	11291.3	11359.3	8237.33	7954.71	6806.29	12779.4	11374.6
0	P08553	62	13	404.61	0.0796407	1.17588	0.85043	-0.233736	P1	P7	Neurofilament medium polypeptide OS=Mus musculus GN=Nefm PE=1 SV=4	18962.9	21299.4	20507.7	20399.7	21219.4	19232.9	23743	23495.9	22030.7	22092.5	18307.6	17462.7	11214.9	11305.7	10968.7	15240.4	17539.8	19395	17181.4	11991.4	11658.2	11897.2	11136.2	10132.9	10945.7	21824.4	22215	23130.2	18830.5	18944.1	18234.3	12320.9	12680.7	14555.1	18592.8	15811.8
0	Q9CZD3	46	13	321.066	0.00665772	1.12684	0.887435	-0.172287	P1	P7	Glycine--tRNA ligase OS=Mus musculus GN=Gars PE=1 SV=1	15202.4	15511.5	15526.2	17115.8	17096.7	15180.5	14946.3	15246.3	15520	20862.5	20734.9	24256	16188.8	16112.8	16753	15257.7	15701	14621.1	13958.4	16900.3	16483.6	16708.1	16033.1	15731.6	16125.3	13566.6	13674.2	14538.1	13665.3	13767.7	13648.7	15027.3	14844.9	16071.8	16969.5	15059.3
0	Q99JI4	44	13	322.84	0.143816	1.09189	0.915842	-0.126829	P1	P7	26S proteasome non-ATPase regulatory subunit 6 OS=Mus musculus GN=Psmd6 PE=1 SV=1	19963.7	20603.4	20942.3	19554.4	19790.4	19694.9	17623.1	17371.4	16717.7	24055.1	24427.8	24668	28328.1	27343.3	23706.9	18223.8	31692.4	29467.6	26203.8	21174.7	20475.2	19761	17327.3	17293.9	15344.8	17568.6	17226.7	16629.5	16998.9	15490.5	14949.8	20054.6	18425.9	17330.2	21438.4	19634.2
0	Q9ESD7	72	12	472.551	0.177223	1.14662	0.872127	-0.19739	P1	P7	Dysferlin OS=Mus musculus GN=Dysf PE=1 SV=3	42380.4	40966.4	40408.3	43638.9	44340.6	47489.9	38787.8	39178.5	42049.5	47026.9	50163.4	47270.7	21177.7	21199	20734.3	47445.1	47966.5	46749.2	46151.8	24210.1	23468.1	23551.8	22080.9	21817.8	22228	43807.3	44610	43581.7	46671.8	47352.3	48259.7	23470.1	23130.3	23189.8	39641.1	34572.1
0	Q8BH95	40	12	284.072	0.212328	1.10413	0.905688	-0.142914	P1	P7	Enoyl-CoA hydratase, mitochondrial OS=Mus musculus GN=Echs1 PE=1 SV=1	21321.1	18351.5	19682.2	21099.5	20375.2	21287.3	17851.7	18403	18501.9	29183	31111.5	31731.1	29417	31372.5	31499	20094.9	18078.8	17018.3	17212.4	23492.7	22619.7	23123.4	23249.7	22978.8	22838.1	18509.8	18394.9	18502.4	19040.4	18935	19857	28442.5	27895.4	28298.9	23830.2	21582.7
0	Q9D855	25	12	182.747	0.827577	1.01493	0.98529	-0.02138	P1	P7	Cytochrome b-c1 complex subunit 7 OS=Mus musculus GN=Uqcrb PE=1 SV=3	95574.3	90152.7	90700.8	81211	87153.7	88920.3	73996.3	78620.4	78750.8	116263	117067	113542	70926.2	67988	69520.9	89972.6	76059.6	74987.9	83596.2	75659.9	75861.6	78036.3	74488.9	75717.5	86079	101500	102657	106369	104243	108709	113237	74737.4	76556.7	74819.6	88147.5	86850.8
0	P55264	24	12	153.547	1.19897e-06	1.33601	0.748498	-0.41793	P1	P7	Adenosine kinase OS=Mus musculus GN=Adk PE=1 SV=2	22978.6	23086.8	23249.4	22424.2	23869.9	23725.8	19897.9	19673.7	19594.5	31044.2	35817.3	31873.5	20371.7	21216.8	21831.1	22596.5	19080.7	19336.3	19862.5	17416.4	18229.8	17693.8	15960.5	15219.5	15570.8	18046.2	18978.9	20011.2	17914.1	18024.2	18503.8	17429.3	17284.7	18158.4	23953.2	17929
0	P46638	21	12	131.025	0.000801823	1.13764	0.879013	-0.186044	P1	P7	Ras-related protein Rab-11B OS=Mus musculus GN=Rab11b PE=1 SV=3	18671.4	19579.9	19486	21260.1	21371.3	22718.4	19816.9	18736.5	19083.9	18312.2	18216.1	19514.1	20917.4	20092.4	17982.8	17993.2	22639.5	21365.6	21362.9	16804.8	16027.2	14558	15538.6	15625.9	13935.3	17820	16100	17052.9	18206.5	17176.5	16558.1	17567.4	16446	15481.7	19609.6	17237
0	O35887	29	12	239.117	0.00213339	1.17566	0.850585	-0.233472	P1	P7	Calumenin OS=Mus musculus GN=Calu PE=1 SV=1	38576.8	36998	33975.9	34238.2	33956.5	30160.8	36425.6	37071.1	34498.4	30342.7	28674	25048	24974.8	25846	26127.7	36478.9	29509.5	27613.3	26541.5	24942.6	24677.7	24858.6	25489.9	24969.6	23319.8	30776.7	30494.9	29805.3	33502.1	32862.6	30627.3	23523.9	23648.5	24106.7	32087.1	27292.8
0	Q9Z0X1	47	12	384.692	0.000884739	1.20863	0.827382	-0.273375	P1	P7	Apoptosis-inducing factor 1, mitochondrial OS=Mus musculus GN=Aifm1 PE=1 SV=1	30537.4	31105.2	34652	31298.6	33866.3	33830.3	25674.5	25650.8	24914.1	42911.5	37177	46037.8	25918.3	26227.7	25029.7	32565.5	28252.4	27237.3	26313.9	24712.1	23098.6	23132.8	25491.2	26744.4	25726.8	25693.5	26144.8	28272.6	26711.3	27082.8	26874.4	27288.5	26212.7	27297	31712.3	26238.2
0	Q925I1	57	12	364.41	0.0110323	1.17493	0.851114	-0.232577	P1	P7	ATPase family AAA domain-containing protein 3 OS=Mus musculus GN=Atad3 PE=1 SV=1	16291.7	13939.3	13542.5	13609.6	13644.8	15028.1	11615.5	11523.3	12205.9	16377	17594.4	16066.7	12164.8	12914.9	12883.6	15630.4	11134.9	10966.4	10551.1	8873.7	9304.95	9779.44	16262.6	17738.9	18405.9	13891	13853.2	15073.2	9867.43	10181.7	10269.2	9203.66	10140.6	9971.33	14064.5	11970.5
0	P46471	47	12	315.997	0.0114525	1.08419	0.922347	-0.116618	P1	P7	26S protease regulatory subunit 7 OS=Mus musculus GN=Psmc2 PE=1 SV=5	27989.7	24008.9	24655.5	24488.3	24584.2	25437.4	21254.5	21495.4	22704.7	29260.4	25023.6	28493	26012.6	25838.9	25785.6	23753.8	25731.7	24287.3	24199	21777.6	23509.4	22774.9	21442.9	20161.1	20757.3	24822.1	19099.5	23743.5	25526.9	22721.8	23656.7	24891	24719.2	22050.4	25049.2	23104
0	P52503	22	12	147.352	0.0352408	1.22842	0.814056	-0.296801	P1	P7	NADH dehydrogenase [ubiquinone] iron-sulfur protein 6, mitochondrial OS=Mus musculus GN=Ndufs6 PE=1 SV=2	70407.1	68249.3	69587.8	68833.2	69725.5	75554.7	56141.2	55153	57241.9	92643.4	94546.3	98067.3	39604.9	39166.1	39419.9	69010.5	45807.5	48425.6	43169	47164.2	45506.1	45723.4	52624.7	50666.8	46635.3	70319.7	69706.3	72044.8	66324.4	64420.1	67743	48267.5	45266.8	44015.7	66459.5	54101.7
0	P62196	35	12	242.759	0.037919	1.07397	0.931127	-0.102951	P1	P7	26S protease regulatory subunit 8 OS=Mus musculus GN=Psmc5 PE=1 SV=1	12911.3	12017.8	11968.5	12348.2	10056	10634.6	11979.7	13116	12373.3	11829.2	10745.9	9551.5	11888.1	11513.7	10654.4	12561.2	11741	12044.5	11877.2	10415.5	9900.84	9010.68	10291.6	10072.8	8453.69	11416.6	11190	10744.1	11144	10834.3	10625.5	11955	12693	10584.4	11634.3	10833
0	Q9CY58	41	12	317.961	2.69105e-09	1.42154	0.703463	-0.507454	P1	P7	Plasminogen activator inhibitor 1 RNA-binding protein OS=Mus musculus GN=Serbp1 PE=1 SV=2	19629.7	22059.2	22350.6	23487.2	22003.2	23707.6	20374.5	21609.9	20975.9	30224.2	25884	29305.2	19061.2	18099.6	18917.8	25720.9	14383.5	14909.7	13375.2	14593.2	14443.5	15109.4	14925.9	14956	15790.2	17531.9	16697.2	16990.6	17780.7	17928.5	18787.1	16276.2	16223.1	16899.5	22713.2	15977.9
0	P40142	41	11	248.17	0.200595	1.06718	0.937053	-0.0937981	P1	P7	Transketolase OS=Mus musculus GN=Tkt PE=1 SV=1	16552.7	14544.4	13814.7	14001.5	14018.4	13127.3	12435.2	12909.9	12244.6	18812.1	16612.3	17969.7	18707.6	16957.5	17240.5	13987.9	15916.5	15093.7	15489.8	14544.2	15100.1	15077.7	14937.9	14308	14869.9	11632.9	11552.9	12258.6	11757	12947.2	11519.2	16568.2	16824.6	16755.2	15246	14286.3
0	P19536	24	11	163.353	0.119055	1.14241	0.875339	-0.192086	P1	P7	Cytochrome c oxidase subunit 5B, mitochondrial OS=Mus musculus GN=Cox5b PE=1 SV=1	32760.7	37225.3	33203.3	33846.2	36709.1	35757.9	28987.3	31179.2	34866.9	50810	55027.8	56745.2	26214.1	26639.7	25859.1	37442.6	21905.1	20652.6	21919.8	30130.6	30531.7	31344	33012.7	30136.4	31466.1	33012.1	34914.7	35219.9	33735.7	36684.2	37531	34753.5	36197.2	41236.2	36454.7	31910.2
0	Q9DCD0	30	11	203.33	0.106742	1.13181	0.883541	-0.178631	P1	P7	6-phosphogluconate dehydrogenase, decarboxylating OS=Mus musculus GN=Pgd PE=1 SV=3	11378.7	11550.4	11531.7	11281.5	11130.4	14036.8	10394.4	11077.8	10254.7	17596	20308.4	18499.6	10998	10829.2	11020.1	10481.5	9506.17	10112.6	8929.22	10838.7	10532.2	13179.2	14314.4	11924.8	14455.4	11185.1	10198.1	11700.4	8303.41	9001.35	14615.3	12306.2	11379.5	8669.62	12648.1	11175.1
0	O08810	39	11	259.348	0.37764	1.07238	0.932501	-0.100823	P1	P7	116 kDa U5 small nuclear ribonucleoprotein component OS=Mus musculus GN=Eftud2 PE=2 SV=1	29970.7	27349.2	25918.3	27217.6	27378.3	28336.7	25613	25654.7	25752.3	28291.7	26041.1	26196.3	14505.7	14701.8	14169.1	29467	32658	34459.1	31111.6	14872.2	15787.3	14472	15672.4	15716.9	16213	27693.8	26175.8	29309	29314	29959.3	27851	17950.5	18639.2	18165.6	24785.2	23112.3
0	Q9DBG3	52	11	352.943	0.879283	1.00146	0.998538	-0.00211055	P1	P7	AP-2 complex subunit beta OS=Mus musculus GN=Ap2b1 PE=1 SV=1	11300.2	10883.3	10418.2	9913.24	10415.2	10550.5	9391.11	8967.05	9223.85	14379.6	12891.3	12587.1	14600.1	13215.5	13751.5	9387.06	10464.7	10960.4	10612.8	13061.3	13034	13046.6	12321.2	12058.1	10963	10670.4	9914.84	10441.5	10181.2	10142.7	10059.6	12179.1	11885.5	12313.1	11367.2	11350.6
0	P24270	51	11	335.567	0.0991512	1.05894	0.944343	-0.0826177	P1	P7	Catalase OS=Mus musculus GN=Cat PE=1 SV=4	13296	14029.6	14306.5	14445	14657.3	14568.3	15617.7	15976.9	15847.8	16472.7	16774.4	16697.2	19059.2	19017.1	20016.4	15241.4	14695	15168.4	14757.6	14706.6	15755.7	15388.1	13566.3	14183.4	14107.2	14782.8	15729	15769.3	14660.7	15535.2	14800.9	16221.3	16041.9	16126.2	16001.5	15110.9
0	Q00PI9	32	11	202.664	0.00559532	1.06147	0.942092	-0.0860594	P1	P7	Heterogeneous nuclear ribonucleoprotein U-like protein 2 OS=Mus musculus GN=Hnrnpul2 PE=1 SV=2	21870.5	21027.8	21252.4	21411.1	21605.6	21603	18800.5	19459.3	19982.9	21091.8	21027	20002.9	21740.3	21316.1	21451.9	21538.8	17705.6	17476.8	18032.2	20473.5	20443.6	21661	19468.4	19269.5	20706.2	19499.1	18649	20261.6	18856.5	18679.4	19198.3	20802.1	21988.5	22072.5	20948.9	19735.8
0	Q8CGK3	55	11	376.661	0.35533	1.03261	0.96842	-0.0462946	P1	P7	Lon protease homolog, mitochondrial OS=Mus musculus GN=Lonp1 PE=1 SV=2	14434.9	15288.8	14602	12084.5	12815.3	12936	13333.1	12874.2	13074.2	14544.5	14434.1	14863.9	15730.1	16287.3	15849.6	13104.3	16914.5	18185.3	16820.9	13188.3	12790.6	13817.6	12303.2	12346.5	12456	13582.4	11979.3	12515.3	12146.5	12412.4	11466	14424.4	14625.1	14526.5	14141.1	13694.5
0	P09671	29	11	153.498	0.312644	1.1223	0.891027	-0.166459	P1	P7	Superoxide dismutase [Mn], mitochondrial OS=Mus musculus GN=Sod2 PE=1 SV=3	20100.9	22160.3	22047.2	19555.4	19161.1	17969.9	17090	19903.4	19997.8	8198.11	8455.13	8000.22	18551.3	15935.9	20749	18832.3	10631.1	11115.1	9807.71	10981.7	10297	10581.2	15204.1	14933.8	15923.7	19806.9	21566.6	22095.5	22795	23850.2	24798.4	11094.4	10703.1	11187.9	17294.2	15409.6
0	Q9JHR7	64	11	442.565	0.0102307	1.38721	0.72087	-0.472189	P1	P7	Insulin-degrading enzyme OS=Mus musculus GN=Ide PE=1 SV=1	12948.9	14623.8	15313.3	15203	13033.1	16102.8	13735.6	13802.4	13275.9	25307.4	24754.3	25595.7	8037.14	6941.28	8022.89	17684.8	11388.8	11040.4	8498.52	9621.69	9865.96	10385.7	9623.09	9856.64	9903.15	13212.5	13032.8	13217	12965.5	13768.3	13541.8	9674.68	9562.94	9029.31	15273.9	11010.5
0	O55131	54	11	365.427	0.785314	1.01442	0.985787	-0.0206518	P1	P7	Septin-7 OS=Mus musculus GN=Sept7 PE=1 SV=1	11402.3	10440.1	9054.59	10249	10774.7	10430.7	9796.14	9266.96	9608.62	10797.9	8136.04	9041.37	12613.3	12769.8	12580.3	10045.9	10539.7	10465.7	10777.5	11788	11419.4	11456.7	11122.9	11333.2	11048.3	9100.97	9723.18	9835.16	9386.43	9200.46	8551.53	9996.09	9681.79	9786.3	10438	10289.6
0	P47962	39	11	250.992	2.78793e-07	1.38627	0.721359	-0.471211	P1	P7	60S ribosomal protein L5 OS=Mus musculus GN=Rpl5 PE=1 SV=3	24374.1	25250.8	26186.1	26353.5	27164.7	29531.9	20380.6	19884.2	21456.1	33889.6	32210.5	32907.7	20936.2	21325.8	22996.2	28667.1	16633.4	16216.9	17473.7	17495.8	17956.4	18742	17865.4	17173.5	18615.8	20743.2	21597.2	22412.9	20157.9	20349.5	21391.8	16523.9	16330.3	17900.1	25844.7	18643.3
0	P62270	19	11	145.984	1.75179e-06	1.25186	0.798812	-0.324071	P1	P7	40S ribosomal protein S18 OS=Mus musculus GN=Rps18 PE=1 SV=3	34560.4	32472.8	32785.6	35985.4	37702.5	39364.4	30220.4	32448.3	31706.4	44030.3	45791.7	46770	38339.1	40372.5	40097	39019.6	31024.2	31665.8	32473.5	29461.2	28579.9	30242	28100.2	29295.9	28925.4	33572.4	33498.1	33743.6	28870.6	29837	30968.6	25813	25397.7	29226.8	37604.1	30038.7
0	Q9R1P4	23	11	205.187	1.439e-09	1.32012	0.757507	-0.400669	P1	P7	Proteasome subunit alpha type-1 OS=Mus musculus GN=Psma1 PE=1 SV=1	19304.9	18670.5	20174.6	19353.4	19426.8	20721.6	17729.7	17334.7	18337.5	25843.7	25595.2	25653.6	19938.7	19320.5	21118.9	18295.2	14852.7	15698.6	15685.8	14863.7	15002.6	14714.8	15981.4	15276.1	16863.9	14413.8	15233.2	15530.6	15032.3	14803.4	15835.7	15924.2	15987.1	16813.9	20426.2	15473
0	P14602	28	11	213.77	3.2471e-10	1.48234	0.674611	-0.567872	P1	P7	Heat shock protein beta-1 OS=Mus musculus GN=Hspb1 PE=1 SV=3	95833.7	92306.3	88755.4	84037.4	83677.8	72565.2	90916.7	92730.3	93468.4	80338.4	72156.9	70023.9	78803.2	75766.3	75127.3	97187.2	70928.5	67768.3	65906.6	54449.2	55454.7	52849.7	63292.7	66320.3	66882.8	51473.3	48873.4	49408.3	56794.4	53515.5	56565.3	47597.1	47679.5	44020.8	83980.9	56654.5
0	P24369	29	11	203.743	3.38e-06	1.30398	0.766883	-0.382922	P1	P7	Peptidyl-prolyl cis-trans isomerase B OS=Mus musculus GN=Ppib PE=1 SV=2	32343.4	29128.9	29054.4	26184	24317.5	28304.3	20780.3	22527.3	23794.8	31639.7	28106.4	27777.4	19720	20748.3	21718.4	24741.7	20719.9	19857.7	20349.3	19339.9	19713	19654	20965.7	20822.6	22552.2	20224.7	19530	21015.3	20289.1	20071	22368.8	14854.8	15497.1	16664.6	25680.4	19693.9
0	P26043	87	11	634.576	0.00152727	1.26591	0.789943	-0.34018	P1	P7	Radixin OS=Mus musculus GN=Rdx PE=1 SV=3	30050.8	28181.7	27997.9	31272.4	31201.1	32209.5	29362.9	29393	29300.6	38859.2	39638.6	40253.9	23057.4	22101.2	22738.8	34505	22599.5	25994.4	24344.5	18414.6	18421.6	18820.1	18358.5	17982.9	19323.2	25654.2	26524.7	27045.7	27773.7	26877.4	28969.7	20256.7	27074.4	41130.1	30632.7	24198.1
0	P35979	24	11	153.756	1.60915e-05	1.28629	0.77743	-0.363215	P1	P7	60S ribosomal protein L12 OS=Mus musculus GN=Rpl12 PE=1 SV=2	36545.7	36006.3	41612	37633.9	39830.1	42897.1	30329.9	29932.4	32182.4	51394.3	53977.1	54611.5	43946.6	43501	43425.4	34531.6	33545.9	32887.1	33338.4	30858.8	29670.6	29823.9	33592.7	33665.1	34183.8	28407.4	33567.1	32667.4	30750.1	31297.1	32981.2	29779.5	29998.9	29542.7	40772.3	31697.6
0	P29758	34	11	258.891	0.00131151	1.15373	0.86675	-0.206311	P1	P7	Ornithine aminotransferase, mitochondrial OS=Mus musculus GN=Oat PE=1 SV=1	12505.1	12130.2	11194.1	11827.5	11531.1	9961.23	11093	10909.1	10317.9	12875.8	12611.8	12158.8	14793.6	15103.4	14167.1	13002.6	13412.2	12000.6	11717.6	10664.2	10067.3	10187	10886.9	11269	10940.2	9391.15	9933.28	8600.37	9642.06	9538.88	8896.15	12007.7	11634.7	10506.8	12261.4	10627.6
0	Q80UG5	28	10	150.929	0.299258	1.05324	0.949451	-0.074835	P1	P7	Septin-9 OS=Mus musculus GN=Sept9 PE=1 SV=1	11318.5	10679.9	11566.2	10168.8	11282.3	10922.5	9429.99	9249.06	9431.61	13628.5	13907.8	13227.6	9305.85	8806.83	9321.37	10305.8	10957.5	10892.5	11225.7	9930.58	9438.3	10231.6	10347.7	10138.2	10981.5	11450.8	12404.5	11925.2	10346.8	9831.4	9720	7956.27	8236.82	8293.54	10784.5	10239.4
0	P61982	55	10	331.326	0.389566	1.0364	0.964874	-0.0515876	P1	P7	14-3-3 protein gamma OS=Mus musculus GN=Ywhag PE=1 SV=2	33063.6	32669.9	34476.4	44339.8	41063.4	38970.4	39915.2	39200.9	35058.9	36801.7	36993.3	35875.3	46046.7	44781.4	44213.8	46668.3	28926.4	31585.6	30960.4	38149.5	39273	38077.8	36847.3	39354.9	37581.8	38550.9	42568.7	39515.4	38521.4	40286.8	34179.9	44734.6	42651.4	42239.5	39383.7	38000.3
0	Q6ZQ73	47	10	305.021	0.188909	1.16594	0.857676	-0.221496	P1	P7	Cullin-associated NEDD8-dissociated protein 2 OS=Mus musculus GN=Cand2 PE=1 SV=2	25559.3	22270.8	25673.6	23999.7	24084.3	26934.7	21108.8	21517.1	21550.5	36980.4	34588.4	36970.6	12220.5	12935.4	13963.1	24042.2	33549.1	29309.6	26842.9	21897.3	17769.7	13045	15594	14813.4	15458.7	18139.2	17768.9	19730.9	20482	19399.7	20968.1	27016.3	24092.1	15024.4	24025	20605.6
0	Q501J6	51	10	359.981	0.492222	1.04406	0.9578	-0.0622038	P1	P7	Probable ATP-dependent RNA helicase DDX17 OS=Mus musculus GN=Ddx17 PE=1 SV=1	8037.53	7036.35	6945.93	7147.98	7376.47	8496.68	6635.05	6458.12	7275.41	9286.64	9183.55	10770.7	11581.5	11720.1	11693.6	9456.95	6716.04	6480.59	6058.28	13053.3	12485	11806.3	9342.98	9212.49	9271.45	6666.86	6435	7021.41	5651.4	5505.82	5754.54	9374.89	9075.58	9974.5	8693.91	8327.03
0	P70336	74	10	424.334	0.523436	1.04331	0.958484	-0.0611738	P1	P7	Rho-associated protein kinase 2 OS=Mus musculus GN=Rock2 PE=1 SV=1	31089.3	29430.3	31625.8	32368.8	31276.8	31040.9	24946.4	26072.8	24815.3	42648.6	40759.5	43527.5	26209.6	27217.7	29696.1	29317.1	31252	30162.2	32915.8	27017.2	29403.7	30790.4	30826.1	29063.4	31994	31734	31224.7	31818.4	28533.4	28886.2	29309	28313.7	28493.1	29612.7	31377.7	30075
0	Q8K411	61	10	399.881	0.692864	1.00698	0.99307	-0.0100326	P1	P7	Presequence protease, mitochondrial OS=Mus musculus GN=Pitrm1 PE=1 SV=1	12816.1	13772.9	13492.7	12539.5	12888.1	13150.5	12144.3	12189.6	12445.9	12002.5	12693.3	12277.6	11810.1	11993.9	13164.4	12300.7	14146	14115	14698.1	11665.6	11670.7	12726.4	11327.1	11585.2	13844.4	11761.9	11956.2	12205	11931.4	12476	14369.8	11446.4	11774.5	11620.2	12605.1	12517.8
0	Q8R2Y2	36	10	225.736	0.76219	1.01885	0.981498	-0.0269433	P1	P7	Cell surface glycoprotein MUC18 OS=Mus musculus GN=Mcam PE=1 SV=1	17637.1	17678.2	16443.9	19474.8	19231.5	20904.7	15995.5	15828.7	15685	19345.4	20919.1	18714.1	14266.4	13523.1	14387.6	22396.3	19640.4	19901.7	19508.9	18509.3	18716	19727.1	16521.4	17085.1	15750.7	17483.2	18548.1	17963.4	16017.6	17076.5	15677.6	14490.6	14415.8	14822.7	17652	17325.3
0	Q7TPR4	133	10	825.155	0.872684	1.00884	0.991241	-0.012693	P1	P7	Alpha-actinin-1 OS=Mus musculus GN=Actn1 PE=1 SV=1	5919.8	5709.46	6274.57	5313.07	4906.32	5625.59	5168.14	5416.09	5217.68	6393.19	6568.85	6693.8	9609.87	7799.6	7252.86	4266.14	8835.98	7869.97	7497.47	6235.56	5611.17	5362	7473.64	7967.39	6611.57	4766.69	4717.49	4682.06	4887.74	4907	4997.74	6320.23	5675.33	5015.82	6133.44	6079.71
0	Q9Z1W8	88	10	661.877	6.76704e-05	1.21515	0.822943	-0.281136	P1	P7	Potassium-transporting ATPase alpha chain 2 OS=Mus musculus GN=Atp12a PE=1 SV=3	11826.2	11136.9	10694.1	12382.8	12631.7	9860.69	14679	13336.4	14202.6	17351.3	13629.5	16744.2	13110.8	12661.4	12861.6	12275.4	12608.9	11856	12039	9370.78	10342.7	9868.15	9957.26	9702.07	10306.5	11454.6	11190.1	11880.6	11432.6	11331.8	9934.34	10212	10119.2	10243.9	13086.5	10769.5
0	Q9Z204	34	10	180.552	7.52454e-12	1.42186	0.703306	-0.507775	P1	P7	Heterogeneous nuclear ribonucleoproteins C1/C2 OS=Mus musculus GN=Hnrnpc PE=1 SV=1	9991.19	9090.52	9130.64	9395.6	9398.78	9871.77	8072.69	7921.97	8050.44	10778.5	10803.3	10555	10048.6	9333	8429.98	7865.19	5800.49	5801.85	5330.32	7524.85	6982.29	6355.54	7236.95	6873.58	6436.35	6568.54	6323.05	6480.27	6387.75	6457.11	6267.88	7071.65	6853.43	6931.84	9296.07	6537.99
0	Q9Z1Q5	31	10	233.839	1.54983e-08	1.1409	0.876503	-0.190169	P1	P7	Chloride intracellular channel protein 1 OS=Mus musculus GN=Clic1 PE=1 SV=3	42298.7	41205.9	41347.8	44072.2	41731.4	41668.6	41774.9	40846.3	40380.7	42932.2	41589.8	38574.4	42391.2	43195.3	42961.8	45140.7	41025.2	41399.3	40649.9	37483.8	37402.9	37358	36416.3	37829.4	38072	34851	33843.4	34584.3	33845.9	36206	35122.1	35237.1	35426.9	35992.8	42007	36819.3
0	Q99L47	23	10	148.442	2.51057e-07	1.37631	0.72658	-0.460807	P1	P7	Hsc70-interacting protein OS=Mus musculus GN=St13 PE=1 SV=1	28954.2	29985.3	28251.7	26262.7	25300.3	27170.1	23341.5	23323.9	23855.6	29772.8	28867	28402.8	18190.6	19240.9	20262.6	24608.9	18064.7	19240.4	18941.7	15332.8	15676	16021.3	16510.3	17173	17969.9	19467.8	22045.7	20388.1	19240	21746.7	23406.2	16604.2	15826.6	18038.9	25361.9	18427.5
0	P63028	19	10	84.1337	5.52189e-07	1.27599	0.783707	-0.351614	P1	P7	Translationally-controlled tumor protein OS=Mus musculus GN=Tpt1 PE=1 SV=1	6641.02	6418.06	6273.02	6548.9	6702.04	6806.52	5556.36	6356.53	5882.67	6620.06	6344.58	5880.59	8194.62	8487.9	7929.32	5276.08	5903.27	4951.41	5284.22	5621.46	5621.99	5563.69	5675.93	5734.11	5629.82	5022.69	4232.68	4802.89	4705.77	4866.84	4724.83	5201.76	5152.5	4689.09	6619.89	5188.05
0	P62827	30	10	204.502	6.79561e-06	1.42753	0.70051	-0.513522	P1	P7	GTP-binding nuclear protein Ran OS=Mus musculus GN=Ran PE=1 SV=3	6037.9	7040.95	7160.56	9443.89	9007.8	8844.07	6800.77	7671.79	7541.14	12953.9	11899.1	14423.8	7490.12	6921.32	7079.43	8883.89	5478.48	5646.27	5980.8	5728.37	5615.29	5820.17	6045.45	6194.38	6067.08	6266.16	6708.81	6594.59	6550.56	6309.12	6759.25	5795.52	5926.18	6213.73	8700.02	6094.46
0	Q8BG32	45	10	361.972	3.62228e-05	1.30765	0.764729	-0.386979	P1	P7	26S proteasome non-ATPase regulatory subunit 11 OS=Mus musculus GN=Psmd11 PE=1 SV=3	24883.2	23121.1	24310.7	18551	19418.7	18129.3	20016.5	20042	19410.9	22018.2	20313.2	21651.5	18352.8	18315.8	18239.8	42295.7	17687.5	18298.5	19242.3	17070.8	16055.5	16831.9	15939.5	16053.9	15854.7	15900.1	15732.6	16757.7	16478.1	16972.1	16496.8	16404.7	16469.6	16065.9	21816.9	16684
0	Q61656	65	10	477.474	0.0793505	1.06745	0.936815	-0.0941635	P1	P7	Probable ATP-dependent RNA helicase DDX5 OS=Mus musculus GN=Ddx5 PE=1 SV=2	19315.3	15782.9	16783.1	16365.4	13049.3	13576.7	18243.7	19179.4	20656.3	15470.8	15371.4	15104	15766.4	15743.8	16461.5	15941.1	16729	15593	16029.5	14974.6	15113.6	14938	14509.3	13879.8	15436	16359.5	13068.9	17212.4	16151.8	15884.6	16029.1	14886.9	14623	15562.2	16425.7	15387.8
0	P62082	23	10	126.883	0.00024335	1.22912	0.81359	-0.297626	P1	P7	40S ribosomal protein S7 OS=Mus musculus GN=Rps7 PE=2 SV=1	31104.6	28924.1	29810.1	29787.4	30311.8	29593.9	24686.5	24516.1	25273.9	39312.2	40191.6	41806.8	23867.5	26337.6	26310.1	30230.8	26018.2	26805.2	27083.4	24796.6	24925.7	25798.4	25438.9	25786.2	25718.9	23067.2	26586.1	23307.1	24646.1	25318.5	24099	21635.2	19826.6	20371.4	30129.1	24512.7
0	Q6IRU2	31	10	247.677	0.00487111	1.14287	0.87499	-0.192662	P1	P7	Tropomyosin alpha-4 chain OS=Mus musculus GN=Tpm4 PE=2 SV=3	43096	40231.7	37890.2	37726.8	36741	30905.2	36175.5	36346.1	34464.8	43450.1	38556.1	34372.2	27088.2	26317.3	26957.5	38733.7	32758.2	31240.1	30152.6	29092.5	29110.1	28159.6	31207.9	28832.8	29898.5	33426.3	32389.2	32239.3	35560.8	33779.6	34175.7	29362.4	30093.4	28675.2	35565.8	31119.7
0	P63323	18	10	125.649	0.000374593	1.43271	0.697976	-0.518751	P1	P7	40S ribosomal protein S12 OS=Mus musculus GN=Rps12 PE=1 SV=2	33774.2	32304.9	32975.7	32566.9	33777.3	36367.1	23714.7	23245.6	24595.2	41407.3	42966.6	39145.2	16475.8	16726.3	18415	30343.8	19208.8	19410.5	19742.4	20079.5	20857.4	21946.7	21335.4	20770.5	22678.6	25334.2	25989.2	27125.7	19572.7	20925.4	22187.5	15144.2	16444.5	17212.5	29925.1	20887
0	O08709	21	10	178.289	0.00112528	1.22297	0.817684	-0.290385	P1	P7	Peroxiredoxin-6 OS=Mus musculus GN=Prdx6 PE=1 SV=3	30307.7	28478.4	24645.6	27112.7	28823.7	29701.1	25871.9	26147.4	27658	37545.7	34736.2	38498.4	24820.3	25006.4	25242.5	27578.1	21998	22460.9	21701.9	18150.9	18793.7	18919.9	18235.4	18413	20985.5	23265.5	23702.2	24197.8	26060.3	26796	26779.2	31976	30577.8	32137.4	28885.9	23619.5
0	O88322	48	10	295.026	3.18359e-05	1.25273	0.798257	-0.325075	P1	P7	Nidogen-2 OS=Mus musculus GN=Nid2 PE=1 SV=2	16446.7	15976.2	15295.3	15711.5	15546.5	14202.2	15686.8	16080.2	15655.9	15185.3	15036.8	14213.4	12501.3	11778.9	11467.2	16300.5	12433.6	12014.2	12197.6	10403.6	9992.2	10158.4	9595.87	9538.85	9405.69	13944.5	14038.2	13504.7	14873	14470.3	13738.1	10923.5	10817.3	10861.5	14817.8	11828.4
0	Q60598	69	10	461.244	0.00677719	1.27301	0.785537	-0.348249	P1	P7	Src substrate cortactin OS=Mus musculus GN=Cttn PE=1 SV=2	8924.54	9376.36	6893.38	7148.55	8587.94	8867.04	7545.32	7539.69	8401.77	11648.6	12051.9	11826.7	5258.06	5336.76	5170.42	9689.57	6670.4	7290.91	6436.46	5626.45	5174.4	5992.77	5490.93	6132.15	6198.53	7493.77	7619.39	8410.56	7770.84	7642.1	8130.89	5376.79	5351.74	5846.31	8391.67	6591.97
0	P03930	18	10	80.8682	0.016833	1.22001	0.819664	-0.286895	P1	P7	ATP synthase protein 8 OS=Mus musculus GN=Mtatp8 PE=1 SV=1	43347.3	44395.5	46328.6	48905.4	52513.9	55482.5	36060.6	36338.4	38351.8	71428.1	75136	78696	41944.1	42478.5	44572.7	51251.2	30283.6	31632.8	30719.7	39272.3	38512.3	40993.8	35346.9	34883.8	35109.3	48698.7	49996.2	52261.5	48114	48457.2	49011.7	42731.4	41966	46374.4	50451.9	41353.6
0	P62264	15	9	119.561	1.25971e-09	1.43268	0.697994	-0.518714	P1	P7	40S ribosomal protein S14 OS=Mus musculus GN=Rps14 PE=2 SV=3	22567.9	20386.1	22727.7	28856.3	30520.9	30886.7	23625.2	23087.5	24183.6	33196.8	34383.3	34556.4	26662.9	26099	27586.7	27388.5	17767.2	18155.9	18188.9	17610.2	18017.1	19062.2	17612.1	17841.4	19021.2	20217.9	21451.2	21367.5	19225.8	19584.4	19985.7	19480	18198.6	20140.5	27294.7	19051.6
0	O08677	28	9	197.592	4.35881e-10	1.30912	0.763872	-0.388598	P1	P7	Kininogen-1 OS=Mus musculus GN=Kng1 PE=1 SV=1	18710	17753.1	19123.4	18893	18900.8	19487.8	22549.2	22849.1	22791	20521.7	23481.5	24158.7	20263.6	20393.3	21129.8	20823.1	16788.6	15864.1	15172.9	13775.7	13396.2	13150.3	15359.1	15902.6	16784.8	17696.5	17253	16698.2	16091.4	15777.9	16893.4	15470.9	16200.3	16883.6	20739.3	15842.2
0	Q8BWB1	40	9	293.526	2.60265e-10	1.30459	0.766524	-0.383598	P1	P7	Synaptopodin 2-like protein OS=Mus musculus GN=Synpo2l PE=2 SV=1	48089.5	46806.6	46206.9	47426.5	47429.4	48047.3	45340.5	45995.4	46341	44363	41726.2	40534.5	44620.6	47135.8	47437.6	41207.6	30689.7	29259.7	30919.8	32637	32585	33565.8	33186.2	33772.1	35559.2	35101.2	35462.3	35009.9	33963	34576.8	34421.3	41614.6	42277.8	43792.3	45544.3	34910.8
0	P80316	47	9	300.945	8.61544e-12	1.34677	0.742516	-0.429506	P1	P7	T-complex protein 1 subunit epsilon OS=Mus musculus GN=Cct5 PE=1 SV=1	13270.3	12864.4	12719.8	14343	13145.1	12114.4	12403.1	11732	11964.2	11564.5	10303.9	11596.8	12596.4	12197.6	11585.1	12444.9	10141	8450.46	8374.05	9306.37	9750.31	8392.63	9909.76	9089.25	8959.77	8158.21	9625.69	9063.64	8332.85	10085.7	7992.67	10885	9716.67	8196.88	12302.8	9135.05
0	Q922D8	44	9	258.915	0.805774	1.01978	0.980601	-0.0282615	P1	P7	C-1-tetrahydrofolate synthase, cytoplasmic OS=Mus musculus GN=Mthfd1 PE=1 SV=4	14240.5	13687.3	14667.2	13806.2	14085.4	13723.5	14406.3	13883.5	15186.7	17073.2	19235.7	17738	9530.95	10650.4	10723	14942.3	17759.2	17673.7	18145.8	12233.6	12332.8	12482.4	11352.4	12449.4	12672.6	14307.8	14718.6	14458.3	14386.1	13636.7	14638.5	12590.6	12917.8	12304.6	14223.7	13947.8
0	Q3TTY5	47	9	338.383	6.98546e-05	1.40611	0.71118	-0.491713	P1	P7	Keratin, type II cytoskeletal 2 epidermal OS=Mus musculus GN=Krt2 PE=1 SV=1	20467.8	19319.2	20615.7	18841.7	19249.2	20164.9	16767.3	15857.6	17008.1	16552	17091.2	16439.1	17239.2	18555.2	15896.6	37692.6	10819.9	10961.2	10616.1	12897.9	13133.2	12857	11580.6	11927.5	11350.6	20717.3	21648.5	22200.2	12382.1	12053.4	12981.2	12782.1	11976	13345.2	19234.8	13679.4
0	Q9EQ20	40	9	281.364	0.0234799	1.06283	0.940886	-0.087908	P1	P7	Methylmalonate-semialdehyde dehydrogenase [acylating], mitochondrial OS=Mus musculus GN=Aldh6a1 PE=1 SV=1	15157.1	14450.9	15044	13035.1	14339.6	15566.1	13107.4	13313.1	13167.6	16219.7	16490.7	16433.6	15496.7	15702.2	15474.7	15809.6	15447.1	14182.4	15544.5	13308	13163.8	14196.3	14169.1	13325.5	14097.1	13063.3	12692.9	13183.8	14034.6	13626.5	14311.5	14471.7	14026.8	15932.8	14925.5	14043.2
0	Q9CPP6	16	9	91.0461	0.00175735	1.29727	0.770849	-0.37548	P1	P7	NADH dehydrogenase [ubiquinone] 1 alpha subcomplex subunit 5 OS=Mus musculus GN=Ndufa5 PE=1 SV=3	18534.5	16374.6	14349.4	14994.1	16135	16080.6	13948.9	12517.5	13763	21927.3	22449.8	22789.2	10672.2	11083.2	10235.2	17846.9	12417.3	12963.9	11600.5	10348.9	9645.53	9945.84	11306.6	10552.3	10248.4	14206	14172.6	13647.4	15132.7	14986.6	14724.1	11657.2	11425.9	11029.2	15856.3	12222.8
0	Q9Z2U0	29	9	202.823	0.00294138	1.33112	0.751246	-0.412642	P1	P7	Proteasome subunit alpha type-7 OS=Mus musculus GN=Psma7 PE=1 SV=1	9749.83	9863.99	10640.5	10546.9	11302.3	12517.8	9356.61	9772.4	9461.51	16208	18848.5	17762.6	6782.59	6547.25	7209.9	11477.9	8338.07	7450.06	8274.62	9110.82	8705.29	8788.01	9182.43	9342.47	9157.58	7615.68	7807.24	7818.25	7788.09	7971.6	8972.65	7971.41	7861.95	8321.91	11128	8359.9
0	Q9Z2W0	23	9	176.95	0.00353377	1.08136	0.924761	-0.112848	P1	P7	Aspartyl aminopeptidase OS=Mus musculus GN=Dnpep PE=2 SV=2	5543.01	5801.33	5554.13	6290.43	5931.97	5957.79	5771.24	5313.95	5496.88	5625.1	5672.98	6131.17	4910.22	4982.24	5018.07	5774.96	5797.78	5908.5	5632.06	5072.47	5084.04	5307.62	5196.45	5189.63	5223.2	4785.71	4822.43	4530.15	4989.91	4775.43	5086.4	5736.56	5302.97	4957.13	5610.97	5188.8
0	P18572	19	9	123.078	1.47054e-08	1.23448	0.810061	-0.303898	P1	P7	Basigin OS=Mus musculus GN=Bsg PE=1 SV=2	37671.5	36027.9	38125.5	38063.9	37639.8	37357.8	34084.4	33773.9	34999.4	38838.7	36893.4	38411	32767.7	32147.1	33721.4	33122.5	25289.2	25247.2	25568.8	30842.8	30838.7	30958.1	30538.1	31047.8	32455.2	30705.4	30622	32087.4	28557.7	28431.6	31323.1	24575.9	25307.5	28377	35852.9	29043
0	Q3U0V1	43	9	296.949	4.42446e-12	1.42702	0.700762	-0.513003	P1	P7	Far upstream element-binding protein 2 OS=Mus musculus GN=Khsrp PE=1 SV=2	15256	15082.2	13351.6	12654.3	13792.5	12412.6	11562.1	12483.8	12631.4	12926.2	14363.3	13331.9	14422.3	14127.4	14789.7	10835.4	9324.68	9095.4	8936.94	10121.6	10268	10639.1	9529.91	9845	9782.47	8155.29	8489.39	8536.36	8201.67	8181.52	8471.3	9669.17	10482.9	10995.8	13376.4	9373.69
0	Q9WTM5	37	9	283.518	2.62908e-07	1.19986	0.83343	-0.262868	P1	P7	RuvB-like 2 OS=Mus musculus GN=Ruvbl2 PE=2 SV=3	11165.3	11833.4	11593.9	12230.5	13215.4	12492.2	11845.3	12330.9	12554.9	13293.8	13276	13340.3	10160.6	10412.4	9992.03	14583.2	9349.39	10638.1	10362.2	10084.7	10074.8	9972.67	9973.86	10532.2	10252.8	9682.79	9311.3	9940.66	10340.5	10810.8	10672.2	9607.05	10402.7	10187.2	12145	10122
0	P57776	32	9	234.285	7.59163e-08	1.30972	0.763525	-0.389254	P1	P7	Elongation factor 1-delta OS=Mus musculus GN=Eef1d PE=1 SV=3	24628.1	25368	27065.2	23469.1	25467.7	24014.5	24746.5	25031.1	25229.5	27671.3	27239.8	28811.4	18764.1	18864.3	19533.7	23061.3	16230.5	15904.7	15846	18134.4	18257	19100.8	20574.9	20209.9	19961.3	18212.4	18991.7	19603.8	19854.5	19600	21177.5	17702	16275.1	18471.3	24310.3	18561.5
0	Q99L45	27	9	179.11	0.0652208	1.24871	0.800828	-0.320437	P1	P7	Eukaryotic translation initiation factor 2 subunit 2 OS=Mus musculus GN=Eif2s2 PE=1 SV=1	43420.4	39794.3	40972.2	40862.7	40410.4	40520.8	29630.5	29564.4	30097.8	39201.5	34148.4	34345.3	16352.3	16649.7	15966.7	35216.6	34512.4	35979.4	36010.1	17488	16602.4	16245.3	17385.5	16537.9	16606.2	36739.6	35368.8	36834.4	37437.7	36236.3	37662.9	15197.8	16273.2	15811.3	32947.1	26385
0	P15116	40	9	284.883	0.0522075	1.14383	0.874256	-0.193873	P1	P7	Cadherin-2 OS=Mus musculus GN=Cdh2 PE=1 SV=2	49590.9	46353.5	46628.5	45678.1	45899.2	48306.4	45235.8	46899.2	45337.1	46533.6	51670.2	50379.3	32362.3	31752	30482.9	42719.5	42406.4	45970.8	44057.4	29934.8	28886.2	29051.9	26696.4	26538.4	24563.9	48493.8	48723.2	50091.9	49552.7	48943	48134.5	35409.8	33363	33390.9	44114.3	38567.2
0	Q9CZ44	34	9	222.645	0.216442	1.03571	0.965519	-0.0506239	P1	P7	NSFL1 cofactor p47 OS=Mus musculus GN=Nsfl1c PE=1 SV=1	30175.3	28005	27834.6	29956.2	30574.5	31753.1	30057.6	28717.2	29048.3	29190.2	28391.9	24387.3	29939.9	29134.5	30678	32994.1	27241.4	27459.3	25343.5	26652.7	25134.5	26193.1	26397.5	26429.3	27523.2	33277.9	32729.9	32765.8	32084.3	32340.1	31490.5	26079.2	25791.4	26494.4	29427.4	28412.7
0	Q922R8	26	9	194.229	1.61732e-07	1.28092	0.780692	-0.357175	P1	P7	Protein disulfide-isomerase A6 OS=Mus musculus GN=Pdia6 PE=1 SV=3	26940.8	25446.2	26296.5	25194.6	25183.3	25296	23032.7	23716.2	23151.1	27414.1	24994.9	27422.6	18915.7	18333.3	20067.8	22670	18317.6	18097.3	18682.3	16566	16319.4	17308.9	17981.1	17106.3	18734	19914.2	20173.4	20829.5	21459.9	21480.8	20769.6	17787.9	17969.7	17827.5	24004.7	18740.3
0	P68254	46	9	292.023	0.0428518	1.11581	0.896211	-0.15809	P1	P7	14-3-3 protein theta OS=Mus musculus GN=Ywhaq PE=1 SV=1	21692.2	25316.6	24270.6	28461	27656.3	27539.7	28406.9	27984.6	24369.1	26335.7	26483.6	25878	38984	39133.6	37143.4	28899.8	26867.3	23671.5	24663	28989.2	30223.6	28024.2	27474	27661.5	25672.1	23245.9	24435.8	22155	23586.3	24095.3	20257.6	28285.4	27895.7	25128.8	28659.7	25685.1
0	Q62318	44	9	270.322	3.71368e-05	1.23669	0.808608	-0.306487	P1	P7	Transcription intermediary factor 1-beta OS=Mus musculus GN=Trim28 PE=1 SV=3	11587.6	10999.8	10050.3	10577.3	10509.3	10709	9287.15	9088	8924.15	12767.6	13875	12983.3	12941.8	12920.2	13205.9	9434.55	9126.31	8913.12	9043.13	9716.58	9661.64	9867.05	10331.9	9639.61	10839.6	7957.78	7763.65	7767.05	8143.68	8394.6	8096.87	9371.07	9779.1	9203.86	11241.3	9089.81
0	Q9CX34	32	9	206.382	3.59254e-05	1.2778	0.782597	-0.353659	P1	P7	Suppressor of G2 allele of SKP1 homolog OS=Mus musculus GN=Sugt1 PE=2 SV=3	19841.2	18113.5	18570.4	16366.3	16818.9	16475.4	15635.4	14525.2	15329.7	15068.2	15180.1	14472.1	11623.6	11512.1	11730.3	16148.1	12346.6	12623.6	12315.9	11509.8	10598.6	10880.7	10229.4	10234.1	11398.8	13559.2	13976.3	15066.6	13437.6	13997.8	14301.6	10517.3	10299	10532.5	15463.2	12101.4
0	Q922U2	64	9	377.727	2.10098e-05	1.33767	0.74757	-0.41972	P1	P7	Keratin, type II cytoskeletal 5 OS=Mus musculus GN=Krt5 PE=1 SV=1	7282.27	7995.85	8699.98	8445.58	8929.03	9729.19	7484.17	7353.57	8080.7	9585.19	10083.2	10730.4	6034.64	6409.3	6650.68	10062.8	5390.66	5772.5	5981.76	7504.27	7235.43	7727.67	4993.54	4679.7	5426.54	7133.36	6956.47	7338.09	6680.75	6762.37	7076.09	5386.97	5167.69	5109.34	8347.29	6240.18
0	Q8R001	19	9	109.844	0.162232	1.04841	0.953825	-0.0682037	P1	P7	Microtubule-associated protein RP/EB family member 2 OS=Mus musculus GN=Mapre2 PE=1 SV=1	14120.8	15256.5	14238.5	16671.3	16051.3	15239	14341.2	13860.1	12844	14964.6	13698.4	13159.9	13022.2	13702.7	11522.7	14533.6	14967.2	13789	15005.6	13008.2	12299.9	11266.9	12173	12168.7	10716.8	14298.2	14195	13815.8	15024.8	15361.4	12950.9	14742.8	14279	13763.2	14201.7	13545.9
0	Q9JHI5	37	9	247.712	0.0784222	1.09081	0.916753	-0.125395	P1	P7	Isovaleryl-CoA dehydrogenase, mitochondrial OS=Mus musculus GN=Ivd PE=1 SV=1	19424.7	18954.9	21303	19817.5	18957.7	20328.7	14676.5	14644.5	14338.6	23874	23039	21853.7	17756.2	19176.1	20036.7	15478.7	15196.9	16251.7	16012.8	16662.2	16237.7	17580.1	17903.8	17733.5	19350.3	16603.6	16629.9	17454	16346.8	17060.2	16577.7	20049.7	19855.3	19673.2	18978.8	17398.9
0	Q60737	26	8	165.658	0.0635249	1.10989	0.900989	-0.150419	P1	P7	Casein kinase II subunit alpha OS=Mus musculus GN=Csnk2a1 PE=1 SV=2	2982.04	2914.73	2986.2	2783.01	2641.14	2759.98	2983.86	2932.02	3159.14	3250.84	4154.4	4052.4	2402.44	2882.5	2638.63	3851.18	3046.17	2910.68	2716.96	2759.05	2345.36	2831.18	2554.59	2611.36	2761.38	3010.63	3144.25	3003.21	3198.08	3283.13	3532.23	1950.63	2018.28	2369.42	3085.91	2780.37
0	Q2TPA8	32	8	256.051	0.0438968	1.12496	0.888919	-0.169876	P1	P7	Hydroxysteroid dehydrogenase-like protein 2 OS=Mus musculus GN=Hsdl2 PE=1 SV=1	18511.1	16859.3	17181.9	17927.9	15999.4	17104.8	14802.7	15507.1	14809.8	23829.5	22589.1	24264.1	14097.1	13452.5	12938.3	16910.5	17648.4	17136.3	15687.2	14658	14447	14242.9	14994.6	15130.3	13989.8	16644.5	16160	16525.9	16318.5	15713.4	15929.6	14450.6	13532.3	13585.4	17299.1	15377.5
0	Q9CR62	38	8	247.888	0.0660675	1.08988	0.917528	-0.124176	P1	P7	Mitochondrial 2-oxoglutarate/malate carrier protein OS=Mus musculus GN=Slc25a11 PE=1 SV=3	11513.8	11444.9	12564.9	12169.7	12631.4	12449.8	10705.5	10492.5	10187.8	15483.5	15473.9	16078.8	11692.5	11481.4	11700.8	10617.7	12374.2	11594.7	12216.2	10012.4	9707.65	10466.8	9247.61	8856.34	10380.9	11654.1	11599.7	12273	12312.9	11774	12447.6	12005.9	12125.8	11976	12293	11279.2
0	P20108	20	8	113.7	0.0224945	1.32593	0.754188	-0.407004	P1	P7	Thioredoxin-dependent peroxide reductase, mitochondrial OS=Mus musculus GN=Prdx3 PE=1 SV=1	14029.1	12584.2	13673.5	20938.9	16238.7	23670.7	14313.2	13814.9	19249.3	37810.3	38034.4	32468.6	19314.4	16253.9	14367.9	20618.4	13775.7	12626.9	13430.4	12948.1	12687.1	12525.7	13448.9	14531	14657.2	15496.1	19758.8	19514.2	18289.4	20080.6	18793.7	14482.1	15351.4	15372.2	20461.3	15431.6
0	Q9JIF0	29	8	204.695	0.00560938	1.27305	0.785512	-0.348294	P1	P7	Protein arginine N-methyltransferase 1 OS=Mus musculus GN=Prmt1 PE=1 SV=1	13364.3	13126.9	11374.8	14040.1	14169.9	12028.8	13637.9	13907.5	12270.6	13250.2	12487.6	10666.3	25191	23986.8	21712.7	11195.2	15427.9	14776.6	13952.3	11467.1	12080.4	12167.2	12334.8	12822.2	12264.6	10702.8	10420	9506.62	10629.3	10332.9	9026.07	10164.5	10509	10332.1	14775.7	11606.5
0	Q811U4	41	8	260.71	0.00665095	1.09607	0.912346	-0.132346	P1	P7	Mitofusin-1 OS=Mus musculus GN=Mfn1 PE=1 SV=3	5673.97	5187.43	5770.26	5249.82	5227.63	6382	4323.41	4754.68	4664.39	4679.58	4873.48	5943.55	4652.55	4553.4	4958.89	4836.08	5186.95	5093.37	5212.63	4662.03	4949.77	5047.67	4270.13	4532.2	4481.91	4456.96	4440.66	4410.1	4539.68	4178.14	4650.4	4603.79	4466.56	4705.01	5108.19	4660.44
0	Q6IFZ6	67	8	494.249	0.365838	1.04462	0.957285	-0.0629789	P1	P7	Keratin, type II cytoskeletal 1b OS=Mus musculus GN=Krt77 PE=1 SV=1	14207.4	13502	12362.2	12581.7	12784.3	14707.4	11739.8	11105.8	12926.9	15047.1	16908.5	17130	11692.4	10818.3	10499.9	13008.9	13874.9	13501.3	13678.5	11352.5	11606.3	12445.3	12746.6	12795.9	14183.3	12840.1	13214	14229.4	12372.7	11921.7	12207.2	11051.9	11323.1	11915.3	13188.9	12625.6
0	Q91W50	46	8	328.192	0.00171761	1.3288	0.752559	-0.410123	P1	P7	Cold shock domain-containing protein E1 OS=Mus musculus GN=Csde1 PE=2 SV=1	12491.2	11307.8	10073.1	8995.1	8757.08	9405.03	8841.3	9169.42	9107.71	9240.99	7670.37	8107.03	4510.31	4848.77	4707.3	7724.81	6675.04	6357.38	5894.19	6095.31	6029.47	5840.44	6576.34	6724.5	6623.15	5821.1	6112.51	5727.99	6821.41	6566.41	5828.16	7187.56	6756.07	6621.78	8434.83	6347.71
0	P30416	38	8	262.238	0.337896	1.06551	0.938518	-0.0915442	P1	P7	Peptidyl-prolyl cis-trans isomerase FKBP4 OS=Mus musculus GN=Fkbp4 PE=1 SV=5	25088.5	24884.3	26144	22957.6	24192.6	24505.1	19541.2	20327.4	20733.4	32272.5	33395.6	33907.5	30871.9	31214.3	33198.1	22405.1	20030.6	18709.9	19757.7	27791.4	28015	28190.8	27369.6	27570.4	29328.8	22820.2	23184.6	24509	22228.8	22288.3	23727.1	26961	27541.4	29378.9	26602.4	24966.9
0	P47911	25	8	146.53	0.900445	1.03346	0.967622	-0.0474851	P1	P7	60S ribosomal protein L6 OS=Mus musculus GN=Rpl6 PE=1 SV=3	14500.4	15163.9	14939.9	21250.6	21975.6	23243.8	14548.7	14841.4	15157.2	29308.5	30107.1	31834.5	17819.2	18021.9	18293.2	22131.8	23359.8	22360.8	23340.8	17211.8	17478.6	18079	14487.1	13744.8	15376.3	22698.8	22802.6	25073.6	19342.4	19330.5	20074.6	18943.9	18490.6	19563.3	20196.1	19542.2
0	P70296	27	8	158.624	4.44785e-05	1.34997	0.74076	-0.432923	P1	P7	Phosphatidylethanolamine-binding protein 1 OS=Mus musculus GN=Pebp1 PE=1 SV=3	32000.6	33091.8	28881.8	31372.9	32409.1	37779.2	25627.8	25666.4	26805.3	43619	50142.9	52656.7	34416.2	36055.1	35640.8	30286.3	19927	20751.6	20321.5	28339.6	28768	27608.2	27097.4	26484.9	24890.3	23653.2	24833.2	25280.3	24342.4	24813.3	24874.3	30195.9	29755.5	31785.2	34778.2	25762.3
0	P51660	41	8	299.514	0.984779	1.00068	0.999322	-0.000978009	P1	P7	Peroxisomal multifunctional enzyme type 2 OS=Mus musculus GN=Hsd17b4 PE=1 SV=3	7619.72	7026.86	5095.82	5418.44	6295.6	7213.19	5827.33	5575.63	5817.31	6658.18	4702.79	5069.38	5427.32	5355.21	5332.5	6039.66	7069.48	7571.28	5536.46	6163.88	5907.8	5626.34	5413.24	6095.23	5588.13	5987.72	5476.79	6042.52	4886.88	5336.34	4763.63	7420.94	5752.55	5573.06	5904.68	5900.68
0	P39447	40	8	217.533	0.000147333	1.48185	0.674833	-0.567398	P1	P7	Tight junction protein ZO-1 OS=Mus musculus GN=Tjp1 PE=1 SV=2	4969.91	4768.38	4638.54	4230.96	4924.27	4642	4326.95	4191.93	3902.53	5352.86	4124.19	5614.75	2424.81	2192.47	2086.68	2969	2154.5	2164.98	2262.93	2682.48	2630.7	2612.15	2613.2	2602.85	2767.69	3332.48	3641.25	4007.92	2720.8	2697.79	2480.65	2598.07	2656.9	2993.3	4085.01	2756.7
0	Q60668	26	8	187.115	0.000211353	1.42955	0.69952	-0.515562	P1	P7	Heterogeneous nuclear ribonucleoprotein D0 OS=Mus musculus GN=Hnrnpd PE=1 SV=2	3209.52	4167.78	4205.81	4583.68	4273.59	4346.94	4210.04	3667.48	4767.1	6856.67	7233.36	7605.41	3826.67	4321.45	3578.64	5329.67	5526.94	4701.07	4756.27	3008.42	3051.11	2216.89	2884.24	2653.61	2267.25	3195.5	3102.49	2836.14	3088.14	3412.2	3568.55	3687.52	3333.66	2663.62	4761.49	3330.76
0	Q9CQH3	24	8	164.788	0.00209969	1.13942	0.877636	-0.188305	P1	P7	NADH dehydrogenase [ubiquinone] 1 beta subcomplex subunit 5, mitochondrial OS=Mus musculus GN=Ndufb5 PE=1 SV=1	5652.19	5112.81	5481.81	5088.2	5614.42	5567.86	5304.56	5276.04	5165.09	4371.05	4262.17	4929.26	4591.89	4759.37	4596.09	5495.85	4329.15	5108.08	4496.48	4168.98	4483.59	3890.68	3475.05	3347.72	3619.4	4675.24	4281.58	4552.41	5282.91	4860.05	5288.43	4757.52	4567.81	5054.8	5079.29	4457.77
0	Q9CXZ1	22	8	156.377	0.367095	1.079	0.926784	-0.109696	P1	P7	NADH dehydrogenase [ubiquinone] iron-sulfur protein 4, mitochondrial OS=Mus musculus GN=Ndufs4 PE=1 SV=3	33112.1	26951.6	28274.9	42199.5	38125.6	37894.2	33919.4	28542.5	30650.8	48171.5	45391.7	37630.6	22964.5	21959.9	23574.7	42228.7	22482.2	33958.7	25455.6	24981.9	26198	26299.1	24068.5	24325.9	26863.9	44798.6	39780.3	44423.6	41391.7	42138.6	40795.4	24086.6	28061.7	24571.2	33849.5	31371.2
0	Q9Z2U1	15	8	112.652	3.1119e-09	1.2747	0.7845	-0.350155	P1	P7	Proteasome subunit alpha type-5 OS=Mus musculus GN=Psma5 PE=1 SV=1	19082.2	18899.3	20648.7	19745.8	21494.4	20964.2	19720.4	20208	20498.4	25190.9	25920.2	26322.4	20411.6	20017.7	20698.6	21122.7	14348.3	15689	14411.9	16999.9	16482.1	16890.7	17222.6	17967.9	18444.4	16132.3	16212.6	16974.9	17402.1	16527.7	17850	16904.3	16936.7	17508.2	21309.1	16717
0	Q8BSY0	40	8	257.862	0.205617	1.04203	0.959669	-0.0593913	P1	P7	Aspartyl/asparaginyl beta-hydroxylase OS=Mus musculus GN=Asph PE=1 SV=1	14595.3	12732.3	14635	13049.3	12818.4	12969.5	11291.4	11444.6	12346.4	10746.4	13965.6	13000.2	11111.6	11228.6	11845.2	14027.9	12215.8	11375.8	10869.5	12556	13108.6	13282.4	13686.6	13605	13037.7	11525.7	12622.5	11455	10799.4	11016	12105	11385.1	11638.9	11592.2	12613	12104.3
0	Q91VM9	27	8	203.23	0.244232	1.04184	0.959844	-0.0591284	P1	P7	Inorganic pyrophosphatase 2, mitochondrial OS=Mus musculus GN=Ppa2 PE=1 SV=1	12632	12500.2	12531.7	12951.3	11859.7	12202.7	11835.1	11563.5	12184.5	11848.8	11350.5	12841.1	12996.4	12696.8	12772.4	12182.3	10725.7	10742.8	10957	10218.4	9599.04	9728.55	9012.15	8525.49	9383.23	12846.8	12926.8	13709.8	13975.9	13905.9	14056.1	13378.6	14311.3	14666.5	12309.3	11815
0	Q9R1P0	23	8	152.019	2.92024e-07	1.3533	0.738937	-0.436478	P1	P7	Proteasome subunit alpha type-4 OS=Mus musculus GN=Psma4 PE=1 SV=1	21490.5	20895.9	19421.7	22395.2	21272.3	23394.4	21240.9	21315.2	20611.7	32662.4	33200.8	34687.5	20951.1	22654.3	22518.5	24039.8	18444.6	16820.2	18006.7	17372.5	16495.7	16967.5	16356.3	17809.7	17327.7	17820.8	18292.4	17219.3	18588.1	18564.4	18704.2	17688.3	17314	18390.7	23922	17676.8
0	Q63918	28	8	185.534	7.46758e-07	1.22215	0.81823	-0.289421	P1	P7	Serum deprivation-response protein OS=Mus musculus GN=Sdpr PE=1 SV=3	38415.3	39440.6	38407.4	35457.1	37330.4	39551.5	36675.3	36979.2	35715.6	46885.2	45012.9	48461.3	36161.1	35758	35463.2	39469.8	37374.4	32308.4	29845.5	28817.4	28254.3	28959.7	30459.4	29159.6	28972.5	36272	32958.3	34953.3	35438.6	33480.2	35038.7	32076.2	29608.6	31510.2	39074	31971.5
0	A2AMM0	20	8	133.301	0.157764	1.09616	0.912276	-0.132458	P1	P7	Muscle-related coiled-coil protein OS=Mus musculus GN=Murc PE=2 SV=1	10503.7	9450.03	10732.8	9803.19	10196.7	12727.6	8141.86	8277.66	8581.52	13504.1	12668.9	12109.4	7784.63	7898.28	8043.42	8764.48	8172.55	7454.94	7069.68	7005.04	7284.91	7587.36	8265.34	8671.42	9445.62	10768.1	11009.2	11167.2	10658.2	10324.5	11513.4	9296.96	8746.4	8935.7	9949.27	9076.47
0	Q61584	36	8	244.335	0.483131	1.02232	0.978169	-0.0318449	P1	P7	Fragile X mental retardation syndrome-related protein 1 OS=Mus musculus GN=Fxr1 PE=1 SV=2	3650.95	3607.18	3689.67	3770.97	3965.65	3825.01	3530.99	3473.25	3638.56	3499.29	2935.09	3345.39	3167.9	3374.11	3298.84	3479.95	3790.34	3350.63	3159.04	4238.06	4063.06	4231.53	3965.02	4343.61	3964.53	3663.64	3603.78	3773.1	3225.35	3000.43	2912.22	2298.86	2127.28	2192.35	3515.8	3439.05
0	Q8K4Z5	42	8	271.464	0.48881	1.02939	0.971454	-0.0417828	P1	P7	Splicing factor 3A subunit 1 OS=Mus musculus GN=Sf3a1 PE=1 SV=1	4108.55	4206.03	4424.97	3602.77	3578.41	3628.57	3792.02	3994.12	3814.42	2939.61	3377.46	3041.5	4680.97	3901.84	4639.35	3767.36	3569.14	3614.56	3763.05	3244.84	3310.03	3184.16	5383.61	5549.54	5636.49	3420.72	3472.53	3375	3265.29	3331.69	3309.35	3238.08	3314.85	3227.29	3843.62	3733.9
0	P99027	18	8	80.718	4.38807e-07	1.23158	0.811967	-0.300508	P1	P7	60S acidic ribosomal protein P2 OS=Mus musculus GN=Rplp2 PE=1 SV=3	103021	89974.1	93883.7	94183.3	99663	92077.6	98638.1	97326.4	100994	93563.4	90467.7	84429.1	86441.2	85723.7	91423.3	111998	73491	77380.6	76231.3	71560.8	69634.9	73251.6	73880	73177.6	71467.3	83280	89572.8	88776.8	89989.5	86624.1	89214.8	64864.4	64944.6	65463.7	94613	76822.6
0	O09061	21	8	187.291	0.501667	1.02567	0.974975	-0.036563	P1	P7	Proteasome subunit beta type-1 OS=Mus musculus GN=Psmb1 PE=1 SV=1	12210	13325.4	12801.5	12894	12582.7	12378.5	11708.7	11282.7	10814	14891.1	15420.9	15003.1	13595.4	14854.4	14166	12980.5	14463.4	15054.8	15091.6	12365.1	12566.7	13128.8	13913.2	14078.2	14698.4	9990.23	10344.2	10485.3	11474	11348.6	10815	13974.9	14066.7	13475.5	13181.8	12851.9
0	Q9ESW4	23	7	141.87	0.00050908	1.28421	0.778691	-0.360877	P1	P7	Acylglycerol kinase, mitochondrial OS=Mus musculus GN=Agk PE=1 SV=1	3110.36	2985.19	3294.59	3037.55	3194.76	3460.72	2017.52	2066.12	2165.94	3208.9	3806.93	3683.06	2273.42	2221.7	2267.16	2512.93	2673.9	2444.37	2054.84	2425.95	2130.4	1710.26	2183.46	1793.35	1921.5	2101.55	2594.9	2307.09	2281.52	2371.62	2682.61	2106.86	1999.56	1906.28	2831.68	2205
0	Q99MD9	38	7	245.168	0.0025003	1.1923	0.838716	-0.253746	P1	P7	Nuclear autoantigenic sperm protein OS=Mus musculus GN=Nasp PE=1 SV=2	3719.94	3314.29	3792.21	3980.37	4663.95	4588.01	3146.76	3622.62	3436.13	3983.92	4082.3	3991.88	3425.2	3535.32	3680.41	4196.22	2495.12	2398.56	2153.77	3794.85	3478.75	3914.91	4163.04	4195.56	4341.8	3071.43	2918.77	3141.28	2554.73	2536.37	3025.88	3137.14	3166.43	3218.98	3822.47	3205.97
0	P10518	13	7	73.6052	0.00230995	1.28086	0.780726	-0.357111	P1	P7	Delta-aminolevulinic acid dehydratase OS=Mus musculus GN=Alad PE=1 SV=1	3829.23	3232.85	3540.02	3784.14	4160.69	4216.47	3211.52	3121.23	3318.68	4746.57	4744.38	4718.09	3658.8	3631.03	4106.27	2262.97	1589.94	1757.02	1790.86	2834.63	2785.95	3166.33	3083.93	3361.42	3146.63	2732.45	2722.97	3501.3	3303.17	3102.97	3459.99	3547.79	3308.73	3751.48	3767.68	2941.53
0	Q60605	27	7	211.029	0.000676051	1.11463	0.897159	-0.156564	P1	P7	Myosin light polypeptide 6 OS=Mus musculus GN=Myl6 PE=1 SV=3	5520.87	5437.13	4826.66	4980.46	5131.54	5276.05	5146.1	5194.65	5217.49	4937.35	6082.45	5999.74	4633.63	4433.87	4801.71	4985.59	5077.43	5500.25	4311.17	4831.06	4599.38	4665.31	4651.01	4752.47	4537.31	3880.09	3976.24	4245.55	4459.74	5003.87	4745.5	4809.09	4771.43	4556.95	5162.83	4631.88
0	P50247	33	7	242.061	0.303929	1.05487	0.947981	-0.0770702	P1	P7	Adenosylhomocysteinase OS=Mus musculus GN=Ahcy PE=1 SV=3	6127.35	5954.79	5928.96	6247.34	5496.37	6017.35	5256.31	5196.39	5292.56	5752.83	5130.27	5307.53	7496.11	8201.95	7735.08	5768.5	7114.32	6807.5	6773.22	5858.86	5958.99	6044.37	4397.86	4642.4	4499.59	5377.09	5255.35	5854.77	4675.58	5558.86	4894.52	6320.53	6468.89	6849.39	6056.85	5741.78
0	Q99PT1	23	7	163.175	0.337385	1.03408	0.967046	-0.0483433	P1	P7	Rho GDP-dissociation inhibitor 1 OS=Mus musculus GN=Arhgdia PE=1 SV=3	19051.3	18922.7	18125.9	18897.4	18767	19887.9	21058.5	21314.7	21536.8	16527.4	17093.3	16931.7	23072.4	21675.5	23210.3	19623.4	20080.6	21075.1	20926	18246.3	18179.8	18873	20749.9	19778.2	22745.3	16638	17396.1	18178.7	17451.7	17461.3	17642.9	18723.7	19452.6	19855.1	19731	19080.8
0	P35564	28	7	200.35	0.00167235	1.37445	0.727566	-0.458849	P1	P7	Calnexin OS=Mus musculus GN=Canx PE=1 SV=1	15886.4	15137.1	15541.6	17695.7	16074.6	16188.9	15216.7	15371.9	15458.5	10669.2	9187.52	9924.08	8398.28	8270.27	8246.24	14811.8	10595.9	10680.6	10358.2	9130.8	9363.78	9026.28	7896.06	7657	7762.27	13101.9	12748.2	13065	11591.2	10919.9	10469.9	6293.16	6446.83	6482.25	13254.9	9643.84
0	Q6PHZ2	30	7	214.003	0.548528	1.02035	0.980053	-0.0290678	P1	P7	Calcium/calmodulin-dependent protein kinase type II subunit delta OS=Mus musculus GN=Camk2d PE=1 SV=1	13940.1	14148.3	13423.2	17220.5	17398.6	15712.3	15089.1	12795.4	13727.7	16965.3	15649.6	16021.8	16671.9	17142.9	15360.5	15528.7	16481.6	16533.6	14740.3	15192.1	14556.5	14276.8	14250.2	14841	12610.4	16459	14847.4	13635.1	16484.2	14570.5	12398.2	17373	17103	15754.4	15424.7	15117.1
0	P10649	25	7	192.94	8.88664e-05	1.42242	0.703028	-0.508347	P1	P7	Glutathione S-transferase Mu 1 OS=Mus musculus GN=Gstm1 PE=1 SV=2	4466.53	4121.5	4090.76	4782.35	4883.99	4859.3	4202.54	4592.49	4116.05	3386.57	3310.5	3853.59	7816.7	7945.98	8259.86	4518.8	2862.92	3520.19	2785.49	3407.46	3615.59	3678.4	3636.28	3653.65	3603.61	3255.03	3462.99	4044.28	3484.22	3539.26	3300.02	3190.32	3715.34	3890.67	4950.47	3480.32
0	Q91ZA3	42	7	306.526	0.805544	1.00938	0.99071	-0.0134659	P1	P7	Propionyl-CoA carboxylase alpha chain, mitochondrial OS=Mus musculus GN=Pcca PE=1 SV=2	6376.43	5567.16	5220.8	5804.25	5810.29	5340.59	5007.93	5636.87	5028.39	4786.13	4261.36	4113.91	4379.92	4364.09	4462.62	5092.99	5531.53	5514.25	4865.74	5071.71	6266.09	5374.11	4515.47	4617.83	4453.37	5176.23	5137.75	5925.5	5981.71	5337.16	5280.66	3692.42	3939.77	3879.87	5078.36	5031.18
0	O08529	20	7	119.534	0.000251561	1.25239	0.798471	-0.324688	P1	P7	Calpain-2 catalytic subunit OS=Mus musculus GN=Capn2 PE=2 SV=4	4757.49	5383.58	4338.25	4720.05	4417.2	4135.98	3622.48	3801.48	2962.73	5965.2	5788.82	5630.15	3735.26	4340.24	4042.26	3509.32	3786.2	3827.14	3756.13	3561.96	3422.31	3564.27	3656.75	3830.55	3598.08	3397.74	3117.5	3686.1	3026.62	3371.22	2917.57	3830.88	3777.64	3784.39	4446.9	3550.72
0	Q8BGQ7	32	7	207.673	0.000874507	1.13918	0.877827	-0.187991	P1	P7	Alanine--tRNA ligase, cytoplasmic OS=Mus musculus GN=Aars PE=1 SV=1	5029.28	4903.52	4610.29	5380.46	5168.2	4914.64	5595.04	5699.48	5465.99	5627.95	5112.17	5011.92	6094.55	5676.92	5367.38	5724.72	5766.63	5352.67	5517.94	5073.17	5127.18	4556.47	5243.41	5349.32	4477.76	4213.57	4283.37	3872.37	4118.98	4476.97	3745.58	4681.44	4511.66	3951.46	5336.41	4684.44
0	Q9EPC1	19	7	146.435	6.97291e-09	1.32173	0.756587	-0.402422	P1	P7	Alpha-parvin OS=Mus musculus GN=Parva PE=1 SV=1	9894.66	10805.4	11201.2	10326.3	9302.47	10200.4	9188.33	9243.87	9306.29	12872.9	13034.1	12048.5	8817.59	8742.44	9195.14	8809.18	7411.19	7339.86	7289.85	7376.73	7127.54	7395	7730.82	7604.79	8488.33	8046.66	8022.34	8316.87	7960.25	8327.15	8384.95	6964.92	7352.71	7589.73	10186.8	7707.21
0	Q9D0R2	32	7	195.111	0.934018	1.19434	0.837282	-0.256214	P1	P7	Threonine--tRNA ligase, cytoplasmic OS=Mus musculus GN=Tars PE=1 SV=2	8015.44	6970.87	4657.85	11769.1	10820.4	5758.27	15321.4	14818.3	10728.7	3345.52	2259.95	1328.53	14199.9	14426.1	12662.9	15547.9	9213.77	8519.54	8980.12	6102.62	5989.55	5875.26	5315.54	5376.99	4620.12	8048.19	7658.74	6180.36	11936.9	10347.3	7697.39	11935.2	10392.9	9579.26	9539.45	7987.21
0	Q9D6U8	20	7	134.425	0.757265	1.0433	0.958498	-0.0611528	P1	P7	Protein FAM162A OS=Mus musculus GN=Fam162a PE=2 SV=1	7588.91	6761.3	6674.23	7247.75	7519.46	7613.85	6338.36	6463.07	6515.31	6354.74	6898.19	8041.45	15527.1	15826.2	17024.3	5817.11	5653.6	4859.18	5025.4	11671.8	12399.8	12184.5	10437.5	10500.9	11143.9	5970.89	5978.99	6134.12	5057.51	5304.64	5186.86	10283.9	10608.3	10632.8	8638.21	8279.71
0	P70372	25	7	179.973	0.00844756	1.10305	0.906578	-0.141496	P1	P7	ELAV-like protein 1 OS=Mus musculus GN=Elavl1 PE=1 SV=2	10685.8	10991.4	7840.21	9558.13	11551.9	12080.1	10997.5	11401.1	12007.3	12913.9	13237	10395.1	12495.5	12521.4	12292.8	11203.2	11070.4	10574.8	10182.2	9986.99	9615.68	9717.7	9701.69	9520.23	10511.7	11123.3	10670.6	10280.9	10363.8	10754.2	10397.8	10394.7	10731.7	10199.5	11385.8	10322.1
0	O35381	21	7	135.304	4.44642e-09	1.45503	0.687269	-0.541053	P1	P7	Acidic leucine-rich nuclear phosphoprotein 32 family member A OS=Mus musculus GN=Anp32a PE=1 SV=1	47420.4	64513	46929.2	42676.5	53898.6	56697.3	41307.8	40865	36954	56733.6	61095.6	57514.4	43499.2	51267.7	47151.7	34947.5	33440.5	33530.1	33802.3	35668.3	31531.2	33476.8	36418	35228.4	36937.3	31486.6	32499.7	30811.7	32636.7	33174.2	29176.1	35037	35633.2	35274.8	48967	33653.5
0	O08663	22	7	168.001	0.0223953	1.25063	0.799598	-0.322652	P1	P7	Methionine aminopeptidase 2 OS=Mus musculus GN=Metap2 PE=1 SV=1	10256.8	7987.12	8154.02	6710.88	6935.18	6827.42	6811.57	6049.11	6365.56	15027.7	15290.5	13376.5	7293.49	7511.54	7203.47	7132.97	7719.45	7934.92	7709	6539.87	6259.97	6154.36	6607.88	6622.35	6602.39	6932.14	7381.73	7052.56	6793.97	6720.62	7015.86	6973.75	6404.67	7552.14	8683.36	6943.2
0	Q8BZF8	27	7	196.13	6.22709e-06	1.20516	0.829762	-0.26923	P1	P7	Phosphoglucomutase-like protein 5 OS=Mus musculus GN=Pgm5 PE=1 SV=2	6989.53	6465.84	6315.36	6530.53	7007.04	6857.76	6767.86	6825.7	6497.79	5443.72	5229.27	5140.05	6649.35	6729.61	6613.73	7174.24	5917.03	5238.55	5303.17	6110.49	5691.63	5456.85	5919.6	6008.93	6318.37	5210.09	4771.18	4677.96	5352	4854.65	4847.15	5086.85	4848.13	4757.65	6452.34	5353.91
0	Q8K1Z0	19	7	107.933	0.0169624	1.23742	0.808135	-0.307333	P1	P7	Ubiquinone biosynthesis protein COQ9, mitochondrial OS=Mus musculus GN=Coq9 PE=1 SV=1	8396.69	9761.93	9393.9	9524.36	10908.9	11597.4	7713.37	8668.3	8374.65	14808.2	14203.5	15777.9	7136.6	7191.82	7105.56	9513.2	6343.21	6601.94	6129.14	6268.53	6583.57	6218.53	6848.57	7198.6	7015.03	9686.29	9713.51	10000.4	10366.2	9978.71	10710.5	8653.01	8159.64	9058.13	10004.8	8085.2
0	Q4VAA2	17	7	107.74	0.296774	1.03261	0.968416	-0.0463014	P1	P7	Protein CDV3 OS=Mus musculus GN=Cdv3 PE=1 SV=2	3616.88	3812.64	3569.92	3396.96	3765.32	3477.15	3856.46	3934.83	3846.79	3679.21	4014.88	4460.3	4059.02	3479.57	4031.15	3689.85	3304.33	3631.14	3292.85	4577.91	4494.94	4479.42	3798.44	3995.4	3639.57	3038.25	3172.32	3686.46	3189.89	3401.97	3297	3730.71	3663.17	3727.05	3793.18	3673.38
0	Q9CQZ5	16	7	126.614	0.0362335	1.07495	0.930276	-0.104269	P1	P7	NADH dehydrogenase [ubiquinone] 1 alpha subcomplex subunit 6 OS=Mus musculus GN=Ndufa6 PE=1 SV=1	20284.5	19149.5	20646.4	20418.9	20544.1	20452.9	16766.9	17091.7	17685.3	22182.9	21210.2	23016.2	16635.8	16880.6	18075.5	16776.7	17152.2	18161.4	16748.7	17237	17186.3	16965.7	16686.4	16553	17992	18291	19646.6	19628.8	19215.1	19838.5	20499	16750.8	17272.4	16325.2	19238.6	17897.2
0	P47757	31	7	210.436	0.26455	1.10456	0.905335	-0.143477	P1	P7	F-actin-capping protein subunit beta OS=Mus musculus GN=Capzb PE=1 SV=3	7196.26	7075.13	7841.9	8508.01	8564.32	7816.08	7459.8	6955.47	7222.03	11642.1	12068.7	11903.4	5639.98	5757.03	5134.9	9010.28	7406.22	7298.69	7490.23	7265.49	7113.54	7050.57	8086.82	7782.19	7990.56	7355.55	6674.32	7333.45	7524.35	7412.73	7104.98	6578.95	7339.39	7388.69	8112.21	7344.26
0	Q9WUR2	32	7	214.257	0.20383	1.0605	0.942953	-0.0847429	P1	P7	Enoyl-CoA delta isomerase 2, mitochondrial OS=Mus musculus GN=Eci2 PE=1 SV=2	11431	12333.1	11988.9	12193.2	12504.5	12317.3	11613.6	11761.2	12308.6	18902.2	16569.8	15138	11427.3	11747.7	12856.8	12631.1	13585.2	12112	13304.3	10733.7	11407.8	11832.1	10768	10659.7	11971.7	13855.6	13523.8	14057.9	11887.4	12066.3	11833.3	12030.2	12356.9	12372.7	12982.8	12242.1
0	Q62465	23	7	140.651	0.144747	1.07253	0.932378	-0.101013	P1	P7	Synaptic vesicle membrane protein VAT-1 homolog OS=Mus musculus GN=Vat1 PE=1 SV=3	8819.56	8650.8	6766.23	7901.76	8956.44	8824.56	8583.48	8600.12	8421.8	8549.61	11357	9103.4	10338.9	10451	9214.17	7946.66	6562.4	6550	6052.85	8472.79	7509.14	10143.2	7675.47	7245.11	8007.17	10276.1	10086.1	7801.46	7865.34	8102.62	9350.44	7240.08	9722.75	10793.6	8905.35	8303.15
0	Q7TNG5	25	7	139.25	2.92717e-05	1.38628	0.721353	-0.471223	P1	P7	Echinoderm microtubule-associated protein-like 2 OS=Mus musculus GN=Eml2 PE=2 SV=1	3580.52	3574.86	3738.39	3936.85	4039.94	4439.47	3349.63	3326.23	3515.51	5926.22	6170.32	6291.72	3861.49	3901.1	3395.36	3941.16	4011.13	3901.1	3413.83	3292.47	3014.62	2548.21	2703.92	2406.83	2239.22	2792.35	2879.55	2707.66	2745.69	2700.15	2937.35	3671.79	3494.27	2902.69	4186.8	3020.16
0	Q6ZWX6	15	7	104.479	0.00391009	1.12843	0.886185	-0.174321	P1	P7	Eukaryotic translation initiation factor 2 subunit 1 OS=Mus musculus GN=Eif2s1 PE=1 SV=3	8203.14	10021.9	8749.14	7958.82	8202.22	8899.55	8319.59	8386.25	8294.83	10716.6	9903.61	8973.64	7362.4	7092.92	7562.21	8078.42	7732.31	7747.7	7554.38	6817.33	7132.77	6824.91	6019.86	6237.76	6502.73	8179.89	8682.83	8429.56	8149.04	9010.63	8338.34	7687.2	7441.06	7820.97	8545.33	7572.74
0	A2AL36	47	7	256.303	0.00878221	1.20411	0.830488	-0.267969	P1	P7	Centriolin OS=Mus musculus GN=Cntrl PE=2 SV=2	29103.2	29687.6	28172.9	30520.1	32367.8	34737.6	31946.9	31858.6	30886.3	35345.2	34677.3	31472.1	24616.7	24848.8	25591.3	26446.2	27886.9	31215.3	28284.9	17995.6	18525.6	18964.2	18749.4	19941	20224	34711.8	32095.7	34901	31682.3	31860.1	33474.4	16250.8	17183.8	16645.7	30142.4	25032.9
0	Q80TV8	45	7	253.139	0.00606322	1.27108	0.786731	-0.346057	P1	P7	CLIP-associating protein 1 OS=Mus musculus GN=Clasp1 PE=1 SV=2	5718.16	6754.48	7475.1	7838.49	8406.07	8572.69	8560.86	9073.81	8883.48	12785.3	13596.2	14486.7	6278.69	7024.22	8636.27	7560.79	6281.5	6774.96	7973.13	5897.51	6047.63	7550.15	6118.08	6646.9	8979.89	6232.22	7080.6	6814.91	6634.08	7390.6	10825.5	6096.26	5743.26	6284.63	8853.21	6965.1
0	Q9WV32	23	6	176.083	2.56777e-06	1.28681	0.777115	-0.363799	P1	P7	Actin-related protein 2/3 complex subunit 1B OS=Mus musculus GN=Arpc1b PE=2 SV=4	8921.24	8545.06	9741.7	9110.57	8910.11	8347.67	7985.81	8159.79	8270.47	11751.6	11479.8	12029.7	8350.86	8292.33	8482.66	8696.01	6360.89	6391.2	5688.66	6810.27	6782.44	7040.94	6455.81	6571.94	6706.62	8221.72	7748.23	8169.12	8030.32	8083.27	8717.08	6544.45	6392.64	7865.77	9192.21	7143.41
0	P84104	22	6	151.906	3.57601e-07	1.24424	0.803703	-0.315265	P1	P7	Serine/arginine-rich splicing factor 3 OS=Mus musculus GN=Srsf3 PE=1 SV=1	17123.5	16382.5	17944.1	16529	16846	17557.3	16086.6	16409.9	16585.9	19807	19101.1	19215.2	17509.5	17776.1	19181.3	14841.8	13343.4	13028.7	12516.1	14208	14084.7	14753.8	17279	16901.9	18436.5	12221.9	12872.6	12941.7	12654.8	12794.2	13366.7	13318.5	13038.1	14408.5	17431	14009.4
0	Q99MR6	31	6	179.685	9.02507e-09	1.29637	0.771385	-0.374478	P1	P7	Serrate RNA effector molecule homolog OS=Mus musculus GN=Srrt PE=1 SV=1	4208.67	4663.41	5351.54	4677.42	5019.38	5390.64	4192.19	4545.5	4678.14	5633.24	4284.69	3933.55	5419.41	4951.59	4968.04	4593.75	3485.37	3974.51	3042.51	3691.12	3980.31	3952.87	4137.55	4203.61	4207.73	3630.75	3185.83	3410.04	3499.64	3557.04	3458.23	3584.96	3607.27	3787.63	4781.95	3688.72
0	P07744	37	6	203.822	5.06686e-09	1.3256	0.754378	-0.406641	P1	P7	Keratin, type II cytoskeletal 4 OS=Mus musculus GN=Krt4 PE=1 SV=2	14496.5	13374.8	14803.8	14850.2	15670.7	16477.9	13322.3	13488.5	12768.3	18079.5	17752.2	19329.6	15468.8	15261	17458.9	13162.5	10253.6	10324.3	10574.1	10578.7	10850	11591.7	12182.7	11562.8	12392.8	11284.1	11537.7	11711.8	11641	11538	12098.6	12738.6	12521.2	13193.2	15360.3	11587.5
0	Q5FWK3	25	6	164.337	0.322103	1.08236	0.923904	-0.114185	P1	P7	Rho GTPase-activating protein 1 OS=Mus musculus GN=Arhgap1 PE=1 SV=1	16541.3	14184.6	13849.4	15373.8	16072.3	17418.3	10618.9	10585.3	9545.28	19315.5	19674.4	20615	16766.5	16790.4	18304	13595.1	11532.5	12190.3	12206.3	14941	15948.5	15992.2	16839	17643.6	18573.1	11510.1	11602.6	11750.4	12569.8	11497.3	11232.1	16489.8	18059.3	18490.5	15578.1	14392.7
0	O70251	16	6	111.968	0	1.36194	0.734246	-0.445664	P1	P7	Elongation factor 1-beta OS=Mus musculus GN=Eef1b PE=1 SV=5	29658.6	28329.7	32362.9	29192.2	28746.3	28201	29936.8	29504.7	28943	29681.5	29618.9	28948.8	27113.5	27539.9	29296.7	28653.1	19939.7	21547.5	21086.8	21191.9	19797.4	20131.4	19892.2	20205.6	20711.4	22774.4	23042.4	22800.2	22913	22723.7	22919.6	20114.4	20701.9	22210	29108	21372.4
0	P59999	19	6	128.322	2.50733e-12	1.28337	0.779197	-0.359939	P1	P7	Actin-related protein 2/3 complex subunit 4 OS=Mus musculus GN=Arpc4 PE=1 SV=3	17890	16116.2	16668.7	17420.4	17510.4	16871	15924	15852.6	15475.2	19769.6	19411.8	18271.1	18593.1	18797	19263.5	15746.1	13903.8	14071.7	14131.5	14271.9	13721	14122.9	13692.2	13364.9	14882.7	12577.2	13302.8	12363.3	12871.4	13094.9	14183.4	13514	13712.9	13297.1	17473.8	13615.5
0	P32020	30	6	232.106	0.0800787	1.07988	0.92603	-0.110869	P1	P7	Non-specific lipid-transfer protein OS=Mus musculus GN=Scp2 PE=1 SV=3	10321.1	10347.8	10430.9	9665.96	9949.32	10215.2	9691.1	9793.22	9765.14	14314.6	13524.8	14632.1	10759.1	10909.6	11061.3	9999.2	8290.71	9091.57	9128.69	10277.5	10186.7	10263.1	10810	10825.6	12041.6	9444.23	9429.07	9880.06	10010.8	9952.9	10670	10462.7	10693.9	11249.1	10961.3	10150.5
0	Q8VED5	49	6	282.39	1.68668e-06	1.32206	0.756396	-0.402786	P1	P7	Keratin, type II cytoskeletal 79 OS=Mus musculus GN=Krt79 PE=2 SV=2	2365.39	2552.79	2407.43	2595.17	2798.55	2552.55	2949.07	2931.96	2660.46	2409.55	3408.59	3535.22	1944.38	2255.17	2012.84	2464.11	1990.65	2074.22	1721.78	2435.37	2209.21	1858.22	1842.94	1800.36	1709.68	2151.47	2046.39	1726.04	2015.05	2228.62	1719.18	2175.4	1886.76	2014.96	2615.2	1978.13
0	Q9R0P3	21	6	170.538	0.0158248	1.11235	0.899	-0.153608	P1	P7	S-formylglutathione hydrolase OS=Mus musculus GN=Esd PE=1 SV=1	15572	15581	15457	15149.4	15006.8	12713.7	13311	13344.2	14152.9	15907.3	17060.8	17488.9	11814.4	11425	11649.8	14754.4	15032.2	16049.3	15778.4	12226.5	12411.9	12714.6	11069.5	11907.9	11316.5	13465.1	12897.9	13397.7	12938.4	12763.7	12536.1	11799.1	11661.8	13042.3	14399.3	12944.9
0	Q3THS6	21	6	128.921	0.515419	1.04814	0.954072	-0.06783	P1	P7	S-adenosylmethionine synthase isoform type-2 OS=Mus musculus GN=Mat2a PE=2 SV=2	26001	24633.9	21302.1	21370.9	19032.2	16443	23589.9	25050.6	20941.2	15247.1	14015	12796.5	12936.5	12921.5	13821.7	28570.6	21474	23128.5	22693.8	11907.6	11740.1	12124.3	11049.4	11091	11148.4	25896.8	26316.4	24643.9	25608.2	27980.2	24957.2	13667.4	13226.8	12655.1	19292.1	18406.1
0	P19253	16	6	127.134	0.0201547	1.23813	0.807672	-0.308159	P1	P7	60S ribosomal protein L13a OS=Mus musculus GN=Rpl13a PE=1 SV=4	5521.93	5405.4	5848.2	7287.71	7641.85	8463.66	5227.18	5267.69	5380.86	10701.8	10857.6	11128.5	5097.92	5189.16	5793.6	8206.82	6413.09	6146.4	5530.19	5724.49	5577.04	6123.44	5124.59	5125.98	5237.15	5880.72	6563.66	6963.57	5285.86	5453.77	5950.98	4995.44	5466.67	5130.26	7063.74	5705.18
0	B2RXS4	39	6	225.934	0.0254449	1.32364	0.755495	-0.404506	P1	P7	Plexin-B2 OS=Mus musculus GN=Plxnb2 PE=1 SV=1	8038.15	8060.12	8678.3	8185.62	8483.61	9144.98	7855.27	8051.35	8051.87	14539.5	15612.3	15579.9	4751.7	4545.05	4812.97	8642.51	6668.9	6469.69	6549.35	6911.34	6713.57	6663.4	5649.73	5640.74	5428.23	8013.05	8033.83	8419.45	7950.65	7561.68	8183.65	5342.97	5505.45	5862.78	8939.58	6753.8
0	P00416	10	6	38.8658	0.0359993	1.13766	0.879001	-0.186064	P1	P7	Cytochrome c oxidase subunit 3 OS=Mus musculus GN=mt-Co3 PE=3 SV=2	25514	27459.9	30485.3	30356.9	33110.2	33968.3	27081.3	28168.5	29070.1	27946.3	29000.4	29920.9	22995.3	22087.7	23449.3	31260.6	19728.6	19536.5	20706.2	19166.4	19291.6	19572.8	19580.7	18738.5	20300.2	30859.1	32254.2	32124.3	34035.9	35842.7	37539.9	22552.5	22319.2	22699	28242.2	24824.9
0	Q9CZX8	18	6	135.849	0.00705952	1.11657	0.895602	-0.15907	P1	P7	40S ribosomal protein S19 OS=Mus musculus GN=Rps19 PE=1 SV=3	8044.32	7871.17	8233.8	9107.15	9135.16	9669.78	7475.73	7573.7	7599.86	9657.88	9936.86	9772.3	7764.73	8207.49	8519.87	8802.48	8723.59	8865.35	8493.41	9168.16	9119.16	9317.53	6980.94	6893.39	6519.47	7462.8	7573.37	7702.13	7144.34	7459.07	6827.54	6463.23	6739.58	6956.71	8585.77	7689.43
0	Q9CQM9	24	6	188.82	0.389961	1.03851	0.962921	-0.0545107	P1	P7	Glutaredoxin-3 OS=Mus musculus GN=Glrx3 PE=1 SV=1	13851.8	11160.5	10916.1	11635.9	12908.1	11969.8	13249.7	12591.7	12449.6	16319.3	16263.4	16530.3	14125.4	14801.3	12976	11925.1	15568.7	13131.7	13845.8	13223.3	11702.4	11728.1	12359.7	13370	12894	11984.6	12108.3	12235.5	12612.5	12883.8	12142.1	14679.4	13563	11437	13354.6	12859.4
0	Q6NXH9	45	6	328.953	0.386821	1.06963	0.9349	-0.0971165	P1	P7	Keratin, type II cytoskeletal 73 OS=Mus musculus GN=Krt73 PE=1 SV=1	7527.95	7497.01	7946.8	7300.53	6977.35	5741.32	9314.61	9215.43	9083.42	7355.71	7269.39	5136.14	10111.5	10270.5	11609.6	10055	8299.27	7961.03	8488.31	6516.04	6861.37	8418.05	7939.24	8421.05	10516.8	6168.89	6097.12	6258.13	6738.73	6968.53	9442.14	7951.15	7981.76	8238.68	8275.77	7737.01
0	O08528	44	6	325.368	0.151313	1.06805	0.936289	-0.0949742	P1	P7	Hexokinase-2 OS=Mus musculus GN=Hk2 PE=2 SV=1	13810.6	13241.3	13846.4	11885.6	12923.1	12143.3	12031.2	12333.8	12605.4	15598	16116.8	15947	16570.4	16587.7	16446.7	11986.9	13769.6	15133.2	13585.2	13716.5	14100.3	13939.8	15017.3	14805.9	15067.7	10720.6	11153	11376.6	11018.5	10667.8	11590.6	13247.5	13199	13913.5	14004.6	13112.4
0	O55023	18	6	135.684	0.350019	1.03962	0.961889	-0.0560571	P1	P7	Inositol monophosphatase 1 OS=Mus musculus GN=Impa1 PE=1 SV=1	16753.3	18681	16440.4	16143.6	16995.1	17682.1	13743.5	14481.2	14115.1	16788.1	17419	17491.8	18873.7	19375.5	19258.6	13361	12627.2	13494.1	13513.3	18590.2	15578.1	14247.3	16924.9	18525.5	16066.3	18373.7	18903.1	17027	16772.6	15988.4	16827.3	16173.6	15295.7	14651.6	16725.2	16087.8
0	O35737	40	6	316.874	0.206818	1.07139	0.933367	-0.0994841	P1	P7	Heterogeneous nuclear ribonucleoprotein H OS=Mus musculus GN=Hnrnph1 PE=1 SV=3	10448.9	9999.67	6948.27	12600	10874.2	10309.5	10125.3	9002.04	8629.84	11160	8267.17	10271.9	10144.2	9502.33	8797.32	12840.8	10868.9	11387.1	10802.2	10277.4	9036.85	7130.69	8365.95	7957.6	6331.08	10194.6	8945.04	8988.64	11302.8	9589.23	8620.77	10227.1	9690.62	8206.96	9995.09	9329.08
0	P97371	23	6	161.047	0.261311	1.04572	0.956276	-0.0645013	P1	P7	Proteasome activator complex subunit 1 OS=Mus musculus GN=Psme1 PE=2 SV=2	16886.8	15094.8	14689.4	15318.9	14573.4	16124.1	12818.6	13002.1	13522.6	17565.4	16024.5	17921.1	13076.6	12866.8	12440.9	15213.4	16133.2	16019.6	15906.9	12341.9	12243.1	12293.9	12740.6	12810.7	13054.5	15431.4	14468.7	14809.6	15308.1	15587.2	15173	14104.5	13528.7	13161.2	14821.2	14173.2
0	Q9CPV4	22	6	139.052	0.279689	1.05578	0.94717	-0.0783041	P1	P7	Glyoxalase domain-containing protein 4 OS=Mus musculus GN=Glod4 PE=1 SV=1	2888.87	3182.5	3433.35	4334.97	4073	4079.03	2997.39	2978.17	3209.12	4387.41	4030.46	4110.85	3685.13	3663.94	3300.97	3363.69	4353.94	3720.78	3397.68	3518.44	3892.28	3828.9	3340.63	3030.12	2824.41	2897.03	3042.8	2970.53	2971.16	2749.61	2643.93	3885.98	4139.39	4295.66	3607.43	3416.85
0	Q8BU30	32	6	193.172	0.0746645	1.15485	0.865914	-0.207705	P1	P7	Isoleucine--tRNA ligase, cytoplasmic OS=Mus musculus GN=Iars PE=2 SV=2	4418.26	4222.99	4029.08	3664.93	3930.39	3730.76	3155.66	3263.17	3429.96	3677.85	2995.67	3043.18	6307.3	6265.08	6204.38	3521.88	4038.48	3952.59	3934.89	4303.15	3768.78	4197.49	3494.34	3438.11	3338.58	3299.78	3232.64	3376.48	3027.24	3294.4	3199.35	3537.81	3527.04	3197.12	4116.29	3564.35
0	Q920Q6	20	6	130.821	4.77449e-06	1.23974	0.806622	-0.310035	P1	P7	RNA-binding protein Musashi homolog 2 OS=Mus musculus GN=Msi2 PE=1 SV=1	10552.3	9365.24	8957.73	7825.04	7315.61	8262.36	7582.47	8473.93	7559.31	7833.86	7169.98	7577.4	7220.47	6736.31	7726.28	8291.38	5495.69	5690.1	5281.07	7560	7572.13	8110.9	6443.55	6431.06	6360.11	5956.63	5631.7	6097.66	6546.3	6617.89	6277.69	6787.14	6957.03	6745.07	8028.11	6475.65
0	Q9D880	20	6	151.995	1.14398e-05	1.19778	0.834875	-0.260368	P1	P7	Mitochondrial import inner membrane translocase subunit TIM50 OS=Mus musculus GN=Timm50 PE=1 SV=1	6494.11	6330.37	6320.31	5941.28	6266.22	6839.6	5224.21	5596.63	5852	6568.91	6007.05	6394.84	5345.85	5504.89	5950.9	6429.77	4757.91	5357.62	5007.47	5393.94	5709.15	5738.19	5505.14	5890.52	5673.2	4932.91	4650.29	5346.51	5142.62	5074.85	4847.47	3949.64	3992.06	4199.15	6066.68	5064.92
0	Q91VW5	107	6	585.894	3.94881e-05	1.49227	0.670121	-0.577507	P1	P7	Golgin subfamily A member 4 OS=Mus musculus GN=Golga4 PE=1 SV=2	6460.69	5986.67	6315.33	6776.84	7033.61	7772.12	5639.55	5593.74	5584.65	9690.1	9651.18	10756.2	4198.87	4188.06	4484.57	7107.5	4231.37	3963.1	4492.04	3861	3531.06	3796.85	3955.49	4160.69	4293.63	5233.9	5091.55	5373.18	5683.52	5766.06	5776.41	3939.82	3657.06	4039.76	6702.48	4491.47
0	Q91YN9	20	6	118.231	5.87072e-05	1.31458	0.760699	-0.394601	P1	P7	BAG family molecular chaperone regulator 2 OS=Mus musculus GN=Bag2 PE=1 SV=1	3613.65	3141.59	3350.09	3710.6	4352.75	3311.56	3467.13	4079.71	2342.92	4220.06	2887.74	4194.72	3269.37	3383.02	3434.74	2799.47	2298.35	2054.48	2194.99	2603.53	2858.6	2669.49	2403.84	2237.99	2463.05	2337.21	2317.46	3258.09	2245.47	2766.18	2181.01	3394.04	3759.41	3503.58	3472.44	2641.49
0	Q8JZN5	38	6	261.135	0.000110441	1.23183	0.811799	-0.300806	P1	P7	Acyl-CoA dehydrogenase family member 9, mitochondrial OS=Mus musculus GN=Acad9 PE=1 SV=2	8878.18	7364.05	8256.62	8278.82	9608.81	9284.45	6976.6	7213.16	7048.68	9402.93	11026.2	10444.8	8817.55	8501.79	9056.34	8002.52	5089.28	5654.51	5632.51	7260.54	7219.77	7558.12	7182.39	7003.41	7498.12	6535.35	7164.31	6574.03	6833.22	6821.36	6981.58	7796.01	7961.71	9413.03	8635.09	7009.96
0	Q78ZA7	25	6	172.586	0.955613	1.0043	0.995717	-0.00619212	P1	P7	Nucleosome assembly protein 1-like 4 OS=Mus musculus GN=Nap1l4 PE=1 SV=1	14310.1	13110.1	13083.2	13253.1	13408.4	12289.4	11952.6	11826.5	11661.6	14900.4	14455	14152.2	17260.1	17849.2	17245.3	13107.6	13974.7	13656.2	13982.3	15262.1	15652.5	15850.4	15512.4	15102.3	15765.3	11921.1	11346.5	11414.9	12501.9	12598.5	11393.1	15073	14874.7	14887.4	13991.5	13931.6
0	Q8BGC4	15	6	95.8809	0.000120326	1.19565	0.836363	-0.257799	P1	P7	Zinc-binding alcohol dehydrogenase domain-containing protein 2 OS=Mus musculus GN=Zadh2 PE=1 SV=1	14650.2	17062.4	14689	12881.7	12791.6	15212.8	12662.5	12993.7	13717.6	11526.1	12567.6	12222.8	10746.8	10975.8	11071.7	11999.2	12033.6	10858.4	10270.3	9243.02	10320.6	9919.35	9941.32	9839.48	9486.84	11965.1	11304.9	12919.8	12568.7	12430.8	11910.9	9657.99	10382.8	10440	12985.7	10860.8
0	P18242	23	6	154.73	0.000148221	1.1402	0.877041	-0.189283	P1	P7	Cathepsin D OS=Mus musculus GN=Ctsd PE=1 SV=1	33149.2	33835.6	37937.3	34217.8	33930.8	32571.6	29648	30543	30095.4	40917.4	40417.7	40036.4	35036.7	34437.4	36677.8	32274.6	28301.5	28520.5	27865.5	30396.1	29579.2	31074.6	32831.4	34066.1	36914.9	28562.8	27929.2	31058	29825.9	29937.3	30353.1	30347.6	30093.6	30662.3	34732.9	30462.2
0	P43276	17	6	96.2329	0.0110407	1.3937	0.717515	-0.478919	P1	P7	Histone H1.5 OS=Mus musculus GN=Hist1h1b PE=1 SV=2	10357.2	9914	9414.48	20369.2	21861.9	24397.5	12366	12850	13699.5	26529	28550.8	29529.1	16698	17108.1	19447.6	24471.3	10511	12152.2	10758	11667.9	12024.1	12498.7	9405.23	9406.97	10065.9	17302.6	18251.3	19517.4	14237.2	14464.9	15666.5	13847.2	13068.8	15348.9	18597.7	13344.1
0	Q61247	13	6	82.9794	0.533272	1.0116	0.988533	-0.0166385	P1	P7	Alpha-2-antiplasmin OS=Mus musculus GN=Serpinf2 PE=1 SV=1	4939.1	5419.44	5353.14	4950.15	5531.71	5451.83	5936.21	6229.75	5685.08	6896.62	6828.37	6435.61	5200.45	4886.08	4788.03	5619.34	3877.72	4062.17	4208.3	7830.55	7462.5	7983.5	8399.87	8024.31	7915.27	5411.62	4841.69	5336.64	4750.24	4400.54	4421.78	3726.8	3803.86	3799.46	5634.43	5569.82
0	Q9Z130	22	6	173.111	0.000684694	1.22849	0.814008	-0.296884	P1	P7	Heterogeneous nuclear ribonucleoprotein D-like OS=Mus musculus GN=Hnrnpdl PE=1 SV=1	11758	10255.7	9845.74	9741.68	10100.5	10560	9380.19	9739.96	9166.19	9524.28	9385.23	9027.35	10635.7	10839.4	9194.38	10686.1	12469.5	15327.9	10671	6746.82	6920.63	6517.02	6520.14	6484.23	6708.08	7998.16	7640.32	7554.66	7845.93	7490.55	7723.72	7972.14	7101.34	6683.23	9990.02	8131.96
0	Q6R0H7	42	6	285.308	0.00021664	1.17854	0.848509	-0.236998	P1	P7	Guanine nucleotide-binding protein G(s) subunit alpha isoforms XLas OS=Mus musculus GN=Gnas PE=2 SV=1	6207.88	6006.2	5800.53	6274.34	6837.45	7371.77	5389.62	5841.07	6073.22	6730.7	7068.8	6864.03	5905.4	5894.21	6025.7	6825.23	5076.25	5314.88	5343.87	5990.48	6197.25	6258.53	6417.9	6077.65	6819.05	4332.72	4861.21	5155.23	4911.72	5175.9	5118.85	4382.75	4259.18	4829.28	6319.76	5362.37
0	P62631	67	6	271.075	0.52647	1.11106	0.900045	-0.151931	P1	P7	Elongation factor 1-alpha 2 OS=Mus musculus GN=Eef1a2 PE=1 SV=1	4482.4	4769.31	4961.12	7714.39	8759.11	8889.94	5720.5	6043.85	5998.15	11640.6	12630.4	11767.8	5263.2	4992.8	4987.05	7193.78	8577.25	8166.79	8030.32	5305.98	5680.71	5552.32	5677.9	6030.48	5570.76	5380.83	5786.15	5664.86	5862.66	5734.07	6317.97	7978.45	7516.02	8434.52	7238.4	6514.89
0	Q8BTI8	56	6	309.427	4.6125e-06	1.28768	0.776591	-0.364773	P1	P7	Serine/arginine repetitive matrix protein 2 OS=Mus musculus GN=Srrm2 PE=1 SV=3	61272.2	67983.5	67422.6	70443.1	74332.8	69445.7	61664.9	60492.7	61580.5	70875.8	66723.6	68971.9	50287.9	48843	49393	63466.1	58522.6	54430.7	57787.6	45145.2	47040.9	44381	38969.9	39098.4	38061.9	53067	53995.5	56356.7	52971.5	51951	52331.8	46385.9	45723.5	48975.4	63325	49177.6
0	Q9QYA2	10	6	83.2227	0.746438	1.01266	0.987498	-0.0181508	P1	P7	Mitochondrial import receptor subunit TOM40 homolog OS=Mus musculus GN=Tomm40 PE=1 SV=3	4939.4	5087.4	4838.85	4975.45	5271	5279.51	5637.77	5340.87	5587.17	6261.04	6657.71	6768.2	6354.62	6031.38	6202.9	5683.4	5437.63	5432.38	5513.04	5747.73	5730.73	5492.17	6015.8	5404.05	5825.13	5005.19	4844.98	4829.4	5235.03	5322.33	5263.49	6701.87	6743.83	6457.71	5682.29	5611.25
0	Q922J3	40	6	256.749	0.000546595	1.16552	0.857988	-0.22097	P1	P7	CAP-Gly domain-containing linker protein 1 OS=Mus musculus GN=Clip1 PE=1 SV=1	5259.46	4609.83	4666.27	4403.45	3951.78	4692.6	4109.15	4219.68	4413.34	4277.65	4149.95	3847.23	3860.73	3619.99	3701.12	4176.42	3242.33	3349.75	3523.97	3653.46	3719.8	3815.79	3551.41	3461.68	3457.61	4074.31	4227.18	4099.32	4305.24	3917.37	4479.67	2825.41	2892.38	2999.5	4247.42	3644.23
0	Q60692	15	6	123.597	0.000539768	1.34773	0.74199	-0.430529	P1	P7	Proteasome subunit beta type-6 OS=Mus musculus GN=Psmb6 PE=1 SV=3	15851.3	13558.7	13434	19361.1	16862	15702.4	15715.2	15926.9	14719.1	14586.1	15772.1	16897.2	10881.5	11233.7	12334	14848.8	13951.1	14050	11675.3	7471.39	7409.43	7599.3	7758.43	7653.71	8330.41	14407.3	16073.2	13245.1	16774.5	15623.7	12105.7	7585.22	7865.74	8824.59	14855.3	11022.5
0	P28474	25	5	188.374	0.0680939	1.15186	0.868165	-0.203959	P1	P7	Alcohol dehydrogenase class-3 OS=Mus musculus GN=Adh5 PE=1 SV=3	7004.37	6332.4	6452.11	6719.38	7107.5	7077.75	4559.03	4578.61	4650.84	8156.84	8830.32	10124.6	6133.9	6604.62	6551.54	6169.2	4491.18	4862.11	4589.22	7281.36	7362	7692.06	7387.29	7324.28	7672.85	4895.6	5019.07	5020.52	4498.43	4431.09	4859.8	5545.04	5652.73	5972.45	6690.81	5808.73
0	Q9DCZ1	17	5	120.019	0.068739	1.14948	0.869959	-0.200981	P1	P7	GMP reductase 1 OS=Mus musculus GN=Gmpr PE=2 SV=1	3217.54	3042.18	2955.2	3632.34	3464.33	3534.38	2467.97	2460.55	2815.12	2253.03	1816.85	2126.95	1997.41	2220.07	1969.05	2876.56	2361.8	2376.73	2457.42	2375.56	2342.74	2206.08	1750.36	1671	1805.55	3136.22	2740.35	2772.98	2689.83	2613.73	2676.12	1856.83	1929.89	2173.82	2678.1	2329.83
0	P08226	23	5	163.32	0.229806	1.03397	0.96715	-0.0481881	P1	P7	Apolipoprotein E OS=Mus musculus GN=Apoe PE=1 SV=2	7004.24	6812.21	7466.66	7542.27	7819.62	7842.64	7747.07	8501.19	8054.74	7053.58	7922.67	6742.61	7649.01	7693.05	8625.32	7127.91	7118.71	7214.62	6730.22	6542.71	7046.13	7480.13	7720.39	8169.79	8383.17	6595.41	7063.88	6719.03	6698.18	7236.52	6650.09	8253.68	8304.02	8384.67	7600.3	7350.63
0	Q14C51	18	5	105.674	0.237135	1.06824	0.936123	-0.0952302	P1	P7	Pentatricopeptide repeat domain-containing protein 3, mitochondrial OS=Mus musculus GN=Ptcd3 PE=2 SV=2	2215.96	2268.73	2286.76	2202.41	2156.06	2202.44	1851.33	1895.55	1880.23	2044.36	2420.37	2062.86	2884.59	2986.32	2924.03	1995.58	2264.7	2396.41	2487.8	2391.32	2476.12	2441.19	2230.92	2305.69	2412.81	1583.8	1657.14	1756.21	1485.25	1672.07	1789.3	2251.97	2217.16	2385.48	2267.35	2122.52
0	Q9ERU9	29	5	134.753	0.322537	1.04219	0.959514	-0.0596248	P1	P7	E3 SUMO-protein ligase RanBP2 OS=Mus musculus GN=Ranbp2 PE=1 SV=2	6284.09	5642.16	5459.71	7381.15	6327.01	4927	6081.72	6502.69	6251.77	5440.01	5972.26	6355.31	7075.02	6833.26	7056.21	7790.28	7132.27	7109.12	6977.4	5529.47	5584.78	5694.22	5027.97	5370.75	5435.53	6971.81	6859.2	6691.21	6050.93	6002.36	6114.63	5484.45	5491.41	5907.05	6336.23	6079.7
0	O35639	35	5	267.188	0.417508	1.04232	0.959402	-0.0597922	P1	P7	Annexin A3 OS=Mus musculus GN=Anxa3 PE=1 SV=4	4175.7	5209.07	5280.05	5140.42	4815.05	4638.4	4476.39	3961.73	4253.88	6659.52	6593.51	5640.52	5144.6	4579.96	5546.31	5341.76	4569.08	4063.09	4465.06	4402.77	4196.86	4458.03	4518.46	4548.02	4780.96	5334.97	4861.75	5165.48	4836.1	4916.79	5887.95	5727.36	5532	5653.92	5091.06	4884.37
0	Q8CHG3	75	5	389.796	0.544574	1.05637	0.946637	-0.0791167	P1	P7	GRIP and coiled-coil domain-containing protein 2 OS=Mus musculus GN=Gcc2 PE=1 SV=2	7127.65	7370.12	6914.85	5639.26	5866.46	6085.41	6808.74	6884.35	7159.19	6811.08	6889.93	6552.44	2664.1	2649.15	2422.02	7319.02	6924.3	6452.39	6655.32	3609.99	3448.18	3633.57	2638.74	2640.9	2920.3	8412.62	8695.55	8841.19	8219.07	8313.4	8320.16	3827.66	3823.39	3969.52	5947.74	5630.35
0	P62852	15	5	89.4013	0.634878	1.05694	0.946124	-0.0798984	P1	P7	40S ribosomal protein S25 OS=Mus musculus GN=Rps25 PE=1 SV=1	12384.1	12605.2	12460.5	16351.5	15485.7	16111.8	10674.8	11439	11134.4	22248.8	22311.2	22169.6	16384	17423.6	18020.1	17792.4	15909.6	15479	15749.9	14947.5	15382.7	15848.2	13721.1	13961.7	15518.5	14517.9	14768.5	15371.9	13040.5	12581	13164.6	16914.6	17116.8	17421.7	15937.3	15078.6
0	Q9Z1X4	27	5	155.549	0.686013	1.00907	0.99101	-0.0130283	P1	P7	Interleukin enhancer-binding factor 3 OS=Mus musculus GN=Ilf3 PE=1 SV=2	14095.5	14919.8	15725.5	10848	11379.9	11814.8	10923.9	11427	11707.2	5311.38	5524.7	5711.93	14933.7	13570.4	16340	10051.9	9402.22	9551.86	9157.14	6191	6257.78	6165.03	5443.91	5066.52	5582.95	19734.1	20140.5	21294.5	14171.8	14627.4	15335.4	11910.1	12215.7	13209.6	11517.9	11414.3
0	Q8K009	42	5	256.164	0.734944	1.01794	0.982373	-0.0256576	P1	P7	Mitochondrial 10-formyltetrahydrofolate dehydrogenase OS=Mus musculus GN=Aldh1l2 PE=1 SV=2	4694.26	4896.57	4080.99	4308.67	4006.82	3231.46	6635.32	6742.21	6248.81	3282.54	2801.12	3085.48	9934.78	9716.01	9784.99	4741.8	7033.89	6625.64	6516.6	4371.17	4561.93	4445.87	4120.62	4376.43	4570.09	4298.23	4580.19	4474.17	4745.92	5145.14	4404.6	8093.12	7988.8	7114.48	5511.99	5414.83
0	Q3THK7	49	5	328.724	0.739433	1.00395	0.996067	-0.00568486	P1	P7	GMP synthase [glutamine-hydrolyzing] OS=Mus musculus GN=Gmps PE=1 SV=2	8586	7644.65	7365.11	5368.16	5071.32	5369.92	6674.08	5345.22	6389.06	6140.29	5642.66	4435.36	5924.98	5749.62	5726.71	5357.04	8248.8	8195.7	8023.58	6889.98	6773.54	5687.64	5967.24	4993.23	4289.37	4370.96	4439.12	4256.74	4415.99	4289.23	4089.32	8076.81	7468.15	7985.33	6049.39	6025.6
0	Q9QYC0	24	5	138.075	0.876957	1.0217	0.978761	-0.0309715	P1	P7	Alpha-adducin OS=Mus musculus GN=Add1 PE=1 SV=2	1827.25	1916.74	1417.77	2440.33	2368.24	2010.43	2688.78	2679.04	2559.83	435.393	457.561	627.246	1617.56	1676.22	1508.22	3190.97	2126.33	2399.51	2156.95	898.73	865.003	1017.81	941.639	1041	963.265	2917.88	2415.54	2613.2	2599.2	2897.02	2292.1	1480.35	1424.94	1345.82	1838.85	1799.79
0	P57759	18	5	122.272	0.892682	1.01845	0.981888	-0.0263693	P1	P7	Endoplasmic reticulum resident protein 29 OS=Mus musculus GN=Erp29 PE=1 SV=2	7238.43	7290.93	6299.06	11322.6	11225.8	11730.6	7383.61	7528.67	8131.99	7648.84	7864.21	8099.09	9962.42	10495.3	10527.7	8458.66	10153.1	9391.29	9435.57	9196.51	8754.03	9411.9	6938.05	7556.31	8157.43	9196.91	9741.12	9587.49	6910.91	7196.12	7370.91	8667.07	8877.32	9439.7	8825.5	8665.65
0	Q8R1I1	9	5	49.2684	0.918891	1.00155	0.998455	-0.00223018	P1	P7	Cytochrome b-c1 complex subunit 9 OS=Mus musculus GN=Uqcr10 PE=1 SV=1	36320.4	33876.3	36094.3	38279	38982.8	37805.1	36346.9	38477.2	38270.1	28928.1	28479.7	27260.6	33938.1	34600.3	35946.3	37861.8	36040.7	33648.9	34031.6	33879.8	33159	34603.1	36541.2	34250.5	36742.3	36354.8	36800.9	37776.3	37273.9	35186.4	35541.2	32477.4	31057.1	35309.3	35091.7	35037.5
0	Q9D6J5	20	5	151.186	0.962899	1.003	0.997009	-0.00432221	P1	P7	NADH dehydrogenase [ubiquinone] 1 beta subcomplex subunit 8, mitochondrial OS=Mus musculus GN=Ndufb8 PE=1 SV=1	31311.9	31646.5	33263.2	27077.4	28933.3	29117.1	26011	27394.8	28448.7	35220.7	35100.1	34213.8	24076	23838.2	24902.2	29988.8	30816.2	30696.6	29770	27894.7	27465.4	27372.9	24263	22122	23456.9	31669.7	32858.3	32875.8	33150.3	32537.4	33265.9	28689.3	28962.3	29911.7	29409	29321
0	Q9ESZ8	31	5	172.252	0.438917	1.03732	0.964019	-0.0528669	P1	P7	General transcription factor II-I OS=Mus musculus GN=Gtf2i PE=1 SV=3	11641.5	9975.35	10313.2	9717.68	9030.37	8659.87	8534.87	8450.53	8786.76	12092.7	10743.4	11424.2	7104.03	7007.32	6826.3	10905.1	15085.2	16190.9	15269.2	7788.88	7021.52	6715.29	7688.21	6257.08	6890.27	8969.72	9013.11	8571.14	9312.67	9497.71	9162.84	7386.72	7033.14	6140.34	9450.83	9110.77
0	Q78IK4	14	5	95.9449	5.2854e-05	1.3447	0.743663	-0.42728	P1	P7	MICOS complex subunit Mic27 OS=Mus musculus GN=Apool PE=2 SV=1	8430.32	8656.11	8821.76	10800.3	11583.6	11055.2	9416.13	9646.11	10166.8	13951	13285.8	14938.8	8533.2	8655.18	8236.04	10327.6	6048.77	5951.93	5729.38	6594.2	6800.66	7102.7	6771.89	7209.98	7340.05	9132.28	9463.37	9459.9	8464.07	9797.68	10056	7757.09	7413.16	8207.41	10406.5	7738.92
0	Q08093	21	5	154.058	0.000851132	1.41439	0.707017	-0.500182	P1	P7	Calponin-2 OS=Mus musculus GN=Cnn2 PE=1 SV=1	4030.1	3817.36	3587.76	3003.36	2734.85	2676.03	3481.39	3446.87	3186.68	2881.05	2588.16	2614.51	2053.89	2439.18	1813.91	6913.27	3284.82	3198.89	3015.1	2101.9	1852.45	2069.83	2123.63	2287.46	2024.71	2243	2004.9	2214.53	2318.23	2173.97	2238.67	2057.9	1932.92	1635.68	3204.27	2265.48
0	Q9WVJ2	18	5	125.775	0.00136806	1.16776	0.85634	-0.223745	P1	P7	26S proteasome non-ATPase regulatory subunit 13 OS=Mus musculus GN=Psmd13 PE=1 SV=1	12810.2	13594.2	12982.4	12953.5	11594.7	13101.5	12811.2	12850	12613	12373.6	13603.3	13396.3	13846.5	15347.1	15957.9	11069.4	10475.6	10169.6	11541.8	11995	11658.6	13080	11795.8	13036.2	14407.9	8865.02	8616.18	8732.5	8459.99	10034.4	11447.5	13045.7	12785.8	13034.3	13181.5	11287.9
0	Q921F2	15	5	114.673	0.000302499	1.46067	0.684616	-0.546633	P1	P7	TAR DNA-binding protein 43 OS=Mus musculus GN=Tardbp PE=1 SV=1	14019.1	11708.4	10954.7	8422.31	9458.91	9071.29	9106	9323.73	10071.7	13989.7	13939.8	14310.8	16113.9	18218.2	17973.1	10200.4	9543.41	10219.6	8947.53	5702.21	5506.21	5647.05	5615.34	5935.29	6174.66	12011.8	11333.4	12843.7	9800.52	10606.3	10442.9	6844.32	7264.4	7198.65	12305.1	8424.29
0	Q80X50	22	5	130.617	0.000277953	1.28379	0.778945	-0.360407	P1	P7	Ubiquitin-associated protein 2-like OS=Mus musculus GN=Ubap2l PE=1 SV=1	4257.07	4223.82	4424.5	3594.54	3905.67	3808.7	4366.6	4360.42	4606.28	4064.4	4777	4184.72	3162.4	3030.33	3115.48	6898.66	3781.82	3923.28	3983.12	2832.69	2817.58	2993.09	2747.9	2766.31	2940.81	3529.93	3435.93	3740.55	3512.7	3345.58	3829.02	2560.45	2793.88	2986.07	4173.79	3251.15
0	Q99K51	41	5	251.951	0.00012172	1.24317	0.804398	-0.314019	P1	P7	Plastin-3 OS=Mus musculus GN=Pls3 PE=1 SV=3	9721.89	9813.37	9155.94	10567.2	10301.2	10890.5	9264.22	9589.9	9034.21	10671.1	8993.47	9932.51	8203.38	8398.49	8950.35	11902.4	7086.91	7005.59	6912.8	10095.4	8764.76	9616.9	9080.73	9142.13	9262.93	8548.78	7946.32	8291.75	7740.82	7422.52	6894.14	5412.52	5538.12	5856.85	9711.88	7812.22
0	O70435	25	5	195.523	1.04091e-05	1.23978	0.806594	-0.310085	P1	P7	Proteasome subunit alpha type-3 OS=Mus musculus GN=Psma3 PE=1 SV=3	10169.9	11728.5	13184.4	10926.7	10628.1	11375.3	10352.9	10290.9	11055.7	13558.3	15006.4	15265.4	9765.06	9772.46	9779.78	10554.6	10007.7	10064.8	10064.1	8624.75	8586.36	8887.1	9485.46	8770.99	10369.5	8327.08	8909.07	8622.02	8872.12	9139.97	10475.1	9344.49	8343.56	9539.48	11463.4	9246.32
0	Q9JII6	24	5	181.338	4.09929e-06	1.30173	0.768206	-0.380434	P1	P7	Alcohol dehydrogenase [NADP(+)] OS=Mus musculus GN=Akr1a1 PE=1 SV=3	22162.7	22408.9	22771.4	25328.9	25366	26047.2	23505.1	23236	24075.1	27972.2	30409.9	29336.7	18948	18495.2	19049.2	25217	18965.2	18878.9	19033.4	15177	15164	15622.1	15266.9	15123.2	17185.4	19354.1	20450.8	19850.1	20824.6	21567.8	21559.3	19062.1	19213.4	19851.7	24020.6	18452.8
0	P50580	32	5	184.978	3.58964e-06	1.27397	0.784951	-0.349326	P1	P7	Proliferation-associated protein 2G4 OS=Mus musculus GN=Pa2g4 PE=1 SV=3	13032.5	14107.5	12889	13581.4	12673.9	13848.9	12517.6	12320.5	12477.9	17911.4	18333.7	19660.4	14479.3	14485.3	15457.2	17544.8	10205.5	10244	9823.75	12196.1	12378.5	12123.5	10792.2	10542.8	11053.2	10750.6	11405.3	12433.2	12542.2	12763.8	12617.5	11903.9	11671.1	12358	14707.6	11544.7
0	Q8JZK9	20	5	133.896	1.86549e-10	1.46871	0.680868	-0.554553	P1	P7	Hydroxymethylglutaryl-CoA synthase, cytoplasmic OS=Mus musculus GN=Hmgcs1 PE=1 SV=1	1905.11	1849.12	2178.34	2378.42	2382.14	2411.85	2158.26	2170.49	2380.78	2437.64	2513.47	2306.46	1660.04	1783.27	1744.99	2151.48	1581.53	1454.44	1428.7	1472.25	1476.74	1571.51	1428.38	1423.05	1563.27	1334.37	1262.62	1268.13	1307.62	1237.46	1379.14	1802.12	1596.38	1770.99	2150.74	1464.37
0	Q05BC3	34	5	207.361	0.000179984	1.32671	0.753742	-0.407857	P1	P7	Echinoderm microtubule-associated protein-like 1 OS=Mus musculus GN=Eml1 PE=1 SV=1	6931.93	6649.9	7134.64	6114.55	5982.95	6667.41	6067.82	6035.05	5588.96	8134.66	8791.91	8645.72	4957.47	4796.99	5411.71	10085.7	4670.66	4885.56	4839.03	4950.23	5397.58	5051.6	3772.19	3795.17	3988.02	6526.47	6501.11	6617.82	5261.63	5480	5580.68	4692.2	4799.7	4767.83	6749.84	5087.64
0	Q9ES83	19	5	111.766	0.017237	1.11355	0.89803	-0.155165	P1	P7	Blood vessel epicardial substance OS=Mus musculus GN=Bves PE=1 SV=1	1371.83	1573.15	1695.72	1769.71	1709.33	1791.39	1687.36	1501.88	1716.22	1650.37	1594.39	1697.79	1175.1	1251.53	1256.47	1455.71	1681.56	1352.88	1452.72	1442.88	1417.58	1191.6	1251.59	1268.59	1355.02	1545.67	1638.19	1579.81	1530.37	1406.27	1334.63	1205.24	1182.64	1316.74	1556.12	1397.44
0	Q9WTP7	14	5	102.337	0.044609	1.19653	0.835747	-0.258862	P1	P7	GTP:AMP phosphotransferase AK3, mitochondrial OS=Mus musculus GN=Ak3 PE=1 SV=3	16936.3	20038.8	16878.6	18065.5	24311.4	21807.3	13269.5	16701.3	17274	16513.3	23691.1	20132	10216.3	10932.5	11525.5	14553.1	16310.8	17453.7	17370.9	10892.5	12436.1	11830.5	12008	11516.3	11860.1	15419.3	16452.1	16372.1	16976.4	16231	19838.3	10989.1	10850.5	11726.4	17052.9	14251.9
0	P13595	36	5	204.558	0.0436698	1.14092	0.876484	-0.190201	P1	P7	Neural cell adhesion molecule 1 OS=Mus musculus GN=Ncam1 PE=1 SV=3	3698.31	3393.44	3851.3	3452.58	3049.55	3448.21	3360.31	3572.94	3538.78	4962.62	4609.67	4791.66	3898.13	3236.87	2917.22	3434.39	5379.01	5531.79	4975.03	2874.24	2751.49	2486.45	3439.02	3131.76	2566.32	2894.47	2774.11	3075.07	2727.4	2698	2891.2	3163.43	2714.39	2316.39	3701	3243.87
0	Q3V1L4	14	5	85.6234	0.0282761	1.12456	0.889236	-0.169362	P1	P7	Cytosolic purine 5'-nucleotidase OS=Mus musculus GN=Nt5c2 PE=1 SV=2	5676.47	5838.39	6302.94	6005.84	5783.72	6172.86	5184.6	5123.17	5235.49	6472.03	6726.29	6356.18	5165.33	5099.81	5745.38	6571.23	4624.58	4494.59	4450.38	6311.45	6578.65	6612.75	6524.32	6682.74	7001.19	4909.9	4856.62	5209.85	4379.59	4820.61	4733.2	3433.81	3610.94	4261.03	5841.23	5194.23
0	P61082	18	5	91.7766	0.0250893	1.2098	0.826585	-0.274766	P1	P7	NEDD8-conjugating enzyme Ubc12 OS=Mus musculus GN=Ube2m PE=2 SV=1	2189.52	2230.5	2341.43	2861.07	2657.66	2759.41	1951.58	2000.22	2120.09	2381.14	2554.99	2539.79	1343.65	1435.91	1355.31	2317.28	1990.6	1973.09	1844.47	2162.25	2074.26	2111.21	2282.11	2257.76	2316.1	1696.7	1720.81	1840.81	1497.5	1585.67	1635.14	1219.11	1151.17	1224.78	2189.97	1810.2
0	Q8BJW6	24	5	165.304	0.0222373	1.49636	0.668286	-0.581462	P1	P7	Eukaryotic translation initiation factor 2A OS=Mus musculus GN=Eif2a PE=2 SV=2	11963.6	11918.4	12293.9	12414.3	13246	13792	10130.6	9824.01	10196.8	12186.6	11160.4	12523.3	3406.13	3154.93	3175.94	11429.5	6400.55	6516.44	6820.44	5724.37	6311.49	6319.12	6312.11	5812.13	6261.08	7818.95	8613.65	8583.71	9061.76	8984.96	8645.92	4427.28	4367.29	5427.66	10176	6800.49
0	Q6A0A9	36	5	208.218	0.0215321	1.15227	0.867852	-0.204479	P1	P7	Constitutive coactivator of PPAR-gamma-like protein 1 OS=Mus musculus GN=FAM120A PE=1 SV=2	7554.42	8332.31	7425.95	6853.51	7392.09	8084.55	7061.7	7739.56	7831.6	10983.6	10079.3	10173	7718.53	7826.64	8463.8	7649.65	6691.55	6722.38	6083.63	5633.81	5911.72	6121.54	4855.83	5053.33	5470.31	9403.61	9603.28	9012.92	9081.62	8608.11	9442.91	6769.3	6480.17	7119.91	8198.14	7114.77
0	Q8BWF0	33	5	230.713	0.0201419	1.12169	0.891513	-0.165673	P1	P7	Succinate-semialdehyde dehydrogenase, mitochondrial OS=Mus musculus GN=Aldh5a1 PE=1 SV=1	14055.5	13224.4	12566.6	12546.6	12898.2	12289.9	12369.7	12755.4	12268	18210.9	16041.7	16081.1	17076.2	16907.1	16695.8	13912	14633.2	13872.3	14183.1	13585.2	13553	13447.3	13230.9	13067	12614.9	11138.3	10826.3	10465.1	11043.1	10852.2	10399.2	14888.1	14254.2	14524.6	14368.7	12809.9
0	Q64737	41	5	249.306	0.0027777	1.23403	0.810356	-0.303372	P1	P7	Trifunctional purine biosynthetic protein adenosine-3 OS=Mus musculus GN=Gart PE=2 SV=3	3827.26	4149.09	4251.61	4135.79	4613.59	5031.95	2874.37	2838.1	3209.45	5492.19	5742.74	5897.45	3391.72	3470.41	3645.85	4337.85	3216.26	3241.51	3184.97	3617.91	3661.01	4003.72	3806.68	3746	3780.47	3242.09	3298.39	3257.69	3059.24	3115.37	3101.42	3155.15	3072.73	3437.36	4181.84	3388.78
0	Q9DBL1	25	5	185.14	0.0174561	1.23407	0.81033	-0.303419	P1	P7	Short/branched chain specific acyl-CoA dehydrogenase, mitochondrial OS=Mus musculus GN=Acadsb PE=1 SV=1	8109.23	9003.52	8621.04	5639.57	5299.84	5498.87	8179.89	8597.76	8694.9	6280.01	4726.61	6337.6	5819.73	5780.28	5299.6	7562.64	4965.46	5224.28	4872.4	3910.31	3822.84	3752.51	4793.14	4232.16	4631.16	6967.52	6208.33	7260.6	9153.69	8257.12	9914	3807.55	4056.95	3947.89	6840.69	5543.22
0	E9Q8I9	30	5	182.666	0.0554426	1.20599	0.829197	-0.270213	P1	P7	Protein furry homolog OS=Mus musculus GN=Fry PE=1 SV=1	8198.25	6621.22	7034.28	7361.34	8339.32	10908.8	7889.71	8557.27	8845.91	9583.09	11925.3	14903.9	11988.8	12396	14362.1	8054.84	4681.09	5041.46	4615.08	6929.46	7651.97	11145.2	11980.5	13042.1	11503.7	5843.88	4783.13	5456.92	5502.66	5226.91	6880.58	10912	11552.1	13680.3	9810.63	8134.95
0	Q9WVE8	21	5	124.63	0.00999707	1.13209	0.883319	-0.178994	P1	P7	Protein kinase C and casein kinase substrate in neurons protein 2 OS=Mus musculus GN=Pacsin2 PE=1 SV=1	3864.16	3359.34	3204.93	3704.77	4135.73	3624.52	3885.04	3935.45	4002.45	2985.72	3109.89	2832.19	3629.97	3512.16	3474.82	3884.15	2830.12	2390.67	2371.59	2635.58	2679.57	2826.06	3093.94	3008.33	2865.28	3667.46	3776.84	3215.5	3961.92	3771.24	3403.74	3526.73	3195.07	3567.59	3571.58	3154.85
0	P24472	17	5	111.126	0.00900307	1.24449	0.803542	-0.315554	P1	P7	Glutathione S-transferase A4 OS=Mus musculus GN=Gsta4 PE=1 SV=3	6634.35	5840.01	6586.72	5747.62	6327.71	5806.46	4562.69	4863.35	5037.19	6663.98	7720.43	6959.28	3869.4	3628.97	4000.72	5637.53	5792.6	5270.53	5742.99	3436.15	3458.75	3593.62	3396.54	3600.14	3601.58	5418.61	5389.59	5152.39	5805.43	5403.14	5855.48	3339.08	3321.42	3677.93	5617.9	4514.22
0	Q9DB15	15	5	96.52	0.00516591	1.28023	0.781108	-0.356405	P1	P7	39S ribosomal protein L12, mitochondrial OS=Mus musculus GN=Mrpl12 PE=1 SV=2	9521.75	9811.82	9490.5	10798.2	11268.9	10934.9	8268.26	8749.51	8641.75	14009.9	14668.2	12277.5	6574.42	6440.35	6502.86	10141.1	8541.7	8140.26	7940.28	6234.19	5986.58	5509.98	7282.56	6034.04	6051.37	10021.5	9573.45	9184.28	10103.1	9637.37	9633.32	6533.15	6656.84	5865.86	9881.25	7718.32
0	P62911	17	5	120.844	0.0191807	1.19268	0.838444	-0.254213	P1	P7	60S ribosomal protein L32 OS=Mus musculus GN=Rpl32 PE=1 SV=2	17774.4	17481.3	18822.8	18736	19673	19199.9	14230.1	13934.2	15030.1	24818.8	21781.3	27719.4	13040.1	12921.8	14560.4	19225.5	13031.7	13890.6	14461.6	17981.8	18037.2	19464.6	15493.5	15917.6	16704.3	16549.5	16759.5	18481.9	13774.4	13027.1	13033.5	11739.7	11114.8	13088.1	18059.3	15141.7
0	Q9CQE8	18	4	84.6841	0.0825154	1.38136	0.723925	-0.466087	P1	P7	UPF0568 protein C14orf166 homolog OS=Mus musculus PE=2 SV=1	53117.2	50976.7	48131.8	62690.3	62662.7	65286.2	52380.6	51900.4	54317.6	77065.7	75116.1	78440.4	13830.4	14805.9	15176.9	64306.7	32851.4	32969.3	33200.8	13483.3	13521.5	13765.2	18058.3	20789.9	22948.1	61769	60254.7	66247.8	68073.2	71766.1	78601.3	24298.2	25015.8	26663.2	52512.8	38015.4
0	P30412	10	4	83.0437	0.0835911	1.05407	0.9487	-0.0759759	P1	P7	Peptidyl-prolyl cis-trans isomerase C OS=Mus musculus GN=Ppic PE=1 SV=1	9871.61	9659.48	9279.21	9084.11	9446.18	8214.63	8699.24	8797.71	8633.67	8552.34	8156.12	7911.09	9892.48	9512.26	9789.05	9799	9416.57	9214.37	8700.17	8231.77	8874.67	8582.6	7014.5	7237.68	7261.33	8127.55	8618.18	8223.76	9204.33	9588.38	8384.94	9973.85	9523.53	8896.8	9081.14	8615.28
0	Q61292	48	4	264.688	0.0405865	1.28488	0.778284	-0.361632	P1	P7	Laminin subunit beta-2 OS=Mus musculus GN=Lamb2 PE=2 SV=2	3093.16	3355.4	3300.03	3303.4	3618.03	3735.19	2725.15	2801.12	2589.46	4141.92	4327.52	4197.37	1739.55	1134.03	1810.94	3437.5	2654.67	2701.59	2849.54	1980.67	1818.78	1786.93	1806.62	1838.21	1788.85	2986.2	2994.31	3104.76	2935.14	3113.89	3026.54	1991.51	1832.84	1963.07	3081.86	2398.56
0	P29699	21	4	158.265	0.0300978	1.13527	0.880845	-0.183039	P1	P7	Alpha-2-HS-glycoprotein OS=Mus musculus GN=Ahsg PE=1 SV=1	19379.2	20755.5	21820.1	21259.2	21285	24084	30177.6	28095.3	28283.7	24648.8	24859.9	22482.1	28163.5	28571.6	31070.9	25103.5	15455.7	15339.7	16334.2	24874.7	25565.6	25739	26944.5	26241.2	26505.4	24379.4	24438	24831.5	19395.3	19480.9	19827.1	20184.3	20238.1	20645.7	25002.5	22023.3
0	Q60865	21	4	125.085	0.0190662	1.11233	0.899012	-0.153587	P1	P7	Caprin-1 OS=Mus musculus GN=Caprin1 PE=1 SV=2	8743.08	7733.44	8395.2	7123.35	6976.37	6954.77	7427.93	7430.75	7189.22	9414.92	8067.05	8788.3	5770.95	5635.98	6002.95	8404.07	7706.11	7476.92	6561.55	5996.04	6482.71	6575.68	6788.45	6536.25	6129.3	7143.21	6404.85	6312.63	6605.13	6515.38	6640.2	6857.12	7341.39	7352.74	7503.65	6745.87
0	P00920	9	4	81.504	0.0768132	1.37041	0.729711	-0.454603	P1	P7	Carbonic anhydrase 2 OS=Mus musculus GN=Ca2 PE=1 SV=4	304.403	410.752	471.307	616.541	581.726	742.393	1580.4	1533.77	1486.41	747.653	733.879	798.607	1297.16	1470.42	1150.56	1160.34	1185.94	1282.97	1004.16	712.987	628.953	433.056	715.152	736.906	376.749	395.867	375.583	448.691	383.714	374.784	386.656	1332.14	1016.13	594.289	942.895	688.04
0	P32921	13	4	68.937	0.474837	1.03354	0.967549	-0.0475939	P1	P7	Tryptophan--tRNA ligase, cytoplasmic OS=Mus musculus GN=Wars PE=1 SV=2	4805.95	4640.79	3987.36	4000.83	3832.14	4010.56	3838.32	3761.2	3117.74	4987.93	5417.26	4734.55	4035.61	4024.21	3723.45	3742.58	5198.03	4969.82	5825.82	3660.84	4075.91	3636.76	5356.88	4722.14	4011.79	3297.12	3378.81	3501.32	3841.12	3332.84	3094.43	3810.93	3380.57	3464.25	4166.28	4031.08
0	O88533	22	4	173.726	0.805997	1.00044	0.999564	-0.000628503	P1	P7	Aromatic-L-amino-acid decarboxylase OS=Mus musculus GN=Ddc PE=2 SV=1	3607.87	3659.38	3650.23	5228.27	4824.75	6216.74	5327.9	4714.65	4594.61	4956.58	5253.66	4423.74	13409.8	12110.6	11782.6	5579.14	7304.26	7332.85	6265.65	8902.01	8034.77	8203.62	9741.96	8576.23	8372.52	4095.37	3841.39	3627.78	3912.5	3611.84	3367.65	5660.24	5345.42	5513.37	6208.78	6206.08
0	Q05186	17	4	91.3585	0.125346	1.19365	0.837764	-0.255384	P1	P7	Reticulocalbin-1 OS=Mus musculus GN=Rcn1 PE=1 SV=1	3367.94	2409.27	1270.15	3321.16	2662.86	1711.82	2270.39	2083.56	1382.02	1845.69	1820.01	1279	1880.38	1694.89	1081.21	1991.46	2678.01	2375.25	2081.29	1209.37	1231.85	1004.97	1425.19	1331.74	1083.1	2393.79	2430.57	1613.15	2375.71	1824.16	1445.39	1396.44	1307.22	1019.98	2004.49	1679.29
0	Q61029	30	4	219.039	0.509178	1.05645	0.946567	-0.079223	P1	P7	Lamina-associated polypeptide 2, isoforms beta/delta/epsilon/gamma OS=Mus musculus GN=Tmpo PE=1 SV=4	7974.76	7404.77	8209.77	7466.42	6786.03	7169.72	6079.04	6397.54	6611.72	10538.6	12992.5	9943.61	6912.69	6621.23	6830.82	9204.52	6828.17	7161.09	7956.74	7533.74	7757.07	7975.13	7965.41	7386.35	8160.56	7123.32	7738.66	7869.1	7455.75	7416.23	7343.58	7123.73	7520.63	7078.66	7946.49	7521.88
0	Q6PD03	17	4	111.697	0.368412	1.13411	0.881748	-0.181562	P1	P7	Serine/threonine-protein phosphatase 2A 56 kDa regulatory subunit alpha isoform OS=Mus musculus GN=Ppp2r5a PE=2 SV=1	385.969	362.547	320.791	301.202	335.587	390.228	332.337	409.148	305.857	183.558	166.417	95.1465	419.573	353.621	440.165	494.862	135.713	158.471	155.378	214.85	186.832	194.435	229.952	246.951	274.938	270.036	326.642	349.541	391.61	393.071	447.752	354.271	503.745	420.264	331.063	291.914
0	P97310	28	4	176.33	0.457289	1.03639	0.964886	-0.0515701	P1	P7	DNA replication licensing factor MCM2 OS=Mus musculus GN=Mcm2 PE=1 SV=3	4331.35	4116.64	4364.07	3497.97	3359.23	4183.58	3156.4	3285.43	3743.69	4177.8	4329.08	4626.78	4406.25	4197.66	4594.15	3050.93	2928.7	2833.83	2893.27	3523.72	3555.19	3671.75	3810.22	4028.79	5160.18	3522.42	3371.93	4257.92	3871.71	3678.76	3928.5	4309.06	4723.26	4774.04	3963.81	3824.63
0	Q8BP47	26	4	183.379	0.349819	1.12517	0.888757	-0.170139	P1	P7	Asparagine--tRNA ligase, cytoplasmic OS=Mus musculus GN=Nars PE=1 SV=2	1133.51	1343.64	1400.45	1209.24	1265.63	1345.35	2712.71	2774.31	2772.32	2556.44	3683.98	2853.32	2343.13	1839.62	2226.35	1948.32	1490.32	1572.56	1498.63	1008.2	1145.3	1215.44	1172.63	1100.47	1141.61	2120.06	1932.12	1687.77	2360.09	2380.48	2123.47	3247.3	3017.04	3189.85	2088.02	1855.74
0	Q60902	19	4	99.4474	0.18582	1.16931	0.855208	-0.225653	P1	P7	Epidermal growth factor receptor substrate 15-like 1 OS=Mus musculus GN=Eps15l1 PE=1 SV=3	2896.31	3101.16	2796.05	2959.89	3026.69	2908.7	2711.27	2717.25	2708.93	2988.81	2947.44	3122.61	1217.11	1333.39	1216.23	3656.8	2278.53	2389.86	2607.68	1418.14	1386.75	1446.83	1720.16	1460.07	1475.9	3165.26	2978.97	2937.28	3360.63	3110.21	3457.37	1700.49	1771.26	2040.14	2644.29	2261.42
0	P51410	16	4	114.897	0.000252659	1.21806	0.820978	-0.284585	P1	P7	60S ribosomal protein L9 OS=Mus musculus GN=Rpl9 PE=1 SV=2	23013.5	21357.5	21642.3	22414.1	22702.2	21869.8	17912.8	19002.9	19153.7	28728.4	32096.8	31160.1	22591.7	21946.2	22363.8	23837.1	22600.2	23274.2	22655	18787.4	19064.9	18240.3	19889.8	18805.8	20701.7	18260.2	18709.7	18028.3	18167.1	17337.4	17619.3	17167.3	16632.7	17446.7	23237.1	19077.1
0	P60229	18	4	136.645	8.45815e-05	1.39284	0.717957	-0.478032	P1	P7	Eukaryotic translation initiation factor 3 subunit E OS=Mus musculus GN=Eif3e PE=1 SV=1	5377.82	5339.23	5411.91	5560.75	6038.37	6415.64	4737.27	4936.55	4747.9	4605.73	8716.22	6527.38	3229.67	3407.23	4032.43	3993.74	4065.77	4322.78	4388.55	3403.22	3233.95	3292.6	3184.7	3026.24	3036.91	3526.53	4080.21	3284.22	4896.61	3938.81	3737.75	3666.24	3601.41	4415.58	5192.37	3727.89
0	Q8BKG3	24	4	129.844	7.6704e-05	1.21985	0.819776	-0.286698	P1	P7	Inactive tyrosine-protein kinase 7 OS=Mus musculus GN=Ptk7 PE=1 SV=1	4443.13	4019.75	4225.17	4804.27	4121.62	5642.21	4181.35	4824.64	4863.5	3510.31	5281.31	3691.02	3906.61	3787.11	4245.35	4237.03	3329.54	2857.73	3393.87	2997.68	2913.35	3450.11	3443.32	3720.44	3840.52	3754.34	4215.09	4077.22	3673	3913.66	4366.8	3173.39	3341.55	3896.9	4361.52	3575.47
0	Q9Z1Z2	22	4	166.128	4.6236e-05	1.4424	0.693288	-0.528473	P1	P7	Serine-threonine kinase receptor-associated protein OS=Mus musculus GN=Strap PE=1 SV=2	10017.2	10329.4	10168.3	9756.85	9782.01	9555.68	11291.2	10709.2	11160.5	11390.5	10269	9969.3	6005.02	6047.6	5854.34	10677.5	6903.9	7241.09	7102.51	5470.72	5616.63	4748.93	5043.34	5180.07	4995.1	8609.66	8702.42	8900.5	8209.65	8253.5	8015.74	5218.35	5680.65	5426.63	9561.47	6628.85
0	Q99LD4	11	4	45.7949	1.77061e-05	1.28161	0.78027	-0.357954	P1	P7	COP9 signalosome complex subunit 1 OS=Mus musculus GN=Gps1 PE=1 SV=1	1710.83	1627.32	2015.75	1488.54	1704.79	2042.82	1725.51	1874.84	1983.41	2184.45	2875.43	2186.66	2011.93	1925.64	1752.29	1732.49	1531.86	1560.99	1643.05	1414.25	1488.59	1547.45	1569.52	1482.65	1775.16	1204.76	2039.62	1554.83	1138.65	1419.14	1468.54	1420.97	1362.69	1451.1	1927.67	1504.1
0	Q9Z2U2	43	4	260.533	0.000290918	1.43285	0.69791	-0.518887	P1	P7	Zinc finger protein 292 OS=Mus musculus GN=Zfp292 PE=1 SV=2	7814.15	7388.5	8007.61	6941.05	7827.03	8224.1	5672.25	6070.72	6088.28	10200.8	10307.6	11273.4	4380.89	4397.19	4984.76	6867.17	4325.25	4159.42	4368.37	4166.34	4321.54	4717.94	4458.56	4576.78	4923.71	5905.46	6432.5	6216.59	6488.2	6710.06	7199.65	4058.29	3974.91	4423.45	7277.84	5079.28
0	P23242	14	4	91.6439	9.17755e-06	1.26606	0.789852	-0.340345	P1	P7	Gap junction alpha-1 protein OS=Mus musculus GN=Gja1 PE=1 SV=2	5598.93	5494.66	5334.54	5637.84	5811.38	4469.67	4223.14	4636.88	4769.08	5872.53	5387.11	5805.09	5614.44	5499.79	6099.39	4380.63	3800.05	3947.36	3158.99	4174.71	4139.26	4482.04	3520.25	3423.94	3539.17	4442.72	4341.93	4558	3958.66	3775.23	4433.02	5219.18	5117.6	5173.28	5289.69	4178.08
0	P97372	16	4	121.469	5.29835e-06	1.39772	0.715451	-0.483075	P1	P7	Proteasome activator complex subunit 2 OS=Mus musculus GN=Psme2 PE=2 SV=4	7889.17	9914.39	11484.4	10209.4	9192.26	11018.9	7872.66	8830.48	8543.56	10568.2	11206.7	11491.2	6249.31	5927.19	6789.57	8421.87	7619.15	7153.62	8331.98	6262.78	6679.51	6618.03	5341.39	5317.14	5186.19	6310.04	6378.1	6693.47	6433.55	6877.57	6094.01	6683.52	6072.12	7146.25	9100.58	6511.02
0	Q9DAK9	7	4	69.3407	3.55616e-06	1.34942	0.74106	-0.432338	P1	P7	14 kDa phosphohistidine phosphatase OS=Mus musculus GN=Phpt1 PE=2 SV=1	15821.7	16808.2	17804.1	18252.6	17710.5	18597.4	15881.3	15697.4	15623.5	17806.7	18112.1	17019.7	13549.5	13662.2	14301.9	17887.9	12554.5	12471.5	12774.7	11223.9	10717.2	11250.1	8761.27	8627.87	8312.78	14046.7	14387.1	15363.1	15360.8	15248.8	15353	11050.7	10679.8	12358.3	16533.5	12252.3
0	Q9WUM4	13	4	93.122	1.29733e-07	1.41672	0.705854	-0.502558	P1	P7	Coronin-1C OS=Mus musculus GN=Coro1c PE=1 SV=2	5827.14	5180.83	5753.9	5273.35	4688.56	5496.95	3988.93	4462.4	4465.46	7325.5	8042.95	7529.54	5748.95	6370.19	5899.07	5290.87	3920.91	4119.19	4167.49	3628.57	3912.6	3715.19	4103.89	4285.68	4361.83	3769.49	4134.22	3976.83	3648.76	3730.88	3941.48	4059.21	4325.69	4733.53	5709.04	4029.75
0	Q60972	17	4	106.023	5.203e-10	1.31154	0.762463	-0.39126	P1	P7	Histone-binding protein RBBP4 OS=Mus musculus GN=Rbbp4 PE=1 SV=5	6455.19	6021.42	5982.35	5487.5	5780.42	5419.75	4675.62	5118.12	5330.38	5936.09	6363.11	5999.4	6097.95	5966.88	6616.89	5608.52	4724.66	4450.25	4831.61	4136.3	4428.68	4339.52	3751.82	3571.74	3886.51	4435.69	4499.06	4643.39	4754.56	4799.21	4236.21	4714.9	4590.74	4857.41	5803.72	4425.13
0	P63005	26	4	200.031	3.65698e-10	1.44006	0.694417	-0.526126	P1	P7	Platelet-activating factor acetylhydrolase IB subunit alpha OS=Mus musculus GN=Pafah1b1 PE=1 SV=2	9455.44	11193.9	11600	10922.5	11483.4	12435.4	10572.1	10764.6	10734.4	13451.1	14428.1	14475.2	9429.38	9517.23	9558.64	10987.4	7106.24	7351.99	7090.92	7389.69	7182.25	7076.13	7653.33	7410.38	7206.75	8354.08	8600.67	9030.3	8887.21	8886.9	9015.11	7360.04	7517.47	8288.04	11313	7855.97
0	Q9CVB6	16	4	109.615	0.0138035	1.10441	0.90546	-0.143277	P1	P7	Actin-related protein 2/3 complex subunit 2 OS=Mus musculus GN=Arpc2 PE=1 SV=3	2915.22	3037.34	3194.58	3557.06	3307.49	3737.82	3296.12	3253.69	3199.66	4165.91	3422.3	4079.24	2832.64	3210.01	3007.8	2693.92	3304.67	3182.33	3621.91	2918.05	2793.8	2910.46	2605.41	2639.52	2551.89	2975.8	2774.21	3093.42	3075.79	2929.45	2926.34	3517.8	3124.09	2952.26	3306.93	2994.29
0	O35841	21	4	136.874	0.408206	1.03223	0.968776	-0.0457652	P1	P7	Apoptosis inhibitor 5 OS=Mus musculus GN=Api5 PE=1 SV=2	6855.03	6430.42	6524.34	6877.57	6735.99	6484.59	5673.82	6012.33	6058.99	6256.54	6805.78	6660.88	5184.34	4984.91	5157.11	5797.77	6621.75	6834.54	6348.24	6622.89	6645.88	6901.85	6629.91	6654.66	6388.83	5228.12	4776.18	5479.81	5063.76	4875.56	5240.74	5631.04	5717.18	5692	6156.28	5964.05
0	Q7TQI3	5	4	34.8771	1.42412e-05	1.13801	0.878729	-0.186509	P1	P7	Ubiquitin thioesterase OTUB1 OS=Mus musculus GN=Otub1 PE=1 SV=2	10009.7	9533.46	9940.01	9569.28	9830.89	9508.29	10367.1	10655.2	11469.6	11154.3	10157.9	10396.8	11517.8	11595.3	11886.9	9300.44	9027.97	9168.42	9767.96	8882.36	8018.98	8217.07	9976.18	9163.49	10197.6	9618.59	9277.97	9576.36	8987.23	8734.45	8432.72	9556.08	9578.03	8803.97	10430.8	9165.86
0	Q8CDI6	42	4	230.737	0.00841314	1.25885	0.794375	-0.332108	P1	P7	Coiled-coil domain-containing protein 158 OS=Mus musculus GN=Ccdc158 PE=2 SV=1	2330.07	2252.83	2365.23	3351.74	3530.46	3895.6	2758.45	2807.4	2799.6	4248.75	3982.85	4827.86	2326.94	2388.57	2564.33	3516.13	2756.42	2722.59	2822.59	1852.44	1929.41	2029.17	1934.82	1858.9	2050.07	3393.82	3359.57	3253.24	2889.29	2593.76	2839.12	1989.11	2110.56	2251.18	3121.68	2479.78
0	Q9WVR4	23	4	104.039	0.00509583	1.34065	0.745908	-0.422931	P1	P7	Fragile X mental retardation syndrome-related protein 2 OS=Mus musculus GN=Fxr2 PE=1 SV=1	18732.2	14064.6	13118.8	14147.1	8622.39	11928.3	10336.9	12467.1	12771.9	9140.11	8494.94	13421.2	6121.43	6039.31	8755.24	11129.6	6599.3	7018.25	6538.54	8510.97	11376.1	8596.71	9873.78	8880.87	7632.24	9356.08	8656.57	12794	6595.59	7911.58	8923.44	9326.05	6315.6	5545.91	11205.7	8358.42
0	Q7TPW1	35	4	206.485	2.61368e-06	1.48639	0.672771	-0.571812	P1	P7	Nexilin OS=Mus musculus GN=Nexn PE=2 SV=3	3722.06	3136	4738.43	4040.62	4013.94	4480.13	3213.42	3439.63	3496.72	6738.94	6134.54	6711.79	4320.46	3508.08	3334.39	3666.36	3178.84	2816.67	2814.28	2567.04	2373.98	2507.35	2770.91	2814.99	2409.13	3122.53	2976.36	3235.87	3118.71	3175.09	3302.63	3149.47	2928.07	2731.47	4293.47	2888.52
0	O88487	17	4	102.346	0.00456134	1.24535	0.802984	-0.316556	P1	P7	Cytoplasmic dynein 1 intermediate chain 2 OS=Mus musculus GN=Dync1i2 PE=1 SV=1	1665.17	1633.3	1742.01	2259.87	2117.5	2085.3	2002.38	2000.1	2192.84	1874.04	1963.9	1981.3	1310.65	1362.66	1526.1	1723.73	1892.46	2010.95	1604.53	1167.56	1108.99	981.668	977.977	868.687	1153.9	1889.62	1745.19	1702.83	1946.52	1899.57	1714.66	1270.52	1494.82	1165.15	1840.05	1477.53
0	D3YXK2	24	4	135.516	0.00418276	1.17423	0.851624	-0.231712	P1	P7	Scaffold attachment factor B1 OS=Mus musculus GN=Safb PE=1 SV=2	9994.79	10534.7	9749.25	11238.7	11880.1	11626.1	9940.76	9356.67	8495.44	13178.5	12702.2	13176.3	9338.8	9235.28	8889.91	11481.6	10704.1	9908.97	8603.65	9991.2	9093.3	7181.12	9225.67	7488.95	5699.98	9905.26	9550.05	7796.16	10559.1	10007.6	8423.7	10457.9	9674.05	9387.33	10676.2	9092.11
0	A7XUY5	19	4	121.826	0.00416017	1.35146	0.739939	-0.434521	P1	P7	Selection and upkeep of intraepithelial T-cells protein 5 OS=Mus musculus GN=Skint5 PE=2 SV=1	1149.52	2100.58	2153.85	2236.11	2362.21	2542.44	2154.91	2323.56	2254.13	4162.5	3906.75	4358.76	2002.41	1783.52	1931.14	2502.51	1769.59	1773.72	1805.41	1598.11	1609.72	1772.16	1898.11	1810.82	2004.24	1850.82	1782.53	1865.57	2197.17	2102.6	2204.99	1653.27	1814.82	1721.1	2495.31	1846.38
0	P25206	17	4	117.094	0.00159987	1.4759	0.677554	-0.561592	P1	P7	DNA replication licensing factor MCM3 OS=Mus musculus GN=Mcm3 PE=1 SV=2	8042.12	7377.31	7846.2	7072.24	7193.71	7624.28	6309.61	6753.17	6588.06	10338.9	10081.6	10553.8	3726.54	3789.89	4094.79	7512.07	5228.38	5866.76	5488.34	3057.84	3141.04	3139.07	3352.36	3525.39	3691.21	6704.82	6548.02	6582.89	7122.26	6962.78	7381.04	3247.99	3291.4	3254.05	7181.52	4865.87
0	Q9D5T0	21	4	149.658	0.00154368	1.18752	0.842092	-0.24795	P1	P7	ATPase family AAA domain-containing protein 1 OS=Mus musculus GN=Atad1 PE=1 SV=1	6609.4	6855.49	6358.1	6231.02	6429.09	7263.99	5699.51	5629.04	5446.08	7357.25	8119.73	8181.29	6126.23	5497.18	5880.13	5788.21	4720.48	4473.54	4438.01	5364.24	5363.69	5130.98	6542.34	6299.93	6811.29	6654.86	6296.42	6431.19	5622.57	5399.32	5225.89	4335.01	4150.53	4764.07	6466.99	5445.8
0	Q9D071	9	4	43.6993	0.000817789	1.30101	0.768636	-0.379628	P1	P7	MMS19 nucleotide excision repair protein homolog OS=Mus musculus GN=Mms19 PE=2 SV=1	31119.1	30752.3	32976.5	35278.7	33997.5	36805.1	28592.8	28930	28649.7	31019.1	32690.1	36063.2	22208.1	23586.2	25569.1	29430.8	26548.2	26809.8	25771.3	20009.8	18776	18782.4	15429.1	13969.6	13721.5	31582.9	33331.8	31725.4	27966.6	27787	28388.2	19614.3	19149.1	22331.4	30479.3	23427.5
0	P67984	10	4	59.8232	0.00100587	1.18391	0.844662	-0.243554	P1	P7	60S ribosomal protein L22 OS=Mus musculus GN=Rpl22 PE=1 SV=2	30805.1	28894.8	31938.5	31444.4	31124.8	31888.8	25289.8	26177.7	26495.5	37630.9	40696	40596.8	26056.7	27144.2	29303.8	31245.1	26938.8	27156.7	28029.8	23612.8	23597.7	23433.4	23543.6	24004.2	25818.5	29770.9	29947.9	31433.5	29335.6	27425.9	29876.2	22092.5	23182.3	22817.4	31045.8	26223.2
0	Q99LX0	19	4	134.275	0.00126824	1.41219	0.708119	-0.497936	P1	P7	Protein DJ-1 OS=Mus musculus GN=Park7 PE=1 SV=1	2335.89	2428.16	2442.08	2719.52	2899.69	3240.48	2357.77	2560	2588.82	2258.22	2429.89	2087.39	1384.87	1682.71	1449.48	2656.88	1093.54	1046.88	1095.01	2251.49	2023.53	1931.57	2184.71	2317.79	2625.49	2093.32	2396.79	2177.06	1115.75	1252.34	1240.68	861.472	1075.03	1108.73	2345.11	1660.62
0	Q8BI22	32	4	188.731	0.00418251	1.21932	0.820126	-0.286082	P1	P7	Centrosomal protein of 128 kDa OS=Mus musculus GN=Cep128 PE=2 SV=2	5104.08	5376.79	5760.79	5152.6	5370.25	6088.8	4780.76	5320.14	5431.44	4460.73	4962.6	4970.41	4091.64	4131.91	4267.88	5446.28	5488.65	5685.15	5244.82	3084.15	3200.84	3262.96	2535.77	2615.3	2863.43	4810.02	5121.54	4831.46	5007.59	4623.31	4953.73	3511.23	3499.45	4133.58	5044.82	4137.39
0	Q9D0J8	8	4	56.7828	0.000730481	1.47669	0.677192	-0.562363	P1	P7	Parathymosin OS=Mus musculus GN=Ptms PE=1 SV=3	15455	9943.45	19519.7	19823.5	15537.4	18612.4	18537.5	18320	16900.4	19504.7	29419.8	32653.6	10940.1	12157.4	13210.4	16216.1	5688.88	7403.02	10727	11157.9	11499.9	12643.6	13868.2	12911	9339.41	16691	12308.7	14059.8	15434.8	15016.6	14362.1	11906.7	10585.8	12854.5	17921.9	12136.6
0	Q8BLF1	7	3	41.4005	0.133644	1.18331	0.845087	-0.242829	P1	P7	Neutral cholesterol ester hydrolase 1 OS=Mus musculus GN=Nceh1 PE=1 SV=1	1441.25	1572.72	1568.49	1850.27	1594.43	1667.15	1739.81	1665.83	1665.42	2981.77	2714.04	4143.81	2351.45	2187.3	2434.53	3252.84	1359.21	1584.82	1504.44	2471.44	2514.34	2468.04	1840.83	1836.69	1843.59	2178.44	2250.45	2410.02	1256.76	1696.14	1517.24	1422.36	1566.81	1393.06	2176.94	1839.71
0	Q9JHS4	22	3	131.442	0.145897	1.11487	0.896968	-0.156871	P1	P7	ATP-dependent Clp protease ATP-binding subunit clpX-like, mitochondrial OS=Mus musculus GN=Clpx PE=1 SV=2	11262.9	12731.7	13318.9	13763.2	10737.9	9233.19	11923.2	10670.3	9960.85	11561.1	6694.14	10012.3	14273.1	14386	13920.1	10688.6	12185	10322.4	6649.91	13632.9	12376.5	12060.1	16115.5	13907.8	12796.6	7598.64	5664.19	7738.83	7889.76	6737.55	7344.5	11032.7	10804.7	11962.8	11571.1	10378.9
0	Q9DBR7	54	3	312.919	0.148464	1.18577	0.843337	-0.245819	P1	P7	Protein phosphatase 1 regulatory subunit 12A OS=Mus musculus GN=Ppp1r12a PE=1 SV=2	3195.49	2912.49	3372.14	3049.52	3739.68	3885.4	3210.14	3228.9	3194	5924.46	5041.04	5635.37	2800.77	3123.45	1971.99	7229.02	2945.39	2972.24	2929.36	2621.66	2718.02	2799.77	3214.7	3064.42	3327.19	3913.63	2655.76	4313.6	4054.09	3523.35	4360.97	2912.98	2749.05	3285.34	3844.62	3242.31
0	Q5DTM8	27	3	154.813	0.173511	1.08483	0.921803	-0.117469	P1	P7	E3 ubiquitin-protein ligase BRE1A OS=Mus musculus GN=Rnf20 PE=2 SV=2	907.172	932.936	1057.66	1179.26	1275.34	1182.98	1143.13	1105.95	1054.54	1176.94	1264.38	1235.79	1317.62	1372.4	1099.77	782.864	1436.14	1243.55	1140.09	1245.39	1378.32	1220.53	1106.05	1117.28	829.471	801.284	941.367	850.002	863.124	666.298	594.405	1264.72	1080.39	980.112	1130.55	1042.14
0	Q9CWK8	24	3	135.082	0.234752	1.10653	0.903726	-0.146043	P1	P7	Sorting nexin-2 OS=Mus musculus GN=Snx2 PE=1 SV=2	367.914	479.923	669.05	623.673	465.003	495.19	540.384	507.154	537.883	371.228	323.564	271.625	421.199	460.568	499.104	381.399	156.555	131.829	132.397	395.981	451.804	523.824	498.846	480.592	599.709	437.353	397.907	390.121	492.682	508.789	542.329	425.62	500.316	471.972	463.429	418.812
0	Q99KV1	16	3	96.0156	0.126563	1.07954	0.926324	-0.110411	P1	P7	DnaJ homolog subfamily B member 11 OS=Mus musculus GN=Dnajb11 PE=1 SV=1	6511.43	5263.93	4115.31	4927.38	6118.68	4862.87	6051.23	5658.44	5955.29	6939.03	4981.09	5087.92	4918.52	4916.52	4707.12	7137.54	5657.9	6545.4	6358.27	5194.51	4619.72	4859.05	4764.1	4647.81	5121.15	4799.41	4714.28	4343.23	5491.34	4714.36	5187.21	4846.84	5249.71	4750.51	5509.52	5103.6
0	Q9QXY6	44	3	319.323	0.0593921	1.19886	0.834124	-0.261665	P1	P7	EH domain-containing protein 3 OS=Mus musculus GN=Ehd3 PE=1 SV=2	3721.03	3595.29	3745.75	3648.81	3320.76	3485.29	3551.21	3862.14	3795.33	5430.61	5918.52	5130.87	2358.77	2047.2	2574.78	3148.29	3673.21	3275.73	3404.56	2056.43	2220.89	2583	2520.78	2362.37	2710.06	3746.69	3791.88	3876.87	3656.78	3386.16	3860.56	2674.12	2719.37	3159.6	3708.42	3093.28
0	Q9CPW4	6	3	45.3603	0.218059	1.24207	0.805107	-0.312748	P1	P7	Actin-related protein 2/3 complex subunit 5 OS=Mus musculus GN=Arpc5 PE=2 SV=3	819.481	859.491	856.444	1028.16	1288.42	898.628	1335.27	1087.47	850.326	1387.77	1502.26	1643.38	191.758	271.676	247.652	1070.99	1655.42	1399.53	1480.34	258.638	311.549	355.584	331.571	259.25	339.905	1477.27	1013.28	1035.09	1239.46	993.487	847.537	287.894	290.648	316.903	958.697	771.853
0	Q9ER00	10	3	72.2802	0.10017	1.15467	0.866048	-0.207481	P1	P7	Syntaxin-12 OS=Mus musculus GN=Stx12 PE=1 SV=1	6027.05	5657.46	6618.07	6579.99	6462.91	6144.37	5742.01	5983.35	6012.49	10501.6	11432.8	12075	6241.87	5980.46	6679.09	9485.69	5310.52	5521.39	5603.25	6306.72	6441.83	6403.65	5944.99	5939.34	6508.84	7918.22	7822.82	8750.64	5938.41	5807.61	6018.12	6101.53	5989.33	6274.45	7351.51	6366.76
0	Q9JII5	11	3	86.8036	0.0981769	1.11199	0.899292	-0.153139	P1	P7	DAZ-associated protein 1 OS=Mus musculus GN=Dazap1 PE=2 SV=2	4799.92	3443.38	3729.09	3404.62	3383.04	4257.24	3262.55	3304.28	3603.51	3593.22	3262.32	3396.48	2351.2	3061.75	2611.66	3376.59	3566.36	3227.96	3241.9	2329.83	1840.3	2336.13	2311.61	2352.61	2503.95	3370.78	3371.74	3600.6	3667.87	3230.1	4079.72	3142.35	3875.67	3433.21	3427.55	3082.37
0	Q6PDN3	13	3	71.9976	0.0570121	1.29484	0.772296	-0.372774	P1	P7	Myosin light chain kinase, smooth muscle OS=Mus musculus GN=Mylk PE=1 SV=3	1908.41	2156.41	2141.66	1673.16	1669.2	1984.88	1670.33	1759.86	1859.83	2691.55	2882.56	3453.29	942.524	803.077	928.991	1622.33	1364.82	1315.54	1234.75	1332.62	1449.68	1410.79	1437.05	1376.97	1423.22	1667.34	1824.17	1796.89	1475.01	1438.99	1494.6	1352.95	1374.33	1423.9	1884.25	1455.2
0	Q99LB6	15	3	113.857	0.894619	1.03338	0.967702	-0.0473646	P1	P7	Methionine adenosyltransferase 2 subunit beta OS=Mus musculus GN=Mat2b PE=2 SV=1	2315.12	2227.54	2153.24	2489.34	2063.17	1786.26	2268.82	2569.96	2313.15	1791.2	2320.03	1319.1	4667.66	4361.25	4392.85	2527.29	2871.57	2510.79	2593.53	2684.53	3033.28	2805.9	2340.24	2558.08	2628.11	2001.62	2501.66	2182.37	1880.94	2078.11	1725.3	2987.59	3036.81	2831.01	2597.87	2513.97
0	P02463	29	3	146.647	0.0516823	1.15757	0.863877	-0.211102	P1	P7	Collagen alpha-1(IV) chain OS=Mus musculus GN=Col4a1 PE=2 SV=4	2874.38	3096.94	2145.95	2057.56	2508.1	2056.22	1899.02	1682.65	1612.53	2982.9	2503.39	3414.61	1784.92	1938.46	1994.33	1656.65	2009.21	2050.2	2180.69	1853.16	2024.3	2008.85	2126.23	1940.23	2083.86	1740.3	1770.9	2189.97	2009.92	1788.55	2053.9	1884.57	1537.36	1937.56	2263.04	1954.99
0	Q61548	20	3	121.871	0.0466415	1.16792	0.856223	-0.223942	P1	P7	Clathrin coat assembly protein AP180 OS=Mus musculus GN=Snap91 PE=1 SV=1	868.14	944.108	951.747	932.053	947.282	1022.03	863.621	937.988	915.572	1047.97	1195.4	1072.86	1312.04	1448.3	1513.94	674.174	1023.16	999.971	988.671	950.065	818.866	983.245	1025.01	1028.28	941.239	657.252	675.719	719.861	647.127	561.802	572.563	1124.94	1085.02	1232.67	1040.45	890.859
0	Q99K28	27	3	128.472	0.0661564	1.13754	0.879087	-0.185922	P1	P7	ADP-ribosylation factor GTPase-activating protein 2 OS=Mus musculus GN=Arfgap2 PE=1 SV=1	948.269	874.039	888.202	1037.27	1113.21	1171.84	1005.73	961.972	979.461	744.575	794.223	809.089	977.389	941.27	783.079	623.494	1078.46	1154.43	1077.62	607.675	620.905	650.885	685.571	645.639	538.548	1207.58	1191.4	1206.38	767.01	650.462	527.692	616.607	706.06	558.598	915.819	805.085
0	Q06890	15	3	78.2253	0.559925	1.01963	0.980752	-0.02804	P1	P7	Clusterin OS=Mus musculus GN=Clu PE=1 SV=1	3820.5	3072.59	3584.11	2956.99	3829.91	3151.38	3309.05	3494.57	3435.21	3025.12	3983.78	3175.3	3205.59	3012.27	3387.93	3804.57	3588.63	3554.52	4575.14	2861.49	2688.52	3027.38	2736.96	2733.91	2976.81	3587.65	3058.57	3727.22	4040.24	3385.83	3972.77	3181.2	2919.25	3239.17	3390.55	3325.29
0	Q5BKP2	18	3	108.254	0.977283	1.3717	0.729023	-0.455964	P1	P7	Ubiquitin carboxyl-terminal hydrolase 13 OS=Mus musculus GN=Usp13 PE=2 SV=1	12869	13511.8	14676	12404	13808.2	15708.6	11116.4	11261.7	11808.7	24505	26690.3	28199.7	1094.36	1237.31	1083.39	18172.5	7528.62	7714.18	7727.84	8305.24	8180.79	8793.37	8098.58	8285.53	8166.37	10554	10642.5	11398	14500.8	14816.8	16345.4	8831.7	8779.38	10244.3	13634.2	9939.63
0	Q9Z1N5	36	3	250.15	0.975809	1.01243	0.987722	-0.0178233	P1	P7	Spliceosome RNA helicase Ddx39b OS=Mus musculus GN=Ddx39b PE=1 SV=1	14039.5	12064.7	10875	13085.6	11582.6	8300.31	13017.9	13164.4	10900.8	10598.9	8802.86	5205.07	17618.2	15984.8	14159.2	12485.8	14410.9	13040.6	13547.2	14253.7	13044.3	12766	14172.7	13394.1	12349.7	9118.23	8727.35	7587.4	9552.47	9441.67	8624.74	14060.2	13300.3	11829.3	11992.9	11845.6
0	Q99KF1	9	3	48.9223	0.912077	1.03064	0.970275	-0.0435338	P1	P7	Transmembrane emp24 domain-containing protein 9 OS=Mus musculus GN=Tmed9 PE=1 SV=2	1410.27	1481.17	1559.87	1030.68	1413.38	1628.6	1706.54	1529.19	1709.48	942.787	1339.86	988.844	3106.76	3163.87	3006.22	1200.95	1202.79	1140.77	1212.08	2256.75	2239.99	2468.27	2318.13	2398.58	2457.1	908.877	1281.76	1270.87	1086.96	960.975	1297.04	1703.99	1721.08	1784.59	1701.15	1650.59
0	P19001	32	3	208.404	0.908314	1.0132	0.986974	-0.0189154	P1	P7	Keratin, type I cytoskeletal 19 OS=Mus musculus GN=Krt19 PE=1 SV=1	2520.56	2868.42	2751.93	2258.78	1992.93	2194.56	2178.77	2394.51	2412.19	2676.95	3126.29	2441.32	1409.62	1222.75	1313.65	2286.21	2854.46	2544.21	2711.56	2243.15	2349.32	2241.49	2583.84	2344.61	2389.7	2276.87	2300.75	2119.5	1970.55	1934.99	1896.24	1793.68	1630.82	1841.62	2253.09	2223.74
0	Q9QWY8	13	3	65.5409	0.883869	1.16631	0.857408	-0.221947	P1	P7	Arf-GAP with SH3 domain, ANK repeat and PH domain-containing protein 1 OS=Mus musculus GN=Asap1 PE=1 SV=2	4204.85	4808.31	5054.57	1802.52	1960.89	2225.78	4105.76	4157.72	4391.59	1471	1140.89	808.62	1510.27	1495.08	1435.91	2515.53	2671.46	2609.61	2773.2	2385.4	2445.01	2690.34	2507.98	2525.92	2647.85	2467.64	2602.75	2616.21	2052.5	1973.92	2077.92	1332.99	1456.17	1726.35	2693.08	2309.07
0	P24547	8	3	51.5702	0.799398	1.01712	0.983167	-0.024491	P1	P7	Inosine-5'-monophosphate dehydrogenase 2 OS=Mus musculus GN=Impdh2 PE=1 SV=2	2180.02	1951.47	2070.49	1889.66	1517.78	1710.73	1362.25	1587.97	1749.01	2056.76	2295.93	2190.39	1867.63	1710.74	2112.51	1381.88	2021.85	1817.78	1743.92	1953.85	2124.85	2051.13	1993.06	2046.77	2380.77	1609.46	1516.96	1468.44	1746.19	1578.09	1668.1	1650.75	1738.57	1667.89	1852.2	1821.02
0	P60824	10	3	66.0998	0.279067	1.19384	0.837637	-0.255604	P1	P7	Cold-inducible RNA-binding protein OS=Mus musculus GN=Cirbp PE=1 SV=1	3359.03	3396.73	2687.08	3864.94	3944.91	2660.99	5626.59	5562.68	4385.13	2556.42	1873.49	1274.77	5227.22	5326.61	4130.52	4552.76	3928.58	3790.44	3651.92	3499.4	3314	3392.18	2895.39	3292.78	2921.13	3328.09	3054.46	2695.62	3196.78	3324.01	2315.27	3008.79	2762.48	2574.23	3776.87	3163.64
0	Q62095	41	3	302.951	0.551456	1.06382	0.940008	-0.0892558	P1	P7	ATP-dependent RNA helicase DDX3Y OS=Mus musculus GN=Ddx3y PE=1 SV=2	4754.03	5262.71	4589.08	4206.83	4573.99	3693.68	6913.1	6941.82	6541.86	3871.41	4356.25	3410.7	9109.7	9125.88	9449.53	7076.66	6637.68	6651.96	7286.71	3162.08	2826.25	2613.79	3822.78	2783.84	2906.22	6783.44	5922.5	5969.08	7632.21	6802.95	8036.33	5838.06	5983.36	7616.72	5867.33	5515.33
0	Q07076	18	3	122.263	0.520298	1.14847	0.870726	-0.19971	P1	P7	Annexin A7 OS=Mus musculus GN=Anxa7 PE=2 SV=2	1038.45	834.885	1168.01	1419.47	1753.98	1941.36	1051.5	856.791	758.16	2095.31	2238.84	1943.64	854.645	796.987	689.756	745.207	1465.43	1374.61	1428.86	986.404	869.868	941.32	996.939	1000.38	1098.17	888.425	846.781	899.181	1046.63	994.28	971.345	1336.83	1399.39	1229.65	1261.69	1098.58
0	Q9QUH0	5	3	49.443	0.422687	1.05044	0.951978	-0.0710003	P1	P7	Glutaredoxin-1 OS=Mus musculus GN=Glrx PE=1 SV=3	2822.12	2828.3	3093.82	3038.58	3415.72	3421.11	2736.12	2619.81	2730.81	3556.12	3132.38	3202.56	4864.15	5053.7	4487.03	2587.69	1961.45	1973.35	2071.15	3834.18	4054.95	4593.5	3784.96	4592.35	4691.71	2157.64	2358.26	2135.83	2362.77	2535.43	2273.15	4052.92	4083.73	3876.23	3349.38	3188.53
0	Q8CIG8	18	3	108.276	0.410869	1.09571	0.912652	-0.131863	P1	P7	Protein arginine N-methyltransferase 5 OS=Mus musculus GN=Prmt5 PE=1 SV=3	4008.16	4337.19	4395.05	3545.7	4647.22	4812.77	2901.29	2830.92	3387.99	4769.68	6198.93	5765.85	2294.93	3253.42	2754.64	3256.19	3556	3872.76	3967.55	3715.27	4045.15	3786.55	3522.32	3530.4	3570.53	3269.24	3307.4	3784.04	3406.04	3151.71	2867.83	3561.34	3887.8	4046.46	3947.5	3602.69
0	P70698	31	3	181.933	0.659979	1.07517	0.930083	-0.104568	P1	P7	CTP synthase 1 OS=Mus musculus GN=Ctps1 PE=1 SV=2	319.5	478.092	363.801	500.486	581.048	611.058	471.214	557.13	508.162	749.173	723.136	686.172	181.798	177.067	172.4	463.469	859.226	809.447	1024.28	404.471	382.872	323.84	460.838	437.185	485.004	304.502	328.306	337.489	282.944	353.943	249.148	270.164	312.021	267.632	471.482	438.517
0	Q9QWL7	39	3	237.451	0.00102001	1.36646	0.73182	-0.45044	P1	P7	Keratin, type I cytoskeletal 17 OS=Mus musculus GN=Krt17 PE=1 SV=3	4863.43	4999.2	4718.85	4137.36	3912.36	4067.73	4071.37	3630.71	3935.58	3029.86	2666.33	2214.77	2269.04	2340.23	2302.08	3558.46	2367.26	2331.3	2696.51	2182.28	2276.25	2481.86	2351.53	2520.97	2455.82	2987.55	3109.69	3287.44	3254.98	3029.1	3215.01	2048.84	2014	2084.87	3544.84	2594.18
0	Q9R0N0	16	3	117.87	0.000858991	1.2445	0.803537	-0.315563	P1	P7	Galactokinase OS=Mus musculus GN=Galk1 PE=2 SV=2	7677.67	6655.31	6707.26	4117.23	4130.92	4572.08	4594.54	4429.98	4726.04	5046.8	4015.52	4219.32	4662.15	4344.67	4898.6	6817.58	4056.4	4074.04	3805.66	3582.39	3916.86	3803.16	3843.05	3860.49	4734.84	3820.31	3639.05	3705.29	4564.02	4679.86	4880.38	4411.54	4200.09	4201.45	5100.98	4098.83
0	P51855	3	3	14.3224	0.000333298	1.40365	0.71243	-0.489179	P1	P7	Glutathione synthetase OS=Mus musculus GN=Gss PE=2 SV=1	1631.09	2003.37	1917.1	2177.96	1068.57	2223.88	1551.77	1551.66	1573.8	1907.79	1983.74	1747.83	1071.67	1113.13	1182.73	1314.14	821.76	993.424	997.208	822.639	917.192	973.711	1051.36	1110.1	1126	1475.75	1711.36	1655.86	1277.7	1542.07	1470.03	930.816	1045.35	932.479	1626.27	1158.6
0	G5E829	54	3	325.672	0.000211948	1.21556	0.822663	-0.281626	P1	P7	Plasma membrane calcium-transporting ATPase 1 OS=Mus musculus GN=Atp2b1 PE=1 SV=1	6917.2	6030.11	6191.85	5148.18	5100.93	5183.38	4945.2	4859.66	5000.29	5469.93	5306.1	5935.01	4013.9	4038.96	4124.11	4979.7	3642.1	3766.08	3619.56	4001.53	3792.91	3874.87	4018.14	3855.42	4281.74	4763.26	4476.28	4903.49	4862.41	4657.91	5128.57	4197.06	4466.41	4734.73	5202.78	4280.14
0	Q3UJB9	12	3	67.4827	0.000200676	1.31406	0.760999	-0.394033	P1	P7	Enhancer of mRNA-decapping protein 4 OS=Mus musculus GN=Edc4 PE=1 SV=2	2701.15	2472.65	2782.65	2558.69	2668.42	2826.6	2104.38	2160.25	2247.17	3273.47	3456.25	3474.64	1559.56	1741.51	1868.04	2851.81	1809.66	1978.1	1834.54	1792.13	1873.35	1885.86	1995.51	2236.76	2287.88	1913.98	2107.72	2103.55	1864.1	2016.82	2043.81	1661.77	1739.34	1739.84	2546.7	1938.04
0	Q9D6K8	7	3	50.2412	0.000164712	1.35227	0.739497	-0.435384	P1	P7	FUN14 domain-containing protein 2 OS=Mus musculus GN=Fundc2 PE=2 SV=1	13530.2	12182.6	12284	14222.6	13485.4	14566.4	10078.1	11053.5	10995	14307.6	13144.7	12262.1	8450.75	8845.53	8857.7	12458.2	12430.2	12284.3	12050.2	7517.12	7249.32	7006.62	6356.57	7604.83	6995.43	9955.76	10115.9	9706.55	10508.9	9673.09	9769.13	6333.1	6187.91	6925.07	11920.3	8815
0	P97822	7	3	86.7649	8.41842e-05	1.32201	0.756421	-0.402738	P1	P7	Acidic leucine-rich nuclear phosphoprotein 32 family member E OS=Mus musculus GN=Anp32e PE=1 SV=2	26242.2	24997.7	25473.8	20752.1	21962.6	23918.8	15149.7	14963.9	14265.9	30414.9	25911.4	23659.1	23536.6	23402	23071.4	17159.3	21101.1	19041.4	14982.7	16946.9	16613.1	15549.4	17218	15632.3	18053.1	14283.2	15354.1	17221.9	17303.7	16613.5	17560.5	15306.6	15694.9	17518.6	22180.1	16777.5
0	P60122	18	3	127.279	0.00104537	1.22057	0.819293	-0.287549	P1	P7	RuvB-like 1 OS=Mus musculus GN=Ruvbl1 PE=1 SV=1	8316.22	8872.94	9272.37	7461.46	7334.57	7744.81	8067.62	7487.19	7885.59	8824.93	8698.29	8163.59	7098.06	6897.57	7152.09	9816.74	7646.94	7912.61	7592.28	6099.23	5917.72	6172.21	6942.26	6873.72	7663.12	6541.76	6110	7056.32	7470.66	8085.31	8131.02	4265.74	4235.87	4269.75	8068.38	6610.36
0	E9Q4Z2	28	3	146.569	1.06308e-06	1.45748	0.686116	-0.543475	P1	P7	Acetyl-CoA carboxylase 2 OS=Mus musculus GN=Acacb PE=1 SV=1	6741.43	7596.25	7706.43	8825.74	9501.27	8580.09	6054.99	5639.15	5795.53	6789.03	7836.14	6586.8	5866.68	6110.91	5806.44	5521.73	3776.94	3836.82	3713.78	3747.98	4320.55	4676.5	5279.73	5123.69	5506.47	5000.94	6212.95	5033.67	5460.06	5545.98	6437.54	3845.29	3437.67	4690.28	6934.91	4758.16
0	P51885	12	3	101.705	1.02141e-07	1.44889	0.690184	-0.534946	P1	P7	Lumican OS=Mus musculus GN=Lum PE=1 SV=2	6927.12	8754.08	9478.21	8495.57	8543.12	8658.87	6684.34	7276.15	7039.55	9512.15	9076.42	9622.4	5849.31	5543.8	5668.52	8055.54	5520.34	5410.77	5603.71	4562.32	4684.79	4928.33	4786.11	4677.93	4645.83	5860.32	6044.17	6285.49	5937.96	6497.35	5815.11	5231.8	4945.39	5763.24	7824.07	5400.05
0	Q5SWU9	14	3	56.8942	8.54049e-08	1.32649	0.75387	-0.407613	P1	P7	Acetyl-CoA carboxylase 1 OS=Mus musculus GN=Acaca PE=1 SV=1	2116.22	2372.98	2090.61	2292.3	2706.76	3021.66	2383.07	2409.26	2644	3398.68	3167.06	2714.01	2532.12	2332.95	2379.82	2620.63	2168.32	2099.19	1879.03	1850.34	1820.36	2105.4	2081.18	1923.34	2021.51	2081.48	2266.65	2063.55	1903.37	1722.04	1928.27	1599.14	1619.3	1794.25	2573.88	1940.37
0	B1AQ75	14	3	67.6815	6.32026e-08	1.75507	0.569777	-0.811531	P1	P7	Keratin, type I cuticular Ha6 OS=Mus musculus GN=Krt36 PE=1 SV=1	8045.28	6650.58	7306.92	5781.95	6395.15	6239.3	5448.57	5690.42	5512.95	8810.41	8836.95	7804.09	4814.61	5101.07	4962.16	5863.28	4697.63	4298.19	4407.72	2737.95	2744.71	2876.41	2207.35	2269.85	2470.41	4092.31	4671.16	4766.71	4519.07	4239.62	4698.74	3525.82	3490.55	3477.72	6453.98	3677.33
0	P62996	7	3	33.1841	5.66165e-08	1.3556	0.737681	-0.438932	P1	P7	Transformer-2 protein homolog beta OS=Mus musculus GN=Tra2b PE=2 SV=1	3415.75	3298.92	3206.83	3300.4	3347.54	3261.47	3014.3	3141.53	2767.25	2552.67	2709.67	2764.37	2611.46	2221.68	2178.47	2812.24	2648.07	2532.96	2312.23	2033.07	2294.52	1935.02	2077.71	2365.71	2005.66	2261.15	2148.08	2149.74	2166.54	2114.46	2032.64	1913.31	1998.59	1687.22	2912.78	2148.7
0	Q9Z0N1	29	3	192.83	6.02899e-09	1.43655	0.696113	-0.522608	P1	P7	Eukaryotic translation initiation factor 2 subunit 3, X-linked OS=Mus musculus GN=Eif2s3x PE=1 SV=2	14441.3	13588.6	11402.1	11834.4	11671.6	11837.5	8522.14	9806.67	9350.05	13917.5	13756	12853.3	10102.5	11372.1	10520.7	11554.6	9018.51	9538.52	9097.82	7861.96	8133.84	8923.09	8492.71	9416.86	9332.06	7465.82	7629.34	7547.12	7205.01	7936.39	7836.63	6813.72	6736.31	7091.65	11658.2	8115.41
0	P47791	15	3	95.3455	1.46637e-09	1.4691	0.680688	-0.554934	P1	P7	Glutathione reductase, mitochondrial OS=Mus musculus GN=Gsr PE=1 SV=3	1880.97	1973.21	2152.69	1727.54	1435.59	1931.57	1511.05	1611.11	1407.32	1938.7	2038.61	2214.23	2405.91	2073.74	2452.76	1788.57	1309.03	1090.4	1084.97	1221.81	1276.32	1400.89	1293.21	1315.03	1307.66	1341.59	1339.69	1370.11	1370.53	1392.95	1353.08	1193.44	1454.4	1274.4	1908.97	1299.42
0	Q6ZWY3	7	3	56.0869	3.67522e-10	1.38801	0.720455	-0.473019	P1	P7	40S ribosomal protein S27-like OS=Mus musculus GN=Rps27l PE=2 SV=3	13128.9	11601.2	12408.1	12244.5	12776.9	12957.2	11149.7	9712.36	10798.9	14264.1	14777.2	14452.5	11062.2	11186.2	11351.8	12535.1	8626.13	8104.98	7543.08	9670.37	10020.7	9919.78	10286.1	9527.61	10369.5	8556.72	8236.45	8459.91	8578.27	7998.76	8745.36	8028.17	8435.5	8082.77	12275.4	8843.9
0	Q9R0E2	21	3	129.513	1.18128e-13	1.45235	0.688537	-0.538394	P1	P7	Procollagen-lysine,2-oxoglutarate 5-dioxygenase 1 OS=Mus musculus GN=Plod1 PE=1 SV=1	2871.59	2708.54	2746.27	2490.2	2182.42	2203.46	2216.06	2148.3	2084.26	2442.1	2194.87	2462.58	2504.96	2570.34	2399.1	2278.44	1633.86	1907.24	1725.76	1726.97	1612.17	1605.59	1570.96	1651.68	1737.01	1686.68	1374.84	1682.61	1700.33	1848.14	1749.41	1544.63	1423.75	1643.35	2406.47	1656.94
0	P26361	7	3	31.8397	8.37676e-05	1.38096	0.724132	-0.465675	P1	P7	Cystic fibrosis transmembrane conductance regulator OS=Mus musculus GN=Cftr PE=1 SV=2	2785.06	2857.84	3253.89	3129.2	3583.03	3250.19	2373.17	2355.12	2408.71	4298.85	4507.59	5179.76	3472.01	3708.25	3703.65	3185.81	1789.72	1697.46	1793.18	2673.35	2623.44	2933.83	2686.43	2892.35	3013.54	2144.5	2209.53	2420	2291.17	2278.71	2508.18	2708.06	2763.32	2606.71	3378.26	2446.3
0	Q8R4S0	4	3	28.8823	0.0216593	1.18739	0.842181	-0.247799	P1	P7	Protein phosphatase 1 regulatory subunit 14C OS=Mus musculus GN=Ppp1r14c PE=1 SV=1	1444.2	1461.58	1210.37	1489.22	1884.9	1594.18	1888.58	1649.07	1870.52	1063.16	1064.58	1155.01	1304.8	1189.12	1455.35	1197.2	1520.74	1798.65	1244.05	930.028	1119.75	999.551	808.982	852.659	827.133	1298.97	1514.71	1401.15	1134.09	1173.66	1212.68	1539.56	1049.65	1291.37	1432.62	1206.52
0	Q9WUK2	12	3	100.865	0.0341366	1.12405	0.889637	-0.168711	P1	P7	Eukaryotic translation initiation factor 4H OS=Mus musculus GN=Eif4h PE=1 SV=3	13079.8	11736.3	9865.7	11808.5	12170.9	10889.2	11179.7	11238.4	10530.7	8864.73	9981.79	6947.74	8079.75	8690.21	7965.71	10955.5	9912.78	9454.65	9651.71	9845.6	8386.71	9362.89	10181.1	9276.89	9989.6	10345.7	9117.19	8916.08	9549.83	8797.66	8131.37	8068.79	7300.2	7833.86	10249	9117.92
0	O35226	17	3	132.782	6.72253e-07	1.42275	0.702864	-0.508683	P1	P7	26S proteasome non-ATPase regulatory subunit 4 OS=Mus musculus GN=Psmd4 PE=1 SV=1	6323.49	6461.03	6497.14	6644.82	5442.39	6833.47	5377.6	4694.49	5008.1	6316.26	6247.66	6342.31	3930.6	3481.11	3548.57	5697.87	4064.4	3804.22	3791.88	3847.02	3859.8	3830.2	4110.03	3878.81	3964.97	3797.06	3665.29	3877.94	3938.01	3921.63	3933.27	3901.04	3757.63	4309.98	5552.93	3902.95
0	O88667	13	3	68.652	0.00171561	1.16814	0.856059	-0.224218	P1	P7	GTP-binding protein RAD OS=Mus musculus GN=Rrad PE=1 SV=1	2864.74	3058.19	2992.41	2840	2643.14	2633.3	2233.77	2195.07	2347.91	3191.87	3250.57	3029.11	2186.3	2367.71	2528.2	3222.34	2236.6	2052.78	2065.72	1974.27	2176.86	2263.77	2043.83	1949.05	2215.46	2505.93	2602.23	2832.81	2704.02	2592.35	2639.23	2174.88	2417.48	2527.62	2724.04	2331.94
0	P59158	6	3	22.0037	0.0273778	1.35334	0.738912	-0.436526	P1	P7	Solute carrier family 12 member 3 OS=Mus musculus GN=Slc12a3 PE=1 SV=1	532.928	754.403	734.775	643.094	621.82	669.106	591.061	661.209	604.485	1007.63	1016.04	901.451	431.953	241.83	395.629	1144.38	268.445	327.433	375.059	354.264	394.331	521.911	575.918	564.536	520.081	722.146	670.507	746.448	807.477	530.32	722.589	370.199	307.774	324.523	684.487	505.776
0	Q6P5F9	9	3	54.5939	0.0171773	1.39436	0.717173	-0.479606	P1	P7	Exportin-1 OS=Mus musculus GN=Xpo1 PE=1 SV=1	1581.69	1777.28	1442.35	2504.34	3019.14	2431.31	3195.72	2741.8	2883.44	3690.27	5042.47	4015.02	1550.42	1512.96	1402.63	2956.5	1135.85	1605.99	1457.42	1498.85	1646.01	1459.02	1657.59	1683.91	1699.99	2381.71	2355.79	2395.12	2579.87	2727.1	2625.24	1699.65	1497.67	1575.82	2609.21	1871.25
0	Q9WUA2	15	3	68.6859	0.00875528	1.23315	0.810934	-0.302344	P1	P7	Phenylalanine--tRNA ligase beta subunit OS=Mus musculus GN=Farsb PE=2 SV=2	1458.97	1604.43	1567.77	1759.24	1987.37	1928.68	1449.28	1512.81	1630.88	2050.51	3535.45	2619.83	2238.04	2117	2353.87	1620.59	1498.62	1466.18	1432.45	1334.05	1397.73	1438.99	1470.49	1530.24	1681.66	1843.28	2511.73	1785.92	1605.77	1722.82	1448.73	1532.8	1404.58	1571.86	1964.67	1593.22
0	Q99JY3	16	3	113.554	0.00863077	1.16307	0.859795	-0.217936	P1	P7	GTPase IMAP family member 4 OS=Mus musculus GN=Gimap4 PE=1 SV=1	918.816	890.838	1012.75	959.345	862.19	904.64	991.327	959.924	921.068	948.142	939.628	950.886	1117.37	1111.7	1151.55	1068.52	546.291	610.71	528.286	1082.26	902.941	913.002	991.238	1009.48	1111.27	666.022	774.23	810.254	812.94	880.684	684.697	838.057	911.197	1120.98	981.794	844.141
0	Q9R0Q7	15	3	105.252	0.00284895	1.31964	0.757785	-0.40014	P1	P7	Prostaglandin E synthase 3 OS=Mus musculus GN=Ptges3 PE=1 SV=1	13306.1	12910.6	12394.3	13325.1	13186	13210.5	9132.69	8245.86	9358.99	13531	15250.5	17182.4	8881.94	9358.31	8310.35	13809.3	9097.96	8594.64	8488.4	10694.4	11279.6	11903.9	12789	12564.9	11564.5	9018.39	9851.92	10256.7	6447.11	6463.78	6334.35	6063.74	5596.8	6154.73	11962.1	9064.71
0	O88447	23	3	157.507	0.00206018	1.29686	0.771092	-0.375025	P1	P7	Kinesin light chain 1 OS=Mus musculus GN=Klc1 PE=1 SV=3	3626.33	3795.61	3956.11	3751.52	4077.81	3562.86	2544.87	3318.88	2965.68	3971.71	4229.73	3689.95	2008.43	1965.49	2003.06	2900.71	2833.19	2878.72	2839.53	2218	2464.49	2327.6	2072.69	2121.07	2166.71	2702.74	2878.9	2869.53	2845.78	2687.6	2794.93	2097.31	2317.11	2312.89	3273.05	2523.82
0	G5E8K5	29	3	162.51	0.00186338	1.27013	0.787324	-0.344971	P1	P7	Ankyrin-3 OS=Mus musculus GN=Ank3 PE=1 SV=1	1801.77	1989.68	2023.75	2204.38	2169.79	2292.24	2091.54	2277.3	2281.04	2399.91	1898.87	1600.44	1442.68	1563.36	1561.98	2031.59	2100.23	2223.88	2225.82	1284.93	1187.61	1236.92	1328.64	1287.83	1368.74	1797.88	1890.96	1908.47	1558.26	1753.24	1775.82	997.518	1009.04	1080.42	1976.9	1556.46
0	P31938	16	3	86.3438	0.0258156	1.21015	0.826342	-0.275188	P1	P7	Dual specificity mitogen-activated protein kinase kinase 1 OS=Mus musculus GN=Map2k1 PE=1 SV=2	757.918	768.697	553.25	584.855	395.331	650.532	669.227	423.435	559.098	580.208	778.549	699.364	544.848	502.203	357.909	698.637	794.311	790.777	705.474	448.818	341.403	358.052	518.437	531.558	413.936	448.057	398.8	417.987	447.322	498.812	482.764	480.936	440.056	336.4	595.254	491.883
0	Q99JW4	10	3	75.1068	0.00572149	1.28462	0.778438	-0.361345	P1	P7	LIM and senescent cell antigen-like-containing domain protein 1 OS=Mus musculus GN=Lims1 PE=1 SV=3	5265.77	6312.9	5735.22	3782.9	4385.05	5317.48	5706.54	5602.75	5816.67	7776.24	6122.24	6216.88	3690.9	3324.89	3366.76	4386.24	4218.53	4018.67	5175.51	3206.32	3136.93	3021.78	3401.86	3266.58	3842.75	4328.91	3923.22	4530.01	4592.22	5068.62	7570.8	3118.05	3206.96	2892.07	5175.59	4028.88
0	P97742	36	3	232.374	0.00272199	1.48621	0.672855	-0.571633	P1	P7	Carnitine O-palmitoyltransferase 1, liver isoform OS=Mus musculus GN=Cpt1a PE=1 SV=4	12268.7	11248.4	11862.1	10855.4	11603.3	12711.3	8557.05	9460.73	9297.05	21299.8	24161.1	23207.1	7345.05	5818.77	7634.92	13337.4	7184.18	7625.48	7343.43	8087.93	8372.9	8374.3	7396	7809.93	8060.09	8820.5	8950.42	9408.83	8542.21	8385.31	9583.95	8976.17	9005.54	9970.96	12541.8	8438.78
0	Q9DA97	20	3	127.01	0.00211811	1.20142	0.832345	-0.264746	P1	P7	Septin-14 OS=Mus musculus GN=Sept14 PE=2 SV=3	6479.47	6229.79	6320.44	6434.36	7243.05	8381.6	5243.38	5907.7	5455.93	9211.37	9209.11	8003.48	6803.08	6820.78	6377.58	6542.27	6547.36	6558.72	7096.78	5496.54	5680.76	5822.54	6606.32	6159.32	6766.45	3737.41	5388.11	5292.41	5148.82	6008.9	5444.37	5154.39	5318.22	5396.48	6916.46	5756.88
0	Q8BG95	35	3	216.193	0.00320744	1.20098	0.832656	-0.264207	P1	P7	Protein phosphatase 1 regulatory subunit 12B OS=Mus musculus GN=Ppp1r12b PE=1 SV=2	3324.39	3102.71	3539.53	3575.25	3593.18	3452.02	2968.8	2788.92	3015.57	3011.66	2860.35	2521.65	2166.36	2155.42	2158.63	2869.31	2274.14	2343.89	2191.65	2310.86	2507.41	2471.6	2598.49	2496.98	2562.84	2581.02	3049.21	2853.5	2817.55	2702.55	2707.36	1701.77	1778.86	2174.23	2943.98	2451.33
0	Q9DAW9	23	3	155.727	0.00539879	1.30611	0.765632	-0.385277	P1	P7	Calponin-3 OS=Mus musculus GN=Cnn3 PE=1 SV=1	1333.34	1086.8	1286.67	993.828	1047.67	1013.97	879.68	869.834	892.037	837.974	594.859	796.166	595.802	709.44	605.345	952.515	845.574	905.234	906.649	536.8	468.178	543.708	515.715	550.602	586.005	1003.48	946.922	1120.68	782.765	685.94	591.695	488.488	488.196	519.236	905.995	693.659
0	P28656	9	3	73.0205	0.00566264	1.19883	0.834149	-0.261624	P1	P7	Nucleosome assembly protein 1-like 1 OS=Mus musculus GN=Nap1l1 PE=1 SV=2	9777.1	9263.56	7553.45	10220.1	10150.3	9403.09	9675.62	10380.8	9791.88	9624.34	8512.97	7793.6	13149.3	14192.6	13306.9	9552.06	7872.55	7193.67	7539.34	9340.02	9078.15	9144.7	9934.55	10880.1	10771.3	6597.06	6861.2	6648.09	7682.63	8079.48	5981.54	9579.82	9730.86	9434.83	10146.7	8463.88
0	Q63844	24	2	142.554	0.206205	1.07701	0.9285	-0.107026	P1	P7	Mitogen-activated protein kinase 3 OS=Mus musculus GN=Mapk3 PE=1 SV=5	1394.62	1405.93	1165.75	1566.9	1651.87	1608.9	1610.79	1557.64	1773.36	1121.52	950.665	1045.51	1416.9	1388.44	1440.16	1653.84	1485.72	1479.16	1556.81	1156.6	1356.34	1291.56	1166.89	1043.09	1175.8	1254.31	1353.32	1417.23	1332.14	1275.11	1478.06	1322.49	1218.92	1403.17	1422.05	1320.37
0	A2AQ07	32	2	195.499	0.19114	1.08559	0.921155	-0.118483	P1	P7	Tubulin beta-1 chain OS=Mus musculus GN=Tubb1 PE=1 SV=1	612.246	605.175	695.887	441.787	789.24	781.277	666.663	702.031	741.18	826.034	620.459	712.912	909.115	629.992	820.296	681.77	400.873	603.93	713.21	474.632	515.674	520.981	484.045	526.792	557.002	795.846	615.417	841.987	916.215	991.909	804.386	656.875	526.081	698.077	702.254	646.885
0	Q9DBS5	5	2	37.556	0.257523	1.17842	0.848594	-0.236854	P1	P7	Kinesin light chain 4 OS=Mus musculus GN=Klc4 PE=1 SV=1	2111.48	1952.4	1858.87	2007.04	1895.2	2075.22	1182.2	1274.29	1167.35	752.437	754.833	763.866	507.815	473.958	638.576	848.874	1399.46	1639.11	1516.84	461.124	446.817	473.259	555.391	495.569	485.84	1979.44	1831.59	1869.77	1536.21	1692.01	1725.54	422.79	410.122	404.905	1266.53	1074.77
0	Q6P8X1	8	2	40.7714	0.288619	1.04378	0.958059	-0.0618143	P1	P7	Sorting nexin-6 OS=Mus musculus GN=Snx6 PE=1 SV=2	6072.31	5697.73	5607.79	5461.75	5266.24	4975.04	4437.24	4146.67	4085.41	6246.62	5929.18	5578.39	5004.48	4689.77	4872.78	4922.94	5942.9	5452.08	5329.01	5033.65	4990.59	5086.74	4993.27	4809.01	4890.35	4813.12	4797.46	4848.29	4620.55	4545.75	4674.74	5036.91	4815.86	4772.3	5187.15	4969.59
0	P56812	9	2	61.916	0.325924	1.12983	0.885091	-0.176102	P1	P7	Programmed cell death protein 5 OS=Mus musculus GN=Pdcd5 PE=1 SV=3	5781.13	5616.8	4647.98	6533.27	6340.42	4402.23	5648.1	4819.73	3682.78	5528.19	3411.73	2315.63	3003.97	3057.44	2510.42	5461.41	4361.05	4445.93	4225.47	3315.41	3028.88	2811.72	4360.53	4617.59	4219.39	5166.15	4835.99	4618.6	5320.89	5132.9	4004.14	2682.57	2797.02	2506.14	4547.58	4025.02
0	P11440	7	2	37.1433	0.884609	1.0198	0.980583	-0.0282879	P1	P7	Cyclin-dependent kinase 1 OS=Mus musculus GN=Cdk1 PE=1 SV=3	1782.19	2456.8	2147.3	1684.8	1274.35	1139.78	1787.85	1708.27	1573.05	1398.4	933.27	1333.35	1695.32	1392.03	1869.88	2211.71	2327.78	2205.34	1681.77	1841.38	1946.12	1546.62	1988.47	1637.84	1760.65	1559.55	1068.33	1279.94	1363.6	1290.12	1225.76	1622.86	1318.45	1445.88	1649.27	1617.25
0	P70333	31	2	233.761	0.380349	1.09543	0.912883	-0.131498	P1	P7	Heterogeneous nuclear ribonucleoprotein H2 OS=Mus musculus GN=Hnrnph2 PE=2 SV=1	260.025	270.342	191.26	158.883	203.282	151.331	151.02	242.86	216.362	170.867	214.803	150.607	335.137	372.021	354.344	176.784	220.417	226.3	236.574	310.31	244.284	248.808	340.031	321.753	257.898	163.654	161.288	166.633	147.981	136.327	126.197	128.385	150.008	130.794	226.245	206.536
0	Q3UHX2	10	2	71.6084	0.0757579	2.96733	0.337004	-1.56916	P1	P7	28 kDa heat- and acid-stable phosphoprotein OS=Mus musculus GN=Pdap1 PE=1 SV=1	14647.3	12256.3	12423.5	9747.24	10951.7	10817.8	7619.45	7519.76	7632.34	8105.59	9759.82	10706.3	141.28	113.418	163.702	11683.9	2254.25	2061.13	1977.23	1189.86	1280.6	1266.45	770.672	788.393	801.459	5564.05	5469.01	6171.69	6702.41	6013.7	6778.98	542.197	588.276	692.679	8393.09	2828.5
0	P15626	8	2	71.6391	0.0848791	1.09801	0.91074	-0.134889	P1	P7	Glutathione S-transferase Mu 2 OS=Mus musculus GN=Gstm2 PE=1 SV=2	1807.87	1926.11	1903.92	1341.65	2017.41	1595.13	1594.61	1723.24	1835.44	1780.33	2421.21	2115.43	2173.86	2465.95	2400.45	1719.29	1844.63	1728.29	1778.64	1713.09	1785.53	1907.16	1867.79	1909.67	1521.75	1607.32	1432.2	1761.56	1556.64	1606.57	1464.37	2113.39	1986.63	1994.36	1926.37	1754.42
0	P70202	3	2	25.52	0.101465	1.17218	0.853114	-0.22919	P1	P7	Latexin OS=Mus musculus GN=Lxn PE=1 SV=2	2076.08	2279.28	2341.98	2198.71	2485.21	2497.87	1538.73	1597.16	1710.4	2197.88	2560.24	2366.46	1216.84	1158.83	1232.47	1980.72	1745.91	1785.68	1518.3	1932.91	1921.91	1985.1	1934.24	1888.94	2153.2	1784.1	1729.39	1884.41	1583.44	1642.74	1791.16	970.05	986.888	935.148	1964.93	1676.31
0	Q9CPU4	4	2	29.0421	0.107748	1.10277	0.906808	-0.141131	P1	P7	Microsomal glutathione S-transferase 3 OS=Mus musculus GN=Mgst3 PE=1 SV=1	4926.87	4383.84	4565.92	4952.83	5308.4	4798.1	5108.21	5294.58	4874.64	3790.53	3229.49	3296.08	4098.3	4072.4	4161.5	4385.17	4996.75	5250.95	4828.75	2964.24	3169.27	3194.85	2566.11	2809.37	3237.56	4353.4	3995.92	4400.84	4576.4	4671.69	4644.51	4308.97	4456.85	4256.66	4452.93	4037.95
0	Q5DU14	14	2	72.0099	0.114959	1.14502	0.873344	-0.195378	P1	P7	Unconventional myosin-XVI OS=Mus musculus GN=Myo16 PE=1 SV=2	663.238	773.591	710.608	560.587	677.144	668.101	511.267	514.667	521.055	740.331	759.367	799.008	425.04	430.844	433.856	478.844	670.86	668.424	624.339	391.693	382.627	454.466	528.085	588.934	581.782	589.236	660.701	701.604	564.793	603.563	634.548	272.682	280.955	299.188	604.222	527.693
0	Q9CQ92	5	2	36.973	0.119288	1.10673	0.90356	-0.146308	P1	P7	Mitochondrial fission 1 protein OS=Mus musculus GN=Fis1 PE=1 SV=1	1809.63	2254.72	2606.43	2506.86	2368.79	2912.34	2523.89	2273.38	2483.01	3333.61	3154.9	3434.49	3517.1	3381.54	3159.34	2784.35	1824.83	2305.23	1828.02	2365.44	2257.52	1892.49	2398.7	2495.74	2213.36	2907.33	2911.97	2763.47	2942.96	3062.81	2892.27	2954.04	2713.55	2509.2	2781.52	2513.27
0	Q61147	17	2	96.9306	0.126184	1.2095	0.82679	-0.274406	P1	P7	Ceruloplasmin OS=Mus musculus GN=Cp PE=1 SV=2	2394.48	2372.19	2358.82	1762.12	1803.71	2073.75	1414.64	1583.14	1644.02	1825.44	1562.15	1389.25	953.645	692.87	978.877	946.005	2397.1	2313.94	2419.32	916.69	931.703	930.549	900.698	876.077	923.797	1502.41	1545.06	1556.08	1134.21	1162.76	1222.57	1037.22	1069.69	1115.96	1609.69	1330.88
0	P62141	25	2	206.711	0.110794	1.56256	0.639977	-0.643908	P1	P7	Serine/threonine-protein phosphatase PP1-beta catalytic subunit OS=Mus musculus GN=Ppp1cb PE=1 SV=3	15547.8	15579.4	16312	7800.19	8181.01	8673.25	10416.2	10518	10509.8	8713.81	9080.77	8807.77	3878.61	3970.33	4009.91	49865.8	6740.67	6692.81	6823.84	4623.38	4870.36	4999.66	4910.91	4669.7	4953.81	11299.4	11362.5	11865.4	9850.36	9750.24	10263.7	7798.83	8104.73	8557.29	11991.5	7674.31
0	P61222	17	2	117.298	0.739167	1.08948	0.917868	-0.123641	P1	P7	ATP-binding cassette sub-family E member 1 OS=Mus musculus GN=Abce1 PE=2 SV=1	165.695	118.102	175.076	242.837	297.158	263.914	94.2573	275.495	178.635	184.505	230.538	266.129	530.022	536.121	534.293	244.53	178.081	190.373	132.773	402.212	431.375	411.761	323.723	319.744	381.573	98.3967	151.876	137.929	216.731	196.027	173.182	230.74	266.043	236.172	271.082	248.817
0	Q9ES46	16	2	90.8619	0.759876	1.05087	0.951591	-0.0715864	P1	P7	Beta-parvin OS=Mus musculus GN=Parvb PE=1 SV=1	1638.63	3005.04	3182.87	3672.39	3686.58	3980.69	3618.54	3743.61	3472.14	3764.71	3370.41	2589.81	5609.05	5616.92	5952.85	2797.46	3064.46	3113.57	3056.87	4037.61	4099.31	4190.62	4089.98	4225.21	4688.34	2679.48	3011.1	2834.08	2419.65	2638.72	2507.3	4160.33	4509.25	4587.16	3731.36	3550.73
0	Q99JF5	2	2	10.6573	0.764147	1.03597	0.96528	-0.0509799	P1	P7	Diphosphomevalonate decarboxylase OS=Mus musculus GN=Mvd PE=1 SV=2	1450.18	1245.15	1178.59	1395.92	1388.4	1152.69	1234.2	1346.96	1475.63	1015.79	886.783	711.148	732.06	972.569	1068.87	1300.1	1249.76	1253.71	1073.2	1030.3	1000.75	1011.93	1165.14	967.14	907.941	1030.14	1057.42	1206.19	1290.46	1264.2	1367.57	1049.64	1184.9	1039.29	1159.69	1119.43
0	Q8BK72	14	2	83.8402	0.807836	1.01926	0.9811	-0.0275283	P1	P7	28S ribosomal protein S27, mitochondrial OS=Mus musculus GN=Mrps27 PE=2 SV=2	2139.23	2145.27	1724.95	2017.84	1861.99	1594.86	2396.68	2318.29	2054.84	1594.68	1623.08	1536.91	1504.03	1416.88	1097.12	1766.93	2316.78	2499.17	2208.41	1597	1324.37	1474.87	1542.49	1688.39	1426.63	1979.03	1737.61	1648.2	2021.02	1872.35	1478.48	1825.6	1817.06	1323.1	1799.6	1765.59
0	P55302	16	2	94.7533	0.808574	1.06723	0.937002	-0.0938754	P1	P7	Alpha-2-macroglobulin receptor-associated protein OS=Mus musculus GN=Lrpap1 PE=1 SV=1	994.125	1036.8	1168.93	1276.07	1297.87	1211.08	1233.64	1141.86	1148.23	537.855	586.942	383.623	925.323	888.174	835.69	1059.23	782.295	948.565	930.47	852.989	841.035	861.801	978.068	1014.57	1102.95	991.82	762.48	865.731	1114.81	984.489	923.055	904.665	907.453	809.376	982.84	920.923
0	Q8R5A0	12	2	74.7641	0.694976	1.02516	0.975461	-0.0358439	P1	P7	N-lysine methyltransferase SMYD2 OS=Mus musculus GN=Smyd2 PE=1 SV=1	2439.07	2221.47	2270.35	1753.01	1740.95	1750.32	1674.57	1753.49	1628.37	2067.95	1882.24	1925.52	1227.96	1132.21	1475.93	1945.58	2627.75	2457.02	2174.03	1871.43	1856.03	1640.11	2113.94	1849.55	1477.73	1667.23	1471.62	1646.52	1765.62	1813.88	1613.39	1280.61	1213.95	1162.2	1805.56	1761.25
0	Q80WE4	20	2	101.261	0.913698	1.02348	0.977057	-0.0334853	P1	P7	Kinesin-like protein KIF20B OS=Mus musculus GN=Kif20b PE=1 SV=3	2845.55	2631.41	2654.01	2650.89	2729.73	3041.07	2295.79	2264.54	2058.19	4201.36	3705.15	3511.15	1845.04	2035.93	1932.12	2470.49	2573.08	2375.49	2424.44	2636.85	2352.11	2370	2220.25	2026.75	2181.42	3177.38	3125.66	3189.89	2904.96	3101.19	3204.26	2149.18	2371.78	2740.23	2679.53	2618.05
0	Q8BHN3	19	2	93.2686	0.913922	1.01077	0.989344	-0.0154562	P1	P7	Neutral alpha-glucosidase AB OS=Mus musculus GN=Ganab PE=1 SV=1	973.161	809.75	999.353	1097.37	960.608	933.266	823.042	737.689	834.681	732.403	652.154	630.092	1155.71	1061.48	1232.87	681.907	622.59	650.868	732.573	635.1	732.933	811.896	915.465	922.271	1009.81	761.22	879.536	961.117	1016.35	1007.33	1009.32	1059.95	1058.6	1146.41	894.72	885.186
0	Q921F4	16	2	96.8022	0.953976	1.00576	0.994271	-0.0082888	P1	P7	Heterogeneous nuclear ribonucleoprotein L-like OS=Mus musculus GN=Hnrnpll PE=1 SV=3	1371.22	1219.54	1480.04	1315.67	1544.12	1522.92	1280.91	1517.52	1077.42	1624.15	1628.34	1675.26	1418.55	1435.04	1660	1532.74	1363.22	1485.35	1642.08	1358.63	1504.32	1426.49	1467.93	1429.76	1557.13	1430.48	1459.95	1428.52	1644.08	1307.01	1483.59	1183.43	1336.12	1558.11	1456.47	1448.12
0	Q9DCH4	5	2	21.0683	0.983326	1.00679	0.993257	-0.00976048	P1	P7	Eukaryotic translation initiation factor 3 subunit F OS=Mus musculus GN=Eif3f PE=1 SV=2	1324.41	915.329	1261.97	841.655	889.15	865.409	824.281	890.969	833.319	527.796	1094.6	821.898	1243.21	1345.43	1070.41	698.443	680.84	941.97	1122.87	975.152	953.27	1075	1111.32	1178.9	940.924	693.451	1030.74	679.444	995.681	584.947	966.783	1218.78	953.783	1158.25	965.516	959.006
0	Q8CJG0	7	2	42.2547	0.0674197	1.28337	0.7792	-0.359934	P1	P7	Protein argonaute-2 OS=Mus musculus GN=Ago2 PE=1 SV=3	1840.02	1984.52	2025.66	2021.22	1906.66	1742.55	1394.79	1520.21	1476.39	1839.12	1420.36	1765.15	603.131	658.167	652.501	1461.4	2136.97	2053.36	1893.94	583.34	704.866	626.344	493.677	494.966	475.718	1754.22	1475.54	1779.69	1600.15	1528.95	1696.52	656.569	740.009	616.958	1519.49	1183.99
0	Q99K41	4	2	23.4488	0.550292	1.04818	0.954033	-0.0678889	P1	P7	EMILIN-1 OS=Mus musculus GN=Emilin1 PE=1 SV=1	214.324	279.141	464.468	324.42	147.555	213.012	400.622	563.61	513.283	58.116	112.235	37.8806	639.401	634.021	659.859	151.582	655.555	526.437	694.853	287.706	280.904	240.378	194.396	153.921	269.935	241.833	323.967	248.322	138.498	224.281	352.948	337.785	372.501	266.05	338.346	322.793
0	Q8R307	11	2	47.7496	0.481794	1.02557	0.975072	-0.036419	P1	P7	Vacuolar protein sorting-associated protein 18 homolog OS=Mus musculus GN=Vps18 PE=1 SV=2	860.61	854.956	829.323	1109.22	1147.41	1158.91	978.003	958.993	938.371	966.835	960.096	837.992	485.999	465.823	624.86	1350.57	1025.96	1044.23	1092.34	515.198	505.51	577.072	405.472	282.213	383.02	1359.29	1426.47	1361.85	1268.29	1289.15	1414.96	673.333	609.007	703.172	907.998	885.364
0	P62075	10	2	57.7613	0.713884	1.07744	0.928129	-0.107603	P1	P7	Mitochondrial import inner membrane translocase subunit Tim13 OS=Mus musculus GN=Timm13 PE=1 SV=1	6622.85	6474.86	4732.26	2589.47	2846.61	2228.16	3801.47	4001.7	4852.78	3024.39	2843.26	1596.61	3223.26	3547.01	3065.49	2347.33	2766.28	2662.91	3203.54	3090.83	2640.48	2845.42	3104.28	3169.73	3056.63	3957.39	4532.94	4452.89	4507.58	4095.08	5555.76	2436.68	2354.53	1916.05	3612.34	3352.72
0	Q2L4X1	18	2	112.672	0.693518	1.03803	0.96336	-0.0538526	P1	P7	Basic leucine zipper and W2 domain-containing protein 2 OS=Mus musculus molossinus GN=Bzw2 PE=2 SV=1	1569.26	1672.08	1606.38	1564.07	1696	2068.7	1311.91	1354.7	1368.23	2139.71	2659.92	2712.82	1367.87	1097.07	1421.76	1816.24	1911.25	1846.59	1854.96	1403.18	1314.94	1438.45	1100.38	1097.9	1229.88	2032.91	2088.55	2282.49	2049.45	1932.27	2133.38	1272.65	1351.99	1383.32	1714.17	1651.36
0	Q8CDN6	23	2	136.715	0.390737	1.32149	0.756719	-0.40217	P1	P7	Thioredoxin-like protein 1 OS=Mus musculus GN=Txnl1 PE=2 SV=3	186.672	181.322	267.918	379.315	375.812	505.621	480.994	432.025	465.491	38.8665	84.7077	233.749	12.5127	41.4909	21.8541	600.63	36.6435	29.9427	27.2091	196.085	186.282	229.012	309.15	254.14	210.648	526.474	451.498	583.452	173.409	169.491	243.476	6.93087	17.9395	16.4917	269.311	203.793
0	Q9DB05	15	2	98.4392	0.00510844	1.46128	0.684332	-0.547231	P1	P7	Alpha-soluble NSF attachment protein OS=Mus musculus GN=Napa PE=1 SV=1	2248.53	2132.17	2013.05	2365	2279.93	2301.69	2430	2619.65	2128.01	2892.4	3113.1	2989.2	1108.41	1061.47	964.044	1818.62	1371.01	1810.3	1615.77	765.318	780.111	865.439	859.089	1052.37	1093.71	2627.94	2476.6	2763	1890.75	1757.8	1886.75	923.952	1026.65	967.357	2154.08	1474.11
0	Q8K386	19	2	86.2847	0.000194912	1.22702	0.81498	-0.295164	P1	P7	Ras-related protein Rab-15 OS=Mus musculus GN=Rab15 PE=1 SV=1	6197.68	4887.53	4916.4	4768.58	5181.94	4188.71	4626.42	4924.3	4783.03	4877.52	4492.2	4059.92	3726.93	3919.94	4041.22	5124.21	4047.54	3909.42	4466.89	3087.73	2856.91	3054.35	3003.99	3339.96	3756.1	3915.05	3773.12	3707.83	4808.71	4745.51	4599.9	3786.59	4009.07	3635.33	4669.78	3805.78
0	Q91VC4	12	2	79.7691	0.000297497	1.23153	0.811996	-0.300456	P1	P7	Plasmalemma vesicle-associated protein OS=Mus musculus GN=Plvap PE=2 SV=1	13551.3	13438.4	14154	12458.2	12142.3	12527.9	10666.2	10687.9	10570.4	14349.1	14728.4	15500.6	10926.7	11416.3	10967.8	11328.5	10884.1	10423.5	9921.43	8665.37	8195.8	8727.44	7458.79	8238.53	8441.83	12032.4	12369.7	13151.4	12557.2	11188.7	11828	8710.24	9632.79	9736.5	12463.4	10120.2
0	Q9ERA6	4	2	12.1835	0.000470082	1.36757	0.731224	-0.451615	P1	P7	Tuftelin-interacting protein 11 OS=Mus musculus GN=Tfip11 PE=1 SV=1	23674.7	25533.9	27383	25644.1	28633.9	30374	20271.8	21270.7	21533.6	38310	40244.2	42779.5	18521.6	18845.7	20088.5	23723	17290.5	16178.4	17433.5	17065.7	16760.1	16993.5	17168	16372.6	16764.4	22935.9	24231.1	24005.7	24017.2	23471.1	24458.3	17721.6	18503.2	19752.6	26677	19506.9
0	Q8BK64	19	2	122.824	0.000497078	1.30921	0.763819	-0.388697	P1	P7	Activator of 90 kDa heat shock protein ATPase homolog 1 OS=Mus musculus GN=Ahsa1 PE=2 SV=2	224.507	251.754	207.354	347.243	265.682	251.222	285.008	261.202	203.837	323.053	438.77	353.646	221.812	276.246	250.919	328.894	147.884	161.282	160.414	242.773	173.666	197.723	264.279	260.458	229.331	209.253	209.011	195.857	194.772	243.515	212.929	253.985	249.179	252.917	280.697	214.402
0	O54879	8	2	58.2171	0.000509287	1.22399	0.816999	-0.291594	P1	P7	High mobility group protein B3 OS=Mus musculus GN=Hmgb3 PE=2 SV=3	2979.02	2632.23	2775.22	2999.71	3222.28	3078.1	2839.73	2806.85	2666.45	3553.96	3090.69	3092.44	2809.96	2618.67	2792.33	3795.06	2177.25	2443.78	2442.45	2044.69	2011.01	1928.57	1949.15	1818.15	1815.4	2969.35	3041.91	3026.44	3186.09	3163.06	2971.99	2266.59	2178.57	2456.19	2984.54	2438.37
0	Q99M73	41	2	221.155	0.000994808	1.33716	0.747851	-0.419177	P1	P7	Keratin, type II cuticular Hb4 OS=Mus musculus GN=Krt84 PE=2 SV=2	1172.3	1031.06	1009.4	1043.05	1110.33	1348.32	1051.71	1143.48	1114.28	1252.22	1451.15	1629.95	705.975	704.546	673.839	874.325	722.371	729.884	918.61	553.99	733.079	709.799	797.442	904.531	1123.96	775.027	903.302	899.879	910.448	936.586	1020.75	566.337	638.886	723.565	1082.24	809.358
0	P05132	18	2	129.86	0.000114658	1.47253	0.679105	-0.558294	P1	P7	cAMP-dependent protein kinase catalytic subunit alpha OS=Mus musculus GN=Prkaca PE=1 SV=3	3502.4	2410.45	2907.23	3637.72	3480.32	3340.37	1839.75	1858.03	1757.44	2625.49	1992.44	2004.88	1804.8	1703.33	1697.93	1653.44	2002.18	1982.52	2587.65	1378.74	1392.3	1645.21	1648.95	1513.52	1650.04	1452.58	1463.36	1471.65	1341.09	1394.42	1442.33	1639.41	1725.48	1465.31	2388.5	1622.04
0	Q8CEL2	13	2	82.4065	0.00142159	1.36713	0.731459	-0.451151	P1	P7	Uncharacterized protein C20orf26 homolog OS=Mus musculus PE=2 SV=2	1347.34	1390.16	1133.73	944.16	1983.37	1680.87	936.079	1080.25	1458.61	1123.59	2080.46	1602.62	654.689	936.731	1091.37	1077.78	785.088	904.358	811.487	905.511	1104.12	951.93	1047.77	1025.99	1079.27	917.03	1185.76	876.148	982.452	1062.35	864.768	723.446	793.279	866.461	1282.61	938.179
0	O88545	5	2	32.7066	0.00173937	1.16782	0.856298	-0.223815	P1	P7	COP9 signalosome complex subunit 6 OS=Mus musculus GN=Cops6 PE=1 SV=1	2298.5	2394.1	2471.36	2385.82	2896	2681.02	1981.9	2232.46	2168.12	2881.67	2932.16	3145.49	2404.68	2041.84	2262.96	1998.95	2019.87	2064.21	2006.71	2248.26	2362.61	2367.53	2429.42	2320.98	2651.75	1858.11	1916.53	2033.39	1959.78	1847.1	1976.26	1723.83	1873.2	2081.06	2448.57	2096.7
0	P28652	24	2	152.779	0.00426852	1.20577	0.829349	-0.269949	P1	P7	Calcium/calmodulin-dependent protein kinase type II subunit beta OS=Mus musculus GN=Camk2b PE=1 SV=2	2831.1	3506.81	2275.15	3310.27	3191.86	3160.44	2685.14	2715.8	2628.62	4786.19	3614.81	4030.43	2584.87	2679.16	2729.09	2637.03	1926.92	2085.68	2159.64	2890.22	2641.52	2617.07	3013.62	3000.91	3294.07	2614.8	2321.38	2802.09	2134.99	2668.96	2409.51	2567.47	2278.96	2632.26	3085.42	2558.89
0	P35585	14	2	92.4751	0.000622512	1.20665	0.828738	-0.271012	P1	P7	AP-1 complex subunit mu-1 OS=Mus musculus GN=Ap1m1 PE=1 SV=3	2354.73	2872.87	2491.17	1967.54	2989.31	2387.65	2173.27	2116.61	2186.78	2650.1	2227.69	2369.09	1868.91	1903.25	1965.95	2050.71	1558.04	1570.97	1656.9	2223.38	2265.44	2314.14	2083.71	2137.45	2269.09	1776.96	2020.57	1835.17	1724.14	1892.99	1970.59	1517.81	1495.19	1788.02	2285.98	1894.48
0	P18872	21	2	114.752	0.302891	1.11766	0.894729	-0.160477	P1	P7	Guanine nucleotide-binding protein G(o) subunit alpha OS=Mus musculus GN=Gnao1 PE=1 SV=3	356.823	352.942	290.944	307.219	275.14	244.64	393.993	441.468	322.572	140.91	195.137	111.611	320.892	348.459	438.172	127.909	171.195	170.459	168.997	356.387	404.028	433.366	445.546	357.864	313.553	109.166	114.403	121.872	136.336	161.802	60.3401	405.353	374.303	394.538	291.802	261.084
0	P02104	29	2	91.8867	1.90023e-08	3.24652	0.308022	-1.69889	P1	P7	Hemoglobin subunit epsilon-Y2 OS=Mus musculus GN=Hbb-y PE=1 SV=2	933.007	851.587	798.33	1138.08	1167.3	1198.09	866.919	819.34	923.463	1513.75	1831.34	1825.18	342.122	393.742	415.473	1132.87	165.187	169.781	151.657	244.265	217.018	251.773	246.849	226.043	263.703	414.637	493.681	458.825	438.183	466.177	528.055	303.884	243.146	313.715	1009.41	310.921
0	P55096	8	2	30.2646	3.76288e-08	1.49714	0.66794	-0.58221	P1	P7	ATP-binding cassette sub-family D member 3 OS=Mus musculus GN=Abcd3 PE=1 SV=2	6883.6	6027.09	6405.44	5587.63	5705.99	6245.88	5295.66	5163.56	4525.01	9198.72	6490.85	7394.01	4281.16	4501.26	4367.92	5091.6	4368.54	3990.18	3838.27	3586.01	3502.8	3837.43	4403.76	4238.06	4294.11	3935.38	3542.18	4040.63	4155.41	3963.15	3798.27	3657.13	3369.56	3486.59	5822.83	3889.3
0	Q9CQC6	17	2	95.1138	4.55412e-08	1.37087	0.729466	-0.455087	P1	P7	Basic leucine zipper and W2 domain-containing protein 1 OS=Mus musculus GN=Bzw1 PE=1 SV=1	11856.7	13638.4	13319.3	11710.5	11450.4	11947.5	10171.5	11018.8	11037.3	12324.3	12143.9	12471.5	8402.47	8456.96	9445.29	11176.6	8362.42	8516.65	8369.86	7320.21	7123.48	7526.07	7503.69	7886.77	8467.77	9513.59	9550	9509.76	8714.67	8993.33	9328.86	7575.47	6565.1	7358.22	11285.7	8232.55
0	Q6PKN7	5	2	39.711	6.64063e-07	1.35359	0.738776	-0.436791	P1	P7	Protein INCA1 OS=Mus musculus GN=Inca1 PE=2 SV=1	8789.51	8300.98	8226.47	8375.68	8988.58	9197.69	7465.53	7542.55	6488.56	9852.05	7279.16	8814.74	6649.41	6423.96	6701.17	8489.35	5822.83	5766.72	5572.48	5071.8	5130.17	4856.41	5074.89	5044.04	4737.7	6984.26	6051.63	6762.33	7500.97	7090.77	7459.28	5453.11	5403.03	6256.73	7974.09	5891.06
0	Q05512	20	2	113.527	1.32803e-06	1.45278	0.688335	-0.538817	P1	P7	Serine/threonine-protein kinase MARK2 OS=Mus musculus GN=Mark2 PE=1 SV=3	1221.22	1161.62	1204.62	986.688	919.927	1474.28	1138.67	1144.48	1151.38	1326.59	1558.75	1485.25	841.169	765.458	896.686	1155.43	613.888	773.768	724.286	703.373	710.388	725.746	764.377	766.07	725.936	1089.11	903.885	829.571	959.711	1042.27	779.352	729.035	664.363	768.338	1152.01	792.971
0	P68372	98	2	494.697	1.80992e-05	1.15083	0.868936	-0.202678	P1	P7	Tubulin beta-4B chain OS=Mus musculus GN=Tubb4b PE=1 SV=1	31015.6	32321.4	34358.7	30131.6	32354.4	31677	29335.3	29505.9	29458.8	36945	37548	38438.3	29015.8	28443.2	30812	28446.1	25709.9	25884.1	25717.4	25962.1	25950.9	27189.7	27514.4	27380.1	27817.5	28442.6	28698.5	31312.6	28821.3	28792.6	30341.7	27636.6	27218.2	27973.2	31862.9	27686.9
0	Q922F4	70	2	332.249	3.07921e-05	1.27216	0.786065	-0.34728	P1	P7	Tubulin beta-6 chain OS=Mus musculus GN=Tubb6 PE=1 SV=1	4781.95	4874.46	4230.8	4444.5	3965.73	4855.38	4239.07	4561.3	4530.58	5965.71	6690.26	6398.13	3753.15	3604.3	4087.2	5203.99	3586.99	3765.71	3401.32	3552.45	3554.57	3588.73	3409.91	3645.54	3649.02	3938.74	3996.74	4102.61	3935.99	4275.82	4267.2	3409.54	3260.09	4032.54	4761.66	3742.97
0	Q9JIW9	11	2	68.9918	4.28182e-05	1.27585	0.783788	-0.351464	P1	P7	Ras-related protein Ral-B OS=Mus musculus GN=Ralb PE=2 SV=1	6491.2	6342.76	6696.96	6149.16	6545.69	6590.88	5020.53	4995.67	5138.13	8395.85	8751.2	8956.19	6254.49	6149.35	6919.96	5878.91	4668.18	4488.31	4845.2	5086.94	4962.03	4834.27	4957.59	5015.35	5708.11	5440.04	5707.87	6042.46	5641.74	5580.14	6201.92	4317.3	4571.01	4760.73	6579.81	5157.18
0	Q9CYL5	3	2	14.8968	6.1579e-05	1.42867	0.699954	-0.514668	P1	P7	Golgi-associated plant pathogenesis-related protein 1 OS=Mus musculus GN=Glipr2 PE=2 SV=3	1527.81	2014.47	1574.16	1363.53	1891.71	1666.75	1524.58	1351.52	1566.19	2723.64	1946.84	2265.09	1004.28	1108.84	1365.72	1645.52	1349.03	1264.78	1335.95	1018.51	944.636	1095.76	1075.03	1026.65	1104.31	1325.07	1296.19	1416.14	1376.48	1228.27	1417.34	876.285	906.369	842.576	1658.79	1161.08
0	Q9QZ88	7	2	36.791	0.000112829	1.21642	0.822088	-0.282636	P1	P7	Vacuolar protein sorting-associated protein 29 OS=Mus musculus GN=Vps29 PE=1 SV=1	8771.07	9993.54	10470.2	9420.24	10549.5	9634.1	8414.81	8131.15	9563.55	13435.1	12205.1	12524.1	10044.8	11134.7	10788	8509.42	9624.65	9083.83	9055.9	8363.1	9878.21	9103.36	9352.63	8852.5	8408.95	7211.35	8136.53	8058.98	7421.37	6726.66	7508.26	8202.56	7645.31	8661.2	10224.3	8405.3
0	P26618	9	2	46.6629	0.0269731	1.49638	0.668278	-0.58148	P1	P7	Platelet-derived growth factor receptor alpha OS=Mus musculus GN=Pdgfra PE=1 SV=3	5233.35	4981.31	4043.33	4028.92	3271.28	1879.08	3552.79	4739.57	4715.43	1319.78	1472.04	1529.14	1363.41	1270.18	1166.36	4369.11	943.414	913.078	1326.89	883.296	777.762	825.499	1124.58	1432.45	1124.62	4202.34	4429.39	4162.39	4446.83	3612.55	4808.6	553.274	565.578	657.493	3058.44	2043.89
0	P56394	6	2	25.7567	0.0276394	1.44841	0.690411	-0.534473	P1	P7	Cytochrome c oxidase copper chaperone OS=Mus musculus GN=Cox17 PE=3 SV=2	238.812	355.252	299.988	449.253	541.111	532.729	652.437	643.04	677.494	540.704	519.918	507.74	155.714	165.251	250.056	588.328	150.086	131.133	123.634	227.817	253.206	296.563	218.319	260.779	160.465	387.575	470.534	511.776	547.159	471.77	610.383	212.489	212.453	282.362	444.864	307.139
0	Q3UH68	6	2	30.4038	0.0326239	1.323	0.755856	-0.403817	P1	P7	LIM and calponin homology domains-containing protein 1 OS=Mus musculus GN=Limch1 PE=1 SV=2	886.578	1034.54	913.275	658.655	707.809	572.99	856.584	696.105	950.646	584.053	373.019	319.063	413.508	411.978	414.731	626.164	323.374	388.437	525.972	382.41	328.133	385.927	368.826	461.847	528.747	629.015	675.748	748.673	692.18	742.78	764.881	284.165	289.61	339.535	651.231	492.237
0	P60867	7	2	40.8859	0.0345616	1.44246	0.693261	-0.52853	P1	P7	40S ribosomal protein S20 OS=Mus musculus GN=Rps20 PE=1 SV=1	6953.55	6524.2	7061.4	5983.79	6862.3	6845.62	4620.17	4166.9	4604.27	8327.07	9166.26	9263.38	2078.38	2276.8	2260.03	6651.61	4778.27	4665.47	4998.32	4460.89	4619.14	4543.93	4349.74	4381.57	4522.23	4512.9	4861.41	4776.95	3871.02	3618.7	4048.86	1976.45	1986.09	2064.07	5852.86	4057.56
0	Q9D7A8	9	2	50.3772	0.0381131	1.12386	0.889789	-0.168464	P1	P7	Armadillo repeat-containing protein 1 OS=Mus musculus GN=Armc1 PE=1 SV=1	456.771	386.888	450.446	472.996	483.898	508.877	424.208	421.902	437.346	526.071	498.189	650.035	420.172	395.978	363.637	355.466	299.547	314.195	335.384	375.919	370.398	377.246	367.183	317.368	352.997	410.613	493.359	457.511	436.345	463.149	470.237	472.37	474.811	471.595	453.305	403.346
0	Q9CZY3	7	2	39.769	0.0247376	1.20495	0.829909	-0.268974	P1	P7	Ubiquitin-conjugating enzyme E2 variant 1 OS=Mus musculus GN=Ube2v1 PE=1 SV=1	538.439	532.405	526.581	650.287	509.976	508.84	596.327	669.59	541.205	576.746	731.531	609.726	577.431	501.5	470.156	538.58	209.004	199.327	241.412	453.682	577.19	528.361	511.383	460.422	452.818	324.787	263.526	183.647	277.027	294.885	368.962	868.873	1071.14	1190.44	567.458	470.938
0	Q9WTX8	7	2	42.8207	0.0477069	1.19221	0.838775	-0.253644	P1	P7	Mitotic spindle assembly checkpoint protein MAD1 OS=Mus musculus GN=Mad1l1 PE=2 SV=1	2495.04	2713.67	2615.04	2452.93	2537.82	2756.83	1960.48	2096.76	2165.12	2455.7	2400.65	2390.17	1968.16	1667.56	1788.33	2200.87	2103.25	2170.22	1980.95	2327.1	2326.85	2404.77	2866.3	3028.6	2977.96	1882.16	1648.52	2121.78	1563.95	1602.96	1512.53	702.895	731.869	645.345	2291.57	1922.11
0	Q61081	19	2	118.98	0.0505103	1.32764	0.753214	-0.408869	P1	P7	Hsp90 co-chaperone Cdc37 OS=Mus musculus GN=Cdc37 PE=2 SV=1	2116.94	1905.85	1618.84	2671.66	2394.11	3487.23	3147.87	3023.5	2942.93	3121.8	2350.34	3518.42	653.887	901.059	1048.09	2843.54	1445.46	1602.88	1782.27	610.744	567	672.35	713.926	639.708	526.411	3315.5	3059.03	3397.83	3511.52	3699.35	4126.17	769.112	716.472	828.979	2359.13	1776.93
0	Q9Z2Q5	9	2	52.7967	0.00518997	1.18444	0.84428	-0.244206	P1	P7	39S ribosomal protein L40, mitochondrial OS=Mus musculus GN=Mrpl40 PE=2 SV=2	3230.96	3282.05	3225.18	2931.61	2772.81	2519.11	2189.92	2223.22	2333.45	2779.88	2658.33	3216.81	1871.86	1915.11	2014.4	2430.51	2177.47	2637.35	2697.98	2176.23	2128.41	2253.77	1945.77	1843.61	1910.16	1951.49	1930.94	2115.63	2254.35	2177.56	2199.83	2207.74	2336.95	2562.53	2599.7	2194.88
0	P62774	6	2	80.4881	2.49023e-07	1.27715	0.782992	-0.352931	P1	P7	Myotrophin OS=Mus musculus GN=Mtpn PE=1 SV=2	3475.41	3333.87	2991.01	3233.83	3252.98	3153.74	2757.35	2639.83	2848.56	3438.94	3554.15	3279.75	3105.08	3278.85	3341.38	2767.69	2026.29	2114.8	2248.91	2512.68	2344.26	2363.83	1932.67	2149.67	2330.08	2739.03	2771.14	2941.59	2900.88	2846.78	2714.36	2384.93	2533.39	2586.51	3153.28	2468.99
0	Q9CQW1	7	2	44.7816	0.0609284	1.0852	0.921487	-0.117965	P1	P7	Synaptobrevin homolog YKT6 OS=Mus musculus GN=Ykt6 PE=2 SV=1	2243.2	2014.96	2134.41	2083.51	2148.66	2402.22	2050.94	1976.37	2089.64	2597.96	2886.09	2307.4	2394.06	2703.95	2716.42	1911.8	2075.45	2137.54	2036.97	2079.13	2198.56	2289.77	2405.74	2256.7	2662.29	1727.28	1990.03	1753.64	1823.47	1821.68	1996.2	2202.15	2362.62	2186.87	2291.35	2111.45
0	Q8K3G9	9	2	45.0143	0.0389763	1.26574	0.790054	-0.339978	P1	P7	DCC-interacting protein 13-beta OS=Mus musculus GN=Appl2 PE=2 SV=1	45297.2	34361.5	40789.7	29482.1	63517.6	39683.7	51654.2	52112.6	39790.7	62714.7	96580.1	61082.2	37899.1	35083.1	42679.8	62651.1	49312.9	47884.8	49500.7	24328.3	25021.9	24706.2	21901.2	25672.5	26194	49346.3	53680.5	53885.8	58167.2	51978.3	61103.7	28305.3	27672.8	28279.2	49711.2	39274.5
0	P27048	5	2	20.9827	0.00838507	1.22512	0.816249	-0.292918	P1	P7	Small nuclear ribonucleoprotein-associated protein B OS=Mus musculus GN=Snrpb PE=1 SV=1	2257.89	2041.81	1667.51	2111.77	2136.12	2460.89	1857.98	1878.9	1852.68	2322.09	2322.84	2337.1	3276.31	2993.35	3371.61	1457.16	2655.77	2239.44	2379.63	1418.22	1543.77	1585.11	1656.74	1681.23	1714.44	1912.33	1689.75	1796.46	1684.52	1813.94	1582.33	2163.35	1929.04	1929.75	2271.62	1854.21
0	Q4QY64	12	2	68.6574	0.00542782	1.31318	0.76151	-0.393065	P1	P7	ATPase family AAA domain-containing protein 5 OS=Mus musculus GN=Atad5 PE=1 SV=1	361.136	418.551	397.401	248.372	342.578	321.735	301.949	298.683	352.683	227.074	358.508	158.619	195.258	242.576	222.526	199.334	198.171	151.344	187.859	201.122	211.772	206.602	181.587	214.769	207.725	273.227	249.824	281.514	278.809	321.143	292.624	168.156	175.746	179.07	290.436	221.17
0	Q8K2L8	3	2	22.3322	0.0183441	1.18582	0.843301	-0.24588	P1	P7	Trafficking protein particle complex subunit 12 OS=Mus musculus GN=Trappc12 PE=1 SV=2	1806.57	2028.7	2464.16	2433.49	2755.12	2104.8	3528.42	3812.61	2847.87	3330.09	3446.18	3649.39	2982.86	3419.57	3407.88	2459.46	2475.84	2276.87	2462.54	2135.12	2393.92	2492.97	2332.87	2313.96	2517.51	2457.88	2199.79	2234.12	2186.49	2146.88	2415.89	2839.09	2924.38	3287.4	2904.82	2449.64
0	P48193	8	2	49.6902	0.0132007	1.12658	0.887644	-0.171946	P1	P7	Protein 4.1 OS=Mus musculus GN=Epb41 PE=1 SV=2	2966.56	3641.01	4054.2	3318.06	3497.6	3576.68	2983.04	3109.46	3453.26	4368.81	4573.87	4787.73	3928.83	3871.24	3934.81	3387.92	2594.76	2757.46	2923.95	3625.06	3359.43	3533.9	3814.98	3724.75	3807	3237.3	3019.5	3406.32	2852.86	3148.39	3336.38	3312.17	3448.79	3466.84	3715.82	3298.32
0	P15532	28	2	179.437	0.0227386	1.1299	0.885034	-0.176195	P1	P7	Nucleoside diphosphate kinase A OS=Mus musculus GN=Nme1 PE=1 SV=1	4246.88	3978.58	3910.62	3562.36	3756.23	3649.61	3666.46	3281.28	3697.57	5609.55	5330.41	5120.07	4497.77	4244.81	3906.08	4534.15	5448.4	4833.58	3621.65	3290.85	3254.69	3058.72	3749.16	3605.01	3659.75	3355.01	3349.82	3614.3	3441.78	3460.27	3514.41	4123.31	3765.59	3555.63	4187.03	3705.66
0	O35943	5	2	43.2667	0.0127878	1.33245	0.750496	-0.414083	P1	P7	Frataxin, mitochondrial OS=Mus musculus GN=Fxn PE=1 SV=1	7378.85	7587.33	7318.98	7919.22	7414.81	8189.81	5043.81	5029.18	4752.4	13471	11589.5	15240.9	5515.66	5480.39	5809.76	6731.03	5708.54	5590.95	5461.95	5363.05	5365.08	5814.61	5471.16	5071.08	6278.08	6775.82	6384.91	6641.29	7183.04	6713.47	6722.78	4785.81	4787.08	4974.58	7779.54	5838.52
0	P35821	5	2	22.645	0.00889677	1.25058	0.799627	-0.322601	P1	P7	Tyrosine-protein phosphatase non-receptor type 1 OS=Mus musculus GN=Ptpn1 PE=1 SV=2	8894.67	8682.26	8148.04	7323.49	7974.1	6890.58	5578.14	5350.18	4785.79	5085.56	5053.72	4754.02	5745.63	5510.09	4657.23	6047.94	6702.88	6945.21	6977.12	3918.93	3843.23	3596.29	3867.69	4236.42	4028.23	6032.2	5950.42	5553.7	5975.13	5614.11	5674.66	4084.97	3890.39	3499.58	6280.09	5021.73
0	A2AGX3	3	1	14.2733	0.0526993	1.13445	0.881482	-0.181997	P1	P7	PR domain-containing protein 11 OS=Mus musculus GN=Prdm11 PE=3 SV=1	4698.18	4550.71	4605.28	5496.37	5282.9	5745.45	4370.39	4311.26	4383.24	4811.24	5010.58	4609.95	4860.4	4766.5	5556.53	4825.18	2790.4	2216.08	2345.34	3061.07	3265.06	3677.61	3723.37	3393.61	4014.52	5630.29	5801.92	6304.39	5558.13	6013.64	6265.22	4230.95	4751.26	4192.33	4867.76	4290.84
0	Q80TI1	27	1	146.417	0.0528657	1.37899	0.725168	-0.463614	P1	P7	Pleckstrin homology domain-containing family H member 1 OS=Mus musculus GN=Plekhh1 PE=2 SV=2	173.711	117.245	196.808	166.974	183.15	273.922	151.347	190.053	193.697	270.547	240.393	232.637	104.223	49.1331	88.3032	111.22	19.9478	37.9813	26.0585	119.874	133.542	179.388	176.467	108.093	127.137	68.8342	95.7203	108.673	96.9014	185.706	119.299	202.123	208.361	223.966	171.46	124.337
0	Q8R404	3	1	27.5898	0.0536827	1.72992	0.578061	-0.790706	P1	P7	Protein QIL1 OS=Mus musculus GN=Qil1 PE=2 SV=1	410.223	209.713	108.889	763.847	1060.81	827.243	212.656	320.214	321.456	1407.8	1275.14	1406.63	484.813	596.117	441.399	756.315	79.4599	72.9665	59.7993	357.156	371.786	423.616	333.921	202.7	253.171	506.695	549.336	554.927	615.184	642.634	716.347	305.154	353.186	497.461	662.704	383.083
0	P55821	14	1	84.6947	0.0406143	1.12267	0.890737	-0.166929	P1	P7	Stathmin-2 OS=Mus musculus GN=Stmn2 PE=1 SV=1	1487.99	1436.62	1522.63	1277.97	1334.74	1489.76	1107.65	1310.73	1221.79	1279.4	1496.62	1484.49	948.836	835.716	1083.12	1182.78	940.225	964.436	948.526	1151.43	1171.71	1206.93	1047	981.421	1045.59	1248.04	1320.32	1349	1154.33	1058.8	1311.36	1177.39	1222.43	1244.54	1281.3	1141.3
0	P55258	18	1	90.3927	0.0567957	1.16839	0.855877	-0.224525	P1	P7	Ras-related protein Rab-8A OS=Mus musculus GN=Rab8a PE=1 SV=2	412.008	417.331	440.191	360.733	385.923	364.98	406.138	338.566	370.519	396.523	382.931	338.205	209.472	266.469	306.23	393.177	473.65	488.063	470.275	185.521	181.197	187.397	201.321	189.018	267.482	411.219	419.417	432.058	343.588	329.134	349.502	194.46	238.518	212.566	361.837	309.688
0	Q8VDP4	13	1	62.6952	0.0330998	1.25949	0.793974	-0.332837	P1	P7	Cell cycle and apoptosis regulator protein 2 OS=Mus musculus GN=Ccar2 PE=1 SV=2	0	0	0.133989	0	0	0	5.30745	0.402617	0	0	0	0	303.281	247.182	160.3	0	38.0211	18.1511	19.9769	147.309	59.1006	44.3056	153.293	50.331	13.5035	0.776901	0.0423561	0	0.051451	2.50183	0	40.4962	31.2659	20.9611	44.7879	35.5604
0	Q08879	4	1	29.0445	0.0898226	1.37093	0.729431	-0.455157	P1	P7	Fibulin-1 OS=Mus musculus GN=Fbln1 PE=1 SV=2	4788.59	4113.51	3477.18	3074.56	2757.2	2182.34	2538.63	2751.88	2174.23	2117.59	1778.55	1235.5	6974.68	6685.58	6679.67	4001.15	2341.02	2360.89	2388.04	3522.45	3404.48	4069.53	3111.83	3491.37	3351.03	1515.7	707.814	1277.06	1493.29	1371.75	1297.38	3918.16	3475.13	3949.33	3583.18	2613.68
0	Q9WV98	2	1	11.7313	0.0622047	2.39749	0.417103	-1.26153	P1	P7	Mitochondrial import inner membrane translocase subunit Tim9 OS=Mus musculus GN=Timm9 PE=1 SV=1	1054.47	1137.29	1142.78	1051.7	1132.62	1094.29	833.518	983.964	957.379	255.389	310.105	186.86	3.21972	12.2036	12.6793	774.818	324.251	415.901	365.027	21.8686	0	0	49.9154	23.0752	36.3802	707.52	651.079	692.634	599.953	535.165	657.617	22.7556	18.8477	13.0483	683.956	285.28
0	Q8BGA9	4	1	20.6864	0.0384664	1.57293	0.635755	-0.653456	P1	P7	Mitochondrial inner membrane protein OXA1L OS=Mus musculus GN=Oxa1l PE=2 SV=1	1007.99	1010.62	1119.6	791.949	779.416	892.318	476.783	560.68	550.602	917.344	983.855	953.604	223.506	155.17	238.618	742.454	528.341	573.196	569.177	499.899	524.504	561.526	464.338	439.072	480.275	485.639	423.078	546.934	468.622	426.294	509.269	188.171	245.469	222.987	712.782	453.155
0	Q99JI6	18	1	114.383	0.0494102	1.71001	0.584791	-0.774006	P1	P7	Ras-related protein Rap-1b OS=Mus musculus GN=Rap1b PE=2 SV=2	164.629	108.218	174.209	39.2513	77.4992	93.3498	138.833	126.848	206.687	34.2773	21.6826	22.2814	241.747	253.376	324.564	143.947	123.927	126.408	127.067	75.7784	141.294	152.037	165.276	128.552	181.7	26.1918	29.0559	16.2156	13.6566	5.13595	26.3924	24.4492	31.8381	33.5676	135.712	79.3635
0	Q7TNG8	6	1	36.5676	0.0401764	1.33331	0.750013	-0.415013	P1	P7	Probable D-lactate dehydrogenase, mitochondrial OS=Mus musculus GN=Ldhd PE=1 SV=1	116.749	149.388	140.419	124.862	154.026	64.9362	123.275	124.209	155.272	48.9413	87.3664	52.6398	57.1494	45.6134	36.5414	110.167	58.0796	25.8551	80.9676	49.9353	19.0249	20.8272	11.7887	8.89485	38.2318	101.153	226.853	143.642	163.209	120.057	158.951	4.35564	110.805	0.26473	99.4721	74.6053
0	Q9QZD9	17	1	94.1629	0.0475951	1.34281	0.744705	-0.425259	P1	P7	Eukaryotic translation initiation factor 3 subunit I OS=Mus musculus GN=Eif3i PE=1 SV=1	115.783	301.085	177.751	176.573	166.525	296.422	265.488	308.737	286.116	318.057	333.196	743.628	293.438	336.253	277.642	230.258	186.38	190.889	201.593	108.714	137.411	204.153	229.083	248.778	275.427	213.467	272.328	271.313	279.694	291.071	267.369	137.515	180.904	180.34	289.184	215.357
0	Q69ZB0	5	1	18.1614	0.0487097	2.04795	0.488293	-1.03418	P1	P7	Leucine-rich repeat and coiled-coil domain-containing protein 1 OS=Mus musculus GN=Lrrcc1 PE=2 SV=2	1628.21	1462.71	1835.03	1560.23	1464.08	1550.05	1194.5	1264.06	1152.11	1441.14	1427.34	1251.9	40.9128	23.7058	34.6301	1130.87	569.12	651.296	672.71	55.2183	68.6184	38.9683	65.8359	70.4981	58.2899	1206.5	1184.48	1358.42	1219.71	1236.72	1542.69	51.4665	39.0279	51.8487	1153.84	563.412
0	Q8BVY0	3	1	17.9259	0.0363469	1.22401	0.816989	-0.291612	P1	P7	Ribosomal L1 domain-containing protein 1 OS=Mus musculus GN=Rsl1d1 PE=2 SV=1	2483.83	2132.62	1996.62	2008.89	2082.43	2275.52	1244.23	1262.35	1385.46	1848.92	2005.05	2423.09	1242.18	1096.96	1337.42	1370.43	1976.21	2092.89	2084.14	1075	1140.06	1185.07	1227.13	1162.71	1594.21	1719.94	1809.45	1772.78	1226.89	1282.41	1260.73	1026.55	1085.75	1193.35	1762.25	1439.74
0	P56395	7	1	50.213	0.0935391	1.50231	0.665642	-0.587182	P1	P7	Cytochrome b5 OS=Mus musculus GN=Cyb5a PE=1 SV=2	1094.76	1074.12	1260.06	1451.79	1175.62	1395.88	1754.74	1668.25	1648.99	121.821	648.292	556.029	652.22	671.634	649.253	1343.33	391.306	424.971	362.139	629.648	575.392	558.747	556.749	659.556	639.792	835.779	866.522	910.37	768.019	884.686	820.969	1104.57	878.897	987.188	1072.92	714.183
0	Q8C5Q4	5	1	33.6513	0.0941559	1.08462	0.921985	-0.117184	P1	P7	G-rich sequence factor 1 OS=Mus musculus GN=Grsf1 PE=1 SV=2	1193.24	1059.71	1018.09	1113.75	1028.96	1114.14	1161.11	1355.87	1340.55	1142.87	909.47	995.332	1109.91	1082.32	1194.71	1126.83	1491.33	1486.56	1089.97	777.1	772.232	796.883	751.868	898.979	1055.46	995.691	1029.92	981.318	1207.7	1074.58	1116.63	1055.23	1101.57	932.076	1121.68	1034.17
0	Q9R0P6	2	1	12.2184	0.0972447	1.05837	0.94485	-0.0818428	P1	P7	Signal peptidase complex catalytic subunit SEC11A OS=Mus musculus GN=Sec11a PE=2 SV=1	2078.83	1961.62	2041.18	1832.57	1906.76	1965.29	1812.35	1835.91	1676.27	1643.8	1995.28	1670.38	1810.94	1714.74	1728.67	1755.14	1906.81	2158.57	2240.91	1626.31	1658.26	1666.47	1851.06	1461.07	1591.7	1639.25	1573.89	1782.55	1519.25	1714.94	2144.18	1585.78	1592.87	1568.62	1839.36	1737.92
0	P97434	9	1	42.6038	0.101139	1.33033	0.751696	-0.411779	P1	P7	Myosin phosphatase Rho-interacting protein OS=Mus musculus GN=Mprip PE=1 SV=2	345.972	260.352	658.665	273.752	336.4	437.366	255.909	371.314	338.133	847.03	735.342	705.462	208.921	195.541	271.22	496.646	410.882	511.283	444.519	218.689	236.93	289.86	249.826	310.427	242.668	385.565	307.227	223.869	390.372	234.865	229.14	336.934	333.124	341.884	421.127	316.559
0	P55012	4	1	21.6976	0.0860665	2.1939	0.45581	-1.1335	P1	P7	Solute carrier family 12 member 2 OS=Mus musculus GN=Slc12a2 PE=1 SV=2	115.678	68.158	91.7204	49.9967	45.6203	109.202	72.1301	97.2108	96.6514	73.605	86.217	12.3997	523.693	473.169	545.321	80.4157	38.0133	32.7978	57.9275	31.889	50.0713	21.722	39.559	46.0708	40.3468	134.062	136.441	123.928	61.7606	68.1625	78.1283	126.666	104.195	111.346	158.824	72.3937
0	Q9WUL7	5	1	25.9716	0.0130254	1.19754	0.835045	-0.260074	P1	P7	ADP-ribosylation factor-like protein 3 OS=Mus musculus GN=Arl3 PE=1 SV=1	2490.23	2334.75	2670.76	3169.85	2984.78	2397.77	2848.24	2417.11	2274.19	2225.1	2847.2	2148.03	3404.68	3811.12	3418.5	1949.08	2084.78	2198.52	2556.5	2486.26	2568.08	2764.54	2407.47	1958.18	2477.15	1917.24	1773.15	1848.02	1672.05	1705.21	1523.57	2638.19	2916.45	3267.63	2711.96	2264.61
0	P62073	4	1	27.6264	0.117243	1.71855	0.581885	-0.781195	P1	P7	Mitochondrial import inner membrane translocase subunit Tim10 OS=Mus musculus GN=Timm10 PE=1 SV=1	778.371	1289.12	758.327	616.858	539.188	395.043	413.266	436.428	602.19	873.436	831.756	784.65	109.383	100.689	72.8087	718.244	451.883	249.744	337.891	352.894	171.564	242.516	375.323	339.315	300.151	374.493	431.72	365.874	579.938	513.197	325.246	239.346	281.128	168.675	582.485	338.939
0	Q9D7Y9	5	1	36.2882	0.110115	1.31876	0.758291	-0.399177	P1	P7	Protein SLX4IP OS=Mus musculus GN=Slx4ip PE=2 SV=1	2995.82	4194.89	4338.23	3791.67	4457.16	5125.33	1991.5	2573.24	2206.99	3449.14	6026.22	3944.73	1435.65	980.145	2090.92	4108.3	1329.51	1395.6	1134.08	1620.6	1704.62	3087.83	2672.6	1281.57	2013.18	3498.68	4249.31	3978.27	3523.36	2947.97	3871.31	2313.76	2350.8	2845.7	3356.87	2545.48
0	Q8R326	10	1	61.9727	0.101421	1.81375	0.551345	-0.858972	P1	P7	Paraspeckle component 1 OS=Mus musculus GN=Pspc1 PE=1 SV=1	160.255	85.7713	83.6479	128.467	128.13	51.7449	108.528	93.6215	82.8561	31.2034	7.77873	5.69388	50.3291	75.2716	53.5014	81.1698	60.1845	54.2121	72.9276	18.2871	54.6142	25.3148	46.5289	40.9091	29.1248	57.269	30.8648	35.4481	51.0963	75.3151	47.0552	28.7882	13.3166	20.4091	76.7482	42.3147
0	Q8BFR2	5	1	24.5232	0.0805745	1.32237	0.75622	-0.403122	P1	P7	Follistatin-related protein 5 OS=Mus musculus GN=Fstl5 PE=2 SV=1	720.388	741.219	611.412	792.915	683.11	749.822	655.635	614.145	613.363	308.327	256.09	229.847	969.379	950.115	953.18	401.856	563.482	515.939	531.585	499.761	589.82	595.492	498.817	497.938	497.512	442.207	411.44	481.017	363.158	349.352	377.923	481.122	500.13	524.15	640.675	484.491
0	P61358	6	1	40.6676	0.0655896	1.18936	0.84079	-0.250182	P1	P7	60S ribosomal protein L27 OS=Mus musculus GN=Rpl27 PE=1 SV=2	254.401	328.853	341.358	547.208	533.371	463.002	338.487	367.128	328.697	403.913	502.866	457.395	620.038	641.965	728.236	422.601	399.046	403.841	397.515	401.421	410.079	401.011	324.121	384.56	375.386	398.119	423.131	448.097	337.774	305.75	337.691	382.544	363.766	391.763	454.97	382.534
0	P58044	2	1	14.9839	0.0677604	1.27159	0.786415	-0.346637	P1	P7	Isopentenyl-diphosphate Delta-isomerase 1 OS=Mus musculus GN=Idi1 PE=2 SV=1	9949.95	10354.8	10346.3	10355.1	11369.7	11626.2	7235.69	7298.81	7483.92	11797.1	11716.2	12268.8	4138.32	4710.68	4390.92	7811.54	6315.66	6452.62	6214.19	8427.64	8640.95	9056.7	9638.62	9700.26	9320.19	7393.56	7302.08	7619.47	6776.48	6718.42	6968.64	3267.75	3196.44	3375.56	8928.37	7021.4
0	Q6PDQ2	13	1	68.8461	0.0692501	1.15996	0.8621	-0.214073	P1	P7	Chromodomain-helicase-DNA-binding protein 4 OS=Mus musculus GN=Chd4 PE=1 SV=1	884.567	1177.7	1086.8	1504.27	1172.82	1070.21	863.187	933.221	848.891	1498.66	1417.3	1310.76	768.415	867.016	1080.36	1069.7	2254.56	1463.63	1489.22	533.549	537	600.425	585.8	681.358	634.776	902.587	856.106	953.886	902.755	830.254	852.547	1124.73	915.727	905.941	1097.12	945.824
0	Q80XC3	6	1	36.3222	0.0906976	1.46779	0.681297	-0.553644	P1	P7	USP6 N-terminal-like protein OS=Mus musculus GN=Usp6nl PE=1 SV=2	1058.2	2014.46	4452.9	4057.21	2731.24	2498.99	2425.01	3064.92	2353.94	3176.91	412.028	931.851	2496.32	2790.31	3233.44	1610.8	1462.62	1673.47	1431.26	1695.07	1405.96	1723.39	1932.44	1974.72	1576.3	1662.92	1715.86	1404.26	1227.93	1770.9	1918.93	1865.62	1672.22	2014.53	2456.78	1673.8
[truncated: 985 more rows]

## Sheet: Mito_DEPs
Primary Accession	UniProt Name	Protein Name	Length	Mito Evidence GFP	Mito Evidence Mass-Spec	Mito Evidence Gene Ontology Annotation	IMPI score	IMPI GO Annotation	MitoCarta Evidence	Mito Targeting Seq iPSORT	Peptide count	Unique peptides	Anova (p)
[truncated: 99 more rows]
