# Supplementary material for: Characterizing the Key Metabolic Pathways of the Neonatal Mouse Heart Using a Quantitative Combinatorial Omics Approach
Source: Front Physiol. 2018 Apr 11;9:365. doi: 10.3389/fphys.2018.00365 (PMC5904546; doi:10.3389/fphys.2018.00365)
Supplement: Supplementary file 3 [file Table2.XLSX]

## Sheet: p0.01_Biological Process
Characterising the key metabolic pathways of the neonatal mouse heart using an untargeted quantitative combinatorial omics approach. Maciej Lalowski1,+,*, Susann Björk2,+, Piet Finckenberg2, Rabah Soliymani1, Miikka Tarkia2, Giulio Calza1, Daria Blokhina2, Sari Tulokas2, Matti Kankainen3,4, Päivi Lakkisto5, Marc Baumann1, Esko Kankuri2 & Eero Mervaala2 Affiliations 1 Helsinki Institute of Life Sc…
GOID	GOTerm	Ontology Source	Term PValue	Term PValue Corrected with Benjamini-Hochberg	Group PValue	Group PValue Corrected with Benjamini-Hochberg	GOGroups	% Associated Genes	Nr. Genes	Associated Genes Found
GO:0019058	viral life cycle	GO_BiologicalProcess-GOA_06.11.2016_23h27	0.0064	0.0086	0.0064	0.007	Group00	4.30622	9	Ctsb, Eea1, Eif3g, Fkbp10, Gsn, Pcbp2, Ppid, Snx3, Top2a
GO:0034614	cellular response to reactive oxygen species	GO_BiologicalProcess-GOA_06.11.2016_23h27	0.0055	0.0076	0.0055	0.0066	Group01	5.94059	6	Apoa4, Parp1, Ppid, Psap, Sod1, Txn1
GO:0045104	intermediate filament cytoskeleton organization	GO_BiologicalProcess-GOA_06.11.2016_23h27	8.5e-05	0.00032	8.5e-05	0.00025	Group02	13.0435	6	Ina, Krt16, Krt6b, Krt71, Nefl, Sod1
GO:0072331	signal transduction by p53 class mediator	GO_BiologicalProcess-GOA_06.11.2016_23h27	0.0044	0.0066	0.0044	0.0062	Group03	5.46875	7	Bax, Hint1, Mybbp1a, Npm1, Tcp1, Usp10, Usp28
GO:0051345	positive regulation of hydrolase activity	GO_BiologicalProcess-GOA_06.11.2016_23h27	0.00025	0.00072	0.00025	0.0006	Group04	4.25	17	Akt2, Apoa1, Apoa4, Arf4, Arhgef16, Bax, Cycs, Gsk3b, Gsn, Hspa2, Hspa5, Myl4, Nlrp3, Picalm, Pot1a, Rhoc, Tbc1d30
GO:1905475	regulation of protein localization to membrane	GO_BiologicalProcess-GOA_06.11.2016_23h27	0.0076	0.0099	0.0076	0.0076	Group05	5.55556	6	Akt2, Ap2m1, Arhgef16, Gsn, Hectd1, Lrp5
GO:0002181	cytoplasmic translation	GO_BiologicalProcess-GOA_06.11.2016_23h27	0.0024	0.0042	0.0024	0.0039	Group06	8.47458	5	Eif3m, Eif4b, Pcbp2, Rpl15, Rpl31
GO:0030512	negative regulation of transforming growth factor beta receptor signaling pathway	GO_BiologicalProcess-GOA_06.11.2016_23h27	0.0013	0.0027	0.0041	0.0062	Group07	9.61539	5	Fbn1, Glg1, Hspa5, Smurf1, Snx1
GO:0071560	cellular response to transforming growth factor beta stimulus	GO_BiologicalProcess-GOA_06.11.2016_23h27	0.0041	0.0063	0.0041	0.0062	Group07	5	8	Fbn1, Fyn, Glg1, Hspa5, Smurf1, Snx1, Usp9x, Zyx
GO:0006900	membrane budding	GO_BiologicalProcess-GOA_06.11.2016_23h27	0.00058	0.0013	0.002	0.0034	Group08	11.6279	5	Cul3, Ptges2, Sar1a, Snx3, Trim72
GO:0016050	vesicle organization	GO_BiologicalProcess-GOA_06.11.2016_23h27	0.002	0.0037	0.002	0.0034	Group08	4.24028	12	Akt2, Ccdc136, Cul3, Eea1, Picalm, Ptges2, Sar1a, Sec22b, Snx1, Snx3, Tbc1d30, Trim72
GO:0046902	regulation of mitochondrial membrane permeability	GO_BiologicalProcess-GOA_06.11.2016_23h27	0.00097	0.0021	0.0061	0.0069	Group09	10.4167	5	Acaa2, Atpif1, Bax, Gsk3b, Ppid
GO:0006839	mitochondrial transport	GO_BiologicalProcess-GOA_06.11.2016_23h27	0.0061	0.0082	0.0061	0.0069	Group09	4.34783	9	Acaa2, Atp5o, Atpif1, Bax, Gsk3b, Pmpca, Ppid, Rpl28, Sae1
GO:0051188	cofactor biosynthetic process	GO_BiologicalProcess-GOA_06.11.2016_23h27	0.00035	0.00094	0.00035	0.00071	Group10	7.33945	8	Acly, Acot7, Atpif1, Coq3, Nfs1, Pdk1, Qdpr, Snx3
GO:0009108	coenzyme biosynthetic process	GO_BiologicalProcess-GOA_06.11.2016_23h27	0.001	0.0023	0.00035	0.00071	Group10	8.21918	6	Acly, Acot7, Atpif1, Coq3, Pdk1, Qdpr
GO:0051262	protein tetramerization	GO_BiologicalProcess-GOA_06.11.2016_23h27	0.0041	0.0063	0.0068	0.0071	Group11	6.31579	6	Aldh4a1, Apoa1bp, Atpif1, Decr1, Hmgcl, Tcp1
GO:0051260	protein homooligomerization	GO_BiologicalProcess-GOA_06.11.2016_23h27	0.0058	0.0078	0.0068	0.0071	Group11	4.73373	8	Aldh4a1, Apoa1bp, Atpif1, Bax, Decr1, Npm1, Tcp1, Trim72
GO:0006890	retrograde vesicle-mediated transport, Golgi to ER	GO_BiologicalProcess-GOA_06.11.2016_23h27	1.4e-05	7.8e-05	0.00011	0.00029	Group12	17.6471	6	Arf4, Copa, Copb1, Cope, Lman2, Ptges2
GO:0006888	ER to Golgi vesicle-mediated transport	GO_BiologicalProcess-GOA_06.11.2016_23h27	3.7e-05	0.00015	0.00011	0.00029	Group12	10.1266	8	Copa, Copb1, Cope, Cul3, Lman2, Sar1a, Sec13, Sec22b
GO:0048193	Golgi vesicle transport	GO_BiologicalProcess-GOA_06.11.2016_23h27	0.00011	0.0004	0.00011	0.00029	Group12	5.88235	12	Arcn1, Arf4, Copa, Copb1, Cope, Cul3, Lman2, Ptges2, Sar1a, Sec13, Sec22b, Snx1
GO:0006790	sulfur compound metabolic process	GO_BiologicalProcess-GOA_06.11.2016_23h27	0.00049	0.0012	0.00029	0.00063	Group13	5	12	Acly, Acot2, Acot7, Aldh4a1, Dcn, Gsto1, Gstz1, Nfs1, Oplah, Pdk1, Phgdh, Sod1
GO:0006749	glutathione metabolic process	GO_BiologicalProcess-GOA_06.11.2016_23h27	0.0013	0.0027	0.00029	0.00063	Group13	9.61539	5	Aldh4a1, Gsto1, Gstz1, Oplah, Sod1
GO:0006575	cellular modified amino acid metabolic process	GO_BiologicalProcess-GOA_06.11.2016_23h27	0.002	0.0037	0.00029	0.00063	Group13	6.30631	7	Aldh4a1, Atpif1, Ckmt2, Gsto1, Gstz1, Oplah, Sod1
GO:0009894	regulation of catabolic process	GO_BiologicalProcess-GOA_06.11.2016_23h27	0.00038	0.00097	0.00038	0.0007	Group14	4.09639	17	Akt2, Apoa1, Apoa4, Atpif1, Bax, Cdc42, Cul4a, Fyn, Gsk3b, Hmgb1, Rad23b, Sec22b, Smurf1, Snx3, Sumo2, Uchl5, Upf1
GO:0009896	positive regulation of catabolic process	GO_BiologicalProcess-GOA_06.11.2016_23h27	0.00047	0.0011	0.00038	0.0007	Group14	5.02092	12	Akt2, Apoa1, Apoa4, Atpif1, Bax, Cul4a, Gsk3b, Hmgb1, Sec22b, Smurf1, Sumo2, Upf1
GO:0031331	positive regulation of cellular catabolic process	GO_BiologicalProcess-GOA_06.11.2016_23h27	0.00072	0.0016	0.00038	0.0007	Group14	5.46448	10	Akt2, Apoa1, Apoa4, Atpif1, Bax, Gsk3b, Hmgb1, Smurf1, Sumo2, Upf1
GO:0031329	regulation of cellular catabolic process	GO_BiologicalProcess-GOA_06.11.2016_23h27	0.0024	0.0042	0.00038	0.0007	Group14	4.15225	12	Akt2, Apoa1, Apoa4, Atpif1, Bax, Gsk3b, Hmgb1, Rad23b, Smurf1, Sumo2, Uchl5, Upf1
GO:0042255	ribosome assembly	GO_BiologicalProcess-GOA_06.11.2016_23h27	0.0028	0.0048	0.0048	0.0064	Group15	8.19672	5	Rpl23a, Rpl3, Rps10, Rps17, Rps28
GO:0042274	ribosomal small subunit biogenesis	GO_BiologicalProcess-GOA_06.11.2016_23h27	0.0045	0.0067	0.0048	0.0064	Group15	7.35294	5	Npm1, Rps10, Rps17, Rps21, Rps28
GO:0042254	ribosome biogenesis	GO_BiologicalProcess-GOA_06.11.2016_23h27	0.0048	0.007	0.0048	0.0064	Group15	4.21941	10	Npm1, Pih1d2, Rpl14, Rpl23a, Rpl3, Rpl7a, Rps10, Rps17, Rps21, Rps28
GO:0042273	ribosomal large subunit biogenesis	GO_BiologicalProcess-GOA_06.11.2016_23h27	0.0069	0.009	0.0048	0.0064	Group15	6.66667	5	Npm1, Rpl14, Rpl23a, Rpl3, Rpl7a
GO:0000380	alternative mRNA splicing, via spliceosome	GO_BiologicalProcess-GOA_06.11.2016_23h27	0.00088	0.0019	0.005	0.0064	Group16	10.6383	5	Eif4a3, Hnrnpm, Rbmx, Srsf1, Thrap3
GO:0043484	regulation of RNA splicing	GO_BiologicalProcess-GOA_06.11.2016_23h27	0.0018	0.0034	0.005	0.0064	Group16	6.42202	7	Eif4a3, Hnrnpa2b1, Npm1, Rbmx, Rps13, Srsf7, Thrap3
GO:0000398	mRNA splicing, via spliceosome	GO_BiologicalProcess-GOA_06.11.2016_23h27	0.0025	0.0043	0.005	0.0064	Group16	4.62963	10	Ddx39, Eif4a3, Hnrnpa2b1, Hnrnpm, Npm1, Rbmx, Sf3a3, Srsf1, Srsf7, Thrap3
GO:0008380	RNA splicing	GO_BiologicalProcess-GOA_06.11.2016_23h27	0.0036	0.0057	0.005	0.0064	Group16	4.15094	11	Ddx39, Eif4a3, Hnrnpa2b1, Hnrnpm, Npm1, Rbmx, Rps13, Sf3a3, Srsf1, Srsf7, Thrap3
GO:1903311	regulation of mRNA metabolic process	GO_BiologicalProcess-GOA_06.11.2016_23h27	0.0044	0.0066	0.005	0.0064	Group16	5.46875	7	Eif4a3, Hnrnpa2b1, Npm1, Rbmx, Srsf7, Thrap3, Upf1
GO:0009205	purine ribonucleoside triphosphate metabolic process	GO_BiologicalProcess-GOA_06.11.2016_23h27	3.5e-08	8.6e-07	5.3e-11	3.1e-10	Group17	8.83978	16	Atp1a2, Atp5d, Atp5e, Atp5l, Atp5o, Atpif1, Cox7a2l, Cycs, Eno1b, Impdh1, Myh6, Myh7, Parp1, Ppid, Sdhc, Uqcrh
GO:0046128	purine ribonucleoside metabolic process	GO_BiologicalProcess-GOA_06.11.2016_23h27	1e-07	2e-06	5.3e-11	3.1e-10	Group17	7.65766	17	Acot7, Atp1a2, Atp5d, Atp5e, Atp5l, Atp5o, Atpif1, Cox7a2l, Cycs, Eno1b, Impdh1, Myh6, Myh7, Parp1, Ppid, Sdhc, Uqcrh
GO:0055114	oxidation-reduction process	GO_BiologicalProcess-GOA_06.11.2016_23h27	1.8e-05	9.5e-05	5.3e-11	3.1e-10	Group17	4.84694	19	Acaa2, Acadvl, Akt2, Aldh4a1, Apoa1, Apoa4, Cycs, Decr1, Eci1, Gsk3b, Hadha, Hadhb, Hmgb1, Mybbp1a, Ogdh, Por, Sdhc, Txn1, Uqcrh
GO:0006091	generation of precursor metabolites and energy	GO_BiologicalProcess-GOA_06.11.2016_23h27	0.0018	0.0034	5.3e-11	3.1e-10	Group17	4.28571	12	Akt2, Aldh4a1, Cox7a2l, Cycs, Eno1b, Gsk3b, Hmgb1, Mybbp1a, Ogdh, Ppid, Sdhc, Uqcrh
GO:0006119	oxidative phosphorylation	GO_BiologicalProcess-GOA_06.11.2016_23h27	0.0032	0.0053	5.3e-11	3.1e-10	Group17	7.93651	5	Cox7a2l, Cycs, Ppid, Sdhc, Uqcrh
GO:0015980	energy derivation by oxidation of organic compounds	GO_BiologicalProcess-GOA_06.11.2016_23h27	0.0066	0.0088	5.3e-11	3.1e-10	Group17	4.28571	9	Akt2, Aldh4a1, Cycs, Gsk3b, Hmgb1, Mybbp1a, Ogdh, Sdhc, Uqcrh
GO:1901564	organonitrogen compound metabolic process	GO_BiologicalProcess-GOA_06.11.2016_23h27	1.7e-15	2.5e-13	4e-14	4.8e-13	Group18	4.45293	70	Acot7, Akap5, Aldh4a1, Ap2a1, Apoa1, Apoa4, Atp1a2, Atp5d, Atp5e, Atp5l, Atp5o, Atpif1, Bax, Bckdha, Cad, Ckmt2, Cox7a2l, Cycs, Dcn, Eif3g, Eif3m, Eif4a3, Eif4b, Eno1b, Etf1, Gnal, Gpc6, Gsto1, Gstz1, Hint1, Hnrnpa2b1, Impdh1, Lars, Mrps34, Myh6, Myh7, Npm1, Nppa, Oplah, Pam, Parp1, Pcbp2, Pcyt1a, Pgls, Phgdh, Picalm, Ppid, Psap, Psat1, Qdpr, Rpl14, Rpl15, Rpl23, Rpl23a, Rpl28, Rpl3, Rpl31, Rpl7a…
GO:1901566	organonitrogen compound biosynthetic process	GO_BiologicalProcess-GOA_06.11.2016_23h27	6e-11	3e-09	4e-14	4.8e-13	Group18	4.72193	45	Acot7, Akap5, Ap2a1, Apoa1, Atp5d, Atp5e, Atp5l, Atp5o, Atpif1, Cad, Eif3g, Eif3m, Eif4a3, Eif4b, Etf1, Gnal, Gpc6, Hnrnpa2b1, Impdh1, Lars, Mrps34, Npm1, Nppa, Parp1, Pcbp2, Pcyt1a, Phgdh, Psat1, Qdpr, Rpl14, Rpl15, Rpl23, Rpl23a, Rpl28, Rpl3, Rpl31, Rpl7a, Rps11, Rps13, Rps17, Rps23, Rps3a1, Snx3, Upf1, Yars
GO:0043603	cellular amide metabolic process	GO_BiologicalProcess-GOA_06.11.2016_23h27	1.8e-08	5.3e-07	4e-14	4.8e-13	Group18	4.70263	34	Aldh4a1, Cad, Eif3g, Eif3m, Eif4a3, Eif4b, Etf1, Gsto1, Gstz1, Hnrnpa2b1, Lars, Mrps34, Npm1, Oplah, Pam, Pcbp2, Picalm, Rpl14, Rpl15, Rpl23, Rpl23a, Rpl28, Rpl3, Rpl31, Rpl7a, Rps11, Rps13, Rps17, Rps23, Rps3a1, Sod1, Thop1, Upf1, Yars
GO:0006412	translation	GO_BiologicalProcess-GOA_06.11.2016_23h27	1.4e-07	2.4e-06	4e-14	4.8e-13	Group18	5.34188	25	Eif3g, Eif3m, Eif4a3, Eif4b, Etf1, Hnrnpa2b1, Lars, Mrps34, Npm1, Pcbp2, Rpl14, Rpl15, Rpl23, Rpl23a, Rpl28, Rpl3, Rpl31, Rpl7a, Rps11, Rps13, Rps17, Rps23, Rps3a1, Upf1, Yars
GO:0043604	amide biosynthetic process	GO_BiologicalProcess-GOA_06.11.2016_23h27	8.2e-07	1e-05	4e-14	4.8e-13	Group18	4.73588	26	Cad, Eif3g, Eif3m, Eif4a3, Eif4b, Etf1, Hnrnpa2b1, Lars, Mrps34, Npm1, Pcbp2, Rpl14, Rpl15, Rpl23, Rpl23a, Rpl28, Rpl3, Rpl31, Rpl7a, Rps11, Rps13, Rps17, Rps23, Rps3a1, Upf1, Yars
GO:0019637	organophosphate metabolic process	GO_BiologicalProcess-GOA_06.11.2016_23h27	1.8e-06	1.9e-05	4e-14	4.8e-13	Group18	4.14938	30	Acot7, Akap5, Aldh4a1, Apoa1, Apoa4, Atp1a2, Atp5d, Atp5e, Atp5l, Atp5o, Atpif1, Cdc42, Ckmt2, Cox7a2l, Cycs, Eno1b, Gnal, Hint1, Impa2, Impdh1, Myh6, Myh7, Nppa, Parp1, Pcyt1a, Pgls, Ppid, Rac1, Sdhc, Uqcrh
GO:0043500	muscle adaptation	GO_BiologicalProcess-GOA_06.11.2016_23h27	1.3e-08	4.8e-07	5.3e-07	1.8e-06	Group19	15.7143	11	Cmya5, Gsk3b, Gsn, Lmcd1, Myh6, Myh7, Myoc, Nppa, Parp1, Srl, Tnni1
GO:0003012	muscle system process	GO_BiologicalProcess-GOA_06.11.2016_23h27	1.7e-07	2.5e-06	5.3e-07	1.8e-06	Group19	6.66667	19	Atp1a2, Atp1a3, Cmya5, Gsk3b, Gsn, Lmcd1, Myh6, Myh7, Myl4, Myoc, Nppa, Parp1, Pln, Sod1, Srl, Srsf1, Tnni1, Tpm3, Trim72
GO:0014888	striated muscle adaptation	GO_BiologicalProcess-GOA_06.11.2016_23h27	2e-06	1.9e-05	5.3e-07	1.8e-06	Group19	18.4211	7	Cmya5, Gsn, Myh6, Myh7, Myoc, Nppa, Tnni1
GO:0060047	heart contraction	GO_BiologicalProcess-GOA_06.11.2016_23h27	5.1e-06	3.8e-05	5.3e-07	1.8e-06	Group19	7.38636	13	Atp1a2, Atp1a3, Cdc42, Myh6, Myh7, Myl4, Nppa, Pln, Sgcd, Sgcg, Sod1, Srsf1, Tnni1
GO:0043502	regulation of muscle adaptation	GO_BiologicalProcess-GOA_06.11.2016_23h27	1.1e-05	6.7e-05	5.3e-07	1.8e-06	Group19	14.2857	7	Cmya5, Gsk3b, Lmcd1, Myh7, Parp1, Srl, Tnni1
GO:0014897	striated muscle hypertrophy	GO_BiologicalProcess-GOA_06.11.2016_23h27	1.1e-05	6.7e-05	5.3e-07	1.8e-06	Group19	14.2857	7	Gsk3b, Lmcd1, Myh6, Myh7, Myoc, Nppa, Parp1
GO:0090257	regulation of muscle system process	GO_BiologicalProcess-GOA_06.11.2016_23h27	2.2e-05	0.0001	5.3e-07	1.8e-06	Group19	7.53425	11	Atp1a2, Cmya5, Gsk3b, Lmcd1, Myh7, Nppa, Parp1, Pln, Sod1, Srl, Tnni1
GO:0008015	blood circulation	GO_BiologicalProcess-GOA_06.11.2016_23h27	0.00012	0.00043	5.3e-07	1.8e-06	Group19	4.70588	16	Atp1a2, Atp1a3, Cdc42, Chd7, Fgg, Lrp5, Myh6, Myh7, Myl4, Nppa, Pln, Sgcd, Sgcg, Sod1, Srsf1, Tnni1
GO:0044057	regulation of system process	GO_BiologicalProcess-GOA_06.11.2016_23h27	0.00021	0.00064	5.3e-07	1.8e-06	Group19	4.48179	16	Apoa1, Apoa4, Atp1a2, Cmya5, Fgg, Gsk3b, Lmcd1, Myh6, Myh7, Myl4, Nppa, Parp1, Pln, Sod1, Srl, Tnni1
GO:0006941	striated muscle contraction	GO_BiologicalProcess-GOA_06.11.2016_23h27	0.00024	0.00071	5.3e-07	1.8e-06	Group19	6.92308	9	Atp1a2, Atp1a3, Myh6, Myh7, Myl4, Nppa, Pln, Srsf1, Tnni1
GO:0006936	muscle contraction	GO_BiologicalProcess-GOA_06.11.2016_23h27	0.00036	0.00094	5.3e-07	1.8e-06	Group19	5.17241	12	Atp1a2, Atp1a3, Myh6, Myh7, Myl4, Nppa, Pln, Sod1, Srsf1, Tnni1, Tpm3, Trim72
GO:1903827	regulation of cellular protein localization	GO_BiologicalProcess-GOA_06.11.2016_23h27	2.5e-06	2.3e-05	2.6e-09	1e-08	Group20	4.69667	24	Akt2, Ap2m1, Arhgef16, Atpif1, Axin2, Dctn1, Fyn, Gsk3b, Gsn, Hectd1, Lcp1, Lrp5, Nlrp3, Npm1, Parp1, Ppm1b, Ptges2, Rangap1, Rpl28, Rpl3, Sae1, Snx3, Tcp1, Txn1
GO:0051051	negative regulation of transport	GO_BiologicalProcess-GOA_06.11.2016_23h27	7.4e-06	4.7e-05	2.6e-09	1e-08	Group20	4.98753	20	Acaa2, Akt2, Anxa4, Apoa1, Axin2, Cops2, Fn1, Gsk3b, Gsto1, Hmgb1, Nlrp3, Pacsin1, Parp1, Picalm, Ppid, Ppm1b, Rangap1, Sar1a, Snx3, Txn1
GO:0010638	positive regulation of organelle organization	GO_BiologicalProcess-GOA_06.11.2016_23h27	7.9e-06	4.8e-05	2.6e-09	1e-08	Group20	4.65116	22	Akt2, Apoa1, Atpif1, Bax, Carmil1, Cul3, Dcn, Dctn1, Grb2, Gsk3b, Gsn, Lcp1, Lrp5, Myoc, Npm1, Pot1a, Ppid, Rac1, Rpl28, Sae1, Synpo2, Tcp1
GO:0032387	negative regulation of intracellular transport	GO_BiologicalProcess-GOA_06.11.2016_23h27	0.00019	0.00063	2.6e-09	1e-08	Group20	8	8	Axin2, Gsk3b, Nlrp3, Ppm1b, Rangap1, Sar1a, Snx3, Txn1
GO:0051224	negative regulation of protein transport	GO_BiologicalProcess-GOA_06.11.2016_23h27	0.00034	0.00093	2.6e-09	1e-08	Group20	5.55556	11	Anxa4, Apoa1, Axin2, Fn1, Gsk3b, Nlrp3, Parp1, Ppm1b, Rangap1, Snx3, Txn1
GO:0046823	negative regulation of nucleocytoplasmic transport	GO_BiologicalProcess-GOA_06.11.2016_23h27	0.00074	0.0016	2.6e-09	1e-08	Group20	8.82353	6	Axin2, Gsk3b, Nlrp3, Ppm1b, Rangap1, Txn1
GO:1903828	negative regulation of cellular protein localization	GO_BiologicalProcess-GOA_06.11.2016_23h27	0.0011	0.0023	2.6e-09	1e-08	Group20	6.15385	8	Ap2m1, Axin2, Gsk3b, Hectd1, Nlrp3, Ppm1b, Rangap1, Txn1
GO:0051168	nuclear export	GO_BiologicalProcess-GOA_06.11.2016_23h27	0.0014	0.0028	2.6e-09	1e-08	Group20	5.92593	8	Ddx39, Eif5a, Gsk3b, Hnrnpa2b1, Npm1, Rangap1, Smurf1, Txn1
GO:0090317	negative regulation of intracellular protein transport	GO_BiologicalProcess-GOA_06.11.2016_23h27	0.0021	0.0037	2.6e-09	1e-08	Group20	7.22892	6	Axin2, Gsk3b, Nlrp3, Ppm1b, Rangap1, Txn1
GO:0006611	protein export from nucleus	GO_BiologicalProcess-GOA_06.11.2016_23h27	0.0024	0.0042	2.6e-09	1e-08	Group20	8.47458	5	Eif5a, Gsk3b, Rangap1, Smurf1, Txn1
GO:1900180	regulation of protein localization to nucleus	GO_BiologicalProcess-GOA_06.11.2016_23h27	0.0048	0.007	2.6e-09	1e-08	Group20	4.5	9	Axin2, Fyn, Gsk3b, Nlrp3, Npm1, Ppm1b, Rpl3, Tcp1, Txn1
GO:1903827	regulation of cellular protein localization	GO_BiologicalProcess-GOA_06.11.2016_23h27	2.5e-06	2.3e-05	1.7e-10	8.3e-10	Group21	4.69667	24	Akt2, Ap2m1, Arhgef16, Atpif1, Axin2, Dctn1, Fyn, Gsk3b, Gsn, Hectd1, Lcp1, Lrp5, Nlrp3, Npm1, Parp1, Ppm1b, Ptges2, Rangap1, Rpl28, Rpl3, Sae1, Snx3, Tcp1, Txn1
GO:0051129	negative regulation of cellular component organization	GO_BiologicalProcess-GOA_06.11.2016_23h27	3.1e-06	2.5e-05	1.7e-10	8.3e-10	Group21	4.5208	25	Acaa2, Ap2m1, Apoa1, Carmil1, Clasp2, Crmp1, Dbnl, Gsk3b, Gsn, Hectd1, Hmgb1, Hspa2, Myoc, Npm1, Nrp1, Pacsin1, Parp1, Picalm, Ppid, Prkcsh, Sar1a, Snx3, Tbc1d30, Tex14, Ywhah
GO:0051017	actin filament bundle assembly	GO_BiologicalProcess-GOA_06.11.2016_23h27	4.4e-06	3.4e-05	1.7e-10	8.3e-10	Group21	8.94309	11	Apoa1, Carmil1, Cdc42, Clasp2, Cul3, Dbnl, Lcp1, Myoc, Rac1, Synpo2, Zyx
GO:0010638	positive regulation of organelle organization	GO_BiologicalProcess-GOA_06.11.2016_23h27	7.9e-06	4.8e-05	1.7e-10	8.3e-10	Group21	4.65116	22	Akt2, Apoa1, Atpif1, Bax, Carmil1, Cul3, Dcn, Dctn1, Grb2, Gsk3b, Gsn, Lcp1, Lrp5, Myoc, Npm1, Pot1a, Ppid, Rac1, Rpl28, Sae1, Synpo2, Tcp1
GO:0022411	cellular component disassembly	GO_BiologicalProcess-GOA_06.11.2016_23h27	1.9e-05	9.7e-05	1.7e-10	8.3e-10	Group21	5.47945	16	Atpif1, Bax, Carmil1, Clasp2, Dbnl, Dctn1, Endog, Etf1, Gsn, Hspa2, Lcp1, Ptges2, Rpl28, Smurf1, Top2a, Upf1
GO:0007015	actin filament organization	GO_BiologicalProcess-GOA_06.11.2016_23h27	0.00013	0.00045	1.7e-10	8.3e-10	Group21	4.88599	15	Apoa1, Carmil1, Cdc42, Clasp2, Cul3, Dbnl, Grb2, Gsn, Lcp1, Myoc, Pdlim3, Rac1, Synpo2, Tpm3, Zyx
GO:0043149	stress fiber assembly	GO_BiologicalProcess-GOA_06.11.2016_23h27	0.00019	0.00062	1.7e-10	8.3e-10	Group21	9.33333	7	Apoa1, Carmil1, Clasp2, Cul3, Myoc, Rac1, Zyx
GO:0031032	actomyosin structure organization	GO_BiologicalProcess-GOA_06.11.2016_23h27	0.0002	0.00064	1.7e-10	8.3e-10	Group21	6.41026	10	Apoa1, Carmil1, Cdc42bpa, Clasp2, Cul3, Myh6, Myoc, Myoz2, Rac1, Zyx
GO:0010639	negative regulation of organelle organization	GO_BiologicalProcess-GOA_06.11.2016_23h27	0.00063	0.0014	1.7e-10	8.3e-10	Group21	4.8583	12	Acaa2, Carmil1, Clasp2, Dbnl, Gsn, Myoc, Npm1, Parp1, Ppid, Sar1a, Tbc1d30, Tex14
GO:0032231	regulation of actin filament bundle assembly	GO_BiologicalProcess-GOA_06.11.2016_23h27	0.0012	0.0025	1.7e-10	8.3e-10	Group21	8	6	Apoa1, Carmil1, Clasp2, Myoc, Rac1, Synpo2
GO:0051495	positive regulation of cytoskeleton organization	GO_BiologicalProcess-GOA_06.11.2016_23h27	0.0013	0.0027	1.7e-10	8.3e-10	Group21	5.45455	9	Apoa1, Carmil1, Dctn1, Grb2, Gsn, Myoc, Npm1, Rac1, Synpo2
GO:0034446	substrate adhesion-dependent cell spreading	GO_BiologicalProcess-GOA_06.11.2016_23h27	0.0015	0.0029	1.7e-10	8.3e-10	Group21	7.69231	6	Apoa1, Carmil1, Cdc42, Fn1, Myoc, Rac1
GO:0031334	positive regulation of protein complex assembly	GO_BiologicalProcess-GOA_06.11.2016_23h27	0.0029	0.0049	1.7e-10	8.3e-10	Group21	4.86486	9	Bax, Carmil1, Dctn1, Grb2, Gsk3b, Gsn, Lcp1, Psmc4, Rac1
GO:0010810	regulation of cell-substrate adhesion	GO_BiologicalProcess-GOA_06.11.2016_23h27	0.0035	0.0057	1.7e-10	8.3e-10	Group21	5.12821	8	Apoa1, Carmil1, Cdc42, Clasp2, Fn1, Gsk3b, Myoc, Rac1
GO:0031589	cell-substrate adhesion	GO_BiologicalProcess-GOA_06.11.2016_23h27	0.0042	0.0064	1.7e-10	8.3e-10	Group21	4.05904	11	Apoa1, Carmil1, Cdc42, Clasp2, Fgg, Fn1, Gsk3b, Itga5, Myoc, Rac1, Zyx
GO:0043624	cellular protein complex disassembly	GO_BiologicalProcess-GOA_06.11.2016_23h27	0.0045	0.0067	1.7e-10	8.3e-10	Group21	6.18557	6	Carmil1, Clasp2, Dbnl, Etf1, Gsn, Upf1
GO:0010769	regulation of cell morphogenesis involved in differentiation	GO_BiologicalProcess-GOA_06.11.2016_23h27	0.0054	0.0075	1.7e-10	8.3e-10	Group21	4.14938	10	Apoa1, Carmil1, Cdc42, Fn1, Gsk3b, Myoc, Nefl, Nrp1, Rac1, Ywhah
GO:0051258	protein polymerization	GO_BiologicalProcess-GOA_06.11.2016_23h27	0.0053	0.0075	1.7e-10	8.3e-10	Group21	4.4335	9	Akap9, Carmil1, Clasp2, Dbnl, Dctn1, Fgg, Grb2, Gsn, Rac1
GO:0051494	negative regulation of cytoskeleton organization	GO_BiologicalProcess-GOA_06.11.2016_23h27	0.0076	0.0099	1.7e-10	8.3e-10	Group21	5.55556	6	Carmil1, Clasp2, Dbnl, Gsn, Myoc, Npm1
GO:0044281	small molecule metabolic process	GO_BiologicalProcess-GOA_06.11.2016_23h27	1e-11	7.7e-10	1.3e-12	1e-11	Group22	4.12876	59	Acaa2, Acadvl, Acly, Acot2, Acot7, Acsl1, Afp, Akap5, Akt2, Aldh4a1, Apoa1, Apoa4, As3mt, Atp1a2, Atp5d, Atp5e, Atp5l, Atp5o, Atpif1, Bckdha, Cad, Carmil1, Coq3, Cox7a2l, Cycs, Decr1, Eci1, Eno1b, Ephx2, Fbn1, Glo1, Gnal, Gsto1, Gstz1, Hadha, Hadhb, Hint1, Hmgb1, Hmgcl, Impa2, Impdh1, Lars, Lrp5, Myh6, Myh7, Nppa, Ogdh, Parp1, Pdk1, Pgls, Phgdh, Ppid, Psat1, Ptgis, Ptgr2, Sdhc, Sod1, Uqcrh, Yars
GO:0006082	organic acid metabolic process	GO_BiologicalProcess-GOA_06.11.2016_23h27	1.5e-06	1.8e-05	1.3e-12	1e-11	Group22	4.17827	30	Acaa2, Acadvl, Acly, Acot2, Acot7, Acsl1, Akt2, Aldh4a1, Apoa1, Apoa4, As3mt, Bckdha, Cad, Carmil1, Decr1, Eci1, Eno1b, Glo1, Gsto1, Gstz1, Hadha, Hadhb, Lars, Ogdh, Pdk1, Phgdh, Psat1, Ptgis, Ptgr2, Yars
GO:0006631	fatty acid metabolic process	GO_BiologicalProcess-GOA_06.11.2016_23h27	7.3e-06	4.9e-05	1.3e-12	1e-11	Group22	5.64784	17	Acaa2, Acadvl, Acly, Acot2, Acot7, Acsl1, Akt2, Aldh4a1, Apoa1, Apoa4, Decr1, Eci1, Hadha, Hadhb, Pdk1, Ptgis, Ptgr2
GO:0044282	small molecule catabolic process	GO_BiologicalProcess-GOA_06.11.2016_23h27	8.6e-06	5.1e-05	1.3e-12	1e-11	Group22	6.57277	14	Acaa2, Acadvl, Acot7, Akt2, Aldh4a1, Bckdha, Decr1, Eci1, Glo1, Gstz1, Hadha, Hadhb, Impa2, Lrp5
GO:0019752	carboxylic acid metabolic process	GO_BiologicalProcess-GOA_06.11.2016_23h27	1.7e-05	9.1e-05	1.3e-12	1e-11	Group22	4	26	Acaa2, Acadvl, Acly, Acot2, Acot7, Acsl1, Akt2, Aldh4a1, Apoa1, Apoa4, Cad, Decr1, Eci1, Eno1b, Glo1, Gsto1, Gstz1, Hadha, Hadhb, Lars, Pdk1, Phgdh, Psat1, Ptgis, Ptgr2, Yars
GO:0055114	oxidation-reduction process	GO_BiologicalProcess-GOA_06.11.2016_23h27	1.8e-05	9.5e-05	1.3e-12	1e-11	Group22	4.84694	19	Acaa2, Acadvl, Akt2, Aldh4a1, Apoa1, Apoa4, Cycs, Decr1, Eci1, Gsk3b, Hadha, Hadhb, Hmgb1, Mybbp1a, Ogdh, Por, Sdhc, Txn1, Uqcrh
GO:0044712	single-organism catabolic process	GO_BiologicalProcess-GOA_06.11.2016_23h27	2e-05	9.6e-05	1.3e-12	1e-11	Group22	4.25139	23	Acaa2, Acadvl, Acot7, Akt2, Aldh4a1, Apoa1, Apoa4, Bckdha, Ctsb, Decr1, Eci1, Eno1b, Glo1, Gstz1, Hadha, Hadhb, Hint1, Hmgb1, Impa2, Lrp5, Psmc4, Uggt1, Ywhah
GO:0009062	fatty acid catabolic process	GO_BiologicalProcess-GOA_06.11.2016_23h27	3.3e-05	0.00014	1.3e-12	1e-11	Group22	10.2564	8	Acaa2, Acadvl, Acot7, Akt2, Decr1, Eci1, Hadha, Hadhb
GO:0016054	organic acid catabolic process	GO_BiologicalProcess-GOA_06.11.2016_23h27	4.2e-05	0.00016	1.3e-12	1e-11	Group22	7.05128	11	Acaa2, Acadvl, Acot7, Akt2, Aldh4a1, Bckdha, Decr1, Eci1, Gstz1, Hadha, Hadhb
GO:0032787	monocarboxylic acid metabolic process	GO_BiologicalProcess-GOA_06.11.2016_23h27	0.00015	0.00054	1.3e-12	1e-11	Group22	4.13043	19	Acaa2, Acadvl, Acly, Acot2, Acot7, Acsl1, Akt2, Aldh4a1, Apoa1, Apoa4, Decr1, Eci1, Eno1b, Glo1, Hadha, Hadhb, Pdk1, Ptgis, Ptgr2
GO:0030258	lipid modification	GO_BiologicalProcess-GOA_06.11.2016_23h27	0.00021	0.00065	1.3e-12	1e-11	Group22	6.36943	10	Acaa2, Acadvl, Akt2, Apoa1, Apoa4, Decr1, Eci1, Ephx2, Hadha, Hadhb
GO:0016042	lipid catabolic process	GO_BiologicalProcess-GOA_06.11.2016_23h27	0.0003	0.00085	1.3e-12	1e-11	Group22	5.64103	11	Acaa2, Acadvl, Acot7, Akt2, Apoa1, Apoa4, Decr1, Eci1, Hadha, Hadhb, Ywhah
GO:0006633	fatty acid biosynthetic process	GO_BiologicalProcess-GOA_06.11.2016_23h27	0.001	0.0023	1.3e-12	1e-11	Group22	7	7	Acadvl, Acly, Acot7, Apoa1, Apoa4, Ptgis, Ptgr2
GO:0016053	organic acid biosynthetic process	GO_BiologicalProcess-GOA_06.11.2016_23h27	0.0013	0.0027	1.3e-12	1e-11	Group22	5.02513	10	Acadvl, Acly, Acot7, Apoa1, Apoa4, Cad, Phgdh, Psat1, Ptgis, Ptgr2
GO:0006091	generation of precursor metabolites and energy	GO_BiologicalProcess-GOA_06.11.2016_23h27	0.0018	0.0034	1.3e-12	1e-11	Group22	4.28571	12	Akt2, Aldh4a1, Cox7a2l, Cycs, Eno1b, Gsk3b, Hmgb1, Mybbp1a, Ogdh, Ppid, Sdhc, Uqcrh
GO:0042180	cellular ketone metabolic process	GO_BiologicalProcess-GOA_06.11.2016_23h27	0.0022	0.004	1.3e-12	1e-11	Group22	5.51724	8	Acadvl, Afp, Akt2, Apoa1, Apoa4, Coq3, Glo1, Pdk1
GO:0008203	cholesterol metabolic process	GO_BiologicalProcess-GOA_06.11.2016_23h27	0.0029	0.0049	1.3e-12	1e-11	Group22	6.74157	6	Acadvl, Apoa1, Apoa4, Ephx2, Lrp5, Sod1
GO:0019217	regulation of fatty acid metabolic process	GO_BiologicalProcess-GOA_06.11.2016_23h27	0.003	0.005	1.3e-12	1e-11	Group22	8.06452	5	Acadvl, Akt2, Apoa1, Apoa4, Pdk1
GO:0019216	regulation of lipid metabolic process	GO_BiologicalProcess-GOA_06.11.2016_23h27	0.0035	0.0056	1.3e-12	1e-11	Group22	4.16667	11	Acadvl, Akt2, Apoa1, Apoa4, Cdc42, Ephx2, Pdk1, Psap, Rac1, Rpl3, Sod1
GO:0015980	energy derivation by oxidation of organic compounds	GO_BiologicalProcess-GOA_06.11.2016_23h27	0.0066	0.0088	1.3e-12	1e-11	Group22	4.28571	9	Akt2, Aldh4a1, Cycs, Gsk3b, Hmgb1, Mybbp1a, Ogdh, Sdhc, Uqcrh
GO:0019218	regulation of steroid metabolic process	GO_BiologicalProcess-GOA_06.11.2016_23h27	0.0069	0.009	1.3e-12	1e-11	Group22	6.66667	5	Acadvl, Apoa1, Apoa4, Ephx2, Sod1
GO:1901564	organonitrogen compound metabolic process	GO_BiologicalProcess-GOA_06.11.2016_23h27	1.7e-15	2.5e-13	1.8e-18	4.5e-17	Group23	4.45293	70	Acot7, Akap5, Aldh4a1, Ap2a1, Apoa1, Apoa4, Atp1a2, Atp5d, Atp5e, Atp5l, Atp5o, Atpif1, Bax, Bckdha, Cad, Ckmt2, Cox7a2l, Cycs, Dcn, Eif3g, Eif3m, Eif4a3, Eif4b, Eno1b, Etf1, Gnal, Gpc6, Gsto1, Gstz1, Hint1, Hnrnpa2b1, Impdh1, Lars, Mrps34, Myh6, Myh7, Npm1, Nppa, Oplah, Pam, Parp1, Pcbp2, Pcyt1a, Pgls, Phgdh, Picalm, Ppid, Psap, Psat1, Qdpr, Rpl14, Rpl15, Rpl23, Rpl23a, Rpl28, Rpl3, Rpl31, Rpl7a…
GO:0044281	small molecule metabolic process	GO_BiologicalProcess-GOA_06.11.2016_23h27	1e-11	7.7e-10	1.8e-18	4.5e-17	Group23	4.12876	59	Acaa2, Acadvl, Acly, Acot2, Acot7, Acsl1, Afp, Akap5, Akt2, Aldh4a1, Apoa1, Apoa4, As3mt, Atp1a2, Atp5d, Atp5e, Atp5l, Atp5o, Atpif1, Bckdha, Cad, Carmil1, Coq3, Cox7a2l, Cycs, Decr1, Eci1, Eno1b, Ephx2, Fbn1, Glo1, Gnal, Gsto1, Gstz1, Hadha, Hadhb, Hint1, Hmgb1, Hmgcl, Impa2, Impdh1, Lars, Lrp5, Myh6, Myh7, Nppa, Ogdh, Parp1, Pdk1, Pgls, Phgdh, Ppid, Psat1, Ptgis, Ptgr2, Sdhc, Sod1, Uqcrh, Yars
GO:0009205	purine ribonucleoside triphosphate metabolic process	GO_BiologicalProcess-GOA_06.11.2016_23h27	3.5e-08	8.6e-07	1.8e-18	4.5e-17	Group23	8.83978	16	Atp1a2, Atp5d, Atp5e, Atp5l, Atp5o, Atpif1, Cox7a2l, Cycs, Eno1b, Impdh1, Myh6, Myh7, Parp1, Ppid, Sdhc, Uqcrh
GO:0019693	ribose phosphate metabolic process	GO_BiologicalProcess-GOA_06.11.2016_23h27	8e-08	1.6e-06	1.8e-18	4.5e-17	Group23	6.12813	22	Acot7, Akap5, Atp1a2, Atp5d, Atp5e, Atp5l, Atp5o, Atpif1, Cox7a2l, Cycs, Eno1b, Gnal, Hint1, Impdh1, Myh6, Myh7, Nppa, Parp1, Pgls, Ppid, Sdhc, Uqcrh
GO:0046128	purine ribonucleoside metabolic process	GO_BiologicalProcess-GOA_06.11.2016_23h27	1e-07	2e-06	1.8e-18	4.5e-17	Group23	7.65766	17	Acot7, Atp1a2, Atp5d, Atp5e, Atp5l, Atp5o, Atpif1, Cox7a2l, Cycs, Eno1b, Impdh1, Myh6, Myh7, Parp1, Ppid, Sdhc, Uqcrh
GO:0009150	purine ribonucleotide metabolic process	GO_BiologicalProcess-GOA_06.11.2016_23h27	2.2e-07	3e-06	1.8e-18	4.5e-17	Group23	6	21	Acot7, Akap5, Atp1a2, Atp5d, Atp5e, Atp5l, Atp5o, Atpif1, Cox7a2l, Cycs, Eno1b, Gnal, Hint1, Impdh1, Myh6, Myh7, Nppa, Parp1, Ppid, Sdhc, Uqcrh
GO:0006082	organic acid metabolic process	GO_BiologicalProcess-GOA_06.11.2016_23h27	1.5e-06	1.8e-05	1.8e-18	4.5e-17	Group23	4.17827	30	Acaa2, Acadvl, Acly, Acot2, Acot7, Acsl1, Akt2, Aldh4a1, Apoa1, Apoa4, As3mt, Bckdha, Cad, Carmil1, Decr1, Eci1, Eno1b, Glo1, Gsto1, Gstz1, Hadha, Hadhb, Lars, Ogdh, Pdk1, Phgdh, Psat1, Ptgis, Ptgr2, Yars
GO:0019637	organophosphate metabolic process	GO_BiologicalProcess-GOA_06.11.2016_23h27	1.8e-06	1.9e-05	1.8e-18	4.5e-17	Group23	4.14938	30	Acot7, Akap5, Aldh4a1, Apoa1, Apoa4, Atp1a2, Atp5d, Atp5e, Atp5l, Atp5o, Atpif1, Cdc42, Ckmt2, Cox7a2l, Cycs, Eno1b, Gnal, Hint1, Impa2, Impdh1, Myh6, Myh7, Nppa, Parp1, Pcyt1a, Pgls, Ppid, Rac1, Sdhc, Uqcrh
GO:0009117	nucleotide metabolic process	GO_BiologicalProcess-GOA_06.11.2016_23h27	2.6e-06	2.3e-05	1.8e-18	4.5e-17	Group23	4.97738	22	Acot7, Akap5, Atp1a2, Atp5d, Atp5e, Atp5l, Atp5o, Atpif1, Cox7a2l, Cycs, Eno1b, Gnal, Hint1, Impdh1, Myh6, Myh7, Nppa, Parp1, Pgls, Ppid, Sdhc, Uqcrh
GO:0055086	nucleobase-containing small molecule metabolic process	GO_BiologicalProcess-GOA_06.11.2016_23h27	5.6e-06	4e-05	1.8e-18	4.5e-17	Group23	4.60922	23	Acot7, Akap5, Atp1a2, Atp5d, Atp5e, Atp5l, Atp5o, Atpif1, Cad, Cox7a2l, Cycs, Eno1b, Gnal, Hint1, Impdh1, Myh6, Myh7, Nppa, Parp1, Pgls, Ppid, Sdhc, Uqcrh
GO:0019752	carboxylic acid metabolic process	GO_BiologicalProcess-GOA_06.11.2016_23h27	1.7e-05	9.1e-05	1.8e-18	4.5e-17	Group23	4	26	Acaa2, Acadvl, Acly, Acot2, Acot7, Acsl1, Akt2, Aldh4a1, Apoa1, Apoa4, Cad, Decr1, Eci1, Eno1b, Glo1, Gsto1, Gstz1, Hadha, Hadhb, Lars, Pdk1, Phgdh, Psat1, Ptgis, Ptgr2, Yars
GO:0009206	purine ribonucleoside triphosphate biosynthetic process	GO_BiologicalProcess-GOA_06.11.2016_23h27	2e-05	9.6e-05	1.8e-18	4.5e-17	Group23	16.6667	6	Atp5d, Atp5e, Atp5l, Atp5o, Impdh1, Parp1
GO:0046129	purine ribonucleoside biosynthetic process	GO_BiologicalProcess-GOA_06.11.2016_23h27	3.2e-05	0.00014	1.8e-18	4.5e-17	Group23	12.2807	7	Acot7, Atp5d, Atp5e, Atp5l, Atp5o, Impdh1, Parp1
GO:0015992	proton transport	GO_BiologicalProcess-GOA_06.11.2016_23h27	5.6e-05	0.00022	1.8e-18	4.5e-17	Group23	11.2903	7	Atp1a2, Atp1a3, Atp5d, Atp5e, Atp5l, Atp5o, Ppid
GO:0032787	monocarboxylic acid metabolic process	GO_BiologicalProcess-GOA_06.11.2016_23h27	0.00015	0.00054	1.8e-18	4.5e-17	Group23	4.13043	19	Acaa2, Acadvl, Acly, Acot2, Acot7, Acsl1, Akt2, Aldh4a1, Apoa1, Apoa4, Decr1, Eci1, Eno1b, Glo1, Hadha, Hadhb, Pdk1, Ptgis, Ptgr2
GO:0098655	cation transmembrane transport	GO_BiologicalProcess-GOA_06.11.2016_23h27	0.00017	0.00057	1.8e-18	4.5e-17	Group23	4.39277	17	Atp1a2, Atp1a3, Atp5d, Atp5e, Atp5l, Atp5o, Bax, Chd7, Dpp6, Fhl1, Gsto1, Hspa2, Nppa, Pln, Ppid, Rpl3, Ywhah
GO:0009152	purine ribonucleotide biosynthetic process	GO_BiologicalProcess-GOA_06.11.2016_23h27	0.00026	0.00075	1.8e-18	4.5e-17	Group23	6.21118	10	Acot7, Akap5, Atp5d, Atp5e, Atp5l, Atp5o, Gnal, Impdh1, Nppa, Parp1
GO:0098660	inorganic ion transmembrane transport	GO_BiologicalProcess-GOA_06.11.2016_23h27	0.00031	0.00086	1.8e-18	4.5e-17	Group23	4.16667	17	Atp1a2, Atp1a3, Atp5d, Atp5e, Atp5l, Atp5o, Bax, Chd7, Dpp6, Fhl1, Gsto1, Hspa2, Nppa, Pln, Rpl3, Slc12a7, Ywhah
GO:0034765	regulation of ion transmembrane transport	GO_BiologicalProcess-GOA_06.11.2016_23h27	0.00051	0.0012	1.8e-18	4.5e-17	Group23	4.97925	12	Akt2, Bax, Chd7, Dpp6, Fhl1, Gsto1, Hspa2, Nppa, Pln, Ppid, Rpl3, Ywhah
GO:0015672	monovalent inorganic cation transport	GO_BiologicalProcess-GOA_06.11.2016_23h27	0.00097	0.0021	1.8e-18	4.5e-17	Group23	4.39189	13	Akt2, Atp1a2, Atp1a3, Atp5d, Atp5e, Atp5l, Atp5o, Dpp6, Fhl1, Klhl3, Nppa, Ppid, Ywhah
GO:1904064	positive regulation of cation transmembrane transport	GO_BiologicalProcess-GOA_06.11.2016_23h27	0.0021	0.0037	1.8e-18	4.5e-17	Group23	7.22892	6	Bax, Dpp6, Gsto1, Hspa2, Nppa, Rpl3
GO:0006119	oxidative phosphorylation	GO_BiologicalProcess-GOA_06.11.2016_23h27	0.0032	0.0053	1.8e-18	4.5e-17	Group23	7.93651	5	Cox7a2l, Cycs, Ppid, Sdhc, Uqcrh
GO:2000021	regulation of ion homeostasis	GO_BiologicalProcess-GOA_06.11.2016_23h27	0.0038	0.006	1.8e-18	4.5e-17	Group23	5.06329	8	Bax, Chd7, Dcn, Fhl1, Gsto1, Myoc, Pln, Rpl3
GO:1903169	regulation of calcium ion transmembrane transport	GO_BiologicalProcess-GOA_06.11.2016_23h27	0.005	0.0071	1.8e-18	4.5e-17	Group23	6.06061	6	Bax, Chd7, Gsto1, Hspa2, Pln, Rpl3
GO:0043270	positive regulation of ion transport	GO_BiologicalProcess-GOA_06.11.2016_23h27	0.0052	0.0073	1.8e-18	4.5e-17	Group23	4.81928	8	Akt2, Bax, Dpp6, Fhl1, Gsto1, Hspa2, Nppa, Rpl3

## Sheet: p0.01_KEGG ReactomePathway
GOID	GOTerm	Ontology Source	Term PValue	Term PValue Corrected with Benjamini-Hochberg	Group PValue	Group PValue Corrected with Benjamini-Hochberg	GOGroups	% Associated Genes	Nr. Genes	Associated Genes Found
GO:0004728	Dopaminergic synapse	KEGG_08.11.2016	0.0048	0.0095	0.0048	0.0048	Group00	5.97015	8	Akt2, Calm3, Gnal, Gnb1, Gsk3b, Itpr2, Kif5c, Ppp2r2a
GO:0003040	Spliceosome	KEGG_08.11.2016	0.00028	0.00099	0.00028	0.00039	Group01	7.5188	10	Alyref, Eif4a3, Hnrnpm, Hspa1a, Hspa2, Puf60, Rbmx, Sf3a3, Srsf1, Srsf7
GO:0003050	Proteasome	KEGG_08.11.2016	0.0017	0.0041	0.0017	0.0019	Group02	11.1111	5	Psma8, Psmb2, Psmb3, Psmb5, Psmc4
GO:0004141	Protein processing in endoplasmic reticulum	KEGG_08.11.2016	0.0001	0.00052	0.0001	0.00025	Group03	7.18563	12	Bax, Hspa1a, Hspa2, Hspa4l, Hspa5, Lman2, Prkcsh, Rad23b, Sar1a, Sec13, Ssr4, Uggt1
GO:0004210	Apoptosis	KEGG_08.11.2016	0.00037	0.0011	0.00037	0.00048	Group04	7.24638	10	Akt2, Bax, Ctsb, Cycs, Endog, Itpr2, Lmnb2, Parp1, Tuba1a, Tuba4a
GO:0005020	Prion diseases	KEGG_08.11.2016	0.00048	0.0014	0.00048	0.00056	Group05	14.7059	5	Bax, Fyn, Hspa1a, Hspa5, Sod1
GO:0005134	Legionellosis	KEGG_08.11.2016	0.00013	0.00057	0.00013	0.00022	Group06	12.069	7	Cycs, Eef1a1, Hspa1a, Hspa2, Rab1a, Sar1a, Sec22b
GO:0003010	Ribosome	KEGG_08.11.2016	6.5e-08	5.7e-07	6.5e-08	3e-07	Group07	9.60452	17	Rpl14, Rpl15, Rpl17, Rpl23, Rpl23a, Rpl28, Rpl3, Rpl31, Rpl7a, Rps10, Rps11, Rps13, Rps17, Rps21, Rps23, Rps28, Rps3a1
GO:0004260	Cardiac muscle contraction	KEGG_08.11.2016	2.6e-06	1.7e-05	1.5e-05	5.3e-05	Group08	12.8205	10	Atp1a2, Atp1a3, COX2, Cox6b1, Cox7a2l, Myh6, Myh7, Myl4, Tpm3, Uqcrh
GO:0004261	Adrenergic signaling in cardiomyocytes	KEGG_08.11.2016	0.00081	0.0021	1.5e-05	5.3e-05	Group08	6.57895	10	Akt2, Atp1a2, Atp1a3, Calm3, Myh6, Myh7, Myl4, Pln, Ppp2r2a, Tpm3
GO:0004510	Focal adhesion	KEGG_08.11.2016	0.00065	0.0018	4.7e-05	0.00013	Group09	5.91133	12	Akt2, Cdc42, Fn1, Fyn, Grb2, Gsk3b, Itga5, Itga7, Myl12b, Myl7, Rac1, Zyx
GO:0005100	Bacterial invasion of epithelial cells	KEGG_08.11.2016	0.00082	0.002	4.7e-05	0.00013	Group09	8.97436	7	Cdc42, Ctnna2, Fn1, Itga5, Rac1, Sept6, Sept8
GO:0005205	Proteoglycans in cancer	KEGG_08.11.2016	0.0025	0.0056	4.7e-05	0.00013	Group09	5.31401	11	Akt2, Arhgef12, Cdc42, Dcn, Eif4b, Fn1, Grb2, Hspb2, Itga5, Itpr2, Rac1
GO:0005014	Amyotrophic lateral sclerosis (ALS)	KEGG_08.11.2016	0.0034	0.0069	0.00016	0.00026	Group10	9.61539	5	Bax, Cycs, Nefl, Rac1, Sod1
GO:0005210	Colorectal cancer	KEGG_08.11.2016	0.0015	0.0037	0.00016	0.00026	Group10	9.375	6	Akt2, Axin2, Bax, Cycs, Gsk3b, Rac1
GO:0005213	Endometrial cancer	KEGG_08.11.2016	0.0034	0.0069	0.00016	0.00026	Group10	9.61539	5	Akt2, Axin2, Ctnna2, Grb2, Gsk3b
GO:0000062	Fatty acid elongation	KEGG_08.11.2016	0.00015	0.00064	2.5e-08	1.7e-07	Group11	18.5185	5	Acaa2, Acot2, Acot7, Hadha, Hadhb
GO:0000071	Fatty acid degradation	KEGG_08.11.2016	3.7e-07	2.8e-06	2.5e-08	1.7e-07	Group11	18.3673	9	Acaa2, Acadvl, Acsl1, Acsl5, Aldh2, Cpt2, Eci1, Hadha, Hadhb
GO:0000280	Valine, leucine and isoleucine degradation	KEGG_08.11.2016	0.0001	0.00054	2.5e-08	1.7e-07	Group11	12.5	7	Acaa2, Aldh2, Bckdha, Hadha, Hadhb, Hmgcl, Hsd17b10
GO:0005410	Hypertrophic cardiomyopathy (HCM)	KEGG_08.11.2016	0.00023	0.00088	0.00011	0.00022	Group12	9.52381	8	Itga5, Itga7, Myh6, Myh7, Sgcb, Sgcd, Sgcg, Tpm3
GO:0005412	Arrhythmogenic right ventricular cardiomyopathy (ARVC)	KEGG_08.11.2016	0.0032	0.0068	0.00011	0.00022	Group12	8.10811	6	Ctnna2, Itga5, Itga7, Sgcb, Sgcd, Sgcg
GO:0005414	Dilated cardiomyopathy	KEGG_08.11.2016	5.9e-05	0.00034	0.00011	0.00022	Group12	10.1124	9	Itga5, Itga7, Myh6, Myh7, Pln, Sgcb, Sgcd, Sgcg, Tpm3
GO:0005416	Viral myocarditis	KEGG_08.11.2016	0.00032	0.001	0.00011	0.00022	Group12	9.09091	8	Cycs, Fyn, Myh6, Myh7, Rac1, Sgcb, Sgcd, Sgcg
GO:0000190	Oxidative phosphorylation	KEGG_08.11.2016	9.2e-10	4.9e-08	2.6e-12	3.7e-11	Group13	12.6866	17	Atp5d, Atp5e, Atp5j2, Atp5k, Atp5l, Atp5o, COX2, Cox6b1, Cox7a2l, Ndufa11, Ndufa2, Ndufa3, Ndufb10, Ndufb6, Ndufs3, Sdhc, Uqcrh
GO:0004932	Non-alcoholic fatty liver disease (NAFLD)	KEGG_08.11.2016	1e-09	2.6e-08	2.6e-12	3.7e-11	Group13	11.7647	18	Akt2, Bax, COX2, Cdc42, Cox6b1, Cox7a2l, Cycs, Gsk3b, Ndufa11, Ndufa2, Ndufa3, Ndufb10, Ndufb6, Ndufs3, Pklr, Rac1, Sdhc, Uqcrh
GO:0005010	Alzheimer's disease	KEGG_08.11.2016	1.3e-09	1.8e-08	2.6e-12	3.7e-11	Group13	10.8571	19	Atp5d, Atp5e, Atp5o, COX2, Calm3, Cox6b1, Cox7a2l, Cycs, Gsk3b, Hsd17b10, Itpr2, Ndufa11, Ndufa2, Ndufa3, Ndufb10, Ndufb6, Ndufs3, Sdhc, Uqcrh
GO:0005012	Parkinson's disease	KEGG_08.11.2016	2.8e-09	3e-08	2.6e-12	3.7e-11	Group13	11.8056	17	Atp5d, Atp5e, Atp5o, COX2, Cox6b1, Cox7a2l, Cycs, Gnal, Ndufa11, Ndufa2, Ndufa3, Ndufb10, Ndufb6, Ndufs3, Sdhc, Uba1y, Uqcrh
GO:0005016	Huntington's disease	KEGG_08.11.2016	1.2e-09	2.1e-08	2.6e-12	3.7e-11	Group13	10.3093	20	Ap2a1, Ap2m1, Atp5d, Atp5e, Atp5o, Bax, COX2, Cox6b1, Cox7a2l, Cycs, Dctn1, Ndufa11, Ndufa2, Ndufa3, Ndufb10, Ndufb6, Ndufs3, Sdhc, Sod1, Uqcrh

## Sheet: BP ClueGO Log
### All results were created with ClueGO v2.3.1 ###
Organism analyzed: Mus Musculus [10090]
Identifier types used: [AccessionID, UniProtKB_AC]
Evidence codes used: [All_without_IEA]
#Genes in GO_BiologicalProcess-GOA_06.11.2016_23h27 : 19587
#All unique genes in selected ontologies: 19587 (reference set for hypergeometric test)
#Genes from Cluster#1: uploaded ids 366 -> unique genes 366, with 0 (0,0%) missing -> All genes were recognized by ClueGO.
#Genes with functional annotations in all selected Ontologies from Cluster#1: 312 (85,25%) -> 54 (14,75%) are not functionally annotated in any selected Ontology!
-> To improve the % of annotated genes, chose additional ontologies or define less restrictive selection criteria.
#Genes from all Clusters associated to representative Terms and Pathways (after applying selection criteria): 229 (62,57%)
KappaScore Grouping:
Iteration: 0 with 46 groups
Iteration: 1 with 40 groups
Iteration: 2 with 31 groups
Iteration: 3 with 27 groups
Iteration: 4 with 24 groups
Final KappaScore groups = 24
# Terms not grouped = 0
# Merge redundant groups with >50.0% overlap
Final group size after merging: 24
#GO All Terms Specific for Cluster #1: 121
Ontology used:
GO_BiologicalProcess-GOA_06.11.2016_23h27
Evidence codes used:
All_without_IEA
Identifiers used:
AccessionID
UniProtKB_AC
List of missing Genes:
Cluster #1
Statistical Test Used = Enrichment (Right-sided hypergeometric test)
Correction Method Used = Benjamini-Hochberg
Min GO Level = 3
Max GO Level = 8
Cluster #1
Sample File Name = File selection: ManuallyAddedOrModifiedIDs
Number of Genes = 5
Min Percentage = 4.0
GO Fusion = true
GO Group = true
Kappa Score Threshold = 0.4
Over View Term = SmallestPValue
Group By Kappa Statistics = true
Initial Group Size = 1
Sharing Group Percentage = 50.0

## Sheet: KRP ClueGO Log
### All results were created with ClueGO v2.3.1 ###
Organism analyzed: Mus Musculus [10090]
Identifier types used: [AccessionID, UniProtKB_AC]
Evidence codes used: [All_without_IEA]
#Genes in KEGG_08.11.2016 : 7951
#Genes in REACTOME_Pathways_08.11.2016 : 8394
#All unique genes in selected ontologies: 10913 (reference set for hypergeometric test)
#Genes from Cluster#1: uploaded ids 366 -> unique genes 366, with 0 (0,0%) missing -> All genes were recognized by ClueGO.
#Genes with functional annotations in all selected Ontologies from Cluster#1: 214 (58,47%) -> 152 (41,53%) are not functionally annotated in any selected Ontology!
-> To improve the % of annotated genes, chose additional ontologies or define less restrictive selection criteria.
#Genes from all Clusters associated to representative Terms and Pathways (after applying selection criteria): 154 (42,08%)
KappaScore Grouping:
Iteration: 0 with 14 groups
Final KappaScore groups = 14
# Terms not grouped = 0
# Merge redundant groups with >50.0% overlap
Final group size after merging: 14
#GO All Terms Specific for Cluster #1: 28
Ontology used:
KEGG_08.11.2016
REACTOME_Pathways_08.11.2016
Evidence codes used:
All_without_IEA
Identifiers used:
AccessionID
UniProtKB_AC
List of missing Genes:
Cluster #1
Statistical Test Used = Enrichment (Right-sided hypergeometric test)
Correction Method Used = Benjamini-Hochberg
Min GO Level = 3
Max GO Level = 8
Cluster #1
Sample File Name = File selection: ManuallyAddedOrModifiedIDs
Number of Genes = 5
Min Percentage = 4.0
GO Fusion = true
GO Group = true
Kappa Score Threshold = 0.4
Over View Term = SmallestPValue
Group By Kappa Statistics = true
Initial Group Size = 1
Sharing Group Percentage = 50.0
