# Supplementary material for: Characterizing the Key Metabolic Pathways of the Neonatal Mouse Heart Using a Quantitative Combinatorial Omics Approach
Source: Front Physiol. 2018 Apr 11;9:365. doi: 10.3389/fphys.2018.00365 (PMC5904546; doi:10.3389/fphys.2018.00365)
Supplement: Supplementary file 4 [file Table3.XLSX]

## Sheet: Lalowski et al_S3 Table
Characterising the key metabolic pathways of the neonatal mouse heart using an untargeted quantitative combinatorial omics approach. Maciej Lalowski1,+,*, Susann Björk2,+, Piet Finckenberg2, Rabah Soliymani1, Miikka Tarkia2, Giulio Calza1, Daria Blokhina2, Sari Tulokas2, Matti Kankainen3,4, Päivi Lakkisto5, Marc Baumann1, Esko Kankuri2 & Eero Mervaala2 Affiliations 1 Helsinki Institute of Life Sc…
Ingenuity Canonical Pathways	-log(B-H p-value)	Ratio	z-score	Molecules
EIF2 Signaling	9.49	0.12	0	AKT2,RPL3,GRB2,RPS23,RPL17,RPS10,RPS21,RPL23,RPL7A,RPL28,RPS11,EIF3M,EIF3G,RPL15,RPS28,RPL14,RPS13,EIF4A3,RPL10,GSK3B,RPS17,RPL31
Oxidative Phosphorylation	8.01	0.147	NaN	COX6B1,ATP5D,ATP5O,COX7A2L,ATP5L,SDHC,MT-CO2,NDUFA2,NDUFB10,Atp5e,NDUFA11,ATP5J2,NDUFB6,NDUFA3,CYCS,NDUFS3
Mitochondrial Dysfunction	7.84	0.111	NaN	HSD17B10,COX6B1,ATP5D,ATP5O,COX7A2L,ATP5L,SDHC,MT-CO2,NDUFA2,NDUFB10,Atp5e,NDUFA11,TXN2,ATP5J2,NDUFB6,NDUFA3,CYCS,OGDH,NDUFS3
Protein Ubiquitination Pathway	5.79	0.0784	NaN	PSMB3,USP28,PSMB5,UBE2N,HSPB2,HSPA1A/HSPA1B,USP9X,PSMC4,THOP1,HSPA5,TCEB1,HSPA2,SMURF1,HSPA12A,PSMB2,USP10,UCHL5,HSPB7,HSPB6,HSPA4L
Regulation of eIF4 and p70S6K Signaling	4.79	0.0959	-2	EIF3G,RPS28,AKT2,RPS13,PPP2R2A,GRB2,EIF4A3,RPS23,RPS10,ITGA5,RPS21,RPS17,RPS11,EIF3M
mTOR Signaling	4.3	0.0802	-1.342	AKT2,RHOC,PPP2R2A,RPS23,RAC1,RPS10,RPS21,RPS11,EIF3M,RPS28,EIF3G,RPS13,EIF4A3,RPS17,EIF4B
Fatty Acid β-oxidation I	4.3	0.219	NaN	HSD17B10,ACSL5,HADHB,ACAA2,ECI1,ACSL1,HADHA
Signaling by Rho Family GTPases	2.6	0.0598	-1.508	SEPT8,ARHGEF12,RHOC,GNA11,RAC1,ITGA5,MYL7,GNB1,ARHGEF16,SEPT10,MYL4,SEPT6,GNAL,MYL12A
Integrin Signaling	2.6	0.0628	-0.577	FYN,AKT2,GRB2,RHOC,RAC1,ITGA5,GSN,MYL7,ARF4,ZYX,GSK3B,ITGA7,MYL12A
Thrombin Signaling	2.39	0.0632	-1.667	GNB1,AKT2,ARHGEF12,GRB2,ITPR2,RHOC,ARHGEF16,GNA11,MYL4,GNAL,MYL7,MYL12A
Granzyme B Signaling	2.35	0.25	1	ENDOG,LMNB2,CYCS,PARP1
RhoGDI Signaling	2.25	0.0636	1.414	GNB1,ARHGEF12,RHOC,ARHGEF16,GNA11,RAC1,MYL4,ITGA5,GNAL,MYL7,MYL12A
Caveolar-mediated Endocytosis Signaling	2.25	0.0986	NaN	FYN,ARCN1,COPA,COPE,ITGA5,COPB1,ITGA7
Epithelial Adherens Junction Signaling	2.25	0.0685	NaN	CTNNA2,AKT2,MYH6,TUBA1A,RAC1,TUBA4A,MYL4,ZYX,MYH7,MYL7
Semaphorin Signaling in Neurons	2.17	0.113	NaN	FYN,CRMP1,ARHGEF12,RHOC,RAC1,NRP1
CXCR4 Signaling	2.17	0.0658	-1.414	GNB1,AKT2,ITPR2,RHOC,GNA11,RAC1,MYL4,GNAL,MYL7,MYL12A
Ketogenesis	1.92	0.3	NaN	HADHB,HMGCL,HADHA
Huntington's Disease Signaling	1.9	0.0524	NaN	GNB1,PSMA8,AKT2,GRB2,PACSIN1,GNA11,HSPA1A/HSPA1B,DCTN1,CYCS,BAX,HSPA5,HSPA2
Phospholipase C Signaling	1.79	0.0506	-1.508	GNB1,FYN,ARHGEF12,GRB2,ITPR2,RHOC,ARHGEF16,RAC1,MYL4,ITGA5,MYL7,MYL12A
Regulation of Actin-based Motility by Rho	1.76	0.0769	-1.633	RHOC,RAC1,MYL4,ITGA5,GSN,MYL7,MYL12A
Glutaryl-CoA Degradation	1.76	0.25	NaN	HSD17B10,HADHB,HADHA
Aldosterone Signaling in Epithelial Cells	1.68	0.0592	NaN	ITPR2,HSPB2,HSPA1A/HSPA1B,HSPB7,HSPA5,HSPA2,HSPB6,HSPA12A,HSPA4L
Actin Cytoskeleton Signaling	1.68	0.0509	-1.508	MYH6,ARHGEF12,FN1,GRB2,RAC1,MYL4,ITGA5,MYH7,GSN,MYL7,MYL12A
Isoleucine Degradation I	1.62	0.214	NaN	HSD17B10,HADHB,HADHA
Molecular Mechanisms of Cancer	1.62	0.0411	NaN	FYN,LRP5,AKT2,ARHGEF12,RHOC,GRB2,GNA11,RAC1,ITGA5,BAX,CTNNA2,ARHGEF16,CYCS,GSK3B,GNAL
Arsenate Detoxification I (Glutaredoxin)	1.6	0.5	NaN	AS3MT,GSTO1
Role of NFAT in Regulation of the Immune Response	1.44	0.0526	1.633	GNB1,AKAP5,FYN,AKT2,GRB2,ITPR2,GNA11,GSK3B,GNAL
Mitochondrial L-carnitine Shuttle Pathway	1.44	0.176	NaN	ACSL5,CPT2,ACSL1
Serine Biosynthesis	1.44	0.4	NaN	PSAT1,PHGDH
Ethanol Degradation II	1.44	0.114	NaN	HSD17B10,ALDH4A1,ALDH2,ACSL1
Myc Mediated Apoptosis Signaling	1.44	0.0862	NaN	AKT2,YWHAH,GRB2,CYCS,BAX
Stearate Biosynthesis I (Animals)	1.44	0.111	NaN	ACOT2,ACSL5,ACOT7,ACSL1
Valine Degradation I	1.44	0.167	NaN	BCKDHA,HADHB,HADHA
D-myo-inositol (1,4,5)-trisphosphate Degradation	1.44	0.167	NaN	IMPA2,PMPCA,INPP5D
Axonal Guidance Signaling	1.44	0.0369	NaN	FYN,AKT2,ARHGEF12,GRB2,GNA11,RAC1,TUBA4A,ITGA5,MYL7,GNB1,TUBA1A,MYL4,GSK3B,GNAL,NRP1,MYL12A
Oxidative Ethanol Degradation III	1.4	0.158	NaN	ALDH4A1,ALDH2,ACSL1
14-3-3-mediated Signaling	1.4	0.0598	0.447	AKT2,TUBA1A,YWHAH,GRB2,TUBA4A,BAX,GSK3B
CTLA4 Signaling in Cytotoxic T Lymphocytes	1.4	0.0682	NaN	FYN,AP2M1,AKT2,AP2A1,GRB2,PPP2R2A
PTEN Signaling	1.4	0.0593	0	AKT2,YWHAH,GRB2,RAC1,ITGA5,GSK3B,INPP5D
PAK Signaling	1.4	0.0674	-1.633	GRB2,RAC1,MYL4,ITGA5,MYL7,MYL12A
Docosahexaenoic Acid (DHA) Signaling	1.4	0.103	NaN	AKT2,CYCS,BAX,GSK3B
Clathrin-mediated Endocytosis Signaling	1.39	0.0486	NaN	AP2M1,AP2A1,APOA4,APOA1,GRB2,PICALM,USP9X,RAC1,ITGA5
ILK Signaling	1.39	0.0486	-2.121	AKT2,MYH6,FN1,PPP2R2A,RHOC,MYL4,MYH7,GSK3B,MYL7
RhoA Signaling	1.37	0.0574	-1.89	SEPT8,ARHGEF12,SEPT10,MYL4,SEPT6,MYL7,MYL12A
PI3K/AKT Signaling	1.37	0.0569	-1.134	AKT2,YWHAH,GRB2,PPP2R2A,ITGA5,GSK3B,INPP5D
Tryptophan Degradation III (Eukaryotic)	1.37	0.143	NaN	HSD17B10,HADHB,HADHA
Breast Cancer Regulation by Stathmin1	1.34	0.0471	NaN	GNB1,ARHGEF12,TUBA1A,GRB2,ITPR2,PPP2R2A,ARHGEF16,RAC1,TUBA4A
Superpathway of Serine and Glycine Biosynthesis I	1.34	0.286	NaN	PSAT1,PHGDH
Germ Cell-Sertoli Cell Junction Signaling	1.31	0.05	NaN	CTNNA2,TUBA1A,RHOC,RAC1,TUBA4A,ZYX,GSN,RAB8B
Amyotrophic Lateral Sclerosis Signaling	1.31	0.0612	NaN	NEFL,RAC1,CYCS,BAX,SOD1,SSR4
Cellular Effects of Sildenafil (Viagra)	1.31	0.0543	NaN	MYH6,ITPR2,MYL4,MYH7,NPPA,MYL7,MYL12A
Ethanol Degradation IV	1.31	0.13	NaN	ALDH4A1,ALDH2,ACSL1
Tumoricidal Function of Hepatic Natural Killer Cells	1.27	0.125	NaN	ENDOG,CYCS,BAX
Superpathway of D-myo-inositol (1,4,5)-trisphosphate Metabolism	1.27	0.125	NaN	IMPA2,PMPCA,INPP5D
Tight Junction Signaling	1.26	0.0479	NaN	AKT2,MYH6,PPP2R2A,RAC1,MYL4,MYH7,MYL7,SMURF1
Lipid Antigen Presentation by CD1	1.2	0.115	NaN	AP2M1,AP2A1,PSAP
Prostanoid Biosynthesis	1.2	0.222	NaN	PTGIS,PTGES2
Ketolysis	1.2	0.222	NaN	HADHB,HADHA
Ephrin Receptor Signaling	1.19	0.046	0.378	GNB1,FYN,AKT2,GRB2,GNA11,RAC1,ITGA5,GNAL
Reelin Signaling in Neurons	1.15	0.0633	NaN	FYN,ARHGEF12,ARHGEF16,ITGA5,GSK3B
Sertoli Cell-Sertoli Cell Junction Signaling	1.15	0.0449	NaN	CTNNA2,AKT2,TUBA1A,RAC1,TUBA4A,ITGA5,GSK3B,RAB8B
Calcium Signaling	1.15	0.0449	NaN	AKAP5,MYH6,ITPR2,MYL4,TPM3,MYH7,TNNI1,MYL7
Endometrial Cancer Signaling	1.15	0.0769	NaN	CTNNA2,AKT2,GRB2,GSK3B
Hepatic Fibrosis / Hepatic Stellate Cell Activation	1.1	0.0437	NaN	COL5A2,MYH6,FN1,MYL4,MYH7,BAX,COL15A1,MYL7
Cardiac Hypertrophy Signaling	1.07	0.0404	-1.414	GNB1,GRB2,RHOC,GNA11,MYL4,GSK3B,GNAL,MYL7,MYL12A
ERK/MAPK Signaling	1.06	0.0428	0.378	FYN,YWHAH,GRB2,PPP2R2A,HSPB2,RAC1,ITGA5,HSPB7
Actin Nucleation by ARP-WASP Complex	1.06	0.0714	NaN	GRB2,RHOC,RAC1,ITGA5
FAK Signaling	1.04	0.0575	NaN	FYN,AKT2,GRB2,RAC1,ITGA5
phagosome maturation	1.04	0.05	NaN	LAMP2,TUBA1A,DYNC1LI2,TUBA4A,DYNLRB1,EEA1
Acetyl-CoA Biosynthesis III (from Citrate)	1.04	1	NaN	ACLY
Alanine Biosynthesis III	1.04	1	NaN	NFS1
Acyl-CoA Hydrolysis	1.04	0.167	NaN	ACOT2,ACOT7
G Beta Gamma Signaling	1.04	0.0568	-0.447	GNB1,AKT2,GRB2,GNA11,GNAL
Virus Entry via Endocytic Pathways	1.03	0.0562	NaN	FYN,AP2M1,AP2A1,RAC1,ITGA5
Fatty Acid Activation	1	0.154	NaN	ACSL5,ACSL1
Mevalonate Pathway I	1	0.154	NaN	HADHB,HADHA
Glucocorticoid Receptor Signaling	1	0.0364	NaN	AKT2,PCK2,YWHAH,GRB2,HSPA1A/HSPA1B,RAC1,NPPA,HSPA5,HSPA2,FGG
FXR/RXR Activation	0.989	0.0476	NaN	AKT2,APOA4,APOA1,PCK2,PKLR,AMBP
Ubiquinol-10 Biosynthesis (Eukaryotic)	0.96	0.143	NaN	BCKDHA,COQ3
Urate Biosynthesis/Inosine 5'-phosphate Degradation	0.96	0.143	NaN	NT5C3B,IMPDH1
Insulin Receptor Signaling	0.924	0.0455	0.816	FYN,AKT2,GRB2,GSK3B,ACLY,INPP5D
Acute Phase Response Signaling	0.924	0.0414	-2.449	AKT2,FN1,APOA1,GRB2,AMBP,SERPINA3,FGG
Telomere Extension by Telomerase	0.924	0.133	NaN	HNRNPA2B1,POT1
Vitamin-C Transport	0.924	0.133	NaN	TXN,GSTO1
Noradrenaline and Adrenaline Degradation	0.923	0.0789	NaN	HSD17B10,ALDH4A1,ALDH2
Remodeling of Epithelial Adherens Junctions	0.895	0.0588	NaN	CTNNA2,TUBA1A,TUBA4A,ZYX
CDP-diacylglycerol Biosynthesis I	0.886	0.125	NaN	LCLAT1,AGPAT3
IL-3 Signaling	0.868	0.0563	NaN	AKT2,GRB2,RAC1,INPP5D
Renal Cell Carcinoma Signaling	0.868	0.0563	NaN	AKT2,GRB2,RAC1,TCEB1
γ-linolenate Biosynthesis II (Animals)	0.868	0.118	NaN	ACSL5,ACSL1
Histamine Degradation	0.868	0.118	NaN	ALDH4A1,ALDH2
Superpathway of Geranylgeranyldiphosphate Biosynthesis I (via Mevalonate)	0.868	0.118	NaN	HADHB,HADHA
Proline Degradation	0.868	0.5	NaN	ALDH4A1
Uridine-5'-phosphate Biosynthesis	0.868	0.5	NaN	CAD
4-hydroxyproline Degradation I	0.868	0.5	NaN	ALDH4A1
Ephrin B Signaling	0.845	0.0548	NaN	GNB1,GNA11,RAC1,GNAL
Phosphatidylglycerol Biosynthesis II (Non-plastidic)	0.84	0.111	NaN	LCLAT1,AGPAT3
Fc Epsilon RI Signaling	0.84	0.0463	0.447	FYN,AKT2,GRB2,RAC1,INPP5D
iCOS-iCOSL Signaling in T Helper Cells	0.84	0.0463	0	AKT2,GRB2,ITPR2,RAC1,INPP5D
IL-8 Signaling	0.837	0.038	-1.89	GNB1,AKT2,RHOC,RAC1,BAX,LASP1,MYL7
TREM1 Signaling	0.837	0.0533	-2	AKT2,NLRP3,GRB2,ITGA5
Glioblastoma Multiforme Signaling	0.837	0.0411	0	AKT2,GRB2,ITPR2,RHOC,RAC1,GSK3B
Natural Killer Cell Signaling	0.837	0.0455	NaN	FYN,AKT2,GRB2,RAC1,INPP5D
Role of Tissue Factor in Cancer	0.837	0.0455	NaN	FYN,AKT2,GNA11,RAC1,FGG
Gαq Signaling	0.837	0.0408	-0.816	GNB1,AKT2,ITPR2,RHOC,GNA11,GSK3B
1D-myo-inositol Hexakisphosphate Biosynthesis II (Mammalian)	0.837	0.105	NaN	PMPCA,INPP5D
D-myo-inositol (1,3,4)-trisphosphate Biosynthesis	0.837	0.105	NaN	PMPCA,INPP5D
Agranulocyte Adhesion and Diapedesis	0.816	0.037	NaN	MYH6,FN1,MYL4,ITGA5,MYH7,GLG1,MYL7
Cardiomyocyte Differentiation via BMP Receptors	0.816	0.1	NaN	MYH7,NPPA
Granzyme A Signaling	0.816	0.1	NaN	SET,H1F0
Purine Nucleotides Degradation II (Aerobic)	0.816	0.1	NaN	NT5C3B,IMPDH1
Fatty Acid α-oxidation	0.816	0.1	NaN	ALDH4A1,ALDH2
Putrescine Degradation III	0.79	0.0952	NaN	ALDH4A1,ALDH2
Colorectal Cancer Metastasis Signaling	0.79	0.0339	-1.134	GNB1,AKT2,LRP5,GRB2,RHOC,RAC1,BAX,GSK3B
NADH Repair	0.79	0.333	NaN	APOA1BP
Methylglyoxal Degradation I	0.79	0.333	NaN	GLO1
1,25-dihydroxyvitamin D3 Biosynthesis	0.79	0.333	NaN	POR
Hypusine Biosynthesis	0.79	0.333	NaN	EIF5A
CD28 Signaling in T Helper Cells	0.783	0.0424	0.447	FYN,AKT2,GRB2,ITPR2,RAC1
Tec Kinase Signaling	0.779	0.0382	NaN	GNB1,FYN,RHOC,GNA11,ITGA5,GNAL
Tryptophan Degradation X (Mammalian, via Tryptamine)	0.743	0.087	NaN	ALDH4A1,ALDH2
TCA Cycle II (Eukaryotic)	0.743	0.087	NaN	SDHC,OGDH
Neuregulin Signaling	0.738	0.0455	NaN	AKT2,GRB2,DCN,ITGA5
Unfolded protein response	0.738	0.0556	NaN	HSPA1A/HSPA1B,HSPA5,HSPA2
Apoptosis Signaling	0.738	0.0449	1	ENDOG,CYCS,BAX,PARP1
PI3K Signaling in B Lymphocytes	0.738	0.0394	-1.342	FYN,AKT2,ITPR2,RAC1,INPP5D
Pentose Phosphate Pathway (Oxidative Branch)	0.738	0.25	NaN	PGLS
2-ketoglutarate Dehydrogenase Complex	0.738	0.25	NaN	OGDH
Branched-chain α-keto acid Dehydrogenase Complex	0.738	0.25	NaN	BCKDHA
Phenylethylamine Degradation I	0.738	0.25	NaN	ALDH2
Ascorbate Recycling (Cytosolic)	0.738	0.25	NaN	GSTO1
Glutathione Redox Reactions II	0.738	0.25	NaN	TXNDC12
Myo-inositol Biosynthesis	0.738	0.25	NaN	IMPA2
Arginine Degradation I (Arginase Pathway)	0.738	0.25	NaN	ALDH4A1
Phenylalanine Degradation I (Aerobic)	0.738	0.25	NaN	QDPR
Molybdenum Cofactor Biosynthesis	0.738	0.25	NaN	NFS1
Acetate Conversion to Acetyl-CoA	0.738	0.25	NaN	ACSL1
Fatty Acid β-oxidation III (Unsaturated, Odd Number)	0.738	0.25	NaN	ECI1
Cdc42 Signaling	0.738	0.0359	-2.236	CDC42BPA,MYL4,ITGA5,GSK3B,MYL7,MYL12A
Glycolysis I	0.738	0.08	NaN	ENO1,PKLR
Protein Kinase A Signaling	0.738	0.0285	1.134	GNB1,AKAP2,AKAP5,YWHAH,ITPR2,MYL4,TNNI1,GSK3B,H1F0,MYL7,MYL12A
EGF Signaling	0.725	0.0536	NaN	AKT2,GRB2,ITPR2
Factors Promoting Cardiogenesis in Vertebrates	0.718	0.0435	NaN	LRP5,MYH7,GSK3B,NPPA
Death Receptor Signaling	0.718	0.0435	0	HSPB2,HSPB7,CYCS,PARP1
CREB Signaling in Neurons	0.718	0.0351	NaN	GNB1,AKT2,GRB2,ITPR2,GNA11,GNAL
Fcγ Receptor-mediated Phagocytosis in Macrophages and Monocytes	0.711	0.043	0	FYN,AKT2,RAC1,INPP5D
Dopamine Degradation	0.68	0.0714	NaN	ALDH4A1,ALDH2
Superpathway of Cholesterol Biosynthesis	0.68	0.0714	NaN	HADHB,HADHA
Creatine-phosphate Biosynthesis	0.68	0.2	NaN	CKMT2
Tyrosine Degradation I	0.68	0.2	NaN	GSTZ1
IGF-1 Signaling	0.674	0.0412	NaN	AKT2,YWHAH,GRB2,IGFBP7
AMPK Signaling	0.674	0.0337	-1.342	AKT2,PCK2,PPM1B,PPP2R2A,CPT2,PPM1G
Role of NFAT in Cardiac Hypertrophy	0.668	0.0335	0	GNB1,AKAP5,AKT2,GRB2,ITPR2,GSK3B
Glutathione-mediated Detoxification	0.667	0.069	NaN	GSTZ1,GSTO1
NRF2-mediated Oxidative Stress Response	0.667	0.0333	NaN	CUL3,GSK3B,TXN,SOD1,GSTO1,FTH1
Production of Nitric Oxide and Reactive Oxygen Species in Macrophages	0.667	0.0333	-1.633	AKT2,APOA4,APOA1,PPP2R2A,RHOC,RAC1
Telomerase Signaling	0.665	0.0404	NaN	AKT2,GRB2,PPP2R2A,POT1
Aryl Hydrocarbon Receptor Signaling	0.656	0.0357	NaN	ALDH4A1,HSPB2,HSPB7,BAX,GSTO1
Role of p14/p19ARF in Tumor Suppression	0.656	0.0667	NaN	NPM1,RAC1
Paxillin Signaling	0.649	0.0396	NaN	GRB2,RAC1,ITGA5,ITGA7
eNOS Signaling	0.644	0.0352	-1	AKT2,ITPR2,HSPA1A/HSPA1B,HSPA5,HSPA2
Thioredoxin Pathway	0.64	0.167	NaN	TXN
Glycogen Biosynthesis II (from UDP-D-Glucose)	0.64	0.167	NaN	GYG1
Non-Small Cell Lung Cancer Signaling	0.637	0.0462	NaN	AKT2,GRB2,ITPR2
3-phosphoinositide Degradation	0.619	0.0342	NaN	SET,EPHX2,MDP1,PPFIA2,INPP5D
HGF Signaling	0.619	0.0381	-1	AKT2,GRB2,RAC1,ITGA5
Serotonin Degradation	0.616	0.0448	NaN	HSD17B10,ALDH4A1,ALDH2
GDNF Family Ligand-Receptor Interactions	0.605	0.0441	NaN	GRB2,ITPR2,RAC1
NGF Signaling	0.605	0.0374	0	AKT2,GRB2,RAC1,BAX
Superpathway of Inositol Phosphate Compounds	0.601	0.0311	NaN	SET,EPHX2,MDP1,PPFIA2,PMPCA,INPP5D
Phosphatidylcholine Biosynthesis I	0.601	0.143	NaN	PCYT1A
Agrin Interactions at Neuromuscular Junction	0.601	0.0435	NaN	PKLR,RAC1,ITGA5
Inhibition of Angiogenesis by TSP1	0.601	0.0588	NaN	FYN,AKT2
phagosome formation	0.596	0.0367	NaN	FN1,RHOC,ITGA5,INPP5D
Triacylglycerol Biosynthesis	0.585	0.0571	NaN	LCLAT1,AGPAT3
Gap Junction Signaling	0.565	0.0323	NaN	AKT2,TUBA1A,GRB2,ITPR2,TUBA4A
Superoxide Radicals Degradation	0.558	0.125	NaN	SOD1
FLT3 Signaling in Hematopoietic Progenitor Cells	0.548	0.0405	NaN	AKT2,GRB2,INPP5D
IL-4 Signaling	0.544	0.04	NaN	AKT2,GRB2,INPP5D
Type II Diabetes Mellitus Signaling	0.544	0.0345	NaN	AKT2,PKLR,ACSL5,ACSL1
IL-6 Signaling	0.544	0.0345	0	AKT2,GRB2,HSPB2,HSPB7
Estrogen Biosynthesis	0.544	0.0526	NaN	HSD17B10,POR
Gα12/13 Signaling	0.54	0.0342	-2	AKT2,MYL4,MYL7,MYL12A
HER-2 Signaling in Breast Cancer	0.54	0.0395	NaN	AKT2,GRB2,GSK3B
VEGF Family Ligand-Receptor Interactions	0.54	0.0395	NaN	AKT2,GRB2,NRP1
tRNA Charging	0.535	0.0513	NaN	LARS,YARS
Leucine Degradation I	0.535	0.111	NaN	HMGCL
p70S6K Signaling	0.53	0.0336	NaN	AKT2,YWHAH,GRB2,PPP2R2A
Neuroprotective Role of THOP1 in Alzheimer's Disease	0.524	0.05	NaN	SERPINA3,THOP1
Regulation of IL-2 Expression in Activated and Anergic T Lymphocytes	0.516	0.038	NaN	FYN,GRB2,RAC1
FcγRIIB Signaling in B Lymphocytes	0.512	0.0488	NaN	GRB2,INPP5D
Ceramide Signaling	0.509	0.0375	NaN	AKT2,PPP2R2A,CYCS
Pentose Phosphate Pathway	0.506	0.1	NaN	PGLS
Wnt/β-catenin Signaling	0.496	0.0296	-1	AXIN2,AKT2,LRP5,PPP2R2A,GSK3B
Prostate Cancer Signaling	0.494	0.0366	NaN	AKT2,GRB2,GSK3B
Role of Osteoblasts, Osteoclasts and Chondrocytes in Rheumatoid Arthritis	0.477	0.0274	NaN	AKT2,LRP5,ITGA5,GSK3B,GSN,SMURF1
Purine Nucleotides De Novo Biosynthesis II	0.477	0.0909	NaN	IMPDH1
B Cell Receptor Signaling	0.473	0.0287	0.447	AKT2,GRB2,RAC1,GSK3B,INPP5D
FGF Signaling	0.473	0.0353	NaN	AKT2,GRB2,RAC1
GNRH Signaling	0.473	0.031	1	GRB2,ITPR2,GNA11,RAC1
D-myo-inositol (1,4,5,6)-Tetrakisphosphate Biosynthesis	0.473	0.031	NaN	SET,EPHX2,MDP1,PPFIA2
D-myo-inositol (3,4,5,6)-tetrakisphosphate Biosynthesis	0.473	0.031	NaN	SET,EPHX2,MDP1,PPFIA2
BER pathway	0.456	0.0833	NaN	PARP1
Cardiac β-adrenergic Signaling	0.446	0.0301	NaN	GNB1,AKAP2,AKAP5,PPP2R2A
Ephrin A Signaling	0.437	0.0417	NaN	FYN,RAC1
Relaxin Signaling	0.436	0.0296	NaN	GNB1,AKT2,GNA11,GNAL
Choline Biosynthesis III	0.436	0.0769	NaN	PCYT1A
Guanosine Nucleotides Degradation III	0.436	0.0769	NaN	NT5C3B
IL-1 Signaling	0.434	0.033	NaN	GNB1,GNA11,GNAL
Cell Cycle: G2/M DNA Damage Checkpoint Regulation	0.434	0.0408	NaN	YWHAH,TOP2A
DNA Double-Strand Break Repair by Non-Homologous End Joining	0.417	0.0714	NaN	PARP1
Phenylalanine Degradation IV (Mammalian, via Side Chain)	0.417	0.0714	NaN	ALDH2
γ-glutamyl Cycle	0.417	0.0714	NaN	OPLAH
Amyloid Processing	0.417	0.0392	NaN	AKT2,GSK3B
SAPK/JNK Signaling	0.417	0.0319	NaN	GNB1,GRB2,RAC1
Mouse Embryonic Stem Cell Pluripotency	0.411	0.0316	NaN	AKT2,GRB2,GSK3B
Synaptic Long Term Depression	0.406	0.0282	1	ITPR2,PPP2R2A,GNA11,GNAL
nNOS Signaling in Skeletal Muscle Cells	0.401	0.0667	NaN	SNTB1
IL-2 Signaling	0.401	0.0377	NaN	AKT2,GRB2
T Cell Receptor Signaling	0.401	0.0309	NaN	FYN,GRB2,RAC1
p53 Signaling	0.397	0.0306	NaN	AKT2,BAX,GSK3B
Lymphotoxin β Receptor Signaling	0.397	0.037	NaN	AKT2,CYCS
D-myo-inositol-5-phosphate Metabolism	0.397	0.0276	NaN	SET,EPHX2,MDP1,PPFIA2
RAN Signaling	0.392	0.0625	NaN	RANGAP1
Extrinsic Prothrombin Activation Pathway	0.392	0.0625	NaN	FGG
Parkinson's Signaling	0.392	0.0625	NaN	CYCS
Cholecystokinin/Gastrin-mediated Signaling	0.382	0.0297	NaN	GRB2,ITPR2,RHOC
Adenosine Nucleotides Degradation II	0.377	0.0588	NaN	NT5C3B
ErbB2-ErbB3 Signaling	0.377	0.0351	NaN	GRB2,GSK3B
Regulation of Cellular Mechanics by Calpain Protease	0.377	0.0351	NaN	GRB2,ITGA5
Pancreatic Adenocarcinoma Signaling	0.351	0.0283	NaN	AKT2,GRB2,RAC1
Induction of Apoptosis by HIV1	0.349	0.0333	NaN	CYCS,BAX
3-phosphoinositide Biosynthesis	0.347	0.0256	NaN	SET,EPHX2,MDP1,PPFIA2
Glutathione Redox Reactions I	0.347	0.0526	NaN	GSTZ1
DNA damage-induced 14-3-3σ Signaling	0.347	0.0526	NaN	AKT2
Retinoic acid Mediated Apoptosis Signaling	0.347	0.0328	NaN	CYCS,PARP1
fMLP Signaling in Neutrophils	0.347	0.0278	NaN	GNB1,ITPR2,RAC1
Renin-Angiotensin Signaling	0.344	0.0275	NaN	GRB2,ITPR2,RAC1
Sphingosine-1-phosphate Signaling	0.344	0.0275	NaN	AKT2,RHOC,RAC1
GM-CSF Signaling	0.344	0.0323	NaN	AKT2,GRB2
Estrogen-Dependent Breast Cancer Signaling	0.339	0.0317	NaN	HSD17B10,AKT2
Role of PI3K/AKT Signaling in the Pathogenesis of Influenza	0.339	0.0317	NaN	AKT2,GSK3B
Androgen Signaling	0.339	0.027	NaN	GNB1,GNA11,GNAL
Role of NANOG in Mammalian Embryonic Stem Cell Pluripotency	0.339	0.027	NaN	AKT2,GRB2,GSK3B
IL-17A Signaling in Airway Cells	0.336	0.0312	NaN	AKT2,GSK3B
Eicosanoid Signaling	0.336	0.0312	NaN	PTGIS,PTGES2
Maturity Onset Diabetes of Young (MODY) Signaling	0.332	0.0476	NaN	PKLR
Endoplasmic Reticulum Stress Pathway	0.332	0.0476	NaN	HSPA5
PXR/RXR Activation	0.325	0.0303	NaN	AKT2,PCK2
Angiopoietin Signaling	0.325	0.0303	NaN	AKT2,GRB2
Polyamine Regulation in Colon Cancer	0.322	0.0455	NaN	PSMA8
Erythropoietin Signaling	0.322	0.0299	NaN	AKT2,GRB2
GABA Receptor Signaling	0.322	0.0299	NaN	AP2M1,AP2A1
CCR3 Signaling in Eosinophils	0.317	0.0256	NaN	GNB1,ITPR2,RAC1
Macropinocytosis Signaling	0.317	0.0294	NaN	RAC1,ITGA5
LPS/IL-1 Mediated Inhibition of RXR Function	0.316	0.0226	NaN	ALDH4A1,ACSL5,CPT2,ACSL1,GSTO1
PKCθ Signaling in T Lymphocytes	0.316	0.0254	NaN	FYN,GRB2,RAC1
Role of MAPK Signaling in the Pathogenesis of Influenza	0.313	0.029	NaN	AKT2,BAX
HMGB1 Signaling	0.309	0.025	NaN	AKT2,RHOC,RAC1
Endothelin-1 Signaling	0.309	0.0233	1	GRB2,ITPR2,GNA11,GNAL
IL-22 Signaling	0.309	0.0417	NaN	AKT2
LXR/RXR Activation	0.309	0.0248	NaN	APOA4,APOA1,AMBP
Small Cell Lung Cancer Signaling	0.309	0.0282	NaN	AKT2,CYCS
PEDF Signaling	0.309	0.0282	NaN	AKT2,RAC1
GPCR-Mediated Integration of Enteroendocrine Signaling Exemplified by an L Cell	0.309	0.0282	NaN	ITPR2,GNA11
IL-17 Signaling	0.306	0.0278	NaN	AKT2,GSK3B
JAK/Stat Signaling	0.306	0.0278	NaN	AKT2,GRB2
Bupropion Degradation	0.306	0.04	NaN	POR
Gluconeogenesis I	0.306	0.04	NaN	ENO1
NF-κB Activation by Viruses	0.305	0.0274	NaN	AKT2,ITGA5
Prolactin Signaling	0.305	0.0274	NaN	FYN,GRB2
Atherosclerosis Signaling	0.305	0.0242	NaN	APOA4,APOA1,GLG1
Leptin Signaling in Obesity	0.3	0.027	NaN	AKT2,GRB2
NAD Salvage Pathway II	0.3	0.0385	NaN	NT5C3B
Acetone Degradation I (to Methylglyoxal)	0.29	0.037	NaN	POR
BMP signaling pathway	0.29	0.0263	NaN	GRB2,SMURF1
Estrogen Receptor Signaling	0.29	0.0234	NaN	THRAP3,PCK2,GRB2
PDGF Signaling	0.285	0.026	NaN	GRB2,INPP5D
Regulation of the Epithelial-Mesenchymal Transition Pathway	0.283	0.0217	NaN	AKT2,GRB2,GSK3B,SMURF1
Cyclins and Cell Cycle Regulation	0.283	0.0256	NaN	PPP2R2A,GSK3B
Dopamine Receptor Signaling	0.283	0.0256	NaN	PPP2R2A,QDPR
Acute Myeloid Leukemia Signaling	0.278	0.0253	NaN	AKT2,GRB2
Intrinsic Prothrombin Activation Pathway	0.277	0.0345	NaN	FGG
IL-12 Signaling and Production in Macrophages	0.275	0.0226	NaN	AKT2,APOA4,APOA1
Pyrimidine Ribonucleotides De Novo Biosynthesis	0.27	0.0333	NaN	CAD
Sonic Hedgehog Signaling	0.27	0.0333	NaN	GSK3B
RAR Activation	0.268	0.0211	NaN	AKT2,RAC1,RPL7A,PARP1
GPCR-Mediated Nutrient Sensing in Enteroendocrine Cells	0.255	0.0238	NaN	ITPR2,GNA11
Cytotoxic T Lymphocyte-mediated Apoptosis of Target Cells	0.255	0.0312	NaN	CYCS
G Protein Signaling Mediated by Tubby	0.255	0.0312	NaN	GNB1
TR/RXR Activation	0.253	0.0235	NaN	ENO1,AKT2
ErbB Signaling	0.25	0.0233	NaN	GRB2,GSK3B
HIPPO signaling	0.25	0.0233	NaN	YWHAH,PPP2R2A
α-Adrenergic Signaling	0.249	0.023	NaN	GNB1,ITPR2
TGF-β Signaling	0.249	0.023	NaN	GRB2,SMURF1
G-Protein Coupled Receptor Signaling	0.249	0.0195	NaN	FYN,AKT2,GRB2,GNA11,GNAL
Oncostatin M Signaling	0.249	0.0294	NaN	GRB2
TWEAK Signaling	0.249	0.0294	NaN	CYCS
RANK Signaling in Osteoclasts	0.249	0.0227	NaN	AKT2,GSN
UVA-Induced MAPK Signaling	0.249	0.0227	NaN	CYCS,PARP1
Coagulation System	0.247	0.0286	NaN	FGG
Cell Cycle Regulation by BTG Family Proteins	0.247	0.0286	NaN	PPP2R2A
IL-17A Signaling in Fibroblasts	0.247	0.0286	NaN	GSK3B
Nucleotide Excision Repair Pathway	0.247	0.0286	NaN	RAD23B
Interferon Signaling	0.241	0.0278	NaN	BAX
autophagy	0.241	0.0278	NaN	LAMP2
Salvage Pathways of Pyrimidine Ribonucleotides	0.239	0.0217	NaN	AKT2,APOBEC2
VEGF Signaling	0.239	0.0217	NaN	AKT2,GRB2
Antigen Presentation Pathway	0.236	0.027	NaN	PSMB5
Chronic Myeloid Leukemia Signaling	0.236	0.0215	NaN	AKT2,GRB2
Netrin Signaling	0.223	0.0256	NaN	RAC1
Systemic Lupus Erythematosus Signaling	0.219	0.0187	NaN	AKT2,GRB2,HNRNPA2B1,INPP5D
Role of PKR in Interferon Induction and Antiviral Response	0.219	0.025	NaN	CYCS
Transcriptional Regulatory Network in Embryonic Stem Cells	0.219	0.025	NaN	SET
Glioma Signaling	0.219	0.0204	NaN	AKT2,GRB2
CDK5 Signaling	0.217	0.0202	NaN	PPP2R2A,GNAL
Antioxidant Action of Vitamin C	0.217	0.0202	NaN	TXN,GSTO1
Mechanisms of Viral Exit from Host Cells	0.217	0.0244	NaN	LMNB2
Nitric Oxide Signaling in the Cardiovascular System	0.215	0.02	NaN	AKT2,ITPR2
Melanoma Signaling	0.213	0.0238	NaN	AKT2
HIF1α Signaling	0.209	0.0196	NaN	AKT2,TCEB1
Serotonin Receptor Signaling	0.203	0.0227	NaN	QDPR
Rac Signaling	0.203	0.0192	NaN	RAC1,ITGA5
Role of Oct4 in Mammalian Embryonic Stem Cell Pluripotency	0.192	0.0217	NaN	PARP1
NF-κB Signaling	0.18	0.0174	NaN	AKT2,UBE2N,GSK3B
TNFR1 Signaling	0.177	0.0204	NaN	CYCS
CD27 Signaling in Lymphocytes	0.163	0.0192	NaN	CYCS
CNTF Signaling	0.163	0.0192	NaN	GRB2
p38 MAPK Signaling	0.162	0.0171	NaN	HSPB2,HSPB7
Phototransduction Pathway	0.161	0.0189	NaN	GNB1
Nicotine Degradation III	0.157	0.0185	NaN	POR
Thrombopoietin Signaling	0.155	0.0182	NaN	GRB2
Role of CHK Proteins in Cell Cycle Checkpoint Control	0.155	0.0182	NaN	PPP2R2A
Wnt/Ca+ pathway	0.152	0.0179	NaN	GSK3B
Glioma Invasiveness Signaling	0.152	0.0175	NaN	RHOC
Nur77 Signaling in T Lymphocytes	0.152	0.0175	NaN	CYCS
Melatonin Degradation I	0.152	0.0175	NaN	POR
Glutamate Receptor Signaling	0.152	0.0175	NaN	GNB1
