# Supplementary material for: Characterizing the Key Metabolic Pathways of the Neonatal Mouse Heart Using a Quantitative Combinatorial Omics Approach
Source: Front Physiol. 2018 Apr 11;9:365. doi: 10.3389/fphys.2018.00365 (PMC5904546; doi:10.3389/fphys.2018.00365)
Supplement: Supplementary file 5 [file Table4.XLSX]

## Sheet: Lalowski et al_S4 Table
Characterising the key metabolic pathways of the neonatal mouse heart using an untargeted quantitative combinatorial omics approach. Maciej Lalowski1,+,*, Susann Björk2,+, Piet Finckenberg2, Rabah Soliymani1, Miikka Tarkia2, Giulio Calza1, Daria Blokhina2, Sari Tulokas2, Matti Kankainen3,4, Päivi Lakkisto5, Marc Baumann1, Esko Kankuri2 & Eero Mervaala2 Affiliations 1 Helsinki Institute of Life Sc…
Categories	Diseases or Functions Annotation	Predicted Activation State	p-value	Activation z-score	Bias-corrected z-score	Molecules	# Molecules
Cell Death and Survival	cell death of tumor cell lines	Increased	2.31e-05	2.682	2.697	AFP,AIMP2,AKT2,AS3MT,BAG3,BAX,CLYBL,CNPY2,CSPG4,CTNNA2,CTSB,CYCS,DCTN1,DEK,EIF3G,EIF4B,EIF5A,ENDOG,ENO1,FN1,FTH1,FUBP1,FYN,GLO1,GNA11,GSK3B,GSN,HINT1,HSPA1A/HSPA1B,HSPA5,HSPB2,IGFBP7,INPP5D,ITGA5,ITPR2,LAMP2,MYBBP1A,NLRP3,NPM1,NRP1,PARP1,PCBP2,PCK2,PHGDH,POT1,PPID,PPP2R2A,PPP5C,PSAP,PUF60,RAC1,RAD23B,RHOC,SAE1,SAR1A,SDHC,SERPINA3,SMURF1,SND1,SOD1,SRSF1,TCEB1,TCP1,TNS2,TOP2A,TUBA1A,TXN,TXN2,YARS,Y…	70
Cell Death and Survival	apoptosis of tumor cell lines	Increased	0.000241	2.57	2.58	AFP,AIMP2,AKT2,BAG3,BAX,CSPG4,CTSB,CYCS,EIF4B,ENDOG,ENO1,FN1,FTH1,FUBP1,FYN,GLO1,GNA11,GSK3B,GSN,HINT1,HSPA1A/HSPA1B,HSPA5,HSPB2,IGFBP7,INPP5D,ITPR2,MYBBP1A,NPM1,NRP1,PARP1,PCBP2,PHGDH,POT1,PPID,PPP2R2A,PPP5C,PSAP,PUF60,RAC1,RAD23B,RHOC,SAE1,SAR1A,SDHC,SERPINA3,SMURF1,SND1,SOD1,SRSF1,TCEB1,TCP1,TNS2,TOP2A,TUBA1A,TXN,TXN2	56
Cell Death and Survival	cell death of leukemia cell lines	Increased	0.0098	2.554	2.552	BAX,CTSB,CYCS,EIF4B,FTH1,GLO1,GSK3B,GSN,HSPA1A/HSPA1B,INPP5D,NLRP3,NPM1,PARP1,PPID,RAC1,RHOC,SAR1A,TOP2A	18
Cardiovascular System Development and Function, Hematological System Development and Function	blood pressure	Increased	0.0691	2.476	2.484	ALDH2,ARHGEF12,ATP1A2,CKMT2,EPHX2,LRP5,MYH6,NPPA,PARP1,Pln,PTGIS,RAC1,SNX1,SOD1	14
Free Radical Scavenging	synthesis of reactive oxygen species	Increased	0.0109	2.311	2.278	AKT2,ALDH2,APOA1,ATPIF1,BAX,DCN,DECR1,ENDOG,FN1,FTH1,FYN,GSN,HSD17B10,HSPB6,ITGA5,LCLAT1,OGDH,PDK1,RAC1,SDHC,SERPINA3,SOD1,TAGLN,TXN2	24
Cell Death and Survival	apoptosis of breast cancer cell lines	Increased	0.0304	2.187	2.182	AKT2,BAG3,BAX,CYCS,FN1,FTH1,GSK3B,HINT1,HSPA5,MYBBP1A,NRP1,PARP1,RAC1,SDHC,SND1	15
Cell Death and Survival	cell death of lymphoma cell lines	Increased	0.052	2.128	2.129	AFP,BAX,FTH1,FUBP1,GLO1,IGFBP7,ITPR2,RAC1,RAD23B,SAE1,SERPINA3	11
Free Radical Scavenging	metabolism of reactive oxygen species	Increased	0.00236	2.103	2.066	AKT2,ALDH2,APOA1,APOA4,ATPIF1,BAX,CYCS,DCN,DECR1,ENDOG,FN1,FTH1,FYN,GSN,HSD17B10,HSPB6,ITGA5,LCLAT1,OGDH,PDK1,RAC1,SDHC,SERPINA3,SOD1,TAGLN,TXN,TXN2	27
Cardiovascular System Development and Function	function of cardiovascular system	Increased	0.00074	2.092	2.046	AKAP5,ATP1A2,Cdc42,CKMT2,COL15A1,DBNL,ENO1,FN1,GSK3B,GSN,ITGA5,LAMP2,MB,MYH6,MYH7,NPPA,PICALM,Pln,RAC1,SGCD,SGCG,SOD1,SRL	23
Cell Death and Survival	apoptosis of leukemia cell lines	Increased	0.0466	2.07	2.065	BAX,CYCS,EIF4B,GLO1,GSK3B,GSN,HSPA1A/HSPA1B,INPP5D,NPM1,PARP1,PPID,RAC1,RHOC,SAR1A	14
Neurological Disease	neurological signs		1.14e-06	1.982	1.993	ALDH2,APOA1,APOA4,ATP5L,ATP5O,BAX,Cdc42,CYCS,EPHX2,FGG,GNAL,GNB1,HADHB,HINT1,HNRNPA2B1,HSPA1A/HSPA1B,HSPA5,ISOC1,LAMP2,LMCD1,MB,MYH7,MYL12A,MYOZ2,NDUFA2,NDUFB6,NDUFS3,NEFL,NPM1,PARP1,PDK1,PPM1B,PSAT1,SCARB2,SEPT6,SERPINA3,SOD1,TPD52L2,TPM3,TUBA1A,TXN	41
Neurological Disease	memory deficits		0.0639	1.982	1.999	APOA1,HNRNPA2B1,PDK1,SOD1	4
Cell Death and Survival	apoptosis of lymphoma cell lines		0.048	1.912	1.911	AFP,BAX,FUBP1,GLO1,IGFBP7,ITPR2,RAC1,RAD23B,SAE1,SERPINA3	10
Cancer, Cell Death and Survival, Organismal Injury and Abnormalities, Tumor Morphology	cell death of cancer cells		7.94e-09	1.909	1.94	ACLY,AKT2,ARCN1,BAX,COPA,CTSB,EEF1A1,EIF3G,ENO1,GSK3B,HSPA1A/HSPA1B,PARP1,PPID,PSMB3,PSMB5,PSMC4,PUF60,RAC1,RPL10,Rpl23a,RPL3,RPL31,RPL7A,RPS11,RPS13,RPS17,RPS21,RPS28,Rps3a1,SERPINA3,SLC16A1,SOD1,SUPT16H,TXN	34
Cancer, Cell Death and Survival, Organismal Injury and Abnormalities, Tumor Morphology	cell death of tumor cells		4.71e-08	1.9	1.926	ACLY,AKT2,ARCN1,BAX,COPA,CTSB,CYCS,EEF1A1,EIF3G,ENO1,GSK3B,HSPA1A/HSPA1B,NRP1,PARP1,PPID,PSMB3,PSMB5,PSMC4,PUF60,RAC1,RPL10,Rpl23a,RPL3,RPL31,RPL7A,RPS11,RPS13,RPS17,RPS21,RPS28,Rps3a1,SERPINA3,SLC16A1,SOD1,SUPT16H,TXN	36
Cardiovascular System Development and Function, Organ Development	function of heart		0.024	1.869	1.826	AKAP5,ATP1A2,Cdc42,ENO1,GSK3B,GSN,LAMP2,MB,MYH6,MYH7,Pln,SOD1,SRL	13
Skeletal and Muscular System Development and Function	contractility of muscle		0.00674	1.831	1.771	ATP1A2,Cdc42,CKMT2,ENO1,LAMP2,MB,MYH6,MYH7,Pln,SGCD,SOD1,SRL,TRIM72	13
Connective Tissue Development and Function, Tissue Morphology	thickness of connective tissue		0.00968	1.664	1.69	GSK3B,GSN,LRP5,MYOC,PTGIS,SMURF1	6
Cell Death and Survival	cell death of epithelial cells		0.0523	1.595	1.585	ALDH2,BAX,CTSB,CYCS,DCN,DECR1,ENDOG,FYN,GSK3B,HSPA5,ITGA5,MYOC,NLRP3,NPM1,PARP1,PPID,PPP5C,PTGIS,RAC1,SDHC,SOD1	21
Cell Morphology	contraction of cells		0.00082	1.555	1.533	AKAP5,FN1,GNB1,HSPB6,Pln,RAB1A,RAC1,SRL,SRSF1,TNNI1	10
Cell Death and Survival	neuronal cell death		0.0568	1.531	1.536	ATP1A2,BAX,Cdc42,CTSB,CYCS,EPHX2,FN1,FYN,GSK3B,HDGF,HSD17B10,HSPA5,ITGA5,ITPR2,NEFL,NLRP3,NPM1,NRP1,PARP1,PDK1,PPID,RAC1,SERPINA3,SET,SOD1,TCP1,UPF1	27
Cell Morphology, Cellular Function and Maintenance	autophagy of tumor cell lines		0.052	1.394	1.379	AKT2,BAX,DCN,GSK3B,HSPA5,KIF5C,PDK1,RAB1A,SOD1	9
Connective Tissue Development and Function, Skeletal and Muscular System Development and Function, Tissue Development, Tissue Morphology	thickness of cortical bone		0.0231	1.387	1.407	GSK3B,GSN,LRP5,MYOC,SMURF1	5
Cardiovascular System Development and Function, Organ Development, Organ Morphology, Skeletal and Muscular System Development and Function	contractility of cardiac muscle		0.0163	1.353	1.305	ATP1A2,Cdc42,ENO1,LAMP2,MB,MYH6,MYH7,Pln,SOD1,SRL	10
Cardiovascular System Development and Function, Organ Development, Skeletal and Muscular System Development and Function	function of cardiac muscle		0.024	1.353	1.306	AKAP5,ATP1A2,Cdc42,ENO1,LAMP2,MB,MYH6,MYH7,Pln,SOD1,SRL	11
Free Radical Scavenging	production of reactive oxygen species		0.015	1.312	1.284	AKT2,ATPIF1,BAX,DCN,DECR1,ENDOG,FN1,FTH1,FYN,GSN,HSPB6,ITGA5,LCLAT1,PDK1,RAC1,SERPINA3,SOD1,TAGLN,TXN2	19
Cell Death and Survival	cell death of connective tissue cells		0.0208	1.295	1.286	AKT2,BAX,CTSB,CYCS,DCN,EEF1A1,ENO1,FN1,FTH1,FYN,GLO1,GRB2,GSK3B,GSN,HINT1,HSPA5,LAMP2,NLRP3,PARP1,PPID,RAC1,RHOC,RPL10,SMURF1,SOD1,TOP2A,TXN	27
Cell Death and Survival, Cellular Compromise, Neurological Disease, Tissue Morphology	neurodegeneration of sensory neurons		0.0543	1.277	1.331	LRP5,PSAP,SCARB2,SLC12A7,SOD1	5
Cardiovascular System Development and Function, Cell Morphology, Organ Morphology, Skeletal and Muscular System Development and Function	contraction of cardiomyocytes		2.31e-05	1.254	1.254	AKAP5,GNB1,HSPB6,Pln,RAB1A,SRL,SRSF1,TNNI1	8
Gene Expression	binding of DNA		0.0228	1.218	1.192	AKT2,CUL4A,FBN1,FN1,Gm21596/Hmgb1,GSK3B,HSPA1A/HSPA1B,INPP5D,ITGA5,KRT6B,LMCD1,MYH7,NPM1,PARP1,PBXIP1,POR,PPP5C,RAC1,SET,SND1,SOD1,TAGLN,TXN,UBE2N	24
Skeletal and Muscular System Development and Function	function of muscle		0.00445	1.177	1.116	AKAP5,AKT2,APOBEC2,ATP1A2,Cdc42,CKMT2,ENO1,ITGA7,LAMP2,MB,MYH6,MYH7,NPPA,Pln,SGCB,SGCD,SGCG,SOD1,SRL,TRIM72	20
Cell Morphology, Connective Tissue Development and Function	cell spreading of fibroblasts		0.0283	1.165	1.146	FBN1,FN1,PALLD,RAC1	4
Auditory Disease, Cell Death and Survival, Cellular Compromise, Neurological Disease, Organismal Injury and Abnormalities, Tissue Morphology	neurodegeneration of outer hair cells		0.0442	1.154	1.208	PSAP,SCARB2,SLC12A7,SOD1	4
Cell Death and Survival	necrosis		2.93e-10	1.147	1.175	ACLY,AFP,AIMP2,AKT2,ALDH2,APOA1,ARCN1,AS3MT,ATP1A2,BAG3,BAX,Cdc42,CLYBL,CNPY2,COPA,CSPG4,CTNNA2,CTSB,Cyb5r3,CYCS,DCN,DCTN1,DECR1,DEK,EEF1A1,EIF3G,EIF4B,EIF5A,ENDOG,ENO1,EPHX2,FN1,FTH1,FUBP1,FYN,GLO1,Gm21596/Hmgb1,GNA11,GNAL,GRB2,GSK3B,GSN,GSTZ1,HADHA,HDGF,HINT1,HSD17B10,HSPA1A/HSPA1B,HSPA5,HSPB2,HSPB6,IGFBP7,INPP5D,ITGA5,ITGA7,ITPR2,LAMP2,LRP5,MB,MYBBP1A,MYH6,MYOC,NEFL,NLRP3,NPM1,NPPA,NRP1,PALLD,…	122
Neurological Disease	paralysis		0.0349	1.131	1.172	ATP1A2,ATP1A3,DBNL,FGG,PSAP,SCARB2,SERPINA3,SOD1,TUBA1A,TUBA4A	10
Cellular Movement, Nervous System Development and Function	migration of neuroglia		0.0373	1.094	1.06	Cdc42,CSPG4,FN1,Marcks,PARP1,RAC1	6
Cellular Movement	invasion of sarcoma cell lines		0.024	1.067	1.035	CTSB,FN1,LRP5,RAC1,TAGLN	5
Cellular Assembly and Organization, Cellular Function and Maintenance	quantity of filopodia		0.0479	1.067	1.038	AKAP5,CRMP1,GSN,RAC1	4
Cell Morphology, Cellular Assembly and Organization, Cellular Development, Cellular Function and Maintenance, Cellular Growth and Proliferation, Nervous System Development and Function, Tissue Development	formation of dendrites		0.0536	1.067	1.038	AKAP5,CTNNA2,FYN,GSK3B,NRP1,PICALM,RAC1,STRN,YWHAH	9
Cell Death and Survival	necrosis of epithelial tissue		0.0362	1.064	1.057	ALDH2,BAX,CTSB,CYCS,DCN,DECR1,ENDOG,FYN,GSK3B,HSPA5,ITGA5,LRP5,MYOC,NLRP3,NPM1,NPPA,PARP1,PPID,PPP5C,PTGIS,RAC1,SDHC,SERPINA3,SOD1,TXN	25
Cardiovascular System Development and Function, Organ Morphology	contractility of heart		0.00971	1.026	0.984	APOA1,ATP1A2,Cdc42,ENO1,LAMP2,MB,MYH6,MYH7,MYL4,Pln,SOD1,SRL	12
Cellular Compromise	dysfunction of mitochondria		0.00316	1.016	1.008	BAX,HSPA5,LCLAT1,OGDH,PARP1,PPID,SOD1	7
Skeletal and Muscular System Development and Function	muscle contraction		0.00426	1.011	0.987	AKAP5,ATP1A2,ATP1A3,CKMT2,GNB1,HSPB6,MYH6,MYH7,MYL4,NPPA,Pln,RAB1A,SNTB1,SRL,SRSF1,TNNI1	16
Cellular Assembly and Organization	transport of mitochondria		0.0208	1	1.016	GSK3B,NEFL,NRP1,SOD1	4
Cellular Movement, Nervous System Development and Function	migration of Schwann cells		0.024	1	0.962	Cdc42,CSPG4,FN1,RAC1	4
Cardiovascular Disease, Organismal Injury and Abnormalities	arrhythmia		0.0537	1	1.007	ATP1A2,ATP1A3,BAG3,DPP6,MYH6,NPPA,Pln,RAC1,TUBA1A,TUBA4A,TXN	11
Cell Death and Survival	cell death of breast cancer cell lines		0.015	0.989	0.985	AKT2,BAG3,BAX,CYCS,FN1,FTH1,GSK3B,HINT1,HSPA1A/HSPA1B,HSPA5,MYBBP1A,NRP1,PARP1,PCK2,PPID,RAC1,SDHC,SND1	18
Cell Death and Survival	cell death		2.75e-10	0.976	1.018	ACLY,AFP,AHCTF1,AIMP2,AKT2,ALDH2,ANXA4,APOA1,ARCN1,ARF4,AS3MT,ATP1A2,AXIN2,BAG3,BAX,Cdc42,CLYBL,CNPY2,COPA,CSPG4,CTNNA2,CTSB,CUL3,CUL4A,CUL5,Cyb5r3,CYCS,DCN,DCTN1,DECR1,DEK,EEF1A1,EIF3G,EIF4B,EIF5A,ENDOG,ENO1,EPHX2,ERC1,Ewsr1,FBN1,FN1,FTH1,FUBP1,FYN,GLO1,Gm21596/Hmgb1,GNA11,GNAL,GRB2,GSK3B,GSN,GSTZ1,HADHA,HDGF,HINT1,HSD17B10,HSPA1A/HSPA1B,HSPA2,HSPA5,HSPB2,HSPB6,IGFBP7,IMPDH1,INPP5D,ITGA5,ITGA7,I…	146
Infectious Diseases	infection of cervical cancer cell lines		0.052	0.947	0.833	AP2M1,ARCN1,ARHGEF12,ATPIF1,COPA,COPB1,CRMP1,CUL5,CYCS,EIF3G,ETF1,LARS,NMT1,PGRMC2,PPP2R2A,PPP5C,RAC1,SEPT8,TM9SF2	19
Cell Death and Survival	apoptosis of pheochromocytoma cell lines		0.0683	0.941	0.933	CYCS,GSK3B,NPM1,PSAP,RAC1,SOD1	6
Connective Tissue Disorders, Inflammatory Disease, Skeletal and Muscular Disorders	Rheumatic Disease		0.0408	0.937	0.931	ACLY,ACSL1,APOA1,ARCN1,BAX,CTSB,DCTN1,DEK,ENO1,EPHX2,FBN1,FGG,FN1,FTH1,FUBP1,Gm21596/Hmgb1,GSN,HSPA1A/HSPA1B,HSPA5,IGFBP7,IMPDH1,INPP5D,ITGA5,ITGA7,LCP1,LRP5,MYL12A,NLRP3,PARP1,PTGIS,RAC1,RPL15,RPL31,RPS13,SELENBP1,SND1,SRSF1,TAGAP,TUBA1A,TUBA4A,TXN	41
Cell Death and Survival	cell death of cervical cancer cell lines		0.00122	0.934	0.942	BAX,CTSB,FTH1,GNA11,GSK3B,HSPA1A/HSPA1B,HSPB2,PARP1,PCBP2,POT1,PPP2R2A,PUF60,RAC1,SMURF1,SOD1,SRSF1,TCEB1,TCP1,TOP2A,TUBA1A,TXN,YWHAH	22
Cell-To-Cell Signaling and Interaction, Hematological System Development and Function, Immune Cell Trafficking, Inflammatory Response	adhesion of neutrophils		0.024	0.896	0.86	AKT2,APOA1,FN1,INPP5D,LCP1,NPPA,TXN	7
Cancer, Cell Death and Survival, Organismal Injury and Abnormalities, Tumor Morphology	cell death of osteosarcoma cells		2.95e-10	0.894	1.014	ARCN1,COPA,EEF1A1,EIF3G,PSMB3,PSMB5,PSMC4,PUF60,RPL10,Rpl23a,RPL3,RPL31,RPL7A,RPS11,RPS13,RPS17,RPS21,RPS28,Rps3a1,SUPT16H	20
Cardiovascular Disease	Infarction		0.0641	0.877	0.885	APOA1,BAX,FGG,FN1,GSK3B,GSN,MB,NEFL,NPPA,PARP1,PPID,RAC1,SOD1,TUBA1A,TUBA4A,TXN	16
Cardiovascular System Development and Function, Organ Morphology, Skeletal and Muscular System Development and Function	contraction of cardiac muscle		1.78e-06	0.863	0.847	AKAP5,ATP1A2,ATP1A3,GNB1,HSPB6,MYH6,MYH7,MYL4,NPPA,Pln,RAB1A,SRL,SRSF1,TNNI1	14
Cardiovascular Disease, Hematological Disease	anemia		0.0139	0.863	0.924	ALDH2,BAX,Cdc42,FN1,Gm21596/Hmgb1,IMPDH1,INPP5D,ITGA5,NPM1,PICALM,PKLR,RAC1,RPL15,RPS10,RPS17,RPS28,SLC12A7,SOD1,TUBA1A	19
Protein Degradation, Protein Synthesis	catabolism of protein		0.00885	0.846	0.801	AMBP,APOA1,BAG3,Cdc42,CSPG4,CTSB,CUL4A,FYN,GSK3B,GSN,HSPA1A/HSPA1B,HSPA5,LAMP2,NPM1,P3H1,PMPCA,PSMB3,PSMB5,PSMC4,RBMX,SEC22B,SNX1,SNX3,SOD1,TCP1,THOP1,UBE2N,USP9X	28
Cell Death and Survival, Organismal Injury and Abnormalities, Renal and Urological Disease	cell death of kidney cells		0.00498	0.823	0.798	BAX,Cdc42,CYCS,DCN,FYN,GNAL,GSK3B,GSN,HSPA1A/HSPA1B,HSPA5,LRP5,MYOC,NLRP3,NPPA,PPID,PPP5C,PTGIS,RAC1,SDHC,SOD1	20
Cell Death and Survival	apoptosis of cervical cancer cell lines		0.00799	0.823	0.829	BAX,CTSB,GNA11,GSK3B,HSPB2,PARP1,PCBP2,POT1,PPP2R2A,PUF60,RAC1,SMURF1,SRSF1,TCEB1,TCP1,TUBA1A,TXN	17
Cellular Development, Skeletal and Muscular System Development and Function, Tissue Development	differentiation of osteoblasts		0.0657	0.794	0.78	AXIN2,C14orf169,FN1,ITGA5,LRP5,MYBBP1A,MYOC,NRP1,RBMX,RPS11,SMURF1,SND1,SOD1	13
Cell Morphology	shape change of connective tissue cells		0.015	0.764	0.74	FBN1,FN1,GSN,MYOC,PALLD,RAC1	6
RNA Post-Transcriptional Modification	splicing of mRNA		0.0248	0.762	0.781	DDX39A,HNRNPA2B1,HNRNPM,NPM1,RBMX,SRSF1,SRSF7,THRAP3	8
RNA Post-Transcriptional Modification	processing of mRNA		0.048	0.762	0.774	DDX39A,HNRNPA0,HNRNPA2B1,HNRNPM,NPM1,RBMX,SF3A3,SRSF1,SRSF7,THRAP3	10
Cellular Movement	cell movement of neuroglia		0.0376	0.748	0.707	Cdc42,CSPG4,FN1,Marcks,NPM1,PARP1,RAC1	7
Lipid Metabolism, Molecular Transport, Small Molecule Biochemistry	accumulation of lipid		0.022	0.739	0.734	ACADVL,ACSL1,APOA1,BAX,ECI1,EEA1,FN1,GSK3B,HADHA,INPP5D,LAMP2,PCYT1A,PHGDH,PPP5C,PSAP,SCARB2	16
Cell Death and Survival, Organismal Injury and Abnormalities, Renal and Urological Disease	necrosis of kidney		0.00386	0.736	0.716	BAX,Cdc42,CYCS,DCN,FYN,GNAL,GSK3B,GSN,GSTZ1,HSPA1A/HSPA1B,HSPA5,LRP5,MYOC,NLRP3,NPPA,PPID,PPP5C,PTGIS,RAC1,SDHC,SOD1	21
Organ Development, Skeletal and Muscular System Development and Function	function of skeletal muscle		0.0373	0.728	0.691	AKT2,APOBEC2,CKMT2,ITGA7,SGCB,SGCG,SOD1,SRL	8
Infectious Diseases	infection of tumor cell lines		0.0181	0.697	0.58	AP2A1,AP2M1,ARCN1,ARHGEF12,ATPIF1,COPA,COPB1,CRMP1,CUL5,CYCS,EEA1,EIF3G,ERC1,ETF1,LARS,NMT1,PGRMC2,PICALM,PPP2R2A,PPP5C,RAB8B,RAC1,SEPT8,TM9SF2	24
Cardiovascular System Development and Function	heart rate		5.66e-06	0.69	0.67	ACADVL,AKAP5,ALDH2,ATP1A2,ATP1A3,Cdc42,GNB1,GSK3B,HSPB6,HSPB7,MYH6,MYH7,MYL4,MYL7,NPPA,PARP1,Pln,RAB1A,RAC1,SOD1,SRL,SRSF1,TNNI1	23
Cardiovascular Disease, Developmental Disorder, Organismal Injury and Abnormalities, Skeletal and Muscular Disorders	hypertrophy of cardiac muscle		0.0544	0.676	0.662	AKAP5,FN1,GSK3B,LMCD1,MYOZ2,NPPA,PARP1,RAB1A,RAC1	9
Cell Death and Survival, DNA Replication, Recombination, and Repair	fragmentation of DNA fragment		0.00436	0.67	0.651	ENDOG,ENO1,GSK3B,HSD17B10,NLRP3,PARP1,SOD1	7
Connective Tissue Disorders, Inflammatory Disease, Inflammatory Response, Skeletal and Muscular Disorders	inflammation of joint		0.0625	0.642	0.634	ACLY,ACSL1,APOA1,ARCN1,CTSB,DCTN1,DEK,ENO1,EPHX2,FGG,FN1,FTH1,FUBP1,Gm21596/Hmgb1,GSN,HSPA1A/HSPA1B,HSPA5,IGFBP7,ITGA5,ITGA7,LCP1,LRP5,MYL12A,NLRP3,PARP1,PTGIS,RPL15,RPL31,RPS13,SELENBP1,SND1,TAGAP,TUBA1A,TUBA4A,TXN	35
Cell Death and Survival	apoptosis of fibroblast cell lines		0.0599	0.604	0.578	AKT2,BAX,EEF1A1,FN1,FTH1,FYN,GSK3B,GSN,HSPA5,PARP1,PPID,RAC1,RHOC,RPL10,TOP2A	15
Infectious Diseases	replication of virus		0.00876	0.601	0.554	AP2M1,ARCN1,ATP1A2,BAX,CAD,CDC42BPA,CLUH,COPA,COPB1,DEK,EEF1A1,EIF3G,EIF4A3,FUBP1,GSK3B,HECTD1,HNRNPM,LAMP2,NPM1,PARP1,PCBP2,PPM1B,RPS10,SAE1,SMURF1,SRSF1,SUMO2	27
Skeletal and Muscular System Development and Function	mass of trabecular bone		0.0222	0.577	0.584	DCN,GSK3B,LRP5,SMURF1,SOD1	5
Cell Morphology	orientation of myeloid cells		0.048	0.577	0.554	AKT2,FN1,PDK1,RAC1,TXN	5
Cell Morphology	orientation of macrophages		0.0679	0.577	0.554	AKT2,PDK1,RAC1,TXN	4
Cellular Assembly and Organization, Cellular Function and Maintenance	quantity of cellular protrusions		0.00517	0.575	0.535	AKAP5,BAX,CRMP1,FN1,FYN,GSK3B,GSN,NEFL,PACSIN1,RAC1,SOD1,TPM3	12
Organismal Injury and Abnormalities	oxidative stress		0.015	0.57	0.628	FTH1,GSTZ1,HSD17B10,OGDH,QDPR,SOD1,USP10	7
Cell Death and Survival, DNA Replication, Recombination, and Repair	fragmentation of DNA		0.0176	0.568	0.565	BAX,ENDOG,ENO1,GSK3B,HSD17B10,NLRP3,NPM1,PARP1,RAC1,SOD1,TOP2A	11
Cell Death and Survival, Organismal Injury and Abnormalities, Renal and Urological Disease	cell death of kidney cell lines		0.0226	0.547	0.519	BAX,CYCS,FYN,GNAL,GSK3B,GSN,HSPA1A/HSPA1B,HSPA5,LRP5,MYOC,NLRP3,PPID,PTGIS,RAC1,SDHC,SOD1	16
Cell Death and Survival	cellular degradation		0.0483	0.543	0.593	BAX,Cdc42,CTSB,GSK3B,HSPA1A/HSPA1B,INPP5D,LRP5,PSAP,RAB1A,RAC1,SCARB2,SLC12A7,SOD1	13
Cell Death and Survival	cell death of fibroblast cell lines		0.00997	0.525	0.503	AKT2,BAX,CTSB,EEF1A1,ENO1,FN1,FTH1,FYN,GLO1,GRB2,GSK3B,GSN,HINT1,HSPA5,LAMP2,PARP1,PPID,RAC1,RHOC,RPL10,TOP2A,TXN	22
Organismal Injury and Abnormalities	Edema		0.0581	0.489	0.551	ATP1A2,ATP1A3,BAX,CD93,DBNL,FN1,Gm21596/Hmgb1,INPP5D,MB,NLRP3,PAM,PARP1,POR,PTGES2,RAD23B,SOD1	16
Cell-To-Cell Signaling and Interaction, Hematological System Development and Function, Immune Cell Trafficking, Inflammatory Response	adhesion of phagocytes		0.0186	0.475	0.426	AKT2,APOA1,FN1,INPP5D,ITGA5,ITGA7,LCP1,NPPA,RAC1,TXN	10
Cell Morphology, Connective Tissue Development and Function	shape change of fibroblasts		0.024	0.436	0.416	FBN1,FN1,GSN,PALLD,RAC1	5
Infectious Diseases	replication of RNA virus		0.015	0.434	0.381	AP2M1,ARCN1,ATP1A2,BAX,CAD,CDC42BPA,CLUH,COPA,COPB1,EEF1A1,EIF3G,EIF4A3,GSK3B,HECTD1,HNRNPM,LAMP2,NPM1,PCBP2,PPM1B,RPS10,SAE1,SMURF1,SRSF1,SUMO2	24
Cellular Movement, Nervous System Development and Function	migration of neurons		0.0354	0.426	0.386	BAX,Cdc42,CTNNA2,CUL5,FN1,FYN,GSK3B,LMNB2,MYL12A,NRP1,RAC1,TUBA1A,USP9X	13
Cell-To-Cell Signaling and Interaction, Hematological System Development and Function, Immune Cell Trafficking	adhesion of granulocytes		0.0118	0.426	0.38	AKT2,APOA1,FN1,FYN,INPP5D,ITGA5,LCP1,NPPA,TXN	9
Energy Production, Lipid Metabolism, Small Molecule Biochemistry	oxidation of lipid		0.000887	0.423	0.389	ACAA2,ACADVL,ACSL1,ACSL5,AKT2,APOA1,CPT2,CYCS,DECR1,ECI1,HADHA,HADHB,HSD17B10,LCLAT1,MB,POR	16
Cell Death and Survival	cell death of neuroblastoma cell lines		0.00296	0.419	0.423	CYCS,DCTN1,ENDOG,ENO1,GSK3B,HSPA1A/HSPA1B,HSPA5,PARP1,RAC1,SERPINA3,SOD1,TCP1,TUBA1A,TXN	14
Cellular Development, Tissue Development	differentiation of bone cells		0.0329	0.397	0.382	AKT2,AXIN2,C14orf169,FN1,GLO1,GRB2,GSK3B,GSN,INPP5D,ITGA5,LRP5,MYBBP1A,MYOC,NRP1,RBMX,RPS11,SMURF1,SND1,SOD1	19
Cell Death and Survival	apoptosis of neuroblastoma cell lines		0.0171	0.378	0.38	CYCS,ENO1,GSK3B,HSPA1A/HSPA1B,HSPA5,PARP1,SERPINA3,SOD1,TXN	9
Cell Death and Survival, Organismal Injury and Abnormalities, Renal and Urological Disease	apoptosis of kidney cell lines		0.0162	0.375	0.35	BAX,CYCS,GNAL,GSK3B,GSN,HSPA1A/HSPA1B,HSPA5,LRP5,MYOC,NLRP3,PPID,PTGIS,RAC1,SDHC	14
DNA Replication, Recombination, and Repair, Nucleic Acid Metabolism, Small Molecule Biochemistry	hydrolysis of nucleotide		0.0192	0.371	0.312	APOA1,ATPIF1,EIF4B,GNA11,GNB1,HSPA5,RAC1,RANGAP1,TOP2A	9
Cell Death and Survival	apoptosis		1.75e-05	0.35	0.389	ACLY,AFP,AHCTF1,AIMP2,AKT2,ALDH2,ANXA4,APOA1,ARF4,ATP1A2,AXIN2,BAG3,BAX,Cdc42,CSPG4,CTSB,CUL3,CUL4A,CUL5,CYCS,DCN,DCTN1,DECR1,EEF1A1,EIF4B,EIF5A,ENDOG,ENO1,ERC1,Ewsr1,FBN1,FN1,FTH1,FUBP1,FYN,GLO1,Gm21596/Hmgb1,GNA11,GNAL,GSK3B,GSN,GSTZ1,HDGF,HINT1,HSD17B10,HSPA1A/HSPA1B,HSPA2,HSPA5,HSPB2,HSPB6,IGFBP7,INPP5D,ITGA5,ITGA7,ITPR2,LRP5,MB,MYBBP1A,MYOC,NEFL,NLRP3,NPM1,NPPA,NRP1,PALLD,PARP1,PCBP2,PDK1,PH…	105
Cellular Movement	cell movement of cervical cancer cell lines		0.0657	0.323	0.289	FN1,GSK3B,HDGF,PALLD,PRUNE,SLC16A1	6
Cellular Assembly and Organization, Cellular Function and Maintenance, Nervous System Development and Function, Tissue Morphology	quantity of neurites		0.0226	0.322	0.3	BAX,FYN,GSK3B,NEFL,PACSIN1,RAC1,SOD1	7
Endocrine System Disorders, Metabolic Disease	insulin resistance		0.048	0.3	0.328	ACSL1,AKT2,APOA1,COL5A2,CSPG4,GSK3B,HADHA,IMPDH1,LRP5,NLRP3,PCYT1A,SGCB,SOD1,THRAP3,TRIM72	15
Cellular Assembly and Organization	organization of organelle		0.00104	0.283	0.255	AKAP2,BAX,Cdc42,CLASP2,CLUH,COL5A2,DCN,FN1,GSN,HMGCL,INA,KIF5C,KRT6B,KRT71,LCP1,LMNB2,LRRC16A,NEFL,NPM1,P3H1,PALLD,PARP1,Pdlim3,POT1,RAB1A,RAB8B,RAC1,RHOC,SLC16A1,SOD1	30
Cell Death and Survival, Nervous System Development and Function	cell viability of cortical neurons		0.0283	0.283	0.26	BAX,HSD17B10,PPID,SOD1,UPF1	5
Cellular Compromise	permeability transition of mitochondria		0.0186	0.254	0.237	BAX,HSPA5,OGDH,PPID	4
Cardiovascular Disease, Developmental Disorder, Organismal Injury and Abnormalities	hypertrophy of heart		0.000594	0.218	0.227	AKAP5,CKMT2,CPT2,CTSB,ENDOG,FN1,GNA11,GRB2,GSK3B,GSN,HSPB2,LMCD1,MB,MYH6,MYH7,MYOZ2,NPPA,PARP1,Pln,RAB1A,RAC1,TXN	22
Infectious Diseases	replication of Influenza A virus		0.0139	0.184	0.104	AP2M1,ARCN1,ATP1A2,CAD,CDC42BPA,CLUH,COPA,COPB1,EEF1A1,EIF3G,EIF4A3,GSK3B,HECTD1,RPS10,SAE1,SUMO2	16
Cardiovascular System Development and Function, Organ Morphology	contraction of heart		1.14e-06	0.166	0.152	AKAP5,ATP1A2,ATP1A3,Cdc42,GNB1,GSK3B,HSPB6,HSPB7,MYH6,MYH7,MYL4,MYL7,NPPA,Pln,RAB1A,SOD1,SRL,SRSF1,TNNI1	19
RNA Post-Transcriptional Modification	processing of RNA		0.0338	0.152	0.151	DDX39A,HNRNPA0,HNRNPA2B1,HNRNPM,HNRNPUL1,NPM1,RBMX,RPL14,RPS17,RPS28,SF3A3,SRSF1,SRSF7,THRAP3,UPF1	15
Cellular Development, Tissue Development	differentiation of connective tissue		0.0536	0.135	0.115	AKT2,ATPIF1,AXIN2,C14orf169,Cdc42,FN1,FYN,GLG1,GLO1,GRB2,GSK3B,GSN,INPP5D,ITGA5,LRP5,MB,MYBBP1A,MYOC,NLRP3,NRP1,PALLD,PARP1,POR,RBMX,RPS11,SELENBP1,SMURF1,SND1,SOD1	29
Organismal Functions	function of rodents		0.052	0.132	0.113	BAX,SGCD,SGCG,SOD1	4
Developmental Disorder, Skeletal and Muscular Disorders	muscular hypertrophy		0.048	0.13	0.121	AKAP5,FHL1,FN1,GSK3B,LMCD1,MYOZ2,NPPA,PARP1,RAB1A,RAC1,SGCG	11
Cellular Movement	migration of brain cells		0.0291	0.106	0.067	Cdc42,CTNNA2,CUL5,FN1,GSK3B,MYL12A,RAC1	7
Infectious Diseases	infection of cells		0.00104	0.104	-0.031	AHCTF1,AP2A1,AP2M1,ARCN1,ARHGEF12,ATPIF1,CAD,CD93,COPA,COPB1,CRMP1,CTSB,CUL5,CYCS,EEA1,EIF3G,ERC1,ETF1,FN1,HSPA5,LARS,LMAN2,NMT1,PCBP2,PGRMC2,PICALM,PPP2R2A,PPP5C,PSMC4,RAB8B,RAC1,RHOC,RNH1,RPL3,SEPT8,SUMO2,TCEB1,TM9SF2,ZYX	39
Cancer, Organismal Injury and Abnormalities	growth of tumor		0.043	0.099	0.067	ACLY,AKT2,APOA1,CTSB,CUL4A,DCN,EEF1A1,EIF4B,FHL1,FN1,FTH1,Gm21596/Hmgb1,GRB2,GSK3B,HDGF,HSPA1A/HSPA1B,HSPA5,IGFBP7,ITGA5,NLRP3,NPM1,NRP1,PARP1,PPP2R2A,RAC1,SAE1,SET,SLC16A1,SRSF1,TXN,UBA5,USP10	32
Cardiovascular Disease, Cell Death and Survival, Organismal Injury and Abnormalities, Skeletal and Muscular Disorders	necrosis of cardiac muscle		0.0591	0.087	0.106	APOA1,GSK3B,GSN,HADHA,HSPB6,MYH6,NPPA,PARP1,RAC1,SGCD,ZYX	11
Molecular Transport	export of molecule		0.00147	0.05	-0.001	ACSL1,APOA1,APOA4,DDX39A,EIF5A,FTH1,FYN,GSK3B,HNRNPA2B1,PCYT1A,Pln,RAC1,SAR1A,SEC13,SLC16A1,SMURF1,SNTB1,SRSF7,UPF1	19
Nucleic Acid Metabolism, Small Molecule Biochemistry	metabolism of nucleoside triphosphate		6.48e-07	0	-0.034	ATP1A2,ATP5D,Atp5e,ATP5J2,Atp5k,ATP5L,ATP5O,CYCS,HSPA1A/HSPA1B,IMPDH1,MYH6,MYH7,PARP1,PKLR,PTGIS,SOD1,USMG5	17
Cell Morphology	shape change of dermal cells		0.0044	0	-0.046	FBN1,GSN,ITGA5,RAC1	4
Cell Morphology	polarization of phagocytes		0.0213	0	-0.03	AKT2,FN1,NPPA,PDK1,RAC1,TXN	6
Nucleic Acid Metabolism, Small Molecule Biochemistry	biosynthesis of nucleoside triphosphate		0.0226	0	-0.035	ATP5D,CYCS,IMPDH1,PARP1,PKLR,PTGIS,SOD1,USMG5	8
Cell Morphology	polarization of antigen presenting cells		0.0299	0	-0.03	AKT2,NPPA,PDK1,RAC1,TXN	5
Energy Production, Nucleic Acid Metabolism, Small Molecule Biochemistry	synthesis of ATP		0.03	0	-0.034	ATP5D,CYCS,PARP1,PKLR,PTGIS,SOD1,USMG5	7
Cardiovascular Disease, Organismal Injury and Abnormalities	damage of heart		0.0362	0	0.027	ALDH2,BAX,HADHA,MYH7,SGCD,TXN	6
Cellular Compromise, DNA Replication, Recombination, and Repair	breakage of chromosomes		0.0384	0	0.048	Gm21596/Hmgb1,NPM1,PARP1,POT1,SOD1	5
Organismal Injury and Abnormalities, Skeletal and Muscular Disorders	atrophy of muscle		0.0482	0	0.018	AKT2,DCTN1,HINT1,ITGA7,NEFL,PSAP,SGCB,SOD1,YARS	9
Embryonic Development	size of embryo		0.0584	0	-0.105	ARHGEF12,Cdc42,CUL3,CYCS,FGG,FN1,HMGCL,LMNB2,MB,NPM1,PARP1,PHGDH,PICALM,RAC1,SNX1,SUMO2	16
Lipid Metabolism, Small Molecule Biochemistry	synthesis of fatty acid		0.0254	-0.029	-0.082	ACADVL,ACLY,ACOT7,ACSL1,APOA4,DECR1,EPHX2,FN1,FYN,IGFBP7,NPPA,PTGES2,PTGIS,RAC1,SOD1,TXN	16
Cellular Assembly and Organization, Cellular Function and Maintenance	quantity of plasma membrane projections		0.0144	-0.034	-0.064	BAX,FN1,FYN,GSK3B,NEFL,PACSIN1,RAC1,SOD1	8
Cellular Development, Tissue Development	differentiation of connective tissue cells		0.0591	-0.077	-0.094	AKT2,AXIN2,C14orf169,FN1,FYN,GLG1,GLO1,GRB2,GSK3B,GSN,INPP5D,ITGA5,LRP5,MB,MYBBP1A,MYOC,NLRP3,NRP1,PARP1,POR,RBMX,RPS11,SELENBP1,SMURF1,SND1,SOD1	26
Cell Cycle	senescence of cells		0.0403	-0.094	-0.094	ACLY,Cops2,DEK,Ewsr1,HSPA1A/HSPA1B,IGFBP7,NPM1,PARP1,POT1,PSMB5,RAC1,SOD1,SRSF1	13
Infectious Diseases	infection by RNA virus		0.000863	-0.098	-0.235	AHCTF1,AP2A1,AP2M1,APOA1,ARCN1,ARHGEF12,ATPIF1,CAD,CD93,COPA,COPB1,CRMP1,CTSB,CUL5,CYCS,EEA1,EIF3G,ERC1,ETF1,FN1,HSPA5,IMPDH1,LARS,LMAN2,NMT1,PCBP2,PGRMC2,PICALM,POR,PPP2R2A,PPP5C,PSMC4,RAB8B,RHOC,RNH1,RPL3,SEPT8,SUMO2,TCEB1,TM9SF2,TOP2A,ZYX	42
Cellular Movement	cell movement of central nervous system cells		0.0316	-0.115	-0.152	Cdc42,CTNNA2,CUL5,FN1,GSK3B,MYL12A,NPM1,RAC1	8
Drug Metabolism, Molecular Transport, Small Molecule Biochemistry	concentration of glutathione		0.0226	-0.13	-0.144	ALDH2,BAX,FTH1,SLC16A1,SOD1,TXN,TXN2	7
Cellular Assembly and Organization	development of cytoplasm		1.78e-06	-0.135	-0.182	AKAP2,APOA1,ARHGEF12,BAX,C14orf169,CLASP2,CUL3,Cyb5r3,FN1,FYN,GNA11,GNB1,GRB2,GSK3B,GSN,LAMP2,LMCD1,LRRC16A,MAP1A,MYOC,NEFL,NPM1,NPPA,PALLD,PAM,RAB1A,RAC1,RHOC,RPS28,SYNPO2,TPM3,TUBA4A,ZYX	33
DNA Replication, Recombination, and Repair	metabolism of DNA		0.0281	-0.136	-0.157	BAX,Cdc42,CUL4A,DSCC1,ENDOG,ENO1,FYN,GSK3B,HSD17B10,NLRP3,NPM1,PARP1,RAC1,SET,SOD1,SUPT16H,TOP2A,UBA5,UPF1	19
Developmental Disorder	hypertrophy of cells		0.0294	-0.141	-0.148	AKAP5,Cdc42,CTSB,FHL1,FN1,GSK3B,LMCD1,MYH6,MYOZ2,NPPA,PARP1,RAB1A,RAC1,SGCG,SOD1	15
Cellular Assembly and Organization	rearrangement of cytoskeleton		0.0161	-0.16	-0.205	FN1,Gm21596/Hmgb1,GRB2,GSN,PACSIN1,PALLD,RAC1	7
Skeletal and Muscular System Development and Function	relaxation of muscle		0.0523	-0.192	-0.215	ATP1A2,NPPA,Pln,SOD1,SRL,TNNI1	6
Cell Death and Survival	cell viability of brain cancer cell lines		0.0302	-0.195	-0.236	ACSL5,AKT2,GSK3B,HSPA5,NRP1,RAC1	6
Cell Morphology, Cellular Assembly and Organization, Cellular Function and Maintenance	formation of filopodia		0.0329	-0.204	-0.274	Cdc42,CDC42BPA,CRMP1,CSRP1,EEF1A1,EPHX2,FN1,FYN,PACSIN1,RAC1	10
Cellular Assembly and Organization, Tissue Development	formation of filaments		6.48e-07	-0.274	-0.332	APOA1,ARHGEF12,CLASP2,CUL3,Cyb5r3,DCTN1,FBN1,FHL1,FN1,FYN,GNA11,GNB1,GRB2,GSK3B,GSN,HSPA5,INA,LMCD1,LRRC16A,MAP1A,MYOC,NEFL,NPM1,NPPA,PALLD,RAC1,RHOC,SERPINA3,TPM3,TUBA4A,ZYX	31
Infectious Diseases, Organismal Development	growth of virus		0.0405	-0.277	-0.28	ARCN1,CTSB,GSK3B,PCBP2,SUMO2	5
Cellular Movement, Hematological System Development and Function, Immune Cell Trafficking, Inflammatory Response	migration of neutrophils		0.0603	-0.277	-0.316	AKT2,FN1,Gm21596/Hmgb1,INPP5D,NLRP3,RAC1,TXN	7
Developmental Disorder	Hypertrophy		0.000157	-0.278	-0.265	AKAP5,BAX,Cdc42,CKMT2,CPT2,CTSB,ENDOG,FHL1,FN1,GNA11,GRB2,GSK3B,GSN,HSPB2,LMCD1,LRP5,MB,MYH6,MYH7,MYOZ2,NPPA,PARP1,Pln,PTGIS,RAB1A,RAC1,SGCG,SOD1,TXN	29
Cell Morphology, Cellular Assembly and Organization, Cellular Development, Cellular Function and Maintenance, Cellular Growth and Proliferation, Nervous System Development and Function, Tissue Development	morphogenesis of neurites		0.0591	-0.289	-0.327	AKAP5,Cdc42,CLASP2,CRMP1,CSRP1,CTNNA2,DBNL,FYN,GSK3B,MYOC,NEFL,NRP1,PACSIN1,PALLD,PHGDH,PICALM,RAC1,SOD1,YWHAH	19
Cell-To-Cell Signaling and Interaction, Cellular Assembly and Organization, Cellular Function and Maintenance	formation of focal adhesions		0.048	-0.289	-0.317	Cdc42,CDC42BPA,CLASP2,FN1,GNA11,GNB1,MYOC,RAC1,RHOC	9
Protein Synthesis	metabolism of protein		0.00074	-0.314	-0.355	AMBP,APOA1,BAG3,Cdc42,CSPG4,CTSB,CUL4A,EEF1A1,EIF3G,EIF3M,EIF4A3,EIF4B,EIF5A,ETF1,FN1,Fus,FYN,GSK3B,GSN,HSPA1A/HSPA1B,HSPA5,LAMP2,MYBBP1A,NPM1,NPPA,P3H1,PAM,PMPCA,PPM1G,PSMB3,PSMB5,PSMC4,RBMX,RPL17,RPL23,RPS17,SEC22B,SNX1,SNX3,SOD1,TCP1,THOP1,UBE2N,UPF1,USP9X	45
Cell Death and Survival	cell viability		0.0361	-0.323	-0.427	ACLY,ACSL5,AKAP5,AKT2,BAG3,BAX,CDC42BPA,CTSB,CUL3,EIF4A3,ENO1,FN1,FTH1,FYN,Gm21596/Hmgb1,GRB2,GSK3B,HDGF,HINT1,HNRNPUL1,HSD17B10,HSPA1A/HSPA1B,HSPA5,HSPB6,IGFBP7,INPP5D,NEFL,NRP1,PARP1,PDK1,PFDN6,PKLR,POR,PPFIA2,PPID,PPM1B,PPM1G,PPP2R2A,PSAP,PSMC4,RAC1,SLC16A1,SND1,SOD1,TCP1,TXN,UPF1,USMG5	48
Cell Death and Survival	cell death of lymphatic system cells		0.0661	-0.343	-0.342	BAX,DCN,HSPA5,INPP5D,PARP1,PCBP2,TXN	7
Cellular Movement, Connective Tissue Development and Function	migration of fibroblast cell lines		0.0585	-0.344	-0.375	ARHGEF12,Cdc42,FN1,ITGA5,Marcks,NPM1,PALLD,RAC1	8
Vitamin and Mineral Metabolism	quantity of vitamin		0.0523	-0.372	-0.374	APOA1,FTH1,GSTO1,HINT1,POR,SOD1	6
Cell Morphology, Cellular Assembly and Organization, Cellular Function and Maintenance	extension of cellular protrusions		0.0283	-0.373	-0.415	BAX,CLASP2,FN1,FYN,GSK3B,GSN,INPP5D,LMCD1,NRP1,RAC1,SMURF1,USP9X	12
Molecular Transport	transport of molecule		0.00398	-0.375	-0.452	ACLY,ACSL1,ACSL5,AKAP5,AKT2,AP2A1,AP2M1,APOA1,APOA4,ARCN1,ATP1A2,ATP1A3,ATP5D,Atp5e,ATP5L,CCT6B,Cdc42,CPT2,DCTN1,DDX39A,DPP6,EIF5A,FGG,FHL1,FN1,FTH1,FYN,GNA11,GSK3B,GSN,HNRNPA2B1,HSPA5,ITPR2,KRT71,LASP1,MB,MYBBP1A,NPM1,NPPA,P3H1,PAM,PCYT1A,PICALM,Pln,PPID,PSAP,PTGES2,RAB1A,RAC1,RANGAP1,SAR1A,SEC13,SEC22B,SLC12A7,SLC16A1,SMURF1,SNTB1,SNX1,SNX3,SOD1,SRSF7,TM9SF2,UPF1,YWHAH	64
Cell Morphology	polarization of leukocytes		0.00564	-0.378	-0.425	AKT2,Cdc42,FN1,FYN,GSK3B,LCP1,NPPA,PDK1,RAC1,TXN	10
Infectious Diseases	Viral Infection		1.16e-07	-0.427	-0.548	ACSL1,AHCTF1,AKT2,AP2A1,AP2M1,APOA1,ARCN1,ARHGEF12,ATP1A2,ATPIF1,BAX,CAD,CD93,CDC42BPA,CLUH,COPA,COPB1,CRMP1,CTSB,CUL5,CYCS,DEK,EEA1,EEF1A1,EIF3G,EIF4A3,ERC1,ETF1,FN1,FUBP1,FYN,Gm21596/Hmgb1,GRB2,GSK3B,GSTO1,GYG1,HECTD1,HNRNPM,HSPA5,IMPA2,IMPDH1,ITGA5,LAMP2,LARS,LMAN2,MAP1A,NMT1,NPM1,NRP1,PARP1,PCBP2,PGRMC2,PICALM,POR,PPM1B,PPP2R2A,PPP5C,PSMC4,RAB8B,RAC1,RHOC,RNH1,RPL3,RPS10,RPS13,RPS23,SAE1,SCAR…	80
Lipid Metabolism, Molecular Transport, Small Molecule Biochemistry	export of lipid		0.0211	-0.435	-0.466	ACSL1,APOA1,APOA4,PCYT1A,RAC1,SAR1A,SEC13,SLC16A1,SNTB1	9
Cellular Assembly and Organization	formation of cytoskeleton		5.84e-06	-0.437	-0.482	AKAP2,APOA1,ARHGEF12,CLASP2,CUL3,Cyb5r3,FN1,FYN,GNA11,GNB1,GRB2,GSK3B,GSN,LMCD1,LRRC16A,MAP1A,MYOC,NEFL,NPM1,NPPA,PALLD,PAM,RAC1,RHOC,SYNPO2,TPM3,TUBA4A,ZYX	28
Organismal Survival	survival of organism		0.0329	-0.438	-0.483	AKT2,ALDH2,APOA1,BAX,COL5A2,CRMP1,CTSB,CYCS,EIF3M,EPHX2,Ewsr1,FBN1,Gm21596/Hmgb1,GSK3B,GSN,HSPA1A/HSPA1B,HSPB6,INPP5D,ITGA7,NLRP3,NPM1,NRP1,PARP1,PDK1,Pln,PTGIS,RAC1,SGCD,SOD1,TOP2A	30
Lipid Metabolism, Small Molecule Biochemistry	fatty acid metabolism		0.000149	-0.456	-0.53	ACAA2,ACADVL,ACLY,ACOT2,ACOT7,ACSL1,ACSL5,APOA1,APOA4,CPT2,DECR1,EPHX2,FN1,FYN,GSN,HMGCL,IGFBP7,NPPA,OGDH,PAM,PCYT1A,PHGDH,POR,PSAP,PTGES2,PTGIS,PTGR2,RAC1,SAR1A,SEC13,SLC16A1,SNTB1,SOD1,TXN	34
Cardiovascular Disease, Organismal Injury and Abnormalities	left ventricular dysfunction		0.0603	-0.492	-0.462	APOA1,CKMT2,CPT2,GSK3B,MB,MYH7,NPPA	7
Cancer, Organismal Injury and Abnormalities	metastasis		0.0536	-0.493	-0.514	AFP,AKT2,AMBP,APOA1,CTSB,CUL4A,DYNLRB1,EEF1A1,FGG,FN1,FYN,HNRNPM,IGFBP7,IMPDH1,KLHL3,LMCD1,MYL12A,MYOZ2,NPM1,NRP1,PARP1,POR,PSAP,RHOC,RNH1,RPS11,SLC12A7,SND1,TOP2A,TUBA1A,TUBA4A,UBE2N	32
Cellular Movement	migration of cells		0.0284	-0.522	-0.601	AKT2,AP2M1,APOA1,ARF4,ARHGEF12,BAG3,BAX,CD93,Cdc42,CDC42BPA,CLASP2,CRMP1,CSPG4,CTNNA2,CTSB,CUL4A,CUL5,DCN,DEK,FHL1,FN1,FTH1,FYN,Gm21596/Hmgb1,GNA11,GRB2,GSK3B,GSN,HDGF,HECTD1,HNRNPA2B1,HSPA1A/HSPA1B,HSPA5,INPP5D,ITGA5,KRT16,KRT6B,LASP1,LCP1,LMCD1,LMNB2,LRP5,LRRC16A,Marcks,MYL12A,MYOC,NLRP3,NPM1,NPPA,NRP1,PALLD,PARP1,PDK1,RAC1,RHOC,RNH1,SERPINA3,SLC16A1,SMURF1,SOD1,TNS2,TPM3,TUBA1A,TXN,USP9X,YARS,…	67
Cellular Assembly and Organization, Cellular Function and Maintenance, Tissue Development	formation of actin stress fibers		0.000124	-0.561	-0.599	APOA1,ARHGEF12,CLASP2,CUL3,Cyb5r3,FN1,FYN,GNA11,GNB1,LMCD1,LRRC16A,MYOC,NPM1,NPPA,PALLD,RAC1,RHOC,TPM3,ZYX	19
Cell Death and Survival	apoptosis of endothelial cells		0.0283	-0.565	-0.567	ALDH2,BAX,CYCS,GSK3B,HSPA5,LRP5,NPPA,PARP1,RAC1,SERPINA3,TXN	11
Cardiovascular System Development and Function, Embryonic Development, Organ Development, Organismal Development, Tissue Development	cardiogenesis		0.0284	-0.569	-0.598	AKAP5,Cdc42,CHD7,FBN1,FHL1,FN1,GNA11,GSK3B,HECTD1,MB,MYH6,MYH7,MYL7,NPPA,NRP1,Pdlim3,Pln,POR,RAB1A,SGCG,SMYD1,TNNI1,TXN2	23
Infectious Diseases	infection of kidney cell lines		0.0715	-0.585	-0.668	AHCTF1,CAD,CTSB,HSPA5,LMAN2,PCBP2,PSMC4,RHOC,RNH1,RPL3,SUMO2,TCEB1,ZYX	13
Cellular Development	differentiation of cells		0.00909	-0.589	-0.655	ACLY,AHCTF1,AKAP5,AKT2,ATPIF1,AXIN2,BAX,C14orf169,Cdc42,CHD7,CLASP2,Cops2,CRMP1,CSRP1,CTNNA2,CTSB,CUL4A,DCN,DDX39A,DEK,EIF5A,ENO1,FBN1,FN1,FYN,GLG1,GLO1,Gm21596/Hmgb1,GNA11,GNAL,GRB2,GSK3B,GSN,HECTD1,HNRNPA2B1,HSPA1A/HSPA1B,HSPA2,HSPA5,IGFBP7,INPP5D,ITGA5,ITGA7,KRT16,LCP1,LMNB2,LRP5,MB,MYBBP1A,MYH7,MYOC,NEFL,NLRP3,NMT1,NPM1,NPPA,NRP1,PACSIN1,PALLD,PAM,PARP1,PBXIP1,PHGDH,PICALM,POR,PTGR2,RAC1,RBMX…	81
Cellular Compromise, DNA Replication, Recombination, and Repair	damage of chromosomes		0.018	-0.6	-0.546	Gm21596/Hmgb1,HSPA1A/HSPA1B,NPM1,PARP1,POT1,SOD1	6
Nucleic Acid Metabolism, Small Molecule Biochemistry	synthesis of purine nucleotide		0.0213	-0.663	-0.702	ACOT7,ALDH2,ATP5D,CYCS,IMPDH1,NPPA,PARP1,PKLR,PTGIS,SOD1,USMG5	11
Organismal Injury and Abnormalities	Fibrosis		0.048	-0.671	-0.648	ACSL1,APOA1,BAX,CTSB,DCN,FN1,GRB2,GSK3B,GSN,HDGF,HSPB6,IMPDH1,ITGA5,MB,MYH6,NLRP3,Pln,PTGIS,RAC1,SGCB,SGCD,SGCG,SOD1	23
Lipid Metabolism, Molecular Transport, Small Molecule Biochemistry	transport of lipid		0.0291	-0.707	-0.754	ACSL1,ACSL5,APOA1,APOA4,CPT2,GSN,PCYT1A,PSAP,RAC1,SAR1A,SEC13,SLC16A1,SNTB1	13
Cellular Movement, Connective Tissue Development and Function	cell movement of fibroblast cell lines		0.0707	-0.741	-0.782	ARHGEF12,Cdc42,FN1,GRB2,ITGA5,Marcks,NPM1,PALLD,RAC1	9
Cell Death and Survival	fragmentation of cells		0.007	-0.762	-0.773	BAX,Cdc42,HSPA1A/HSPA1B,RAC1	4
Cardiovascular Disease, Cell Death and Survival, Organismal Injury and Abnormalities	myocardial necrosis		0.0541	-0.762	-0.714	SGCB,SGCD,SGCG,SOD1	4
Energy Production, Lipid Metabolism, Small Molecule Biochemistry	oxidation of fatty acid		0.0032	-0.765	-0.789	ACAA2,ACADVL,ACSL1,ACSL5,AKT2,APOA1,CPT2,CYCS,DECR1,ECI1,HADHA,HADHB,POR	13
Cardiovascular Disease, Organismal Injury and Abnormalities	myocardial dysfunction		0.024	-0.808	-0.78	APOA1,CKMT2,CPT2,GSK3B,ITGA5,MB,MYH7,NPPA,Pln	9
Cell Morphology, Cellular Function and Maintenance, DNA Replication, Recombination, and Repair	double-stranded DNA break repair of tumor cell lines		0.0599	-0.826	-0.83	DEK,NPM1,PARP1,UBE2N	4
Cellular Assembly and Organization, Cellular Function and Maintenance, Tissue Development	formation of actin filaments		0.000389	-0.831	-0.872	APOA1,ARHGEF12,CLASP2,CUL3,Cyb5r3,FN1,FYN,GNA11,GNB1,GRB2,GSN,LMCD1,LRRC16A,MYOC,NPM1,NPPA,PALLD,RAC1,RHOC,TPM3,ZYX	21
Cell Death and Survival	cell survival		0.0239	-0.835	-0.943	ACLY,ACSL5,AKAP5,AKT2,BAG3,BAX,CDC42BPA,CTSB,CUL3,EIF4A3,ENO1,FN1,FTH1,FYN,Gm21596/Hmgb1,GRB2,GSK3B,HDGF,HINT1,HNRNPUL1,HSD17B10,HSPA1A/HSPA1B,HSPA5,HSPB6,IGFBP7,INPP5D,ITGA5,NEFL,NRP1,PARP1,PDK1,PFDN6,PKLR,POR,PPFIA2,PPID,PPM1B,PPM1G,PPP2R2A,PSAP,PSMB5,PSMC4,RAC1,SET,SLC16A1,SND1,SOD1,TCP1,TOP2A,TXN,UPF1,USMG5	52
Cellular Assembly and Organization, Cellular Compromise	formation of cellular inclusion bodies		0.000765	-0.841	-0.86	CTSB,GSK3B,HSPA1A/HSPA1B,HSPA2,HSPB2,NEFL,PSAP,PSMC4,SOD1,TCP1	10
Cellular Movement	cell movement		0.00491	-0.844	-0.928	AFP,AKT2,ALDH2,AP2M1,APOA1,ARF4,ARHGEF12,ARHGEF16,BAG3,BAX,CD93,Cdc42,CDC42BPA,CLASP2,CRMP1,CSPG4,CTNNA2,CTSB,CUL4A,CUL5,DCN,DEK,ENO1,FBN1,FHL1,FN1,FTH1,FYN,Gm21596/Hmgb1,GNA11,GNB1,GRB2,GSK3B,GSN,HDGF,HECTD1,HNRNPA2B1,HSPA1A/HSPA1B,HSPA5,INPP5D,ITGA5,KRT16,KRT6B,LASP1,LCP1,LMCD1,LMNB2,LRP5,LRRC16A,Marcks,MB,MYH6,MYL12A,MYOC,NLRP3,NPM1,NPPA,NRP1,PALLD,PARP1,PDK1,PPID,PRUNE,RAC1,RHOC,RNH1,SELENBP1…	79
Cancer, Hematological Disease, Immunological Disease, Organismal Injury and Abnormalities	hematological neoplasia		0.00719	-0.849	-0.837	AHCTF1,AKAP2,AKAP5,AKT2,ANXA4,ARHGEF12,ATP1A2,BAG3,BAX,CAD,CCT6B,CKMT2,COL5A2,COQ3,CPT2,CTNNA2,CYCS,DCN,DEK,EEF1A1,EPHX2,ERC1,FGG,FN1,FUBP1,FYN,GNB1,GPC6,GRB2,GSK3B,GSN,HADHB,HECTD1,HSPA1A/HSPA1B,HSPA5,IMPDH1,INPP5D,LRRC16A,MAP1A,MT-CO2,MYBBP1A,MYH6,MYH7,MYL7,NLRP3,NPM1,NRP1,PARP1,PICALM,POR,POT1,PPID,PSMB2,PSMB5,PTGIS,RAC1,RBMX,RPL10,RPL15,RPL23,Rpl23a,RPL28,RPL3,RPS11,RPS13,RPS23,SAE1,SELENBP1,…	87
Cellular Assembly and Organization, Cellular Function and Maintenance	organization of cytoplasm		0.00498	-0.856	-0.927	AKAP2,AKAP5,Akap9,BAG3,BAX,Cdc42,CDC42BPA,CLASP2,CLUH,CRMP1,CSRP1,CTNNA2,DBNL,DCTN1,DYNC1LI2,EEF1A1,EPHX2,FN1,FYN,GSK3B,GSN,HDGF,HMGCL,INA,INPP5D,KIF5C,KRT13,KRT16,KRT6B,KRT71,LASP1,LCP1,LMCD1,LRRC16A,MAP1A,MYOC,NEFL,NLRP3,NRP1,PACSIN1,PALLD,PAM,PARP1,Pdlim3,PHGDH,PICALM,PRKCSH,RAB1A,RAC1,RHOC,SLC16A1,SMURF1,SNX1,SOD1,STRN,TBC1D30,TEX14,TPM3,TUBA4A,USP9X,YWHAH	61
Cellular Assembly and Organization, Cellular Function and Maintenance	organization of cytoskeleton		0.00704	-0.856	-0.927	AKAP2,AKAP5,Akap9,BAG3,BAX,Cdc42,CDC42BPA,CLASP2,CRMP1,CSRP1,CTNNA2,DBNL,DCTN1,DYNC1LI2,EEF1A1,EPHX2,FN1,FYN,GSK3B,GSN,HDGF,INA,INPP5D,KIF5C,KRT13,KRT16,KRT6B,KRT71,LASP1,LCP1,LMCD1,LRRC16A,MAP1A,MYOC,NEFL,NLRP3,NRP1,PACSIN1,PALLD,PAM,Pdlim3,PHGDH,PICALM,PRKCSH,RAC1,RHOC,SMURF1,SNX1,SOD1,STRN,TBC1D30,TEX14,TPM3,TUBA4A,USP9X,YWHAH	56
DNA Replication, Recombination, and Repair	DNA replication		0.0708	-0.863	-0.885	Cdc42,CUL4A,DSCC1,ENDOG,FYN,NPM1,PARP1,RAC1,SET,SUPT16H,UBA5,UPF1	12
Tissue Development	growth of connective tissue		0.0376	-0.87	-0.914	AKT2,ARHGEF12,BAX,C14orf169,Cdc42,CTSB,DCN,FN1,FTH1,FYN,GRB2,HDGF,HINT1,HNRNPA2B1,HSPA1A/HSPA1B,IGFBP7,ITGA5,LRP5,NPM1,P3H1,PDK1,PPP5C,RAC1,SEPT6,SOD1,TPM3,TXN	27
Cellular Assembly and Organization	growth of plasma membrane projections		0.0278	-0.872	-0.926	BAX,Cdc42,CDC42BPA,CLASP2,CNPY2,CSRP1,EEA1,FN1,FYN,Gm21596/Hmgb1,GSK3B,NRP1,PALLD,PPP5C,PSAP,RAC1,SET,SNX1,SNX3,SOD1,TUBA1A,TXN	22
Cancer, Hematological Disease, Immunological Disease, Organismal Injury and Abnormalities	hematologic cancer		0.0104	-0.873	-0.856	AHCTF1,AKAP2,AKAP5,AKT2,ANXA4,ARHGEF12,ATP1A2,BAG3,BAX,CAD,CCT6B,CKMT2,COL5A2,COQ3,CPT2,CTNNA2,CYCS,DCN,DEK,EEF1A1,EPHX2,ERC1,FGG,FN1,FUBP1,FYN,GNB1,GPC6,GRB2,GSK3B,GSN,HADHB,HECTD1,HSPA5,IMPDH1,INPP5D,LRRC16A,MAP1A,MT-CO2,MYBBP1A,MYH6,MYH7,MYL7,NLRP3,NPM1,NRP1,PARP1,PICALM,POR,POT1,PPID,PSMB2,PSMB5,PTGIS,RAC1,RBMX,RPL10,RPL23,Rpl23a,RPL3,RPS11,RPS13,RPS23,SAE1,SELENBP1,SEPT6,SERPINA3,SLC12A7,SLC…	84
Cancer, Hematological Disease, Immunological Disease, Organismal Injury and Abnormalities	lymphoid cancer		0.0284	-0.873	-0.855	AHCTF1,AKAP2,AKT2,ARHGEF12,ATP1A2,BAG3,BAX,CAD,CCT6B,CKMT2,COL5A2,COQ3,CPT2,CTNNA2,CYCS,DCN,DEK,EEF1A1,EPHX2,ERC1,FGG,FN1,FYN,GNB1,GPC6,GRB2,GSK3B,HADHB,HECTD1,HSPA5,IMPDH1,INPP5D,LRRC16A,MAP1A,MT-CO2,MYBBP1A,MYH6,MYH7,MYL7,NLRP3,NPM1,NRP1,PARP1,PICALM,POR,POT1,PPID,PSMB2,PSMB5,PTGIS,RAC1,RBMX,RPL10,RPL23,Rpl23a,RPL3,RPS11,RPS13,RPS23,SAE1,SELENBP1,SEPT6,SERPINA3,SLC12A7,SLC16A1,SRSF1,TAGLN,TEX14…	76
Cellular Assembly and Organization, Cellular Function and Maintenance	microtubule dynamics		0.024	-0.88	-0.951	AKAP5,Akap9,BAX,Cdc42,CDC42BPA,CLASP2,CRMP1,CSRP1,CTNNA2,DBNL,DCTN1,DYNC1LI2,EEF1A1,EPHX2,FN1,FYN,GSK3B,GSN,HDGF,INPP5D,KIF5C,LASP1,LCP1,LMCD1,LRRC16A,MAP1A,MYOC,NEFL,NRP1,PACSIN1,PALLD,PHGDH,PICALM,PRKCSH,RAC1,RHOC,SMURF1,SNX1,SOD1,STRN,TBC1D30,TEX14,TPM3,TUBA4A,USP9X,YWHAH	46
Cell Morphology	sprouting		0.0537	-0.898	-0.941	AKAP5,Cdc42,CLASP2,CRMP1,CSRP1,CTNNA2,DCN,EPHX2,FN1,FYN,Gm21596/Hmgb1,GRB2,GSK3B,NEFL,NRP1,PACSIN1,RAC1,SOD1	18
Cancer, Organismal Injury and Abnormalities	Lymphoid Cancer and Tumors		0.022	-0.917	-0.9	AHCTF1,AKAP2,AKT2,ARHGEF12,ATP1A2,BAG3,BAX,CAD,CCT6B,CKMT2,COL5A2,COQ3,CPT2,CTNNA2,CYCS,DCN,DEK,EEF1A1,EPHX2,ERC1,FGG,FN1,FYN,GNB1,GPC6,GRB2,GSK3B,HADHB,HECTD1,HSPA1A/HSPA1B,HSPA5,IMPDH1,INPP5D,LRRC16A,MAP1A,MT-CO2,MYBBP1A,MYH6,MYH7,MYL7,NLRP3,NPM1,NRP1,PARP1,PICALM,POR,POT1,PPID,PSMB2,PSMB5,PTGIS,RAC1,RBMX,RPL10,RPL15,RPL23,Rpl23a,RPL28,RPL3,RPS11,RPS13,RPS23,SAE1,SELENBP1,SEPT6,SERPINA3,SLC12A7…	79
Neurological Disease	Movement Disorders		4.9e-07	-0.939	-0.874	ALDH2,APOA4,ATP1A2,ATP1A3,ATP5L,ATP5O,BAX,Cdc42,COPE,CTSB,CYCS,DBNL,DECR1,EEF1A1,EPHX2,FGG,FTH1,GNAL,GNB1,GSK3B,HADHB,HINT1,HSPA1A/HSPA1B,HSPA5,IMPDH1,ISOC1,ITGA7,LAMP2,LMCD1,MAP1A,MB,MYH7,MYL12A,MYOZ2,NDUFA2,NDUFB6,NDUFS3,NEFL,NPM1,PARP1,PDK1,PMPCA,PPM1B,PSAP,PSAT1,RPL15,RPL17,RPL3,RPL31,SCARB2,SEPT6,SERPINA3,SGCG,SOD1,TPD52L2,TPM3,TUBA1A,TUBA4A,TXN	59
Protein Synthesis	expression of protein		0.0139	-0.99	-0.986	EEF1A1,EIF3G,EIF3M,EIF4A3,EIF4B,EIF5A,ETF1,FN1,Fus,HSPA1A/HSPA1B,HSPA5,MYBBP1A,PPM1G,RPL17,RPL23,RPS17,SOD1,UPF1	18
DNA Replication, Recombination, and Repair, Energy Production, Nucleic Acid Metabolism, Small Molecule Biochemistry	hydrolysis of ATP		0.0317	-1	-1.048	APOA1,ATPIF1,EIF4B,HSPA5,TOP2A	5
Molecular Transport	transport of monovalent inorganic cation		0.0523	-1	-1.042	AKT2,ATP1A2,ATP1A3,ATP5D,Atp5e,ATP5L,DPP6,FHL1,NPPA,SNX1,YWHAH	11
Cell Morphology, Cellular Assembly and Organization, Cellular Function and Maintenance, Nervous System Development and Function	extension of axons		0.0523	-1	-1.018	BAX,CLASP2,FN1,GSK3B,NRP1,SMURF1,USP9X	7
Neurological Disease, Organismal Injury and Abnormalities	gliosis		0.0252	-1.028	-0.988	CTSB,GSK3B,ITPR2,LRP5,NLRP3,PSAP,PSMC4,SCARB2,SOD1	9
Embryonic Development, Organismal Development	development of body trunk		0.04	-1.044	-1.098	AKAP5,AKT2,ANXA4,APOA1,BAX,Cdc42,CHD7,DBNL,EIF3M,FBN1,FHL1,FN1,FYN,Gm21596/Hmgb1,GNA11,GRB2,GSK3B,GSN,GSTZ1,HDGF,HECTD1,IGFBP7,INPP5D,LMNB2,MB,MYH6,MYH7,MYL7,NPPA,NRP1,PARP1,Pdlim3,PHGDH,Pln,POR,PRKCSH,PSAP,RAB1A,RAC1,SGCG,SMYD1,SOD1,TNNI1,TNS2,TXN2	45
Nucleic Acid Metabolism	metabolism of nucleic acid component or derivative		4.38e-05	-1.049	-1.084	ACAA2,ACLY,ACOT2,ACOT7,AKAP5,ALDH2,APOA1,ATP1A2,ATP5D,Atp5e,ATP5J2,Atp5k,ATP5L,ATP5O,CRMP1,CYCS,GNAL,GNB1,HMGCL,HSPA1A/HSPA1B,IMPDH1,MYH6,MYH7,NPPA,OGDH,PARP1,PKLR,POR,PTGIS,SNX1,SOD1,USMG5	32
Nucleic Acid Metabolism, Small Molecule Biochemistry	metabolism of nucleotide		0.000613	-1.049	-1.082	ACOT7,AKAP5,ALDH2,APOA1,ATP1A2,ATP5D,Atp5e,ATP5J2,Atp5k,ATP5L,ATP5O,CYCS,GNAL,GNB1,HSPA1A/HSPA1B,IMPDH1,MYH6,MYH7,NPPA,OGDH,PARP1,PKLR,PTGIS,SNX1,SOD1,USMG5	26
Nucleic Acid Metabolism, Small Molecule Biochemistry	synthesis of nucleotide		0.065	-1.049	-1.081	ACOT7,AKAP5,ALDH2,APOA1,ATP5D,CYCS,GNAL,GNB1,IMPDH1,NPPA,PARP1,PKLR,PTGIS,SNX1,SOD1,USMG5	16
Organismal Survival	organismal death		7.85e-05	-1.066	-0.831	ACADVL,ACLY,AHCTF1,AKT2,AMBP,AP2M1,APOA1,ARHGEF12,ATP1A2,ATP1A3,ATP5J2,BAG3,BAX,Cdc42,COL5A2,CTNNA2,CTSB,CUL3,CYCS,DCN,DCTN1,EIF3M,ENDOG,ERC1,FBN1,FGG,FN1,FTH1,FYN,Gm21596/Hmgb1,GNA11,GNAL,GNB1,GRB2,GSK3B,GSN,GSTZ1,H1F0,HADHA,HMGCL,HSPA4L,HSPA5,HSPB6,INPP5D,ITGA5,ITGA7,ITPR2,KRT6B,LAMP2,LCP1,LMNB2,LRP5,Marcks,MB,MYH6,MYH7,MYL7,NLRP3,NPM1,NPPA,NRP1,PALLD,PAM,PARP1,PCYT1A,PHGDH,PICALM,Pln,POR,POT1,…	95
Lipid Metabolism, Small Molecule Biochemistry	conversion of lipid		0.048	-1.067	-1.099	ACLY,AMBP,INPP5D,LCLAT1,NPPA,POR,PTGIS,SOD1,TXN2	9
Cellular Assembly and Organization, Cellular Development, Cellular Growth and Proliferation, Nervous System Development and Function, Tissue Development	growth of neurites		0.0408	-1.073	-1.125	BAX,Cdc42,CDC42BPA,CLASP2,CNPY2,CSRP1,EEA1,FN1,Gm21596/Hmgb1,GSK3B,NRP1,PALLD,PPP5C,PSAP,RAC1,SET,SNX1,SNX3,SOD1,TUBA1A,TXN	21
Cellular Growth and Proliferation	proliferation of cells		0.000145	-1.08	-1.148	ACLY,ACSL5,AFP,AIMP2,AKT2,APOA1,ARCN1,ARHGEF12,ATPIF1,AXIN2,BAX,C14orf169,Cdc42,CDC42BPA,CLASP2,CLYBL,CNPY2,COPE,Cops2,COQ3,CSPG4,CSRP1,CTSB,CUL3,CUL4A,CUL5,DCN,DECR1,EEA1,EEF1A1,EIF4B,EIF5A,ENO1,EPHX2,FBN1,FHL1,FN1,FTH1,FUBP1,Fus,FYN,Gm21596/Hmgb1,GNA11,GNB1,GRB2,GSK3B,GSN,HADHA,HADHB,HDGF,HECTD1,HINT1,HNRNPA0,HNRNPA2B1,HNRNPM,HSPA1A/HSPA1B,HSPA5,HSPB6,IGFBP7,IMPDH1,INPP5D,ITGA5,ITGA7,KLHL3,KRT1…	132
Cellular Movement	cell movement of lung cancer cell lines		0.0404	-1.091	-1.123	AKT2,CRMP1,FN1,HNRNPA2B1,ITGA5,PPID,RAC1,ZYX	8
Cellular Development, Cellular Growth and Proliferation, Connective Tissue Development and Function, Tissue Development	cell proliferation of fibroblasts		0.0223	-1.135	-1.179	ARHGEF12,BAX,Cdc42,CTSB,DCN,FN1,FTH1,GRB2,HDGF,HINT1,IGFBP7,ITGA5,NPM1,PPP5C,RAC1,SEPT6,SOD1,TXN	18
Cell Death and Survival, Skeletal and Muscular Disorders	necrosis of muscle		0.0283	-1.15	-1.125	APOA1,CYCS,EEF1A1,GSK3B,GSN,HADHA,HSPB6,ITGA7,MB,MYH6,NPPA,PARP1,RAC1,SGCB,SGCD,SGCG,ZYX	17
Cell Death and Survival	cell viability of cervical cancer cell lines		0.00927	-1.153	-1.234	AKAP5,AKT2,CDC42BPA,FTH1,HNRNPUL1,PARP1,PFDN6,PPFIA2,PPM1B,PPM1G,PPP2R2A,RAC1,TCP1,USMG5	14
Organismal Development	size of body		0.0239	-1.165	-1.312	AKT2,APOBEC2,BAX,CHD7,CKMT2,COL5A2,DBNL,DCN,FYN,GLG1,GNA11,GNAL,GSTZ1,H1F0,HINT1,IGFBP7,INPP5D,ITPR2,KRT6B,LAMP2,LASP1,Marcks,PACSIN1,PARP1,PICALM,PPP5C,PSAP,RAD23B,SCARB2,SGCB,SGCG,SLC12A7,SNX1,SOD1,SUMO2	35
Cellular Growth and Proliferation, Tissue Development	proliferation of connective tissue cells		0.0426	-1.169	-1.212	AKT2,ARHGEF12,BAX,C14orf169,Cdc42,CTSB,DCN,FN1,FTH1,FYN,GRB2,HDGF,HINT1,HSPA1A/HSPA1B,IGFBP7,ITGA5,LRP5,NPM1,P3H1,PPP5C,RAC1,SEPT6,SOD1,TPM3,TXN	25
Organismal Injury and Abnormalities	Cytosis		0.0677	-1.175	-1.141	APOA1,Cdc42,CTSB,FYN,GSK3B,ITPR2,LRP5,NLRP3,PSAP,PSMC4,RAC1,SCARB2,SOD1,TUBA1A,TUBA4A	15
Protein Synthesis	synthesis of protein		0.0239	-1.178	-1.193	EEF1A1,EIF3G,EIF3M,EIF4A3,EIF4B,EIF5A,ETF1,FN1,Fus,GSN,HSPA1A/HSPA1B,HSPA5,MYBBP1A,NPM1,NPPA,PPM1G,RPL17,RPL23,RPS17,SOD1,UPF1	21
Organismal Development	growth of organism		0.0591	-1.195	-1.249	ACSL5,AKT2,APOA1,ARCN1,BAX,C14orf169,Cdc42,Cops2,COQ3,CTSB,DCTN1,FN1,GSK3B,GSN,HSPA5,ITPR2,KRT6B,LCP1,LMNB2,LRP5,MYOC,PARP1,PCBP2,PCYT1A,PSMC4,RAC1,RAD23B,SNX1,SUMO2,TNS2,TXN,YARS	32
Connective Tissue Disorders, Developmental Disorder, Neurological Disease, Organismal Injury and Abnormalities, Skeletal and Muscular Disorders	exencephaly		0.0178	-1.2	-1.123	HECTD1,Marcks,PALLD,PARP1,PHGDH,POR,SMURF1,SNX1,VPS26A	9
Cell Morphology, Cellular Function and Maintenance	transmembrane potential of mitochondria		0.0624	-1.247	-1.242	ATPIF1,BAX,CYCS,GSN,ITGA5,PARP1,PDK1,PPID,RAC1,SERPINA3,SOD1	11
Lipid Metabolism, Molecular Transport, Small Molecule Biochemistry	flux of lipid		0.0479	-1.25	-1.278	ACSL1,APOA1,APOA4,PCYT1A,PKLR,RAC1,SLC16A1,SNTB1	8
Neurological Disease, Organismal Injury and Abnormalities	astrocytosis		0.00745	-1.254	-1.214	CTSB,GSK3B,ITPR2,NLRP3,PSAP,PSMC4,SCARB2,SOD1	8
Nutritional Disease	weight loss		0.0382	-1.265	-1.214	ALDH2,BAG3,BAX,FN1,FYN,GSTZ1,HSPA1A/HSPA1B,HSPA4L,ITPR2,MYH6,NEFL,PSAP,SOD1	13
Cellular Movement, Reproductive System Development and Function	migration of breast cell lines		0.0384	-1.387	-1.409	AKT2,CDC42BPA,GRB2,PALLD,RAC1,SMURF1	6
Endocrine System Disorders, Hematological Disease, Metabolic Disease	hypoglycemia		0.0705	-1.387	-1.332	ACADVL,AKT2,BAG3,Gm21596/Hmgb1,HADHA,ITPR2,SLC16A1	7
Energy Production, Molecular Transport, Nucleic Acid Metabolism, Small Molecule Biochemistry	concentration of ATP		0.0433	-1.394	-1.418	AKT2,ATPIF1,ENO1,HSD17B10,LRP5,PARP1,PDK1,SLC16A1	8
Cardiovascular Disease, Organismal Injury and Abnormalities	degeneration of heart		0.0299	-1.406	-1.364	ACADVL,GSTZ1,HADHA,SGCD,TXN	5
Skeletal and Muscular Disorders	damage of muscle		0.027	-1.407	-1.366	FHL1,HADHA,ITGA7,SGCB,SGCD,SGCG,TXN	7
Cancer, Hematological Disease, Immunological Disease, Organismal Injury and Abnormalities	lymphocytic cancer		0.0299	-1.408	-1.379	AKT2,ATP1A2,BAX,CAD,CCT6B,CTNNA2,DCN,FN1,FYN,GNB1,GRB2,GSK3B,IMPDH1,MYL7,NPM1,PARP1,POR,POT1,PPID,PSMB2,PSMB5,RPL23,Rpl23a,RPS13,SAE1,SLC16A1,THOP1,TOP2A,TUBA1A,TUBA4A	30
Digestive System Development and Function, Hepatic System Development and Function, Organ Morphology	mass of liver		0.0223	-1.463	-1.466	APOA1,BAG3,DECR1,EIF3M,GSTZ1,PARP1,POR,PSAP,SELENBP1	9
Cellular Development	branching of cells		0.024	-1.625	-1.67	AKAP5,Cdc42,CLASP2,CRMP1,CSRP1,CTNNA2,DCN,FN1,FYN,Gm21596/Hmgb1,GRB2,GSK3B,NEFL,NRP1,PACSIN1,PALLD,PAM,RAC1,SOD1	19
Cellular Development, Cellular Growth and Proliferation	cell proliferation of tumor cell lines		0.0479	-1.75	-1.791	ACLY,ACSL5,AFP,AKT2,ARCN1,BAX,C14orf169,CLYBL,CSPG4,CTSB,CUL4A,CUL5,DCN,EEF1A1,EIF4B,EIF5A,FN1,FTH1,FYN,GRB2,GSK3B,HDGF,HNRNPA2B1,HSPA5,HSPB6,IGFBP7,INPP5D,ITGA5,ITGA7,KLHL3,LCP1,MB,MYBBP1A,NFS1,NPM1,NRP1,PARP1,PCK2,PICALM,POR,PPP5C,PRKCSH,RAC1,RHOC,SAE1,SET,SLC16A1,SND1,SOD1,SRSF1,SUMO2,TCP1,TNS2,TXN,USMG5	55
Protein Synthesis	translation of protein		0.0139	-1.77	-1.757	EEF1A1,EIF3G,EIF3M,EIF4A3,EIF4B,EIF5A,ETF1,FN1,Fus,HSPA1A/HSPA1B,HSPA5,RPL17,RPL23,RPS17,UPF1	15
Cardiovascular Disease, Organismal Injury and Abnormalities	fibrosis of heart		0.024	-1.832	-1.806	ACSL1,APOA1,FN1,GRB2,GSK3B,MYH6,NLRP3,Pln,SGCB,SGCD,SGCG	11
Hereditary Disorder, Organismal Injury and Abnormalities, Skeletal and Muscular Disorders	hereditary myopathy		1.14e-05	-1.947	-1.898	ACADVL,ACLY,BAG3,COL5A2,CYCS,DCTN1,FHL1,FN1,GYG1,HINT1,HNRNPA2B1,HSPA5,ITGA7,LAMP2,MB,MYH6,MYH7,MYL4,MYOZ2,NDUFA2,NDUFS3,NEFL,NPPA,PSMB5,SGCB,SGCD,SGCG,SLC16A1,YARS	29
Developmental Disorder, Hereditary Disorder, Organismal Injury and Abnormalities, Skeletal and Muscular Disorders	dystrophy of muscle		0.0361	-1.947	-1.898	ACLY,COL5A2,CYCS,FHL1,FN1,ITGA7,MB,MYH7,MYL4,SGCB,SGCD,SGCG	12
Protein Synthesis	metabolism of peptide		0.0688	-1.982	-2.02	AS3MT,CDC42BPA,GLO1,GSK3B,GSTZ1,OPLAH,PAM,PDK1,SOD1,THOP1	10
Post-Translational Modification	ubiquitination of protein	Decreased	0.0353	-2.377	-2.405	AIMP2,CUL3,CUL5,FYN,HECTD1,HSPA1A/HSPA1B,HSPA5,KLHL3,NPM1,PSMC4,SAE1,SMURF1,SUMO2,TCEB1,TRIM72,UBE2N	16
Post-Translational Modification	ubiquitination	Decreased	0.0226	-2.554	-2.584	AIMP2,CUL3,CUL5,FYN,HECTD1,HSPA1A/HSPA1B,HSPA5,KLHL3,NPM1,PCBP2,PSMC4,SAE1,SMURF1,SUMO2,TCEB1,TRIM72,UBE2N	17
Neurological Disease, Psychological Disorders	disorder of basal ganglia		2.5e-08			ALDH2,APOA4,ATP1A3,ATP5L,ATP5O,BAX,Cdc42,COPE,CYCS,DBNL,DCTN1,EEF1A1,EPHX2,FGG,FTH1,GNAL,GNB1,GSK3B,HADHB,HINT1,HSPA1A/HSPA1B,HSPA5,ISOC1,LAMP2,LMCD1,MB,MYH7,MYL12A,MYOZ2,NDUFA2,NDUFB6,NDUFS3,NEFL,NPM1,PARP1,PPM1B,PSAT1,RPL15,RPL17,RPL3,RPL31,SCARB2,SEPT6,SERPINA3,SOD1,TPD52L2,TPM3,TUBA1A,TUBA4A,TXN	50
Energy Production, Nucleic Acid Metabolism, Small Molecule Biochemistry	metabolism of ATP		6.48e-07			ATP1A2,ATP5D,Atp5e,ATP5J2,Atp5k,ATP5L,ATP5O,HSPA1A/HSPA1B,MYH6,MYH7	10
Neurological Disease, Skeletal and Muscular Disorders	neuromuscular disease		8.23e-07			ALDH2,APOA4,ATP5L,ATP5O,BAX,Cdc42,COPE,CYCS,DBNL,EEF1A1,EPHX2,FGG,FTH1,GNAL,GNB1,GSK3B,HADHB,HINT1,HSPA1A/HSPA1B,HSPA5,IMPDH1,ISOC1,LAMP2,LMCD1,MB,MYH7,MYL12A,MYOZ2,NDUFA2,NDUFB6,NDUFS3,NEFL,NPM1,PARP1,PPM1B,PSAT1,PSMB5,RPL15,RPL17,RPL3,RPL31,SCARB2,SEPT6,SERPINA3,SOD1,SRSF1,TOP2A,TPD52L2,TPM3,TUBA1A,TXN	51
Hereditary Disorder, Neurological Disease, Organismal Injury and Abnormalities, Psychological Disorders, Skeletal and Muscular Disorders	Huntington's Disease		2.39e-06			ALDH2,APOA4,ATP5L,ATP5O,BAX,Cdc42,CYCS,EPHX2,FGG,GNAL,GNB1,HADHB,HINT1,HSPA1A/HSPA1B,HSPA5,ISOC1,LAMP2,LMCD1,MB,MYH7,MYL12A,MYOZ2,NDUFA2,NDUFB6,NDUFS3,NEFL,NPM1,PARP1,PPM1B,PSAT1,SCARB2,SEPT6,SERPINA3,TPD52L2,TPM3,TUBA1A,TXN	37
Nucleic Acid Metabolism, Small Molecule Biochemistry	metabolism of purine nucleotide		4.38e-05			ACOT7,ATP1A2,ATP5D,Atp5e,ATP5J2,Atp5k,ATP5L,ATP5O,HSPA1A/HSPA1B,MYH6,MYH7,OGDH	12
Skeletal and Muscular System Development and Function	abnormal morphology of muscle		0.000187			ACADVL,APOBEC2,BAX,COL15A1,DCN,FBN1,FN1,HADHA,INPP5D,ITGA7,LMNB2,MB,MYH6,NPPA,Pln,POR,PSAP,SCARB2,SGCB,SGCG,SRL,TRIM72	22
Developmental Disorder, Hereditary Disorder, Metabolic Disease, Organismal Injury and Abnormalities	inborn error of lipid metabolism		0.000231			ACADVL,CPT2,HADHA,HADHB,HSD17B10,OGDH,PSAP	7
Skeletal and Muscular Disorders	caveolinopathy		0.000322			ACADVL,BAG3,CPT2,FHL1,HSPA5,LAMP2,MYH6,MYH7,MYOZ2,NPPA,PSMB5,SCARB2	12
Cellular Assembly and Organization, Cellular Function and Maintenance	organization of filaments		0.000636			AKAP2,Cdc42,COL5A2,DCN,FN1,GSN,INA,KRT6B,KRT71,LCP1,NEFL,P3H1,Pdlim3,RAC1,RHOC,SOD1	16
Developmental Disorder, Hereditary Disorder, Metabolic Disease, Organismal Injury and Abnormalities	fatty acid oxidation disorder		0.00067			ACADVL,CPT2,HADHA,HADHB,HSD17B10,OGDH	6
Metabolic Disease	amyloidosis		0.000765			ACLY,AKAP2,AKAP5,ALDH2,APOA1,APOA4,BAX,CLUH,CTSB,DCN,GSK3B,GSN,GSTO1,HMGCL,HNRNPA2B1,HSPA1A/HSPA1B,HSPA5,MT-CO2,NEFL,NFS1,PDK1,PICALM,PSAP,PSMB2,PSMB5,SELENBP1,SERPINA3,SET,SOD1,TAGLN,TXN	31
Energy Production, Lipid Metabolism, Small Molecule Biochemistry	beta-oxidation of fatty acid		0.00104			ACAA2,ACADVL,ACSL5,AKT2,CPT2,DECR1,ECI1,HADHA,HADHB	9
Dermatological Diseases and Conditions, Immunological Disease, Inflammatory Disease	lichen planus		0.00122			BAX,EEF1A1,EIF5A,ENO1,FTH1,GSN,KRT16,LCP1,NDUFA3,RPS17	10
Hereditary Disorder, Organismal Injury and Abnormalities	autosomal dominant disease		0.00125			ACLY,AFP,AKT2,APOA1,ATP1A2,ATP1A3,BAG3,COL5A2,CYCS,DCTN1,DPP6,EPHX2,FBN1,FN1,FTH1,GNA11,GNAL,GNB1,HNRNPA2B1,IMPDH1,KIF5C,KLHL3,KRT16,LRP5,MYH7,NEFL,NLRP3,PKLR,RPL15,SDHC,SERPINA3,SLC16A1,SOD1,TPM3	34
Neurological Disease, Psychological Disorders	tauopathy		0.00146			ACLY,AKAP2,AKAP5,ALDH2,APOA1,APOA4,BAX,CLUH,CTSB,DCN,GSK3B,GSTO1,HMGCL,HNRNPA2B1,HSPA1A/HSPA1B,HSPA5,MT-CO2,NEFL,NFS1,PDK1,PICALM,PSAP,SELENBP1,SERPINA3,SET,SOD1,TAGLN,TUBA1A,TUBA4A,TXN	30
Cancer, Organismal Injury and Abnormalities, Respiratory Disease	metastatic non-small-cell lung cancer		0.00166			EEF1A1,FGG,FN1,MYL12A,RHOC,RPS11,TOP2A,TUBA1A,TUBA4A	9
Cell Morphology	size of cells		0.00166			AKAP5,AKT2,APOBEC2,BAX,Cdc42,CLASP2,CUL3,FN1,FYN,INPP5D,ITGA7,MYH6,NEFL,NPM1,NPPA,PACSIN1,PARP1,Pln,RAC1,SCARB2,SGCG,SLC12A7,SOD1,TPM3,TXN2	25
Cancer, Organismal Injury and Abnormalities, Respiratory Disease	stage 1 metastatic non-small-cell lung carcinoma		0.00166			EEF1A1,FGG,FN1,MYL12A,RHOC,RPS11	6
Cardiovascular Disease, Organismal Injury and Abnormalities, Skeletal and Muscular Disorders	hypertrophic cardiomyopathy		0.00193			ACADVL,BAG3,CPT2,FHL1,LAMP2,MYH6,MYH7,MYOZ2,NPPA,SCARB2	10
Organ Morphology, Skeletal and Muscular System Development and Function	abnormal morphology of skeletal muscle		0.00209			ACADVL,APOBEC2,BAX,FBN1,HADHA,ITGA7,LMNB2,MB,SGCB,SGCG,TRIM72	11
Post-Translational Modification	conformational modification of protein		0.00311			GSN,HSPA1A/HSPA1B,HSPA2,HSPA4L,HSPA5,P3H1,TCP1,TXN,UGGT1	9
Metabolic Disease	disorder of lipid metabolism		0.00339			ACADVL,AKT2,APOA1,CPT2,EPHX2,HADHA,HADHB,HSD17B10,LMNB2,OGDH,PCYT1A,PSAP,SOD1,TRIM72	14
Metabolic Disease, Neurological Disease, Psychological Disorders	Alzheimer's disease		0.00342			ACLY,AKAP2,AKAP5,ALDH2,APOA1,APOA4,BAX,CLUH,CTSB,DCN,GSK3B,GSTO1,HMGCL,HNRNPA2B1,HSPA1A/HSPA1B,HSPA5,MT-CO2,NEFL,NFS1,PDK1,PICALM,PSAP,SELENBP1,SERPINA3,SET,SOD1,TAGLN,TXN	28
Cell Morphology, Skeletal and Muscular System Development and Function	cell spreading of smooth muscle cells		0.00355			FBN1,FN1,RAC1,SERPINA3	4
Cancer, Organismal Injury and Abnormalities, Reproductive System Disease	breast or ovarian cancer		0.00426			ACADVL,AKAP2,AKT2,ALDH2,APOA1,ARHGEF12,ATP5J2,AXIN2,BAX,BCKDHA,CAD,Cdc42,CDC42BPA,CLUH,CNPY2,COL15A1,COX6B1,CRMP1,CSPG4,CUL4A,Cyb5r3,CYCS,DCN,DDX39A,DPP6,DSCC1,DYNLRB1,EIF3G,EIF4B,ENO1,EPHX2,ESYT1,Ewsr1,FBN1,FN1,FTH1,FUBP1,FYN,GLO1,GSK3B,GSN,GSTO1,GYG1,HECTD1,HNRNPA2B1,HNRNPM,HNRNPUL1,HSPA2,HSPB7,IGFBP7,INPP5D,IQSEC2,KRT13,KRT6B,KRT71,LASP1,LCLAT1,LRP5,LRRC42,MAP1A,MYBBP1A,MYH6,NLRP3,NRP1,OGDH,PA…	104
Organ Morphology, Organismal Development, Skeletal and Muscular System Development and Function	abnormal morphology of soleus muscle		0.00429			APOBEC2,ITGA7,MB	3
Cancer, Organismal Injury and Abnormalities	stage 4 solid tumor		0.00436			APOA1,EEF1A1,FGG,FN1,MYL12A,PARP1,POR,RHOC,RNH1,RPS11,SLC12A7,TOP2A,TUBA1A,TUBA4A	14
Cell-To-Cell Signaling and Interaction, Cellular Assembly and Organization, Cellular Function and Maintenance	formation of focal complexes		0.0044			CDC42BPA,FN1,GRB2,RAC1	4
Metabolic Disease	systemic amyloidosis		0.0044			APOA1,GSN,PSMB2,PSMB5	4
Cardiovascular Disease, Hereditary Disorder, Organismal Injury and Abnormalities, Skeletal and Muscular Disorders	familial cardiomyopathy		0.00445			ACADVL,BAG3,LAMP2,MYH6,MYH7,MYOZ2,NPPA,SGCD	8
Cancer, Organismal Injury and Abnormalities, Reproductive System Disease	breast cancer		0.00511			ACADVL,AKAP2,AKT2,ALDH2,APOA1,ATP5J2,AXIN2,BAX,BCKDHA,CAD,Cdc42,CDC42BPA,CNPY2,COX6B1,CRMP1,CSPG4,CUL4A,Cyb5r3,CYCS,DCN,DSCC1,EIF3G,EIF4B,ENO1,EPHX2,ESYT1,Ewsr1,FBN1,FN1,FTH1,FYN,GLO1,GSN,GSTO1,HNRNPM,HNRNPUL1,HSPB7,IGFBP7,INPP5D,IQSEC2,KRT13,KRT6B,KRT71,MAP1A,MYBBP1A,MYH6,OGDH,PALLD,PARP1,PCBP2,Pdlim3,PFDN6,POR,PSMC4,RHOC,SLC16A1,SOD1,SRL,TAGLN,TCEB1,TCP1,TM9SF2,TOP2A,TUBA1A,TUBA4A,UCHL5,USP10,U…	73
Cancer, Organismal Injury and Abnormalities, Reproductive System Disease	mammary tumor		0.00609			ACADVL,AKAP2,AKT2,ALDH2,APOA1,ATP5J2,AXIN2,BAX,BCKDHA,CAD,Cdc42,CDC42BPA,CNPY2,COX6B1,CRMP1,CSPG4,CUL4A,Cyb5r3,CYCS,DCN,DECR1,DSCC1,EIF3G,EIF4B,ENO1,EPHX2,ESYT1,Ewsr1,FBN1,FN1,FTH1,FYN,GLO1,GSK3B,GSN,GSTO1,HNRNPM,HNRNPUL1,HSPA5,HSPB7,IGFBP7,INPP5D,IQSEC2,KRT13,KRT6B,KRT71,MAP1A,MYBBP1A,MYH6,OGDH,PALLD,PARP1,PCBP2,Pdlim3,PFDN6,POR,PSMC4,RHOC,SLC16A1,SOD1,SRL,TAGLN,TCEB1,TCP1,TM9SF2,TOP2A,TUBA1A,TU…	76
Cardiovascular Disease, Organismal Injury and Abnormalities	vasospasm of coronary artery		0.00689			SGCD,SGCG,SOD1	3
Cell Morphology	morphology of cells		0.00689			ACADVL,AKAP5,AKT2,AMBP,AP2M1,APOBEC2,ARHGEF12,BAX,Cdc42,CLASP2,COL15A1,COL5A2,CRMP1,CTNNA2,CTSB,CUL3,CUL4A,DCN,DEK,FN1,FYN,GNA11,GSK3B,GSTZ1,HADHA,HMGCL,HNRNPA2B1,HSPA1A/HSPA1B,IGFBP7,IMPDH1,INPP5D,ITGA7,ITPR2,KRT16,KRT6B,LAMP2,LCP1,LRP5,MB,MYH6,MYH7,NEFL,NFS1,NLRP3,NPM1,NPPA,PACSIN1,PALLD,PAM,PARP1,Pln,PPP5C,PSAP,RAB8B,RAC1,RAD23B,RHOC,SCARB2,SERPINA3,SGCB,SGCG,SLC12A7,SNX3,SOD1,SRL,SRSF1,TEX14,…	73
Cellular Assembly and Organization, Cellular Function and Maintenance	organization of intermediate filaments		0.00704			INA,KRT6B,KRT71,NEFL,SOD1	5
Cancer, Organismal Injury and Abnormalities	metastatic carcinoma		0.00706			EEF1A1,FGG,FN1,MYL12A,PARP1,POR,RHOC,RPS11,SLC12A7,TOP2A,TUBA1A,TUBA4A	12
Hereditary Disorder, Organismal Injury and Abnormalities, Skeletal and Muscular Disorders	autosomal recessive myopathy		0.00753			FN1,GYG1,HINT1,HSPA5,MYH7,PSMB5,SGCB,SGCD,SGCG	9
Cardiovascular Disease, Developmental Disorder, Hematological Disease, Hereditary Disorder, Organismal Injury and Abnormalities	Diamond-Blackfan anemia		0.00845			RPL15,RPS10,RPS17,RPS28	4
Cell Morphology, Organ Morphology, Skeletal and Muscular System Development and Function, Tissue Morphology	size of muscle cells		0.00885			AKAP5,AKT2,APOBEC2,FN1,ITGA7,MYH6,Pln,SCARB2,SGCG,TXN2	10
Post-Translational Modification, Protein Folding	folding of protein		0.00937			HSPA1A/HSPA1B,HSPA2,HSPA4L,HSPA5,P3H1,TCP1,TXN,UGGT1	8
Organismal Injury and Abnormalities, Skeletal and Muscular Disorders	calcification of muscle		0.00971			MYH6,SGCB,SGCD	3
Neurological Disease, Organismal Injury and Abnormalities	reactive astrogliosis		0.00971			CTSB,ITPR2,SOD1	3
Cancer, Connective Tissue Disorders, Organismal Injury and Abnormalities	localized Ewing's sarcoma		0.00971			POR,TOP2A,TUBA1A,TUBA4A	4
Neurological Disease	sporadic amyotrophic lateral sclerosis		0.00971			DCTN1,INA,NEFL,SOD1	4
Protein Synthesis	polymerization of protein		0.0109			AKAP2,APOA1BP,BAX,DECR1,EEF1A1,FGG,GRB2,GSN,HMGCL,HSD17B10,NEFL,NLRP3,NPM1,PAM,Pln,PPP5C,PRKCSH,RAC1,TRIM72,UQCRHL	20
Cellular Assembly and Organization	organization of cellular membrane		0.0115			BAX,Cdc42,LRRC16A,PALLD,RAB8B,RAC1,RHOC,SGCB,SGCD,SGCG	10
Cell Death and Survival	loss of cerebellar cortex cells		0.0115			CTSB,MAP1A,POT1,PSAP	4
Cancer, Organismal Injury and Abnormalities, Reproductive System Disease	recurrent hormone receptor negative breast cancer		0.0115			POR,TOP2A,TUBA1A,TUBA4A	4
Cellular Compromise, Cellular Function and Maintenance	endoplasmic reticulum stress response		0.0136			BAX,CTSB,EPHX2,GSK3B,HSPA1A/HSPA1B,HSPA2,HSPA4L,HSPA5,HSPB7,SOD1	10
Cell Death and Survival	delay in cell death of fibroblast cell lines		0.0136			FN1,GSN,PARP1	3
Cancer, Hematological Disease, Immunological Disease, Organismal Injury and Abnormalities	type M6 acute myeloid leukemia		0.0136			INPP5D,POR,TOP2A	3
Developmental Disorder, Hereditary Disorder, Organismal Injury and Abnormalities	Neu-Laxova syndrome		0.0139			PHGDH,PSAT1	2
Hereditary Disorder, Neurological Disease, Organismal Injury and Abnormalities	alternating hemiplegia of childhood		0.0139			ATP1A2,ATP1A3	2
Cell Cycle	arrest in cell division of tumor cell lines		0.0139			FUBP1,NEFL	2
Organismal Injury and Abnormalities, Skeletal and Muscular Disorders, Tissue Development	calcification of myocardium		0.0139			MYH6,SGCD	2
Cell Morphology	cell spreading of keratinocyte cancer cell lines		0.0139			FN1,GNA11	2
Developmental Disorder, Hereditary Disorder, Organismal Injury and Abnormalities, Skeletal and Muscular Disorders	dystrophy of skeletal muscle		0.0139			SGCB,SGCD	2
Cancer, Organismal Injury and Abnormalities, Reproductive System Disease	extragonadal germ cell tumor		0.0139			AFP,TOP2A	2
Cell Death and Survival	fragmentation of megakaryocytes		0.0139			Cdc42,RAC1	2
Cell Morphology, Cellular Assembly and Organization	integrity of sarcolemma		0.0139			SGCB,SGCD	2
Developmental Disorder, Hereditary Disorder, Metabolic Disease, Organismal Injury and Abnormalities	mitochondrial trifunctional protein deficiency		0.0139			HADHA,HADHB	2
Energy Production, Lipid Metabolism, Small Molecule Biochemistry	oxidation of phospholipid		0.0139			APOA1,CYCS	2
Cellular Function and Maintenance, Tissue Development	function of connective tissue cells		0.0139			GLG1,GSK3B,GSN,INPP5D,LRP5,PARP1,SMURF1,TAGLN,TXN	9
Cancer, Hematological Disease, Immunological Disease, Organismal Injury and Abnormalities	Waldenstrom's macroglobulinemia		0.0144			AKAP5,ANXA4,FN1,FUBP1,GSN,PARP1,PSMB2,PSMB5,RAC1,SNX1,STRN,TCEB1	12
Neurological Disease	progressive motor neuropathy		0.015			BAX,COPE,DBNL,DCTN1,DPP6,EEF1A1,FTH1,GSK3B,GSN,HSPA5,IMPDH1,INA,ITPR2,NEFL,PSAP,RPL15,RPL17,RPL3,RPL31,SCARB2,SERPINA3,SOD1,TOP2A,TUBA1A,TUBA4A	25
Cardiovascular Disease, Hereditary Disorder, Organismal Injury and Abnormalities, Skeletal and Muscular Disorders	familial hypertrophic cardiomyopathy		0.0161			ACADVL,BAG3,LAMP2,MYH6,MYH7,MYOZ2	6
Cancer, Organismal Injury and Abnormalities	peritoneal tumor		0.0161			BAX,PARP1,POR,TOP2A,TUBA1A,TUBA4A	6
Cellular Function and Maintenance	migration of Nucleus		0.0162			Cdc42,CDC42BPA,NUDC	3
Cardiovascular System Development and Function, Tissue Morphology	relaxation of pulmonary artery		0.0162			APOA1,FN1,NPPA	3
Organ Morphology, Respiratory System Development and Function, Skeletal and Muscular System Development and Function	abnormal morphology of diaphragm		0.0163			FBN1,HADHA,ITGA7,LMNB2,SGCG	5
Lipid Metabolism, Nucleic Acid Metabolism, Small Molecule Biochemistry	metabolism of acyl-coenzyme A		0.0163			ACAA2,ACLY,ACOT2,HMGCL,OGDH	5
Hematological Disease, Infectious Diseases	infection by Zaire ebolavirus		0.0163			CD93,CTSB,HSPA5,RPL3	4
Developmental Disorder, Skeletal and Muscular Disorders	congenital myopathy		0.0171			APOBEC2,FHL1,ITGA7,MYH7,SGCB,SGCD,SGCG,TPM3,TRIM72	9
Cancer, Cardiovascular Disease, Organismal Injury and Abnormalities	AIDS related Kaposi sarcoma		0.0186			POR,TOP2A,TUBA1A,TUBA4A	4
Cardiovascular Disease, Hereditary Disorder, Organismal Injury and Abnormalities	familial cardiovascular disease		0.0195			ACADVL,APOA1,BAG3,COL5A2,EPHX2,FBN1,FHL1,LAMP2,MYH6,MYH7,MYOZ2,NPPA,NRP1,SGCD	14
Cellular Assembly and Organization, Cellular Function and Maintenance	organization of actin filaments		0.0202			AKAP2,Cdc42,FN1,GSN,LCP1,Pdlim3,RAC1,RHOC	8
Cellular Assembly and Organization	binding of ribosome		0.0202			EEF1A1,EIF4B,HSPA5	3
Neurological Disease, Organismal Injury and Abnormalities	gliosis of spinal cord		0.0202			NLRP3,PSMC4,SOD1	3
Cellular Assembly and Organization, Cellular Function and Maintenance, Nervous System Development and Function, Tissue Development	organization of neurofilaments		0.0202			INA,NEFL,SOD1	3
Cellular Assembly and Organization, Cellular Function and Maintenance	remodeling of actin		0.0202			FN1,NRP1,RAC1	3
Neurological Disease, Organismal Injury and Abnormalities	brain atrophy		0.0202			CTSB,HNRNPA2B1,LMNB2,NEFL,SERPINA3,SOD1	6
Cellular Assembly and Organization, Cellular Function and Maintenance	formation of actin cytoskeleton		0.0208			AKAP2,FN1,PAM,SYNPO2	4
Molecular Transport, Protein Trafficking	transport of protein		0.0217			AP2A1,AP2M1,ARCN1,CCT6B,DCTN1,EIF5A,GSK3B,NPM1,PICALM,RAB1A,RANGAP1,SMURF1,SNX1,SNX3,SOD1,YWHAH	16
Cancer, Organismal Injury and Abnormalities	breast or colorectal cancer		0.0221			ACADVL,ACLY,ACOT2,ACOT7,ACSL5,AFP,AHCTF1,AKAP2,AKT2,ALDH2,ANXA4,AP2A1,APOA1,APOA4,APOBEC2,ATP1A3,ATP5J2,AXIN2,BAX,BCKDHA,BTF3L4,CAD,CCDC136,CCDC178,CCT6B,CD93,Cdc42,CDC42BPA,CGNL1,CHD7,CLASP2,CLUH,CNPY2,COPA,COX6B1,CRMP1,CSPG4,CTSB,CUL4A,CUL5,Cyb5r3,CYCS,DCN,DCTN1,DDX39A,DPP6,DSCC1,EIF3G,EIF4B,ENO1,EPHX2,ESYT1,Ewsr1,FBN1,FGG,FKBP10,FN1,FTH1,FUBP1,FYN,GLG1,GLO1,GNA11,GNAL,GNB1,GPC6,GSN,GSTO1,HDGF,…	149
Cancer, Organismal Injury and Abnormalities	advanced stage carcinoma		0.0226			COL15A1,EEF1A1,FGG,FN1,MYL12A,PARP1,POR,RHOC,RPS11,SLC12A7,TOP2A,TUBA1A,TUBA4A	13
Molecular Transport	nuclear export		0.0226			DDX39A,EIF5A,GSK3B,HNRNPA2B1,NPM1,SMURF1,UPF1	7
Carbohydrate Metabolism, Lipid Metabolism, Small Molecule Biochemistry	binding of phosphatidic acid		0.0226			AP2M1,FN1,PACSIN1,PSAP	4
Neurological Disease, Psychological Disorders, Skeletal and Muscular Disorders	Parkinson's disease		0.0226			BAX,COPE,DBNL,EEF1A1,FTH1,GSK3B,RPL15,RPL17,RPL3,RPL31,SCARB2,SERPINA3,SOD1,TUBA1A	14
Cardiovascular Disease, Developmental Disorder, Hematological Disease, Organismal Injury and Abnormalities	congenital aplastic anemia		0.0231			RPL15,RPS10,RPS17,RPS28,SOD1	5
Cell Morphology	cell spreading of dermal cells		0.0233			FBN1,ITGA5,RAC1	3
Cell Morphology, Embryonic Development, Hair and Skin Development and Function, Organ Development, Organismal Development, Tissue Development	keratinization of epidermis		0.0233			Cdc42,KRT16,KRT6B	3
Cancer, Endocrine System Disorders, Organismal Injury and Abnormalities, Reproductive System Disease	metastatic ovarian cancer		0.0233			DYNLRB1,PARP1,SLC12A7	3
Protein Synthesis	quantity of creatine kinase in blood		0.0233			ITGA7,SGCD,SGCG	3
Cellular Function and Maintenance, Nervous System Development and Function	retrograde axonal transport		0.0233			DYNC1LI2,NEFL,SOD1	3
Cancer, Hematological Disease, Immunological Disease, Organismal Injury and Abnormalities	Hodgkin's disease		0.0239			BAX,IMPDH1,POR,TOP2A,TUBA1A,TUBA4A	6
Cellular Assembly and Organization, Cellular Function and Maintenance, Nervous System Development and Function, Tissue Morphology	quantity of axons		0.024			BAX,FYN,GSK3B,NEFL,SOD1	5
Cellular Function and Maintenance	movement of organelle		0.024			Cdc42,CDC42BPA,GSK3B,MYH6,NEFL,NUDC,SOD1	7
Cardiovascular System Development and Function	morphology of cardiovascular system		0.024			ACADVL,AKAP5,ARHGEF12,Cdc42,CKMT2,COL15A1,FBN1,FN1,HADHA,HMGCL,IGFBP7,ITGA5,LASP1,MB,MYH6,NPPA,NRP1,PAM,Pln,POR,PSAP,PTGIS,RAC1,SGCB,SGCD,SGCG,SMYD1	27
Cancer, Cardiovascular Disease, Organismal Injury and Abnormalities	advanced AIDS related Kaposi sarcoma		0.024			POR,TOP2A	2
Cell Cycle	arrest in G1 phase of vascular endothelial cells		0.024			BAG3,FN1	2
Cellular Development, Connective Tissue Development and Function	arrest in differentiation of fibroblast cell lines		0.024			FN1,ITGA5	2
Post-Translational Modification	conformational modification of actin		0.024			GSN,TCP1	2
Cellular Development, Tissue Development	differentiation of Paneth cells		0.024			RAC1,USP28	2
Endocrine System Disorders, Gastrointestinal Disease, Hereditary Disorder, Metabolic Disease, Organismal Injury and Abnormalities	maturity-onset diabetes of the young type I		0.024			APOA1,NLRP3	2
Cancer, Organismal Injury and Abnormalities	metastasis of bone cancer cell lines		0.024			SND1,UBE2N	2
Cell Death and Survival	onset of cell death of neurons		0.024			NEFL,SOD1	2
Cellular Compromise	oxidative stress response of neurons		0.024			HSD17B10,SOD1	2
Cell Morphology, Connective Tissue Development and Function	shape change of dermal fibroblasts		0.024			FBN1,GSN	2
Cancer, Endocrine System Disorders, Organismal Injury and Abnormalities, Respiratory Disease	small cell bronchogenic carcinoma		0.024			POR,TOP2A	2
Hematological Disease, Hereditary Disorder, Organismal Injury and Abnormalities	constitutional bone marrow failure syndrome		0.0245			RPL15,RPS10,RPS17,RPS28,SOD1	5
Lipid Metabolism, Molecular Transport, Small Molecule Biochemistry	concentration of 6-keto-prostaglandin F1 alpha		0.0263			EPHX2,HINT1,PTGIS	3
Cardiovascular Disease, Developmental Disorder, Hematological Disease	congenital anemia		0.0266			PKLR,RPL15,RPS10,RPS17,RPS28,SOD1	6
Cancer, Organismal Injury and Abnormalities, Reproductive System Disease	metastatic hormone receptor negative breast cancer		0.0283			POR,TOP2A,TUBA1A,TUBA4A	4
Cancer, Organismal Injury and Abnormalities	primary peritoneal cancer		0.0299			PARP1,POR,TOP2A,TUBA1A,TUBA4A	5
Molecular Transport	transport of H+		0.0299			ATP1A2,ATP1A3,ATP5D,Atp5e,ATP5L	5
Cell Morphology, Nervous System Development and Function, Tissue Morphology	size of neurons		0.03			AKAP5,BAX,Cdc42,CLASP2,NEFL,PACSIN1,SOD1	7
Connective Tissue Disorders, Developmental Disorder, Hereditary Disorder, Organismal Injury and Abnormalities	Marfan's syndrome		0.0302			APOA1,COL5A2,FBN1,TAGLN	4
Cancer, Organismal Injury and Abnormalities, Reproductive System Disease	high risk endometrial carcinoma		0.0302			POR,TOP2A,TUBA1A,TUBA4A	4
Lipid Metabolism, Small Molecule Biochemistry	metabolism of long chain fatty acid		0.0302			ACOT2,ACSL1,ACSL5,PAM	4
Cell Morphology, Cellular Function and Maintenance, Nervous System Development and Function, Tissue Morphology	length of axons		0.0302			CLASP2,DBNL,RAC1	3
Cardiovascular Disease, Hematological Disease, Organismal Injury and Abnormalities	aplastic anemia		0.0319			ALDH2,RPL15,RPS10,RPS17,RPS28,SOD1	6
Cancer, Endocrine System Disorders, Organismal Injury and Abnormalities	anaplastic thyroid carcinoma		0.0334			POR,TOP2A,TUBA1A,TUBA4A	4
Cancer, Organismal Injury and Abnormalities, Reproductive System Disease	fallopian tube cancer		0.0339			PARP1,POR,TOP2A,TUBA1A,TUBA4A	5
Dermatological Diseases and Conditions	chronic psoriasis		0.0342			CTSB,DDX39A,EIF4A3,EIF5A,ETF1,KRT16,POR,TAGLN,UBE2N	9
Dermatological Diseases and Conditions, Inflammatory Disease, Inflammatory Response	Dermatitis		0.0349			ACADVL,ARCN1,EEF1A1,ENO1,FYN,Gm21596/Hmgb1,GSN,GSTO1,KRT16,NLRP3,PHGDH,POR,PSAP,PSMB2,PSMB5,TOP2A,TPM3,TUBA1A,TUBA4A,ZYX	20
Organ Morphology	morphology of skin		0.0349			AKT2,APOA1,BAX,COL5A2,CTSB,DBNL,DCN,FYN,KRT16,KRT6B,LAMP2,PHGDH,PSAP,RAD23B	14
Cancer, Cardiovascular Disease, Organismal Injury and Abnormalities	angiosarcoma		0.0353			BAX,DCN,POR,TOP2A,TUBA1A,TUBA4A	6
Psychological Disorders	schizophrenia spectrum disorder		0.0354			ACOT7,APOA1,APOA4,ATP1A2,ATP1A3,CAD,CSRP1,CTNNA2,CTSB,GLO1,GSK3B,GSN,HSPA2,MT-CO2,NEFL,PFDN6,PTGIS,RPL10,RPL3,SND1,THOP1	21
Cellular Movement	chemotaxis of macrophage cancer cell lines		0.0354			FBN1,GNB1,GRB2	3
Molecular Transport, RNA Trafficking	export of mRNA		0.0359			DDX39A,EIF5A,HNRNPA2B1,SRSF7,UPF1	5
Cancer, Organismal Injury and Abnormalities, Reproductive System Disease	recurrent endometrial carcinoma		0.0361			POR,TOP2A,TUBA1A,TUBA4A	4
Cancer, Dermatological Diseases and Conditions, Hematological Disease, Immunological Disease, Inflammatory Disease, Inflammatory Response, Organismal Injury and Abnormalities	mycosis fungoides		0.0362			POR,PSMB2,PSMB5,TOP2A,TUBA1A,TUBA4A	6
Developmental Disorder, Hereditary Disorder, Metabolic Disease, Organismal Injury and Abnormalities	acyl-coa dehydrogenase deficiency		0.0362			ACADVL,HSD17B10	2
Hereditary Disorder, Neurological Disease, Organismal Injury and Abnormalities	amyotrophic lateral sclerosis 1		0.0362			DCTN1,SOD1	2
Cardiovascular Disease, Metabolic Disease, Organismal Injury and Abnormalities, Skeletal and Muscular Disorders	cardiac amyloidosis		0.0362			APOA1,GSN	2
Cardiovascular System Development and Function	development of vascular plexus		0.0362			Cdc42,NRP1	2
Cellular Development, Connective Tissue Development and Function, Tissue Development	differentiation of adipose stromal cells		0.0362			GSK3B,PARP1	2
Cellular Assembly and Organization, Cellular Compromise, Nervous System Development and Function	formation of intermediate filament inclusions		0.0362			NEFL,SOD1	2
Cardiovascular Disease, Organismal Injury and Abnormalities	mild to moderate stage heart failure		0.0362			ATP1A2,ATP1A3	2
Drug Metabolism, Protein Synthesis	modification of glutathione		0.0362			GLO1,SOD1	2
Free Radical Scavenging	modification of superoxide		0.0362			CYCS,SOD1	2
Post-Translational Modification	myristoylation of protein		0.0362			NMT1,PPM1B	2
Cardiovascular Disease, Cell Death and Survival, Organismal Injury and Abnormalities, Skeletal and Muscular Disorders	necrosis of myocardium		0.0362			MYH6,SGCD	2
Dermatological Diseases and Conditions, Developmental Disorder, Hereditary Disorder, Organismal Injury and Abnormalities, Skeletal and Muscular Disorders	pachyonychia congenita		0.0362			KRT16,KRT6B	2
Cellular Assembly and Organization	sliding of actin filaments		0.0362			MYH6,MYH7	2
Cellular Development, Hematological System Development and Function, Hematopoiesis, Tissue Development	differentiation of bone marrow-derived macrophages		0.0376			AKT2,GSK3B,NRP1,SOD1	4
Cancer, Gastrointestinal Disease, Organismal Injury and Abnormalities	esophagogastric junction cancer		0.0376			PARP1,TOP2A,TUBA1A,TUBA4A	4
Cancer, Organismal Injury and Abnormalities, Reproductive System Disease	metastatic endometrial carcinoma		0.0376			POR,TOP2A,TUBA1A,TUBA4A	4
Cancer, Gastrointestinal Disease, Organismal Injury and Abnormalities, Respiratory Disease	metastatic nasopharyngeal cancer		0.0376			POR,TOP2A,TUBA1A,TUBA4A	4
Cancer, Gastrointestinal Disease, Organismal Injury and Abnormalities, Respiratory Disease	recurrent nasopharyngeal cancer		0.0376			POR,TOP2A,TUBA1A,TUBA4A	4
Cancer, Organismal Injury and Abnormalities	recurrent pelvic tumor		0.0384			PARP1,POR,TOP2A,TUBA1A,TUBA4A	5
Neurological Disease	amyotrophic lateral sclerosis		0.0384			BAX,DCTN1,DPP6,EEF1A1,GSN,INA,ITPR2,NEFL,PSAP,SOD1,TUBA1A,TUBA4A	12
Cell-To-Cell Signaling and Interaction	adhesion of squamous cell carcinoma cell lines		0.0384			CTSB,ITGA5,ZYX	3
Cell Cycle	arrest in cell cycle progression of cervical cancer cell lines		0.0384			NPM1,SND1,TCP1	3
Cardiovascular System Development and Function, Embryonic Development, Organ Development, Organismal Development, Tissue Development	development of adult heart		0.0384			CHD7,MYH6,MYH7	3
Cardiovascular Disease, Organismal Injury and Abnormalities	formation of plaque		0.0384			KRT6B,MYH6,SERPINA3	3
Cellular Assembly and Organization	organization of membrane ruffles		0.0384			LRRC16A,PALLD,RAC1	3
Cancer, Neurological Disease, Organismal Injury and Abnormalities	central nervous system cancer		0.0404			AKT2,AXIN2,BAX,CD93,CHD7,CSPG4,FN1,GNA11,GSK3B,HNRNPA2B1,HSPA2,HSPA5,NPM1,NRP1,PALLD,PARP1,POT1,RAB1A,RAC1,TOP2A,USP9X	21
Molecular Transport	nuclear export of molecule		0.0421			DDX39A,EIF5A,GSK3B,HNRNPA2B1,SMURF1,UPF1	6
Cell Morphology, Cellular Assembly and Organization, Cellular Development, Cellular Function and Maintenance, Cellular Growth and Proliferation, Nervous System Development and Function, Tissue Development	morphogenesis of dendrites		0.0438			AKAP5,CTNNA2,FYN,GSK3B,PICALM,RAC1,YWHAH	7
Cardiovascular System Development and Function	abnormal morphology of vascular plexus		0.0445			ARHGEF12,FN1,NRP1	3
Cellular Assembly and Organization	generation of actin filaments		0.0445			FN1,MYOC,RAC1	3
Cell Death and Survival, Nervous System Development and Function, Tissue Morphology	loss of Purkinje cells		0.0445			CTSB,MAP1A,PSAP	3
Cancer, Hematological Disease, Immunological Disease, Organismal Injury and Abnormalities	acute leukemia		0.0454			AHCTF1,AKAP2,ARHGEF12,BAG3,BAX,COL5A2,COQ3,CPT2,CTNNA2,CYCS,EEF1A1,EPHX2,FGG,FYN,GPC6,HADHB,HECTD1,HSPA5,IMPDH1,INPP5D,LRRC16A,MAP1A,MT-CO2,MYBBP1A,MYH6,MYH7,MYL7,NLRP3,NPM1,PARP1,PICALM,POR,POT1,PPID,PTGIS,RAC1,RBMX,RPL10,RPL3,RPS11,RPS13,RPS23,SERPINA3,SLC12A7,TAGLN,TEX14,THRAP3,TNKS1BP1,TOP2A,TUBA1A,TUBA4A,USP10,USP9X	53
Hereditary Disorder, Organismal Injury and Abnormalities	autosomal recessive disease		0.0465			APOA1,BAX,EIF4A3,FBN1,FKBP10,FN1,GPC6,GYG1,HADHA,HINT1,HMGCL,HSPA5,IMPDH1,KLHL3,LRP5,MYH7,MYOC,OGDH,OPLAH,P3H1,PCYT1A,PHGDH,PMPCA,POR,PSAP,PSAT1,PSMB2,PSMB5,QDPR,SCARB2,SGCB,SGCD,SGCG,SLC16A1,SOD1,TOP2A	36
Cancer, Organismal Injury and Abnormalities, Renal and Urological Disease	metastatic bladder cancer		0.0479			POR,TOP2A,TUBA1A,TUBA4A	4
Cardiovascular Disease, Organismal Injury and Abnormalities, Skeletal and Muscular Disorders	primary dilated cardiomyopthy		0.0479			BAG3,LAMP2,MYH6,MYH7	4
Cardiovascular System Development and Function, Lymphoid Tissue Structure and Development	morphology of vessel component		0.048			FBN1,FN1,NPPA,PTGIS,SGCB	5
Cancer, Organismal Injury and Abnormalities, Reproductive System Disease	metastatic breast or ovarian malignant neoplasm		0.048			DYNLRB1,PARP1,POR,SLC12A7,TOP2A,TUBA1A,TUBA4A	7
Inflammatory Disease	chronic inflammatory disorder		0.048			ACLY,ACSL1,ANXA4,APOA1,ARCN1,CDC42BPA,CTSB,DEK,DPP6,ENO1,EPHX2,FN1,FTH1,FUBP1,GSN,HSPA1A/HSPA1B,HSPA5,IGFBP7,IMPDH1,ITGA5,LCP1,LRP5,MYL12A,NLRP3,PARP1,POR,PSMB2,PSMB5,PTGIS,RPL15,RPL31,RPS13,SND1,TAGAP,THOP1,TOP2A,TXN	37
Cancer, Hematological Disease, Immunological Disease, Organismal Injury and Abnormalities	myeloid leukemia		0.048			AHCTF1,AKAP2,ARHGEF12,BAG3,COL5A2,COQ3,CPT2,CTNNA2,CYCS,DEK,EEF1A1,EPHX2,FGG,FYN,GPC6,HADHB,HECTD1,HSPA5,IMPDH1,INPP5D,LRRC16A,MAP1A,MT-CO2,MYBBP1A,MYH6,MYH7,MYL7,NLRP3,NPM1,PARP1,PICALM,POR,POT1,PPID,PTGIS,RAC1,RBMX,RPL3,RPS11,RPS13,RPS23,SERPINA3,SLC12A7,SRSF1,TAGLN,TEX14,THRAP3,TNKS1BP1,TOP2A,USP10,USP9X	51
Cancer, Organismal Injury and Abnormalities, Reproductive System Disease	HER2 negative invasive breast adenocarcinoma		0.048			PARP1,TUBA1A,TUBA4A	3
Infectious Diseases, Organismal Development	growth of Influenza A virus		0.048			ARCN1,GSK3B,SUMO2	3
Cancer, Hematological Disease, Immunological Disease, Organismal Injury and Abnormalities	Philadelphia chromosome-negative de novo acute myeloid leukemia		0.048			IMPDH1,TOP2A	2
Cancer, Hematological Disease, Immunological Disease, Organismal Injury and Abnormalities	Philadelphia chromosome-negative secondary acute myeloid leukemia		0.048			IMPDH1,TOP2A	2
Cancer, Hematological Disease, Immunological Disease, Organismal Injury and Abnormalities	acute monocytic leukemia M5b		0.048			POR,TOP2A	2
Cell-To-Cell Signaling and Interaction, Cellular Compromise, Tumor Morphology	adhesion of small cell lung cancer cells		0.048			FN1,ITGA5	2
Cellular Assembly and Organization	aggregation of intermediate filaments		0.048			KRT16,NEFL	2
Developmental Disorder, Neurological Disease, Skeletal and Muscular Disorders	congenital myopathy with fiber type disproportion		0.048			MYH7,TPM3	2
Lipid Metabolism, Molecular Transport, Small Molecule Biochemistry	flux of glycolipid		0.048			APOA1,PKLR	2
Cellular Assembly and Organization, Cellular Function and Maintenance	formation of clathrin-coated pits		0.048			GRB2,PICALM	2
Cellular Movement	homing of prostate cancer cell lines		0.048			FN1,FYN	2
Cell Death and Survival	internucleosomal DNA fragmentation of tumor cell lines		0.048			BAX,HSPA1A/HSPA1B	2
Cell Death and Survival	killing of gonadal cell lines		0.048			Cyb5r3,POR	2
Cell Morphology, Endocrine System Development and Function, Organ Morphology, Organismal Development	morphology of thyroid cells		0.048			CTSB,FN1	2
Hereditary Disorder, Metabolic Disease, Organismal Injury and Abnormalities, Renal and Urological Disease	pseudohypoaldosteronism type II		0.048			CUL3,KLHL3	2
Cell Morphology, Cellular Assembly and Organization, Nervous System Development and Function, Tissue Morphology	size of axons		0.048			NEFL,SOD1	2
Cancer, Endocrine System Disorders, Organismal Injury and Abnormalities, Reproductive System Disease	stage 4 ovarian carcinoma		0.048			PARP1,SLC12A7	2
Metabolic Disease	systemic light chain amyloidosis		0.048			PSMB2,PSMB5	2
Gene Expression, Protein Synthesis	termination of translation of RNA		0.048			ETF1,UPF1	2
Protein Synthesis	termination of translation of protein		0.048			ETF1,UPF1	2
Organismal Development, Skeletal and Muscular System Development and Function	abnormal morphology of hindlimb		0.0483			APOBEC2,ITGA7,MB,SGCG	4
Cellular Response to Therapeutics	radiosensitivity of tumor cell lines		0.0483			BAX,FN1,NPM1,PARP1	4
Cancer, Hematological Disease, Immunological Disease, Organismal Injury and Abnormalities	myeloproliferative disorder		0.0492			AHCTF1,AKAP2,ARHGEF12,BAG3,COL5A2,COQ3,CPT2,CTNNA2,CYCS,DEK,EEF1A1,EPHX2,FGG,FYN,GPC6,HADHB,HECTD1,HSPA1A/HSPA1B,HSPA5,IMPDH1,INPP5D,LRRC16A,MAP1A,MT-CO2,MYBBP1A,MYH6,MYH7,MYL7,NLRP3,NPM1,PARP1,PICALM,POR,POT1,PPID,PTGIS,RAC1,RBMX,RPL15,RPL28,RPL3,RPS11,RPS13,RPS23,SERPINA3,SLC12A7,SRSF1,TAGLN,TEX14,THRAP3,TNKS1BP1,TOP2A,USP10,USP9X	54
Tissue Development	adhesion of extracellular matrix		0.0494			FGG,FN1,ITGA5,ITGA7,MYOC,PPFIA2,ZYX	7
Post-Translational Modification	polyubiquitination		0.0494			CUL3,CUL5,PCBP2,SMURF1,SUMO2,UBE2N	6
Cancer, Neurological Disease, Organismal Injury and Abnormalities	gliomatosis		0.052			AKAP2,AKT2,ARCN1,AXIN2,BAG3,BAX,CD93,CDC42BPA,CSPG4,FN1,FUBP1,GSK3B,GSN,HNRNPA2B1,HSPA2,HSPA5,LCP1,MYH7,NLRP3,NPM1,NRP1,PALLD,PARP1,PCBP2,PDK1,RAC1,SYNPO2,TAGLN,TBC1D30,TOP2A,USP9X,YWHAH	32
Organismal Development	abnormal morphology of thoracic cavity		0.052			ACADVL,ARHGEF12,CKMT2,DBNL,DCN,FBN1,FN1,H1F0,HADHA,HMGCL,INPP5D,LAMP2,LASP1,LMNB2,MB,MYH6,NPPA,NRP1,Pln,POR,PTGIS,SGCD,SGCG,SMYD1	24
Skeletal and Muscular Disorders	abnormal function of skeleton		0.052			GLG1,GSK3B,GSN,INPP5D	4
Cellular Movement, Hematological Disease, Immunological Disease, Inflammatory Disease, Inflammatory Response, Respiratory Disease	allergic pulmonary eosinophilia		0.052			ALDH2,ENO1,HSPA5,SELENBP1	4
Cancer, Organismal Injury and Abnormalities	metastatic soft tissue sarcoma		0.052			POR,TOP2A,TUBA1A,TUBA4A	4
Cancer, Neurological Disease, Organismal Injury and Abnormalities	glioma cancer		0.0523			AKT2,AXIN2,CD93,CSPG4,FN1,GSK3B,HNRNPA2B1,HSPA2,HSPA5,NPM1,PALLD,PARP1,RAC1,TOP2A,USP9X	15
Cancer, Organismal Injury and Abnormalities	liquid tumor		0.0523			AHCTF1,AKAP2,ARHGEF12,BAG3,BAX,CKMT2,COL5A2,COQ3,CPT2,CTNNA2,CYCS,DEK,EEF1A1,EPHX2,ERC1,FGG,FYN,GPC6,GSK3B,HADHB,HECTD1,HSPA1A/HSPA1B,HSPA5,IMPDH1,INPP5D,LRRC16A,MAP1A,MT-CO2,MYBBP1A,MYH6,MYH7,MYL7,NLRP3,NPM1,NRP1,PARP1,PICALM,POR,POT1,PPID,PTGIS,RAC1,RBMX,RPL10,RPL15,RPL28,RPL3,RPS11,RPS13,RPS23,SELENBP1,SEPT6,SERPINA3,SLC12A7,SRSF1,TAGLN,TEX14,THRAP3,TNKS1BP1,TOP2A,TUBA1A,TUBA4A,USP10,USP9X	64
Cardiovascular System Development and Function, Cell-To-Cell Signaling and Interaction	attachment of endothelial cells		0.0523			DCN,FBN1,FN1	3
Infectious Diseases, Inflammatory Disease, Inflammatory Response, Neurological Disease	bacterial meningitis		0.0523			CTSB,FN1,NLRP3	3
Cell Cycle	cell division of tumor cell lines		0.0523			DEK,FUBP1,NEFL	3
Dermatological Diseases and Conditions, Infectious Diseases	condylomata acuminata		0.0523			TOP2A,TUBA1A,TUBA4A	3
Cancer, Cell Death and Survival, Organismal Injury and Abnormalities, Tumor Morphology	killing of tumor cells		0.0523			BAX,FYN,SET	3
Cellular Function and Maintenance, Skeletal and Muscular System Development and Function	relaxation of muscle cells		0.0523			Pln,SRL,TNNI1	3
Free Radical Scavenging	removal of reactive oxygen species		0.0523			APOA4,SOD1,TXN	3
Cell Morphology, Cellular Assembly and Organization, Nervous System Development and Function	thickness of myelin sheath		0.0523			FYN,GSK3B,MYOC	3
Cancer, Hematological Disease, Immunological Disease, Organismal Injury and Abnormalities	plasma cell dyscrasia		0.0536			AKAP5,ANXA4,FN1,FUBP1,GSN,IMPDH1,PARP1,PSMB2,PSMB5,RAC1,SNX1,STRN,TCEB1,TOP2A,UGGT1,USP10	16
Cell Death and Survival	cell death of ganglion cells		0.0541			BAX,CYCS,NPM1,SOD1	4
Cellular Development, Connective Tissue Development and Function, Tissue Development	differentiation of stromal cells		0.0541			GSK3B,NRP1,PARP1,SOD1	4
Cellular Movement	invasion of kidney cell lines		0.0541			Cdc42,GNAL,GSN,RAC1	4
Organ Morphology	abnormal morphology of dermis		0.0543			AKT2,APOA1,COL5A2,DCN,KRT6B	5
Embryonic Development, Organismal Development, Tissue Development	development of extraembryonic tissue		0.0568			ARHGEF12,FN1,ITGA5,NRP1,SUMO2,YARS	6
Cellular Assembly and Organization	formation of actin bundles		0.0582			Cdc42,LCP1,PALLD,ZYX	4
Cancer, Organismal Injury and Abnormalities, Reproductive System Disease	HER2 negative hormone receptor negative breast carcinoma		0.0582			PARP1,TUBA1A,TUBA4A	3
Developmental Disorder, Hereditary Disorder, Organismal Injury and Abnormalities, Skeletal and Muscular Disorders	distal myopathy		0.0582			HSPA5,MYH7,PSMB5	3
Free Radical Scavenging	modification of reactive oxygen species		0.0582			CYCS,SOD1,TXN	3
Cellular Development, Cellular Growth and Proliferation, Endocrine System Development and Function, Organ Development	proliferation of thyroid cells		0.0582			FN1,GNA11,RAC1	3
Digestive System Development and Function, Embryonic Development, Organ Development, Organismal Development, Tissue Development	salivary gland development		0.0582			FN1,ITGA5,NRP1	3
Cancer, Neurological Disease, Organismal Injury and Abnormalities	central nervous system tumor		0.0591			AKAP2,AKT2,ARCN1,AXIN2,BAG3,BAX,CD93,CDC42BPA,CHD7,CSPG4,FN1,FUBP1,GNA11,GSK3B,GSN,HNRNPA2B1,HSPA2,HSPA5,LCP1,MYH7,NLRP3,NPM1,NRP1,PALLD,PARP1,PCBP2,PDK1,POT1,RAB1A,RAC1,SYNPO2,TAGLN,TBC1D30,TOP2A,USP9X,YWHAH	36
Neurological Disease, Psychological Disorders	Schizophrenia		0.0591			ACOT7,APOA1,APOA4,ATP1A2,ATP1A3,CAD,CSRP1,CTNNA2,CTSB,GSK3B,GSN,HSPA2,MT-CO2,NEFL,PFDN6,PTGIS,RPL3,SND1,THOP1	19
Skeletal and Muscular System Development and Function	abnormal morphology of smooth muscle		0.0591			FN1,INPP5D,NPPA,SCARB2,SGCB	5
Cell-To-Cell Signaling and Interaction	binding of brain cancer cell lines		0.0591			HSPA5,ITGA5	2
Carbohydrate Metabolism, Lipid Metabolism, Small Molecule Biochemistry	binding of phosphatidylinositol 4,5-diphosphate		0.0591			AP2M1,FN1	2
Digestive System Development and Function, Embryonic Development, Organ Development, Organ Morphology, Organismal Development, Tissue Development	branching morphogenesis of salivary gland		0.0591			FN1,ITGA5	2
Cellular Movement	chemotaxis of lung cell lines		0.0591			FN1,Gm21596/Hmgb1	2
Cell Death and Survival	delay in apoptosis of fibroblast cell lines		0.0591			FN1,GSN	2
Cell Morphology, Connective Tissue Development and Function	elongation of fibroblast cell lines		0.0591			Cdc42,RAC1	2
Cancer, Organismal Injury and Abnormalities	metastasis of sarcoma cell lines		0.0591			SND1,UBE2N	2
Cellular Movement	migration of gastric cancer cells		0.0591			FN1,RHOC	2
Nervous System Development and Function, Organ Morphology	organization of brain		0.0591			FYN,HSPA5	2
Carbohydrate Metabolism, Lipid Metabolism, Molecular Transport, Small Molecule Biochemistry	redistribution of phosphatidic acid		0.0591			GSN,RAC1	2
DNA Replication, Recombination, and Repair	relaxation of DNA		0.0591			PARP1,TOP2A	2
Cell Signaling, Small Molecule Biochemistry, Vitamin and Mineral Metabolism	storage of Ca2+		0.0591			BAX,Pln	2
Cell Death and Survival, Organismal Survival	survival of Saccharomyces cerevisiae		0.0591			BAX,TOP2A	2
Lipid Metabolism, Molecular Transport, Small Molecule Biochemistry	transport of oleic acid		0.0591			ACSL1,ACSL5	2
Lipid Metabolism, Small Molecule Biochemistry	homeostasis of lipid		0.0597			ACADVL,AKT2,APOA1,APOA4,EPHX2,FN1,LCLAT1,LRP5,PSAP,SOD1	10
Developmental Disorder, Skeletal and Muscular Disorders	centronuclear myopathy		0.0599			APOBEC2,ITGA7,SGCB,TRIM72	4
Neurological Disease, Organismal Injury and Abnormalities	cerebral atrophy		0.0599			HNRNPA2B1,LMNB2,NEFL,SERPINA3	4
Cardiovascular System Development and Function	abnormal morphology of cardiovascular system		0.0601			ACADVL,ARHGEF12,CKMT2,COL15A1,FBN1,FN1,HADHA,HMGCL,ITGA5,LASP1,MB,MYH6,NPPA,NRP1,PAM,Pln,POR,PSAP,PTGIS,SGCB,SGCD,SGCG,SMYD1	23
Organ Morphology	abnormal morphology of thin skin		0.0624			AKT2,DCN,RAD23B	3
Cellular Assembly and Organization, Cellular Function and Maintenance	formation of endocytotic vesicle		0.0624			PACSIN1,PICALM,RAC1	3
Drug Metabolism, Lipid Metabolism, Small Molecule Biochemistry	synthesis of epoprostenol		0.0624			IGFBP7,PTGIS,SOD1	3
Hair and Skin Development and Function	tensile strength of skin		0.0624			COL5A2,DCN,FBN1	3
Protein Synthesis	oligomerization of protein		0.0625			AKAP2,BAX,EEF1A1,GRB2,NLRP3,NPM1,PAM,Pln,PPP5C,PRKCSH,TRIM72,UQCRHL	12
Cell Morphology, Organ Morphology, Skeletal and Muscular System Development and Function, Tissue Morphology	morphology of muscle cells		0.0628			ACADVL,BAX,COL15A1,MB,MYH6,Pln,PSAP,SGCB,SRL	9
Cell Morphology	area of cells		0.0639			AKAP5,BAX,FYN,NPPA,SCARB2	5
Developmental Disorder, Hereditary Disorder, Metabolic Disease, Organismal Injury and Abnormalities	mitochondrial respiratory chain deficiency		0.0639			COX6B1,MT-CO2,NDUFA11,NDUFA2,NDUFS3	5
Cancer, Hematological Disease, Immunological Disease, Organismal Injury and Abnormalities	non-Hodgkin's disease		0.0639			AKT2,ATP1A2,BAX,CAD,CCT6B,CTNNA2,DCN,FN1,FYN,GNB1,GSK3B,IMPDH1,MYL7,PARP1,POR,POT1,PSMB2,PSMB5,SLC16A1,TOP2A,TUBA1A,TUBA4A	22
Cancer, Hematological Disease, Immunological Disease, Organismal Injury and Abnormalities	leukemia		0.0639			AHCTF1,AKAP2,ARHGEF12,BAG3,BAX,CKMT2,COL5A2,COQ3,CPT2,CTNNA2,CYCS,DEK,EEF1A1,EPHX2,ERC1,FGG,FYN,GPC6,GSK3B,HADHB,HECTD1,HSPA5,IMPDH1,INPP5D,LRRC16A,MAP1A,MT-CO2,MYBBP1A,MYH6,MYH7,MYL7,NLRP3,NPM1,NRP1,PARP1,PICALM,POR,POT1,PPID,PTGIS,RAC1,RBMX,RPL10,RPL3,RPS11,RPS13,RPS23,SELENBP1,SEPT6,SERPINA3,SLC12A7,SRSF1,TAGLN,TEX14,THRAP3,TNKS1BP1,TOP2A,TUBA1A,TUBA4A,USP10,USP9X	61
Protein Degradation, Protein Synthesis	stabilization of protein		0.0641			APOA1,BAG3,Cdc42,HSPA1A/HSPA1B,HSPA5,LAMP2,NPM1,P3H1,TCP1	9
Hematological Disease	blood protein disorder		0.0642			AKAP5,ANXA4,BAX,FN1,FUBP1,GSN,IMPDH1,PARP1,PSMB2,PSMB5,RAC1,SNX1,STRN,TCEB1,TOP2A,UGGT1,USP10	17
Cell Morphology	abnormal morphology of cells		0.065			ACADVL,AKAP5,AKT2,AMBP,ARHGEF12,BAX,Cdc42,COL15A1,COL5A2,CRMP1,CTNNA2,CTSB,CUL4A,DCN,FYN,GSK3B,GSTZ1,HADHA,HMGCL,HNRNPA2B1,IMPDH1,INPP5D,ITPR2,KRT6B,LAMP2,MB,MYH6,NEFL,NLRP3,PACSIN1,PARP1,Pln,PPP5C,PSAP,RAB8B,RAD23B,RHOC,SCARB2,SERPINA3,SGCB,SOD1,SRL,TEX14,USP10,ZYX	45
Cell-To-Cell Signaling and Interaction	adhesion of carcinoma cell lines		0.0679			CTSB,ITGA5,RAC1,ZYX	4
Cell Morphology, Organ Morphology, Skeletal and Muscular System Development and Function, Tissue Morphology	morphology of myofiber		0.0683			BAX,COL15A1,PSAP	3
Cellular Assembly and Organization, Cellular Function and Maintenance	organization of actin stress fibers		0.0683			FN1,LCP1,RAC1	3
Neurological Disease, Psychological Disorders	parkinsonism		0.0683			ATP1A3,DCTN1,SERPINA3	3
Cell-To-Cell Signaling and Interaction, Cellular Function and Maintenance, Inflammatory Response	phagocytosis by macrophage cancer cell lines		0.0683			GRB2,LMAN2,RAC1	3
Cellular Assembly and Organization, Cellular Function and Maintenance	organization of actin cytoskeleton		0.0705			AKAP2,Cdc42,CDC42BPA,CLASP2,CSRP1,FN1,GSN,LCP1,NLRP3,PALLD,PAM,Pdlim3,RAC1,RHOC	14
Molecular Transport, RNA Trafficking	nuclear export of mRNA		0.0715			DDX39A,EIF5A,HNRNPA2B1,UPF1	4
Cell Morphology, Organ Development, Organ Morphology, Skeletal and Muscular System Development and Function, Tissue Morphology	size of skeletal muscle cells		0.0715			AKT2,APOBEC2,ITGA7,SGCG	4
