# Supplementary material for: Characterizing the Key Metabolic Pathways of the Neonatal Mouse Heart Using a Quantitative Combinatorial Omics Approach
Source: Front Physiol. 2018 Apr 11;9:365. doi: 10.3389/fphys.2018.00365 (PMC5904546; doi:10.3389/fphys.2018.00365)
Supplement: Supplementary file 6 [file Table5.XLSX]

## Sheet: Lalowski et al_S5 Table
Characterising the key metabolic pathways of the neonatal mouse heart using an untargeted quantitative combinatorial omics approach. Maciej Lalowski1,+,*, Susann Björk2,+, Piet Finckenberg2, Rabah Soliymani1, Miikka Tarkia2, Giulio Calza1, Daria Blokhina2, Sari Tulokas2, Matti Kankainen3,4, Päivi Lakkisto5, Marc Baumann1, Esko Kankuri2 & Eero Mervaala2 Affiliations 1 Helsinki Institute of Life Sc…
Categories	Diseases or Functions Annotation	p-Value	Predicted Activation State	Activation z-score	Bias-corrected z-score	Molecules	# Molecules
Cardiovascular System Development and Function, Hematological System Development and Function	blood pressure	5,27E-03	Increased	2,476	2,484	ALDH2,ARHGEF12,ATP1A2,CKMT2,EPHX2,LRP5,MYH6,NPPA,PARP1,Pln,PTGIS,RAC1,SNX1,SOD1	14
Cardiovascular System Development and Function	function of cardiovascular system	4,64E-06	Increased	2,092	2,046	AKAP5,ATP1A2,Cdc42,CKMT2,COL15A1,DBNL,ENO1,FN1,GSK3B,GSN,ITGA5,LAMP2,MB,MYH6,MYH7,NPPA,PICALM,Pln,RAC1,SGCD,SGCG,SOD1,SRL	23
Cardiovascular System Development and Function, Organ Development	function of heart	8,39E-04		1,869	1,826	AKAP5,ATP1A2,Cdc42,ENO1,GSK3B,GSN,LAMP2,MB,MYH6,MYH7,Pln,SOD1,SRL	13
Cardiovascular System Development and Function, Organ Development, Organ Morphology, Skeletal and Muscular System Development and Function	contractility of cardiac muscle	3,90E-04		1,353	1,305	ATP1A2,Cdc42,ENO1,LAMP2,MB,MYH6,MYH7,Pln,SOD1,SRL	10
Cardiovascular System Development and Function, Organ Development, Skeletal and Muscular System Development and Function	function of cardiac muscle	8,50E-04		1,353	1,306	AKAP5,ATP1A2,Cdc42,ENO1,LAMP2,MB,MYH6,MYH7,Pln,SOD1,SRL	11
Cardiovascular System Development and Function, Cell Morphology, Organ Morphology, Skeletal and Muscular System Development and Function	contraction of cardiomyocytes	8,08E-08		1,254	1,254	AKAP5,GNB1,HSPB6,Pln,RAB1A,SRL,SRSF1,TNNI1	8
Cardiovascular System Development and Function, Organ Morphology	contractility of heart	1,65E-04		1,026	0,984	APOA1,ATP1A2,Cdc42,ENO1,LAMP2,MB,MYH6,MYH7,MYL4,Pln,SOD1,SRL	12
Cardiovascular System Development and Function, Organ Morphology, Skeletal and Muscular System Development and Function	contraction of cardiac muscle	4,42E-09		0,863	0,847	AKAP5,ATP1A2,ATP1A3,GNB1,HSPB6,MYH6,MYH7,MYL4,NPPA,Pln,RAB1A,SRL,SRSF1,TNNI1	14
Cardiovascular System Development and Function	heart rate	1,57E-08		0,690	0,670	ACADVL,AKAP5,ALDH2,ATP1A2,ATP1A3,Cdc42,GNB1,GSK3B,HSPB6,HSPB7,MYH6,MYH7,MYL4,MYL7,NPPA,PARP1,Pln,RAB1A,RAC1,SOD1,SRL,SRSF1,TNNI1	23
Cardiovascular System Development and Function, Organ Morphology	contraction of heart	2,33E-09		0,166	0,152	AKAP5,ATP1A2,ATP1A3,Cdc42,GNB1,GSK3B,HSPB6,HSPB7,MYH6,MYH7,MYL4,MYL7,NPPA,Pln,RAB1A,SOD1,SRL,SRSF1,TNNI1	19
Cardiovascular System Development and Function, Embryonic Development, Organ Development, Organismal Development, Tissue Development	cardiogenesis	1,10E-03		-0,569	-0,598	AKAP5,Cdc42,CHD7,FBN1,FHL1,FN1,GNA11,GSK3B,HECTD1,MB,MYH6,MYH7,MYL7,NPPA,NRP1,Pdlim3,Pln,POR,RAB1A,SGCG,SMYD1,TNNI1,TXN2	23
Cardiovascular System Development and Function, Tissue Morphology	relaxation of pulmonary artery	3,82E-04				APOA1,FN1,NPPA	3
Cardiovascular System Development and Function	morphology of cardiovascular system	8,26E-04				ACADVL,AKAP5,ARHGEF12,Cdc42,CKMT2,COL15A1,FBN1,FN1,HADHA,HMGCL,IGFBP7,ITGA5,LASP1,MB,MYH6,NPPA,NRP1,PAM,Pln,POR,PSAP,PTGIS,RAC1,SGCB,SGCD,SGCG,SMYD1	27
Cardiovascular System Development and Function	development of vascular plexus	1,70E-03				Cdc42,NRP1	2
Cardiovascular System Development and Function, Embryonic Development, Organ Development, Organismal Development, Tissue Development	development of adult heart	1,92E-03				CHD7,MYH6,MYH7	3
Cardiovascular System Development and Function	abnormal morphology of vascular plexus	2,33E-03				ARHGEF12,FN1,NRP1	3
Cardiovascular System Development and Function, Lymphoid Tissue Structure and Development	morphology of vessel component	2,61E-03				FBN1,FN1,NPPA,PTGIS,SGCB	5
Cardiovascular System Development and Function, Cell-To-Cell Signaling and Interaction	attachment of endothelial cells	3,31E-03				DCN,FBN1,FN1	3
Cardiovascular System Development and Function	abnormal morphology of cardiovascular system	4,28E-03				ACADVL,ARHGEF12,CKMT2,COL15A1,FBN1,FN1,HADHA,HMGCL,ITGA5,LASP1,MB,MYH6,NPPA,NRP1,PAM,Pln,POR,PSAP,PTGIS,SGCB,SGCD,SGCG,SMYD1	23
