# Supplementary material for: Characterizing the Key Metabolic Pathways of the Neonatal Mouse Heart Using a Quantitative Combinatorial Omics Approach
Source: Front Physiol. 2018 Apr 11;9:365. doi: 10.3389/fphys.2018.00365 (PMC5904546; doi:10.3389/fphys.2018.00365)
Supplement: Supplementary file 7 [file Table6.XLSX]

## Sheet: Lalowski et _Suppl Table 6A
Characterising the key metabolic pathways of the neonatal mouse heart using an untargeted quantitative combinatorial omics approach. Maciej Lalowski1,+,*, Susann Björk2,+, Piet Finckenberg2, Rabah Soliymani1, Miikka Tarkia2, Giulio Calza1, Daria Blokhina2, Sari Tulokas2, Matti Kankainen3,4, Päivi Lakkisto5, Marc Baumann1, Esko Kankuri2 & Eero Mervaala2 Affiliations 1 Helsinki Institute of Life Sc…
Table S6A. Summary of the mapping results for each sample.
Sample	Sample_ID	Reads	mtRNAs	rRNAs	Mapped	Unmapped
P1	Sample_1d14	41719226	0.0%	0.5%	69.3%	30.1%
	Sample_134	57726226	0.1%	1.9%	51.0%	47.0%
	Sample_138	47316887	0.1%	0.1%	56.6%	43.2%
	Sample_141	65166062	0.1%	0.8%	59.8%	39.3%
P7	Sample_741	89221852	0.0%	4.8%	41.8%	53.3%
	Sample_742	47526173	0.1%	0.2%	67.4%	32.3%
	Sample_744	5844462	0.1%	1.0%	51.7%	47.2%
	Sample_745	46828585	0.1%	1.1%	64.5%	34.3%

## Sheet: Lalowski et al_Suppl 6B
Table S6B. Number of genes identified in each sample with a fragment count estimation of at least 10 counts per gene.
Sample	Sample_ID	Number of identified genes
P1	Sample_141	28752
	Sample_138	33012
	Sample_134	40322
	Sample_1d14	2695
P7	Sample_745	26060
	Sample_744	29961
	Sample_742	24757
	Sample_741	26940

## Sheet: Lalowski et al_Suppl 6C
Table S6C. Number of transcripts and annotated genes identified in each sample.
'tracking_id	'class_code	'nearest_ref_id	'gene_id	'gene_short_name	'tss_id	'locus	'length	tracking_id (counts file)	P1_0 counts	P1_0 counts >= 10	P1_2 counts	P1_2 counts >= 10	P1_3 counts	P1_3 counts >= 10	P1_1 counts	P1_1 counts >= 10	P7_0 counts	P7_0 counts >= 10	P7_3 counts	P7_3 counts >= 10	P7_2 counts	P7_2 counts >= 10	P7_1 counts	P7_1 counts >= 10	tracking_id (fpkm file)	P1_0 FPKM	P1_2 FPKM	P1_3 FPKM	P1_1 FPKM	P7_0 FPKM	P7_3 FPKM	P7_2 FPKM	P7_1 FPKM	count ID is the same (1=yes, 0=no)	fpkm ID is the same (1=yes, 0=no)	P1 FPKM average	P7 FPKM average	if fpkm max >= 1	if count max >= 10
'XLOC_000001	'-	'-	'XLOC_000001	'-	'TSS1	'1:3032934-3033852	'-	'XLOC_000001	1.46714	0	11.2159	1	1.14713	0	11.0954	1	2.28261	0	3.72758	0	0	0	8.27199	0	'XLOC_000001	0.115989	0.87602	0.0948816	0.872239	0.18164	0.298081	0	0.646597	0	0	0.489782	0.281579	0	1
'XLOC_000002	'-	'-	'XLOC_000002	'-	'TSS2	'1:3036490-3037128	'-	'XLOC_000002	1.46714	0	10.2812	1	1.14713	0	4.43816	0	1.14131	0	4.65948	0	3.06051	0	2.75733	0	'XLOC_000002	0.185019	1.27181	0.155551	0.554677	0.145422	0.598429	0.39402	0.341516	0	0	0.541764	0.369847	1	1
'XLOC_000003	'-	'-	'XLOC_000003	'Gm16088	'TSS3	'1:3054232-3054733	'-	'XLOC_000003	0.733571	0	5.60794	0	1.14713	0	4.43816	0	1.14131	0	0.931896	0	1.02017	0	1.83822	0	'XLOC_000003	0.130463	0.97087	0.225472	0.779432	0.2058	0.170016	0.186751	0.318818	0	0	0.526559	0.220346	0	0
'XLOC_000004	'-	'-	'XLOC_000004	'-	'TSS4	'1:3070005-3070539	'-	'XLOC_000004	0.733571	0	9.34656	0	1.14713	0	7.76677	0	0	0	2.79569	0	1.02017	0	1.83822	0	'XLOC_000004	0.118739	1.47614	0.203563	1.24279	0	0.463201	0.169549	0.290792	0	0	0.760308	0.230885	1	0
'XLOC_000005	'-	'-	'XLOC_000005	'-	'TSS5	'1:3093094-3093913	'-	'XLOC_000005	14.6714	1	16.8238	1	5.73567	0	6.65723	0	0	0	1.86379	0	2.04034	0	8.27199	0	'XLOC_000005	1.33616	1.51095	0.550368	0.602358	0	0.17199	0.188611	0.743584	0	0	0.999959	0.276046	1	1
'XLOC_000006	'-	'-	'XLOC_000006	'U6	'TSS6	'1:3102015-3102125	'-	'XLOC_000006	0	0	0	0	0	0	0	0	0	0	0	0	0	0	0	0	'XLOC_000006	0	0	0	0	0	0	0	0	0	0	0	0	0	0
'XLOC_000007	'-	'-	'XLOC_000007	'-	'TSS7	'1:3111274-3112135	'-	'XLOC_000007	1.46714	0	7.47725	0	1.14713	0	3.32862	0	1.14131	0	1.86379	0	1.02017	0	0	0	'XLOC_000007	0.125523	0.631392	0.103072	0.283049	0.0983378	0.161444	0.0885132	0	0	0	0.285759	0.0870738	0	0
'XLOC_000008	'-	'-	'XLOC_000008	'-	'TSS8	'1:3187265-3187863	'-	'XLOC_000008	0.733571	0	9.34656	0	1.14713	0	3.32862	0	0	0	2.79569	0	0	0	1.83822	0	'XLOC_000008	0.101102	1.26137	0.171115	0.454272	0	0.393068	0	0.248419	0	0	0.496965	0.160372	1	0
'XLOC_000009	'-	'-	'XLOC_000009	'Gm1992	'TSS9	'1:3203230-3671561	'-	'XLOC_000009	0	0	0	0	0	0	0	0	0	0	0	0	0	0	0	0	'XLOC_000009	0	0	0	0	0	0	0	0	0	0	0	0	0	0
'XLOC_000010	'-	'-	'XLOC_000010	'-	'TSS10	'1:3698305-3698988	'-	'XLOC_000010	3.66786	0	3.73862	0	2.29427	0	11.0954	1	0	0	0.931896	0	0	0	1.83822	0	'XLOC_000010	0.422172	0.42281	0.282169	1.26664	0	0.109065	0	0.208126	0	0	0.598448	0.0792978	1	1
'XLOC_000011	'-	'-	'XLOC_000011	'-	'TSS11	'1:3699213-3701275	'-	'XLOC_000011	12.4707	1	33.6476	1	5.73567	0	24.4099	1	7.98915	0	7.45516	0	11.2219	1	12.8675	1	'XLOC_000011	0.390553	1.0487	0.182827	0.762747	0.250847	0.234533	0.35324	0.401169	0	0	0.596207	0.309947	1	1
'XLOC_000012	'-	'-	'XLOC_000012	'-	'TSS12	'1:3806434-3807551	'-	'XLOC_000012	11.0036	1	18.6931	1	4.58854	0	9.98585	0	2.28261	0	1.86379	0	5.10084	0	7.35288	0	'XLOC_000012	0.687591	1.15694	0.297103	0.621215	0.143373	0.11752	0.322014	0.455364	0	0	0.690712	0.259568	1	1
'XLOC_000013	'-	'-	'XLOC_000013	'-	'TSS13	'1:3809843-3810509	'-	'XLOC_000013	5.135	0	9.34656	0	2.29427	0	5.54769	0	1.14131	0	3.72758	0	0	0	1.83822	0	'XLOC_000013	0.611196	1.09242	0.29245	0.654735	0.13718	0.451393	0	0.215105	0	0	0.6627	0.20092	1	0
'XLOC_000014	'-	'-	'XLOC_000014	'-	'TSS14	'1:3818070-3819125	'-	'XLOC_000014	1.46714	0	4.67328	0	2.29427	0	13.3145	1	1.14131	0	3.72758	0	1.02017	0	3.67644	0	'XLOC_000014	0.0980837	0.309236	0.159332	0.885877	0.0767222	0.251619	0.0689515	0.243437	0	0	0.363132	0.160182	0	1
'XLOC_000015	'-	'-	'XLOC_000015	'-	'TSS15	'1:3826979-3827943	'-	'XLOC_000015	3.66786	0	14.9545	1	1.14713	0	1.10954	0	1.14131	0	0	0	0	0	0	0	'XLOC_000015	0.273226	1.10133	0.0891637	0.082213	0.0855422	0	0	0	0	0	0.386483	0.0213855	1	1
'XLOC_000016	'-	'-	'XLOC_000016	'-	'TSS16	'1:3828772-3830540	'-	'XLOC_000016	11.7371	1	28.9743	1	8.02994	0	16.6431	1	2.28261	0	5.59137	0	5.10084	0	10.1102	1	'XLOC_000016	0.435102	1.06799	0.303971	0.615334	0.0848765	0.208385	0.190238	0.372799	0	0	0.605599	0.214075	1	1
'XLOC_000017	'-	'-	'XLOC_000017	'-	'TSS17	'1:3849058-3851594	'-	'XLOC_000017	7.33571	0	29.909	1	4.58854	0	18.8622	1	3.42392	0	7.45516	0	6.12101	0	5.51466	0	'XLOC_000017	0.18376	0.746337	0.116575	0.471651	0.0859464	0.187427	0.153959	0.137645	0	0	0.379581	0.141244	0	1
'XLOC_000018	'-	'-	'XLOC_000018	'-	'TSS18	'1:3889959-3890768	'-	'XLOC_000018	4.40143	0	12.1505	1	2.29427	0	2.21908	0	1.14131	0	0.931896	0	3.06051	0	0.91911	0	'XLOC_000018	0.407096	1.10801	0.223766	0.203896	0.106371	0.0873537	0.287394	0.0838915	0	0	0.485692	0.141253	1	1
'XLOC_000019	'-	'-	'XLOC_000019	'-	'TSS19	'1:3891175-3891883	'-	'XLOC_000019	0	0	12.1505	1	0	0	3.32862	0	0	0	0.931896	0	0	0	4.59555	0	'XLOC_000019	0	1.31163	0	0.362552	0	0.10394	0	0.496623	0	0	0.418546	0.150141	1	1
'XLOC_000020	'-	'-	'XLOC_000020	'-	'TSS20	'1:4130535-4132231	'-	'XLOC_000020	6.60214	0	27.105	1	10.3242	1	12.2049	1	6.84784	0	6.52327	0	9.18152	0	13.7866	1	'XLOC_000020	0.256274	1.04587	0.409638	0.472443	0.266663	0.254633	0.358661	0.532175	0	0	0.546056	0.353033	1	1
'XLOC_000021	'-	'-	'XLOC_000021	'-	'TSS21	'1:4143960-4144890	'-	'XLOC_000021	2.20071	0	15.8892	1	4.58854	0	13.3145	1	9.13046	0	8.38706	0	5.10084	0	2.75733	0	'XLOC_000021	0.171246	1.22173	0.373282	1.0303	0.71505	0.660008	0.402002	0.212178	0	0	0.69914	0.49731	1	1
'XLOC_000022	'-	'-	'XLOC_000022	'-	'TSS22	'1:4145595-4147136	'-	'XLOC_000022	10.27	1	29.909	1	5.73567	0	17.7526	1	11.4131	1	17.706	1	2.04034	0	18.3822	1	'XLOC_000022	0.443637	1.28344	0.253895	0.764502	0.494773	0.769631	0.0887608	0.789149	0	0	0.686368	0.535578	1	1
'XLOC_000023	'-	'-	'XLOC_000023	'-	'TSS23	'1:4256568-4258802	'-	'XLOC_000023	33.7443	1	88.7923	1	0	0	49.9292	1	31.9566	1	31.6844	1	24.484	1	67.095	1	'XLOC_000023	0.995815	2.60844	0	1.47034	0.945354	0.93901	0.726024	1.97163	0	0	1.26865	1.1455	1	1
'XLOC_000024	'-	'-	'XLOC_000024	'-	'TSS24	'1:4261275-4409191	'-	'XLOC_000024	5.135	0	10.2812	1	3.4414	0	6.65723	0	1.14131	0	1.86379	0	1.02017	0	12.8675	1	'XLOC_000024	0.24018	0.47744	0.165285	0.31034	0.0535887	0.0877653	0.0480822	0.597824	0	0	0.298311	0.196815	0	1
'XLOC_000025	'-	'-	'XLOC_000025	'-	'TSS25	'1:4500888-4501758	'-	'XLOC_000025	4.40143	0	3.73862	0	8.02994	0	1.10954	0	5.70654	0	1.86379	0	11.2219	1	2.75733	0	'XLOC_000025	0.371745	0.311703	0.711803	0.0931481	0.485345	0.15935	0.960997	0.230083	0	0	0.3721	0.458944	0	1
'XLOC_000026	'-	'-	'XLOC_000026	'U6	'TSS26	'1:4529016-4529123	'-	'XLOC_000026	0	0	0	0	0	0	0	0	0	0	0	0	0	0	0	0	'XLOC_000026	0	0	0	0	0	0	0	0	0	0	0	0	0	0
'XLOC_000027	'-	'-	'XLOC_000027	'-	'TSS27	'1:4658643-4659625	'-	'XLOC_000027	2.20071	0	14.9545	1	1.14713	0	3.32862	0	0	0	1.86379	0	0	0	3.67644	0	'XLOC_000027	0.160312	1.07726	0.0871095	0.241216	0	0.137205	0	0.265029	0	0	0.391474	0.100558	1	1
'XLOC_000028	'-	'-	'XLOC_000028	'-	'TSS28	'1:4679545-4681899	'-	'XLOC_000028	9.53643	0	14.9545	1	1.14713	0	29.9575	1	0	0	12.1146	1	4.08067	0	6.43377	0	'XLOC_000028	0.258773	0.404101	0.0316069	0.811326	0	0.33002	0.111221	0.173901	0	0	0.376452	0.153785	0	1
'XLOC_000029	'-	'-	'XLOC_000029	'-	'TSS29	'1:4682462-4683318	'-	'XLOC_000029	0	0	7.47725	0	1.14713	0	6.65723	0	2.28261	0	1.86379	0	0	0	9.1911	0	'XLOC_000029	0	0.635917	0.103859	0.570184	0.198114	0.162631	0	0.782346	0	0	0.32749	0.285773	0	0
'XLOC_000030	'-	'-	'XLOC_000030	'-	'TSS30	'1:4714974-4716772	'-	'XLOC_000030	10.27	1	22.4317	1	5.73567	0	14.424	1	1.14131	0	6.52327	0	2.04034	0	11.0293	1	'XLOC_000030	0.373709	0.8117	0.213044	0.523503	0.0416551	0.238619	0.0746867	0.399245	0	0	0.480489	0.188551	0	1
'XLOC_000031	'-	'-	'XLOC_000031	'-	'TSS31	'1:4733336-4734202	'-	'XLOC_000031	5.135	0	13.0852	1	1.14713	0	8.87631	0	1.14131	0	6.52327	0	1.02017	0	3.67644	0	'XLOC_000031	0.436186	1.09713	0.102298	0.749427	0.0976289	0.560958	0.0878707	0.308512	0	0	0.59626	0.263742	1	1
'XLOC_000032	'-	'-	'XLOC_000032	'Lypla1,Tcea1	'TSS32,TSS33,TSS34,TSS35,TSS36,TSS37	'1:4807729-4897909	'-	'XLOC_000032	3733.15	1	3145.12	1	4159.51	1	3402.96	1	3446.75	1	3470.38	1	4261.24	1	2455.86	1	'XLOC_000032	101.697	83.3185	111.271	91.6874	95.8752	92.856	116.778	67.5641	0	0	96.9935	93.2683	1	1
'XLOC_000033	'-	'-	'XLOC_000033	'-	'TSS38	'1:4900293-4903679	'-	'XLOC_000033	61.62	1	55.1447	1	69.9752	1	56.5865	1	43.3697	1	40.0715	1	33.6656	1	31.2497	1	'XLOC_000033	1.13592	1.01367	1.30337	1.04176	0.800702	0.740651	0.622466	0.574539	0	0	1.12368	0.68459	1	1
'XLOC_000034	'-	'-	'XLOC_000034	'-	'TSS39	'1:4903740-4905251	'-	'XLOC_000034	20.54	1	28.0397	1	26.3841	1	27.7385	1	17.1196	1	16.7741	1	18.363	1	19.3013	1	'XLOC_000034	0.907088	1.22991	1.19466	1.22112	0.758792	0.74551	0.816814	0.846992	0	0	1.13819	0.792027	1	1
'XLOC_000035	'-	'-	'XLOC_000035	'-	'TSS40	'1:4905361-4906773	'-	'XLOC_000035	12.4707	1	13.0852	1	25.237	1	13.3145	1	17.1196	1	10.2509	1	4.08067	0	8.27199	0	'XLOC_000035	0.594544	0.619284	1.23611	0.63261	0.819394	0.492083	0.196067	0.391677	0	0	0.770637	0.474805	1	1
'XLOC_000036	'-	'-	'XLOC_000036	'-	'TSS41	'1:4907295-4908415	'-	'XLOC_000036	11.7371	1	6.54259	0	19.5013	1	6.65723	0	6.84784	0	9.31896	0	5.10084	0	2.75733	0	'XLOC_000036	0.73112	0.403667	1.25857	0.412845	0.428757	0.585732	0.320989	0.170229	0	0	0.70155	0.376427	1	1
'XLOC_000037	'-	'-	'XLOC_000037	'Gm16041	'TSS42	'1:4909575-5070285	'-	'XLOC_000037	4.40143	0	6.54259	0	0	0	5.54769	0	0	0	0.931896	0	0	0	2.75733	0	'XLOC_000037	0.0734054	0.108835	0	0.092412	0	0.0155791	0	0.0458754	0	0	0.0686631	0.0153636	0	0
'XLOC_000038	'-	'-	'XLOC_000038	'Gm17101	'TSS43	'1:4909575-5070285	'-	'XLOC_000038	2.20071	0	0.934656	0	0	0	0	0	0	0	1.86379	0	0	0	1.83822	0	'XLOC_000038	0.0919197	0.0387889	0	0	0	0.0783171	0	0.0763194	0	0	0.0326772	0.0386591	0	0
'XLOC_000039	'-	'-	'XLOC_000039	'Atp6v1h	'TSS44,TSS45,TSS46,TSS47,TSS48	'1:5083112-5162930	'-	'XLOC_000039	726.969	1	691.645	1	886.735	1	687.914	1	781.795	1	649.531	1	787.57	1	518.378	1	'XLOC_000039	18.4828	17.3675	23.7413	17.9883	20.1351	16.8932	21.0946	13.6572	0	0	19.395	17.945	1	1
'XLOC_000040	'-	'-	'XLOC_000040	'-	'TSS49	'1:5247155-5247957	'-	'XLOC_000040	8.80286	0	13.0852	1	2.29427	0	7.76677	0	0	0	5.59137	0	0	0	11.9484	1	'XLOC_000040	0.823175	1.20622	0.226371	0.721455	0	0.529984	0	1.10246	0	0	0.744305	0.408111	1	1
'XLOC_000041	'-	'-	'XLOC_000041	'-	'TSS50	'1:5271556-5272086	'-	'XLOC_000041	2.93429	0	5.60794	0	1.14713	0	11.0954	1	3.42392	0	3.72758	0	0	0	5.51466	0	'XLOC_000041	0.480189	0.895206	0.205995	1.79475	0.56762	0.624559	0	0.881772	0	0	0.844035	0.518488	1	1
'XLOC_000042	'-	'-	'XLOC_000042	'-	'TSS51	'1:5276724-5277283	'-	'XLOC_000042	7.33571	0	1.86931	0	0	0	0	0	0	0	2.79569	0	0	0	0.91911	0	'XLOC_000042	1.11166	0.276819	0	0	0	0.433035	0	0.136315	0	0	0.34712	0.142338	1	0
'XLOC_000043	'-	'-	'XLOC_000043	'-	'TSS52	'1:5289718-5291779	'-	'XLOC_000043	28.6093	1	35.5169	1	5.73567	0	15.5335	1	1.14131	0	11.1827	1	6.12101	0	10.1102	1	'XLOC_000043	0.896447	1.10754	0.182925	0.48564	0.0358543	0.351987	0.192779	0.31537	0	0	0.668138	0.223998	1	1
'XLOC_000044	'-	'-	'XLOC_000044	'-	'TSS53	'1:5302375-5303616	'-	'XLOC_000044	11.0036	1	19.6278	1	8.02994	0	7.76677	0	0	0	6.52327	0	3.06051	0	2.75733	0	'XLOC_000044	0.608165	1.07565	0.457957	0.427575	0	0.363426	0.170687	0.151192	0	0	0.642337	0.171326	1	1
'XLOC_000045	'-	'-	'XLOC_000045	'-	'TSS54	'1:5303802-5304763	'-	'XLOC_000045	7.33571	0	1.86931	0	1.14713	0	1.10954	0	3.42392	0	0	0	0	0	1.83822	0	'XLOC_000045	0.548517	0.138181	0.0895155	0.0825221	0.257603	0	0	0.135984	0	0	0.214684	0.0983968	0	0
'XLOC_000046	'-	'-	'XLOC_000046	'-	'TSS55	'1:5318503-5319067	'-	'XLOC_000046	8.80286	0	7.47725	0	2.29427	0	2.21908	0	0	0	0	0	2.04034	0	0	0	'XLOC_000046	1.31719	1.09364	0.373945	0.328527	0	0	0.312865	0	0	0	0.778326	0.0782163	1	0
'XLOC_000047	'-	'-	'XLOC_000047	'-	'TSS56	'1:5327966-5329026	'-	'XLOC_000047	11.7371	1	0.934656	0	3.4414	0	2.21908	0	0	0	0	0	0	0	0.91911	0	'XLOC_000047	0.780273	0.0615043	0.237608	0.146823	0	0	0	0.0605215	0	0	0.306552	0.0151304	0	1
'XLOC_000048	'-	'-	'XLOC_000048	'-	'TSS57	'1:5329355-5329983	'-	'XLOC_000048	4.40143	0	12.1505	1	2.29427	0	6.65723	0	0	0	1.86379	0	1.02017	0	0.91911	0	'XLOC_000048	0.567107	1.53505	0.318348	0.849914	0	0.244665	0.134252	0.116266	0	0	0.817605	0.123796	1	1
'XLOC_000049	'-	'-	'XLOC_000049	'-	'TSS58	'1:5330429-5332082	'-	'XLOC_000049	17.6057	1	9.34656	0	19.5013	1	12.2049	1	1.14131	0	0.931896	0	2.04034	0	1.83822	0	'XLOC_000049	0.70318	0.37102	0.79667	0.486079	0.0457345	0.0374352	0.0820247	0.072999	0	0	0.589237	0.0595483	0	1
'XLOC_000050	'-	'-	'XLOC_000050	'-	'TSS59	'1:5334257-5336352	'-	'XLOC_000050	19.8064	1	10.2812	1	27.5312	1	12.2049	1	1.14131	0	3.72758	0	1.02017	0	0.91911	0	'XLOC_000050	0.60967	0.314975	0.862282	0.374858	0.0352202	0.11525	0.0315602	0.0281665	0	0	0.540446	0.0525492	0	1
'XLOC_000051	'-	'-	'XLOC_000051	'-	'TSS60	'1:5337387-5338315	'-	'XLOC_000051	10.27	1	7.47725	0	8.02994	0	8.87631	0	0	0	2.79569	0	2.04034	0	1.83822	0	'XLOC_000051	0.801248	0.576425	0.65504	0.688666	0	0.220588	0.161229	0.14182	0	0	0.680345	0.130909	0	1
'XLOC_000052	'-	'-	'XLOC_000052	'-	'TSS61	'1:5338623-5339307	'-	'XLOC_000052	8.80286	0	9.34656	0	8.02994	0	6.65723	0	1.14131	0	0	0	0	0	0.91911	0	'XLOC_000052	1.01125	1.05501	0.985552	0.758524	0.132356	0	0	0.103865	0	0	0.952584	0.0590553	1	0
'XLOC_000053	'-	'-	'XLOC_000053	'-	'TSS62	'1:5339433-5341358	'-	'XLOC_000053	13.2043	1	18.6931	1	18.3541	1	14.424	1	1.14131	0	1.86379	0	4.08067	0	1.83822	0	'XLOC_000053	0.445762	0.62779	0.631529	0.485764	0.0386366	0.0632263	0.13852	0.0617557	0	0	0.547711	0.0755347	0	1
'XLOC_000054	'-	'-	'XLOC_000054	'-	'TSS63	'1:5342931-5344400	'-	'XLOC_000054	2.20071	0	2.80397	0	13.7656	1	2.21908	0	0	0	0.931896	0	0	0	2.75733	0	'XLOC_000054	0.189103	0.237787	1.24251	0.189514	0	0.081077	0	0.234032	0	0	0.464728	0.0787772	1	1
'XLOC_000055	'-	'-	'XLOC_000055	'-	'TSS64	'1:5346210-5348125	'-	'XLOC_000055	13.2043	1	9.34656	0	16.0599	1	14.424	1	0	0	1.86379	0	3.06051	0	2.75733	0	'XLOC_000055	0.448313	0.315682	0.555812	0.488537	0	0.0635899	0.104487	0.0931611	0	0	0.452086	0.0653095	0	1
'XLOC_000056	'-	'-	'XLOC_000056	'-	'TSS65	'1:5349429-5349841	'-	'XLOC_000056	8.06929	0	0.934656	0	5.73567	0	1.10954	0	0	0	0	0	0	0	0	0	'XLOC_000056	1.95365	0.218358	1.57894	0.264181	0	0	0	0	0	0	1.00378	0	1	0
'XLOC_000057	'-	'-	'XLOC_000057	'-	'TSS66	'1:5365464-5366744	'-	'XLOC_000057	8.80286	0	14.0198	1	6.8828	0	14.424	1	0	0	2.79569	0	3.06051	0	5.51466	0	'XLOC_000057	0.469475	0.741607	0.37835	0.766336	0	0.150251	0.164651	0.291865	0	0	0.588942	0.151692	0	1
'XLOC_000058	'-	'-	'XLOC_000058	'-	'TSS67	'1:5373839-5374848	'-	'XLOC_000058	12.4707	1	0.934656	0	4.58854	0	4.43816	0	0	0	0	0	1.02017	0	0	0	'XLOC_000058	0.879288	0.0651918	0.336799	0.311354	0	0	0.0727645	0	0	0	0.398158	0.0181911	0	1
'XLOC_000059	'-	'-	'XLOC_000059	'-	'TSS68	'1:5375620-5377363	'-	'XLOC_000059	16.1386	1	32.713	1	17.207	1	22.1908	1	1.14131	0	6.52327	0	5.10084	0	19.3013	1	'XLOC_000059	0.607759	1.22482	0.661925	0.83343	0.0431138	0.246995	0.193275	0.722939	0	0	0.831983	0.301581	1	1
'XLOC_000060	'-	'-	'XLOC_000060	'-	'TSS69	'1:5388161-5389984	'-	'XLOC_000060	16.1386	1	13.0852	1	4.58854	0	21.0812	1	0	0	6.52327	0	4.08067	0	11.9484	1	'XLOC_000060	0.578389	0.466381	0.167809	0.753595	0	0.234997	0.147104	0.426018	0	0	0.491544	0.20203	0	1
'XLOC_000061	'-	'-	'XLOC_000061	'-	'TSS70	'1:5390860-5392206	'-	'XLOC_000061	17.6057	1	18.6931	1	9.17707	0	16.6431	1	1.14131	0	10.2509	1	5.10084	0	3.67644	0	'XLOC_000061	0.886364	0.933857	0.475396	0.83489	0.0576983	0.519843	0.258923	0.183758	0	0	0.782627	0.255056	0	1
'XLOC_000062	'-	'-	'XLOC_000062	'-	'TSS71	'1:5394229-5394729	'-	'XLOC_000062	8.06929	0	4.67328	0	3.4414	0	6.65723	0	0	0	1.86379	0	0	0	0.91911	0	'XLOC_000062	1.43939	0.811423	0.678622	1.17261	0	0.341076	0	0.159876	0	0	1.02551	0.125238	1	0
'XLOC_000063	'-	'-	'XLOC_000063	'-	'TSS72	'1:5420470-5420853	'-	'XLOC_000063	8.80286	0	1.86931	0	1.14713	0	0	0	0	0	1.86379	0	0	0	0	0	'XLOC_000063	2.41364	0.492619	0.36191	0	0	0.530446	0	0	0	0	0.817042	0.132611	1	0
'XLOC_000064	'-	'-	'XLOC_000064	'-	'TSS73	'1:5438822-5439588	'-	'XLOC_000064	7.33571	0	3.73862	0	1.14713	0	3.32862	0	0	0	3.72758	0	0	0	0	0	'XLOC_000064	0.727243	0.365055	0.120393	0.327663	0	0.374883	0	0	0	0	0.385089	0.0937208	0	0
'XLOC_000065	'-	'-	'XLOC_000065	'-	'TSS74	'1:5440242-5441054	'-	'XLOC_000065	8.06929	0	2.80397	0	4.58854	0	2.21908	0	0	0	0	0	0	0	0.91911	0	'XLOC_000065	0.742868	0.254522	0.445336	0.202953	0	0	0	0.0835061	0	0	0.41142	0.0208765	0	0
'XLOC_000066	'-	'-	'XLOC_000066	'-	'TSS75	'1:5441600-5442472	'-	'XLOC_000066	6.60214	0	0.934656	0	2.29427	0	2.21908	0	0	0	0.931896	0	1.02017	0	0	0	'XLOC_000066	0.556034	0.0777074	0.202766	0.185771	0	0.079446	0.0871119	0	0	0	0.25557	0.0416395	0	0
'XLOC_000067	'-	'-	'XLOC_000067	'-	'TSS76	'1:5443681-5445067	'-	'XLOC_000067	8.06929	0	2.80397	0	0	0	1.10954	0	0	0	0	0	0	0	0	0	'XLOC_000067	2.98142	0.985445	0	0.400491	0	0	0	0	0	0	1.09184	0	1	0
'XLOC_000068	'-	'-	'XLOC_000068	'-	'TSS77	'1:5453189-5453818	'-	'XLOC_000068	7.33571	0	2.80397	0	1.14713	0	2.21908	0	2.28261	0	0	0	3.06051	0	0.91911	0	'XLOC_000068	0.943131	0.35349	0.158804	0.282697	0.296571	0	0.401864	0.116018	0	0	0.43453	0.203613	0	0
'XLOC_000069	'-	'-	'XLOC_000069	'-	'TSS78	'1:5454302-5456157	'-	'XLOC_000069	20.54	1	28.0397	1	4.58854	0	9.98585	0	3.42392	0	9.31896	0	2.04034	0	3.67644	0	'XLOC_000069	0.722172	0.980538	0.164563	0.350214	0.120732	0.329312	0.0721493	0.128609	0	0	0.554372	0.162701	0	1
'XLOC_000070	'-	'-	'XLOC_000070	'-	'TSS79	'1:5463621-5464837	'-	'XLOC_000070	8.06929	0	16.8238	1	0	0	3.32862	0	0	0	0.931896	0	1.02017	0	1.83822	0	'XLOC_000070	0.456622	0.943781	0	0.187598	0	0.0531661	0.0582651	0.103179	0	0	0.397	0.0536526	0	1
'XLOC_000071	'-	'-	'XLOC_000071	'-	'TSS80	'1:5481591-5484004	'-	'XLOC_000071	16.8721	1	26.1704	1	3.4414	0	25.5194	1	3.42392	0	1.86379	0	6.12101	0	5.51466	0	'XLOC_000071	0.445799	0.688671	0.092292	0.673004	0.0906645	0.0494331	0.162428	0.145156	0	0	0.474942	0.11192	0	1
'XLOC_000072	'-	'-	'XLOC_000072	'-	'TSS81	'1:5513702-5514742	'-	'XLOC_000072	2.93429	0	14.0198	1	0	0	5.54769	0	0	0	1.86379	0	0	0	2.75733	0	'XLOC_000072	0.19954	0.943493	0	0.375431	0	0.127994	0	0.185686	0	0	0.379616	0.07842	0	1
'XLOC_000073	'-	'-	'XLOC_000073	'-	'TSS82	'1:5528454-5529674	'-	'XLOC_000073	3.66786	0	16.8238	1	1.14713	0	6.65723	0	0	0	3.72758	0	0	0	0.91911	0	'XLOC_000073	0.206767	0.940225	0.0667702	0.373776	0	0.21185	0	0.0513949	0	0	0.396885	0.0658112	0	1
'XLOC_000074	'-	'-	'XLOC_000074	'Oprk1	'TSS83,TSS84,TSS85	'1:5588492-5606131	'-	'XLOC_000074	5.86857	0	11.2159	1	3.4414	0	14.424	1	1.14131	0	0	0	1.02017	0	0.91911	0	'XLOC_000074	0.104591	0.236851	0.0434337	0.166205	0.0150099	0	0.0134252	0.0448065	0	0	0.13777	0.0183104	0	1
'XLOC_000075	'-	'-	'XLOC_000075	'-	'TSS86	'1:5628845-5630254	'-	'XLOC_000075	5.135	0	15.8892	1	0	0	7.76677	0	1.14131	0	2.79569	0	1.02017	0	7.35288	0	'XLOC_000075	0.245404	0.753792	0	0.369911	0.0547588	0.134531	0.0491361	0.348993	0	0	0.342277	0.146855	0	1
'XLOC_000076	'-	'-	'XLOC_000076	'-	'TSS87	'1:5639011-5639545	'-	'XLOC_000076	2.20071	0	9.34656	0	1.14713	0	1.10954	0	0	0	0	0	0	0	1.83822	0	'XLOC_000076	0.356217	1.47614	0.203563	0.177542	0	0	0	0.290792	0	0	0.553365	0.072698	1	0
'XLOC_000077	'-	'-	'XLOC_000077	'-	'TSS88	'1:5639674-5640378	'-	'XLOC_000077	6.60214	0	2.80397	0	1.14713	0	3.32862	0	1.14131	0	1.86379	0	3.06051	0	1.83822	0	'XLOC_000077	0.730163	0.304903	0.135209	0.365234	0.127379	0.209454	0.344673	0.200107	0	0	0.383877	0.220403	0	0
'XLOC_000078	'-	'-	'XLOC_000078	'-	'TSS89	'1:5652143-5654194	'-	'XLOC_000078	15.405	1	25.2357	1	4.58854	0	23.3003	1	2.28261	0	8.38706	0	4.08067	0	12.8675	1	'XLOC_000078	0.485265	0.791093	0.147131	0.732319	0.0720903	0.265398	0.129205	0.403502	0	0	0.538952	0.217549	0	1
'XLOC_000079	'-	'-	'XLOC_000079	'-	'TSS90	'1:5669937-5671129	'-	'XLOC_000079	9.53643	0	7.47725	0	1.14713	0	11.0954	1	2.28261	0	12.1146	1	4.08067	0	5.51466	0	'XLOC_000079	0.552286	0.429198	0.0686562	0.639916	0.132826	0.707487	0.238572	0.316728	0	0	0.422514	0.348903	0	1
'XLOC_000080	'-	'-	'XLOC_000080	'-	'TSS91	'1:5707921-5708928	'-	'XLOC_000080	8.06929	0	11.2159	1	2.29427	0	7.76677	0	0	0	0.931896	0	3.06051	0	9.1911	0	'XLOC_000080	0.570306	0.784146	0.168817	0.546161	0	0.0665386	0.21882	0.64304	0	0	0.517358	0.2321	0	1
'XLOC_000081	'-	'-	'XLOC_000081	'-	'TSS92	'1:5709461-5710463	'-	'XLOC_000081	4.40143	0	12.1505	1	3.4414	0	14.424	1	3.42392	0	2.79569	0	0	0	8.27199	0	'XLOC_000081	0.31294	0.854526	0.254806	1.02035	0.244872	0.200824	0	0.582168	0	0	0.610656	0.256966	1	1
'XLOC_000082	'-	'-	'XLOC_000082	'-	'TSS93	'1:5749206-5749929	'-	'XLOC_000082	5.135	0	5.60794	0	1.14713	0	5.54769	0	0	0	12.1146	1	0	0	2.75733	0	'XLOC_000082	0.548479	0.589285	0.130297	0.58806	0	1.31416	0	0.290049	0	0	0.46403	0.401052	1	1
'XLOC_000083	'-	'-	'XLOC_000083	'-	'TSS94	'1:5834701-5835750	'-	'XLOC_000083	0.733571	0	13.0852	1	2.29427	0	4.43816	0	0	0	2.79569	0	0	0	1.83822	0	'XLOC_000083	0.0493757	0.871694	0.160459	0.297293	0	0.190012	0	0.122539	0	0	0.344705	0.0781377	0	1
'XLOC_000084	'-	'-	'XLOC_000084	'-	'TSS95	'1:5841560-5842470	'-	'XLOC_000084	3.66786	0	10.2812	1	2.29427	0	9.98585	0	3.42392	0	3.72758	0	0	0	12.8675	1	'XLOC_000084	0.293098	0.811565	0.191904	0.793425	0.275415	0.30133	0	1.01653	0	0	0.522498	0.398319	1	1
'XLOC_000085	'-	'-	'XLOC_000085	'-	'TSS96	'1:5870983-5872226	'-	'XLOC_000085	5.135	0	11.2159	1	2.29427	0	14.424	1	1.14131	0	3.72758	0	2.04034	0	4.59555	0	'XLOC_000085	0.283282	0.613525	0.130594	0.792597	0.0632494	0.207283	0.113578	0.251522	0	0	0.454999	0.158908	0	1
'XLOC_000086	'-	'-	'XLOC_000086	'-	'TSS97	'1:5872420-5873067	'-	'XLOC_000086	2.20071	0	12.1505	1	0	0	5.54769	0	0	0	0	0	0	0	0.91911	0	'XLOC_000086	0.27232	1.47537	0	0.680448	0	0	0	0.11174	0	0	0.607035	0.027935	1	1
'XLOC_000087	'-	'-	'XLOC_000087	'-	'TSS98	'1:5873562-5874720	'-	'XLOC_000087	8.80286	0	14.9545	1	3.4414	0	8.87631	0	4.56523	0	6.52327	0	2.04034	0	10.1102	1	'XLOC_000087	0.527303	0.887592	0.213284	0.529431	0.274817	0.394145	0.123421	0.60043	0	0	0.539403	0.348203	0	1
'XLOC_000088	'-	'-	'XLOC_000088	'-	'TSS99	'1:5882980-5883646	'-	'XLOC_000088	0	0	8.4119	0	0	0	1.10954	0	2.28261	0	0	0	0	0	0	0	'XLOC_000088	0	0.983181	0	0.130947	0.27436	0	0	0	0	0	0.278532	0.06859	0	0
'XLOC_000089	'-	'-	'XLOC_000089	'-	'TSS100	'1:5925736-5926621	'-	'XLOC_000089	2.93429	0	16.8238	1	1.14713	0	4.43816	0	1.14131	0	2.79569	0	1.02017	0	0.91911	0	'XLOC_000089	0.242648	1.37371	0.0994572	0.364849	0.0950258	0.233967	0.0855119	0.0751096	0	0	0.520166	0.122404	1	1
'XLOC_000090	'-	'-	'XLOC_000090	'-	'TSS101	'1:6019477-6021029	'-	'XLOC_000090	11.7371	1	20.5624	1	0	0	32.1766	1	3.42392	0	17.706	1	4.08067	0	14.7058	1	'XLOC_000090	0.502986	0.875399	0	1.37468	0.147248	0.763479	0.176101	0.626334	0	0	0.688266	0.428291	1	1
'XLOC_000091	'-	'-	'XLOC_000091	'Rb1cc1	'TSS102,TSS103,TSS104,TSS105,TSS106,TSS107,TSS108,TSS109,TSS110,TSS111,TSS112,TSS113,TSS114	'1:6206196-6278684	'-	'XLOC_000091	2130.29	1	1719.77	1	2741.65	1	1913.95	1	3324.63	1	1973.75	1	2323.94	1	1790.43	1	'XLOC_000091	38.9628	34.5843	41.2735	32.4806	67.6097	39.9006	45.9625	38.6772	0	0	36.8253	48.0375	1	1
'XLOC_000092	'-	'-	'XLOC_000092	'-	'TSS115	'1:6278807-6281379	'-	'XLOC_000092	25.675	1	17.7585	1	39.0026	1	17.7526	1	55.924	1	28.8888	1	18.363	1	25.7351	1	'XLOC_000092	0.63353	0.436528	0.975842	0.437272	1.38273	0.715366	0.454933	0.632761	0	0	0.620793	0.796447	1	1
'XLOC_000093	'-	'-	'XLOC_000093	'-	'TSS116	'1:6315995-6316892	'-	'XLOC_000093	5.135	0	14.0198	1	1.14713	0	6.65723	0	0	0	0	0	0	0	3.67644	0	'XLOC_000093	0.417649	1.12616	0.0977432	0.538322	0	0	0	0.295553	0	0	0.544969	0.0738883	1	1
'XLOC_000094	'-	'-	'XLOC_000094	'-	'TSS117	'1:6318613-6319659	'-	'XLOC_000094	5.86857	0	14.0198	1	4.58854	0	6.65723	0	6.84784	0	7.45516	0	6.12101	0	16.544	1	'XLOC_000094	0.396354	0.937115	0.322057	0.447455	0.465076	0.508445	0.417994	1.10658	0	0	0.525745	0.624524	1	1
'XLOC_000095	'-	'-	'XLOC_000095	'-	'TSS118	'1:6335931-6336713	'-	'XLOC_000095	6.60214	0	4.67328	0	1.14713	0	2.21908	0	0	0	0.931896	0	0	0	0	0	'XLOC_000095	0.637476	0.44461	0.11708	0.212793	0	0.0912461	0	0	0	0	0.35299	0.0228115	0	0
'XLOC_000096	'-	'-	'XLOC_000096	'-	'TSS119	'1:6337768-6339036	'-	'XLOC_000096	6.60214	0	17.7585	1	4.58854	0	7.76677	0	4.56523	0	8.38706	0	3.06051	0	4.59555	0	'XLOC_000096	0.355946	0.949528	0.255069	0.417125	0.247225	0.455708	0.166463	0.245852	0	0	0.494417	0.278812	0	1
'XLOC_000097	'-	'-	'XLOC_000097	'Fam150a	'TSS120	'1:6359330-6394731	'-	'XLOC_000097	0.733571	0	0.934656	0	0	0	1.10954	0	0	0	0	0	0	0	0	0	'XLOC_000097	0.0630343	0.0792624	0	0.0947571	0	0	0	0	0	0	0.0592634	0	0	0
'XLOC_000098	'-	'-	'XLOC_000098	'-	'TSS121	'1:6422154-6422717	'-	'XLOC_000098	0.733571	0	10.2812	1	3.4414	0	4.43816	0	0	0	0.931896	0	0	0	0	0	'XLOC_000098	0.110043	1.50747	0.562449	0.658696	0	0.142856	0	0	0	0	0.709665	0.035714	1	1
'XLOC_000099	'-	'-	'XLOC_000099	'-	'TSS122	'1:6425423-6426016	'-	'XLOC_000099	5.135	0	10.2812	1	5.73567	0	8.87631	0	1.14131	0	4.65948	0	0	0	9.1911	0	'XLOC_000099	0.716028	1.40346	0.866393	1.22548	0.160955	0.662961	0	1.2564	0	0	1.05284	0.520079	1	1
'XLOC_000100	'-	'-	'XLOC_000100	'St18	'TSS123,TSS124,TSS125,TSS126,TSS127,TSS128,TSS129,TSS130,TSS131,TSS132	'1:6487230-6860940	'-	'XLOC_000100	2.93429	0	11.2159	1	3.4414	0	8.87631	0	1.14131	0	0.931896	0	2.04034	0	0	0	'XLOC_000100	0.138957	0.260292	0.128612	0.256819	0.0165492	0.0164695	0.112183	0	0	0	0.19617	0.0363004	0	1
'XLOC_000101	'-	'-	'XLOC_000101	'-	'TSS133	'1:6951793-6952487	'-	'XLOC_000101	2.20071	0	10.2812	1	0	0	4.43816	0	0	0	1.86379	0	2.04034	0	4.59555	0	'XLOC_000101	0.248011	1.13885	0	0.496155	0	0.213498	0.234227	0.509618	0	0	0.470754	0.239336	1	1
'XLOC_000102	'-	'-	'XLOC_000102	'-	'TSS134	'1:6952622-6953883	'-	'XLOC_000102	9.53643	0	14.9545	1	1.14713	0	13.3145	1	0	0	4.65948	0	0	0	3.67644	0	'XLOC_000102	0.517436	0.804678	0.0641883	0.719631	0	0.254805	0	0.197931	0	0	0.526483	0.113184	0	1
'XLOC_000103	'-	'-	'XLOC_000103	'-	'TSS135	'1:7042989-7044214	'-	'XLOC_000103	10.27	1	10.2812	1	0	0	8.87631	0	3.42392	0	5.59137	0	0	0	3.67644	0	'XLOC_000103	0.576209	0.571888	0	0.496021	0.192993	0.31626	0	0.204615	0	0	0.411029	0.178467	0	1
'XLOC_000104	'-	'-	'XLOC_000104	'-	'TSS136	'1:7059977-7060559	'-	'XLOC_000104	7.33571	0	2.80397	0	0	0	0	0	0	0	1.86379	0	0	0	0.91911	0	'XLOC_000104	1.05003	0.392697	0	0	0	0.272361	0	0.128906	0	0	0.360682	0.100317	1	0
'XLOC_000105	'-	'-	'XLOC_000105	'Pcmtd1	'TSS137,TSS138,TSS139	'1:7088919-7176677	'-	'XLOC_000105	4521	1	4198.47	1	4674.57	1	3992.12	1	5357.3	1	3806.79	1	4351.02	1	3180.12	1	'XLOC_000105	38.6302	35.6426	40.0637	34.5903	46.488	34.1691	37.5054	28.4121	0	0	37.2317	36.6437	1	1
'XLOC_000106	'-	'-	'XLOC_000106	'Gm9826	'TSS140	'1:7177738-7179037	'-	'XLOC_000106	0	0	0	0	0	0	3.32862	0	0	0	0.931896	0	1.02017	0	0	0	'XLOC_000106	0	0	0	0.173888	0	0.0492364	0.0539542	0	0	0	0.043472	0.0257976	0	0
'XLOC_000107	'-	'-	'XLOC_000107	'-	'TSS141	'1:7202533-7202869	'-	'XLOC_000107	0	0	9.34656	0	0	0	3.32862	0	0	0	0	0	0	0	0	0	'XLOC_000107	0	3.10394	0	1.13402	0	0	0	0	0	0	1.05949	0	1	0
'XLOC_000108	'-	'-	'XLOC_000108	'-	'TSS142	'1:7202930-7204039	'-	'XLOC_000108	5.86857	0	18.6931	1	5.73567	0	7.76677	0	3.42392	0	4.65948	0	5.10084	0	11.0293	1	'XLOC_000108	0.369831	1.16668	0.374649	0.487255	0.216896	0.296319	0.324778	0.688799	0	0	0.599604	0.381698	1	1
'XLOC_000109	'-	'-	'XLOC_000109	'-	'TSS143	'1:7254463-7255200	'-	'XLOC_000109	2.93429	0	9.34656	0	1.14713	0	6.65723	0	0	0	2.79569	0	4.08067	0	5.51466	0	'XLOC_000109	0.305711	0.958377	0.126899	0.688452	0	0.295698	0.432476	0.566048	0	0	0.51986	0.323555	0	0
'XLOC_000110	'-	'-	'XLOC_000110	'-	'TSS144	'1:7258127-7260946	'-	'XLOC_000110	23.4743	1	38.3209	1	10.3242	1	44.3816	1	5.70654	0	18.6379	1	6.12101	0	11.0293	1	'XLOC_000110	0.525269	0.854532	0.233943	0.991507	0.127927	0.418394	0.137466	0.246002	0	0	0.651313	0.232447	0	1
'XLOC_000111	'-	'-	'XLOC_000111	'SNORA17	'TSS145	'1:7265802-7265932	'-	'XLOC_000111	0	0	0	0	0	0	0	0	0	0	0	0	0	0	0	0	'XLOC_000111	0	0	0	0	0	0	0	0	0	0	0	0	0	0
'XLOC_000112	'-	'-	'XLOC_000112	'-	'TSS146	'1:7286126-7286909	'-	'XLOC_000112	0.733571	0	8.4119	0	1.14713	0	5.54769	0	0	0	2.79569	0	0	0	1.83822	0	'XLOC_000112	0.0707156	0.799018	0.116879	0.531125	0	0.273287	0	0.174774	0	0	0.379434	0.112015	0	0
'XLOC_000113	'-	'-	'XLOC_000113	'-	'TSS147	'1:7303422-7305065	'-	'XLOC_000113	10.27	1	22.4317	1	2.29427	0	12.2049	1	2.28261	0	1.86379	0	0	0	6.43377	0	'XLOC_000113	0.412968	0.896445	0.0943757	0.489364	0.0920911	0.0753807	0	0.257218	0	0	0.473288	0.106172	0	1
'XLOC_000114	'-	'-	'XLOC_000114	'-	'TSS148	'1:7305124-7306928	'-	'XLOC_000114	3.66786	0	30.8436	1	8.02994	0	26.6289	1	2.28261	0	8.38706	0	2.04034	0	12.8675	1	'XLOC_000114	0.132978	1.11202	0.297146	0.962932	0.0830038	0.305666	0.0744112	0.464087	0	0	0.626269	0.231792	1	1
'XLOC_000115	'-	'-	'XLOC_000115	'-	'TSS149	'1:7459457-7460946	'-	'XLOC_000115	18.3393	1	34.5823	1	9.17707	0	16.6431	1	3.42392	0	17.706	1	1.02017	0	15.6249	1	'XLOC_000115	0.823383	1.54197	0.422628	0.744833	0.154294	0.800113	0.0461396	0.697002	0	0	0.883203	0.424387	1	1
'XLOC_000116	'-	'-	'XLOC_000116	'-	'TSS150	'1:7509202-7510426	'-	'XLOC_000116	8.06929	0	16.8238	1	1.14713	0	9.98585	0	1.14131	0	8.38706	0	3.06051	0	2.75733	0	'XLOC_000116	0.453164	0.936696	0.0665092	0.55855	0.0643922	0.474842	0.173459	0.153606	0	0	0.50373	0.216575	0	1
'XLOC_000117	'-	'-	'XLOC_000117	'-	'TSS151	'1:7532553-7533559	'-	'XLOC_000117	2.20071	0	8.4119	0	2.29427	0	6.65723	0	2.28261	0	4.65948	0	1.02017	0	12.8675	1	'XLOC_000117	0.155724	0.588803	0.169027	0.468693	0.162464	0.333094	0.0730279	0.901318	0	0	0.345562	0.367476	0	1
'XLOC_000118	'-	'-	'XLOC_000118	'-	'TSS152	'1:7554808-7555797	'-	'XLOC_000118	3.66786	0	15.8892	1	2.29427	0	5.54769	0	3.42392	0	1.86379	0	2.04034	0	4.59555	0	'XLOC_000118	0.26491	1.13495	0.172672	0.398619	0.24877	0.136024	0.149114	0.328492	0	0	0.492788	0.2156	1	1
'XLOC_000119	'-	'-	'XLOC_000119	'-	'TSS153	'1:7572592-7573966	'-	'XLOC_000119	10.27	1	28.9743	1	5.73567	0	23.3003	1	2.28261	0	7.45516	0	4.08067	0	17.4631	1	'XLOC_000119	0.505046	1.41414	0.290032	1.14181	0.112708	0.369231	0.202292	0.852734	0	0	0.837757	0.384241	1	1
'XLOC_000120	'-	'-	'XLOC_000120	'-	'TSS154	'1:7743023-7744013	'-	'XLOC_000120	1.46714	0	14.0198	1	2.29427	0	5.54769	0	2.28261	0	4.65948	0	3.06051	0	1.83822	0	'XLOC_000120	0.105835	1.00022	0.172453	0.398137	0.165644	0.339642	0.223396	0.131239	0	0	0.419161	0.21498	1	1
'XLOC_000121	'-	'-	'XLOC_000121	'-	'TSS155	'1:7806784-7807987	'-	'XLOC_000121	3.66786	0	19.6278	1	3.4414	0	15.5335	1	4.56523	0	14.9103	1	1.02017	0	11.9484	1	'XLOC_000121	0.210161	1.11478	0.203708	0.886404	0.262817	0.861426	0.0590035	0.679013	0	0	0.603763	0.465565	1	1
'XLOC_000122	'-	'-	'XLOC_000122	'-	'TSS156	'1:7812996-7814085	'-	'XLOC_000122	2.93429	0	19.6278	1	2.29427	0	16.6431	1	3.42392	0	12.1146	1	0	0	11.0293	1	'XLOC_000122	0.188929	1.25134	0.153234	1.06667	0.221629	0.787307	0	0.703611	0	0	0.665043	0.428137	1	1
'XLOC_000123	'-	'-	'XLOC_000123	'-	'TSS157	'1:7829298-7830086	'-	'XLOC_000123	0	0	10.2812	1	1.14713	0	0	0	0	0	1.86379	0	0	0	0	0	'XLOC_000123	0	0.968822	0.115884	0	0	0.180703	0	0	0	0	0.271176	0.0451758	0	1
'XLOC_000124	'-	'-	'XLOC_000124	'-	'TSS158	'1:7834220-7835500	'-	'XLOC_000124	8.06929	0	21.4971	1	2.29427	0	23.3003	1	4.56523	0	3.72758	0	4.08067	0	11.0293	1	'XLOC_000124	0.430352	1.13713	0.126117	1.23793	0.244546	0.200335	0.219535	0.583729	0	0	0.732882	0.312036	1	1
'XLOC_000125	'-	'-	'XLOC_000125	'-	'TSS159	'1:7859161-7860228	'-	'XLOC_000125	5.135	0	10.2812	1	1.14713	0	12.2049	1	1.14131	0	0	0	1.02017	0	2.75733	0	'XLOC_000125	0.338713	0.671335	0.0785626	0.801271	0.0756931	0	0.0680216	0.180165	0	0	0.47247	0.0809699	0	1
'XLOC_000126	'-	'-	'XLOC_000126	'-	'TSS160	'1:7860338-7861340	'-	'XLOC_000126	8.06929	0	21.4971	1	1.14713	0	15.5335	1	2.28261	0	5.59137	0	5.10084	0	11.0293	1	'XLOC_000126	0.573723	1.51185	0.0849354	1.09883	0.163248	0.401648	0.36691	0.776224	0	0	0.817335	0.427008	1	1
'XLOC_000127	'-	'-	'XLOC_000127	'-	'TSS161	'1:7876153-7877824	'-	'XLOC_000127	10.27	1	25.2357	1	4.58854	0	17.7526	1	2.28261	0	17.706	1	1.02017	0	14.7058	1	'XLOC_000127	0.405277	0.989832	0.185157	0.698584	0.0903704	0.702704	0.0405182	0.577039	0	0	0.569713	0.352658	0	1
'XLOC_000128	'-	'-	'XLOC_000128	'AC163389.1	'TSS162	'1:8361474-9299878	'-	'XLOC_000128	0	0	0	0	0	0	0	0	0	0	0	0	0	0	0	0	'XLOC_000128	0	0	0	0	0	0	0	0	0	0	0	0	0	0
'XLOC_000129	'-	'-	'XLOC_000129	'-	'TSS163	'1:9329695-9330794	'-	'XLOC_000129	2.20071	0	1.86931	0	1.14713	0	11.0954	1	0	0	0	0	0	0	3.67644	0	'XLOC_000129	0.140176	0.117908	0.075764	0.703517	0	0	0	0.232042	0	0	0.259341	0.0580105	0	1
'XLOC_000130	'-	'-	'XLOC_000130	'-	'TSS164	'1:9331204-9332098	'-	'XLOC_000130	2.93429	0	6.54259	0	3.4414	0	12.2049	1	0	0	0	0	0	0	4.59555	0	'XLOC_000130	0.239642	0.527684	0.294498	0.990976	0	0	0	0.37095	0	0	0.5132	0.0927375	0	1
'XLOC_000131	'-	'-	'XLOC_000131	'-	'TSS165	'1:9342772-9343285	'-	'XLOC_000131	7.33571	0	2.80397	0	1.14713	0	0	0	0	0	0	0	0	0	0.91911	0	'XLOC_000131	1.25942	0.469033	0.216994	0	0	0	0	0.154012	0	0	0.486362	0.038503	1	0
'XLOC_000132	'-	'-	'XLOC_000132	'-	'TSS166	'1:9344027-9345394	'-	'XLOC_000132	1.46714	0	10.2812	1	0	0	4.43816	0	0	0	2.79569	0	0	0	2.75733	0	'XLOC_000132	0.0725705	0.504697	0	0.218753	0	0.139275	0	0.135422	0	0	0.199005	0.0686742	0	1
'XLOC_000133	'-	'-	'XLOC_000133	'-	'TSS167	'1:9345526-9346516	'-	'XLOC_000133	3.66786	0	12.1505	1	1.14713	0	16.6431	1	0	0	0	0	2.04034	0	5.51466	0	'XLOC_000133	0.264588	0.866857	0.0862266	1.19441	0	0	0.148931	0.393717	0	0	0.60302	0.135662	1	1
'XLOC_000134	'-	'-	'XLOC_000134	'-	'TSS168	'1:9372817-9374106	'-	'XLOC_000134	8.80286	0	19.6278	1	3.4414	0	18.8622	1	2.28261	0	7.45516	0	6.12101	0	8.27199	0	'XLOC_000134	0.465708	1.02998	0.187611	0.994119	0.121287	0.397431	0.326637	0.43431	0	0	0.669354	0.319916	1	1
'XLOC_000135	'-	'-	'XLOC_000135	'-	'TSS169	'1:9417467-9419643	'-	'XLOC_000135	16.8721	1	39.2555	1	10.3242	1	33.2862	1	5.70654	0	5.59137	0	3.06051	0	18.3822	1	'XLOC_000135	0.498403	1.15435	0.310096	0.981198	0.168982	0.165873	0.0908438	0.540708	0	0	0.736012	0.241602	1	1
'XLOC_000136	'-	'-	'XLOC_000136	'U6	'TSS170	'1:9458669-9458772	'-	'XLOC_000136	0	0	0	0	0	0	0	0	0	0	0	0	0	0	0	0	'XLOC_000136	0	0	0	0	0	0	0	0	0	0	0	0	0	0
'XLOC_000137	'-	'-	'XLOC_000137	'-	'TSS171	'1:9504374-9505403	'-	'XLOC_000137	5.135	0	21.4971	1	6.8828	0	31.0671	1	6.84784	0	6.52327	0	1.02017	0	15.6249	1	'XLOC_000137	0.353654	1.46497	0.493001	2.12913	0.474306	0.453757	0.0710561	1.06552	0	0	1.11019	0.51616	1	1
'XLOC_000138	'-	'-	'XLOC_000138	'Rrs1	'TSS172	'1:9545407-9547454	'-	'XLOC_000138	231.809	1	154.218	1	251.222	1	189.731	1	260.218	1	198.494	1	261.163	1	221.505	1	'XLOC_000138	7.31763	4.8447	8.07288	5.97583	8.23583	6.29451	8.28682	6.96071	0	0	6.55276	7.44447	1	1
'XLOC_000139	'-	'-	'XLOC_000139	'Adhfe1	'TSS173,TSS174	'1:9547947-9631175	'-	'XLOC_000139	358.716	1	237.403	1	448.529	1	197.498	1	170.055	1	142.58	1	183.63	1	146.138	1	'XLOC_000139	10.4504	6.0338	12.4127	8.53914	4.54663	6.3696	4.98319	6.45391	0	0	9.35901	5.58833	1	1
'XLOC_000140	'-	'-	'XLOC_000140	'Gm6161	'TSS175	'1:9547947-9631175	'-	'XLOC_000140	0.733571	0	1.86931	0	0	0	2.21908	0	2.28261	0	1.86379	0	0	0	0	0	'XLOC_000140	0.0465752	0.117533	0	0.140254	0.145686	0.119424	0	0	0	0	0.0760905	0.0662775	0	0
'XLOC_000141	'-	'-	'XLOC_000141	'3110035E14Rik	'TSS176	'1:9547947-9631175	'-	'XLOC_000141	27.8757	1	33.6476	1	36.7083	1	27.7385	1	52.5001	1	54.9818	1	59.1698	1	37.6835	1	'XLOC_000141	0.535498	0.644468	0.712826	0.53213	1.01013	1.05914	1.14023	0.721909	0	0	0.606231	0.982852	1	1
'XLOC_000142	'-	'-	'XLOC_000142	'-	'TSS177	'1:9700847-9701308	'-	'XLOC_000142	1.46714	0	0.934656	0	1.14713	0	2.21908	0	6.84784	0	1.86379	0	11.2219	1	1.83822	0	'XLOC_000142	0.296341	0.183148	0.259019	0.441904	1.40425	0.387419	2.34154	0.360959	0	0	0.295103	1.12354	1	1
'XLOC_000143	'-	'-	'XLOC_000143	'AC158928.1	'TSS178,TSS179	'1:9718621-9791922	'-	'XLOC_000143	60.1529	1	86.923	1	56.2096	1	79.8868	1	59.348	1	51.2543	1	84.674	1	98.3447	1	'XLOC_000143	1.95184	2.80643	1.85757	2.58616	1.93088	1.67089	2.76208	3.17623	0	0	2.3005	2.38502	1	1
'XLOC_000144	'-	'-	'XLOC_000144	'Sgk3	'TSS180,TSS181,TSS182	'1:9798129-9902556	'-	'XLOC_000144	620.601	1	514.995	1	714.665	1	552.55	1	893.643	1	642.076	1	853.881	1	549.628	1	'XLOC_000144	11.8803	10.3494	14.5682	11.3621	17.3025	13.0383	16.9485	10.8843	0	0	12.04	14.5434	1	1
'XLOC_000145	'-	'-	'XLOC_000145	'6030422M02Rik	'TSS183,TSS184,TSS185	'1:9908637-9944117	'-	'XLOC_000145	52.0836	1	69.1645	1	57.3567	1	59.9151	1	52.5001	1	41.0034	1	40.8067	1	38.6026	1	'XLOC_000145	0.898358	1.20333	0.997437	1.01983	0.913031	0.731712	0.717245	0.677686	0	0	1.02974	0.759919	1	1
'XLOC_000146	'-	'-	'XLOC_000146	'Gm15818	'TSS186	'1:9968623-10009136	'-	'XLOC_000146	0	0	0	0	0	0	0	0	0	0	0	0	0	0	0	0	'XLOC_000146	0	0	0	0	0	0	0	0	0	0	0	0	0	0
'XLOC_000147	'-	'-	'XLOC_000147	'Cspp1	'TSS187,TSS188,TSS189,TSS190,TSS191,TSS192,TSS193,TSS194,TSS195,TSS196	'1:10038217-10136768	'-	'XLOC_000147	1079.08	1	944.002	1	1017.51	1	918.698	1	1302.23	1	985.014	1	1195.64	1	829.956	1	'XLOC_000147	23.801	20.6953	23.4404	22.0603	28.7219	19.6751	25.5268	19.2822	0	0	22.4992	23.3015	1	1
'XLOC_000148	'-	'-	'XLOC_000148	'7SK	'TSS197	'1:10137167-10232670	'-	'XLOC_000148	5.135	0	8.4119	0	5.73567	0	6.65723	0	6.84784	0	3.72758	0	1.02017	0	3.67644	0	'XLOC_000148	3.82668	5.8064	5.36599	4.78657	5.24015	2.97307	0.819468	2.55585	0	0	4.94641	2.89713	1	0
'XLOC_000149	'-	'-	'XLOC_000149	'-	'TSS198	'1:10233192-10234197	'-	'XLOC_000149	7.33571	0	6.54259	0	11.4713	1	8.87631	0	19.4022	1	4.65948	0	7.14118	0	8.27199	0	'XLOC_000149	0.519698	0.458499	0.846185	0.625667	1.38261	0.333496	0.511813	0.580104	0	0	0.612512	0.702006	1	1
'XLOC_000150	'-	'-	'XLOC_000150	'-	'TSS199	'1:10234351-10235825	'-	'XLOC_000150	13.2043	1	12.1505	1	28.6784	1	21.0812	1	23.9674	1	8.38706	0	8.16135	0	17.4631	1	'XLOC_000150	0.599643	0.54795	1.33627	0.954252	1.09251	0.383381	0.373386	0.787888	0	0	0.859529	0.659291	1	1
'XLOC_000151	'-	'-	'XLOC_000151	'Gm15603	'TSS200	'1:10324719-10719945	'-	'XLOC_000151	0	0	0	0	0	0	0	0	0	0	0	0	0	0	0	0	'XLOC_000151	0	0	0	0	0	0	0	0	0	0	0	0	0	0
'XLOC_000152	'-	'-	'XLOC_000152	'-	'TSS201	'1:10748783-10750414	'-	'XLOC_000152	8.80286	0	18.6931	1	6.8828	0	33.2862	1	1.14131	0	11.1827	1	5.10084	0	19.3013	1	'XLOC_000152	0.356875	0.753125	0.285503	1.34554	0.0464244	0.456015	0.208165	0.777945	0	0	0.685261	0.372137	1	1
'XLOC_000153	'-	'-	'XLOC_000153	'-	'TSS202	'1:10915947-10916771	'-	'XLOC_000153	3.66786	0	10.2812	1	2.29427	0	2.21908	0	0	0	0	0	1.02017	0	0.91911	0	'XLOC_000153	0.331495	0.916423	0.218381	0.199267	0	0	0.0935764	0.0819992	0	0	0.416391	0.0438939	0	1
'XLOC_000154	'-	'-	'XLOC_000154	'SNORA66	'TSS203	'1:10921669-10921760	'-	'XLOC_000154	0	0	0	0	0	0	0	0	0	0	0	0	0	0	0	0	'XLOC_000154	0	0	0	0	0	0	0	0	0	0	0	0	0	0
'XLOC_000155	'-	'-	'XLOC_000155	'Prex2	'TSS204	'1:10993464-11303882	'-	'XLOC_000155	861.213	1	802.869	1	1382.3	1	878.755	1	1372.99	1	1165.8	1	1548.62	1	888.779	1	'XLOC_000155	4.59884	4.30126	7.404	4.6643	7.36681	6.29738	8.28123	4.75611	0	0	5.2421	6.67538	1	1
'XLOC_000156	'-	'-	'XLOC_000156	'SNORA40	'TSS205	'1:10993464-11303882	'-	'XLOC_000156	14.6714	1	6.54259	0	14.9127	1	15.5335	1	26.2501	1	21.4336	1	24.484	1	13.7866	1	'XLOC_000156	1.81169	0.792807	1.97715	1.90133	3.27446	2.69447	3.08525	1.67267	0	0	1.62074	2.68171	1	1
'XLOC_000157	'-	'-	'XLOC_000157	'-	'TSS206	'1:11333434-11334308	'-	'XLOC_000157	5.86857	0	10.2812	1	4.58854	0	8.87631	0	1.14131	0	11.1827	1	7.14118	0	8.27199	0	'XLOC_000157	0.492853	0.852392	0.404328	0.740991	0.0965157	0.95062	0.608033	0.686386	0	0	0.622641	0.585389	0	1
'XLOC_000158	'-	'-	'XLOC_000158	'-	'TSS207	'1:11377353-11378111	'-	'XLOC_000158	2.93429	0	17.7585	1	1.14713	0	5.54769	0	1.14131	0	1.86379	0	1.02017	0	4.59555	0	'XLOC_000158	0.294839	1.75714	0.12212	0.553452	0.115635	0.190018	0.10421	0.45517	0	0	0.681888	0.216258	1	1
'XLOC_000159	'-	'-	'XLOC_000159	'A830018L16RIK,A830018L16Rik	'TSS208,TSS209	'1:11414104-11975901	'-	'XLOC_000159	11.0036	1	17.7585	1	14.9127	1	12.2049	1	18.2609	1	10.2509	1	4.08067	0	8.27199	0	'XLOC_000159	0.256687	0.36141	0.291215	0.426693	0.458268	0.254792	0.0899494	0.342184	0	0	0.334001	0.286298	0	1
'XLOC_000160	'-	'-	'XLOC_000160	'-	'TSS210	'1:12085966-12086497	'-	'XLOC_000160	2.93429	0	9.34656	0	1.14713	0	9.98585	0	1.14131	0	0.931896	0	1.02017	0	3.67644	0	'XLOC_000160	0.47887	1.48801	0.205382	1.61089	0.188682	0.155701	0.170982	0.586269	0	0	0.945788	0.275409	1	0
'XLOC_000161	'-	'-	'XLOC_000161	'-	'TSS211	'1:12086805-12087406	'-	'XLOC_000161	3.66786	0	6.54259	0	3.4414	0	13.3145	1	0	0	8.38706	0	1.02017	0	2.75733	0	'XLOC_000161	0.502015	0.876975	0.509525	1.80464	0	1.17089	0.142796	0.370099	0	0	0.923289	0.420946	1	1
'XLOC_000162	'-	'-	'XLOC_000162	'-	'TSS212	'1:12108171-12108775	'-	'XLOC_000162	0.733571	0	14.9545	1	0	0	3.32862	0	0	0	1.86379	0	0	0	6.43377	0	'XLOC_000162	0.0997132	1.99102	0	0.448091	0	0.258375	0	0.857745	0	0	0.634706	0.27903	1	1
'XLOC_000163	'-	'-	'XLOC_000163	'-	'TSS213	'1:12109081-12110423	'-	'XLOC_000163	10.27	1	10.2812	1	3.4414	0	14.424	1	2.28261	0	7.45516	0	4.08067	0	8.27199	0	'XLOC_000163	0.518807	0.515357	0.178898	0.726026	0.115791	0.379365	0.20785	0.414853	0	0	0.484772	0.279465	0	1
'XLOC_000164	'-	'-	'XLOC_000164	'-	'TSS214	'1:12160405-12161174	'-	'XLOC_000164	8.06929	0	5.60794	0	0	0	4.43816	0	0	0	2.79569	0	0	0	3.67644	0	'XLOC_000164	0.795978	0.544891	0	0.434721	0	0.27974	0	0.35757	0	0	0.443898	0.159328	0	0
'XLOC_000165	'-	'-	'XLOC_000165	'-	'TSS215	'1:12166050-12167010	'-	'XLOC_000165	3.66786	0	7.47725	0	1.14713	0	9.98585	0	0	0	5.59137	0	3.06051	0	10.1102	1	'XLOC_000165	0.274605	0.553414	0.0896334	0.743632	0	0.423167	0.231958	0.748847	0	0	0.415321	0.350993	0	1
'XLOC_000166	'-	'-	'XLOC_000166	'-	'TSS216	'1:12168812-12169496	'-	'XLOC_000166	0	0	15.8892	1	0	0	6.65723	0	0	0	4.65948	0	0	0	10.1102	1	'XLOC_000166	0	1.79352	0	0.758524	0	0.544251	0	1.14252	0	0	0.638011	0.421693	1	1
'XLOC_000167	'-	'-	'XLOC_000167	'-	'TSS217	'1:12269198-12269301	'-	'XLOC_000167	1.46714	0	7.47725	0	0	0	3.32862	0	0	0	0.931896	0	1.02017	0	6.43377	0	'XLOC_000167	1062.57	6178.87	0	2419.94	0	692.348	754.331	3741.53	0	0	2415.34	1297.05	1	0
'XLOC_000168	'-	'-	'XLOC_000168	'U6	'TSS218	'1:12374935-12375042	'-	'XLOC_000168	0	0	0	0	0	0	0	0	0	0	0	0	0	0	0	0	'XLOC_000168	0	0	0	0	0	0	0	0	0	0	0	0	0	0
'XLOC_000169	'-	'-	'XLOC_000169	'-	'TSS219	'1:12468307-12470416	'-	'XLOC_000169	11.0036	1	26.1704	1	11.4713	1	18.8622	1	4.56523	0	7.45516	0	2.04034	0	11.0293	1	'XLOC_000169	0.336263	0.795999	0.356648	0.575158	0.139862	0.228831	0.062663	0.335571	0	0	0.516017	0.191732	0	1
'XLOC_000170	'-	'-	'XLOC_000170	'RP23-138D5.1	'TSS220	'1:12565576-12566383	'-	'XLOC_000170	0	0	0.934656	0	0	0	0	0	0	0	0	0	0	0	0	0	'XLOC_000170	0	0.0854947	0	0	0	0	0	0	0	0	0.0213737	0	0	0
'XLOC_000171	'-	'-	'XLOC_000171	'-	'TSS221	'1:12628265-12629066	'-	'XLOC_000171	2.20071	0	11.2159	1	0	0	4.43816	0	0	0	2.79569	0	0	0	0	0	'XLOC_000171	0.206119	1.03552	0	0.412907	0	0.265416	0	0	0	0	0.413636	0.066354	1	1
'XLOC_000172	'-	'-	'XLOC_000172	'-	'TSS222	'1:12629205-12630643	'-	'XLOC_000172	12.4707	1	28.9743	1	5.73567	0	16.6431	1	3.42392	0	7.45516	0	1.02017	0	21.1395	1	'XLOC_000172	0.582377	1.34341	0.27503	0.774633	0.160512	0.350505	0.048006	0.980604	0	0	0.743863	0.384907	1	1
'XLOC_000173	'-	'-	'XLOC_000173	'-	'TSS223	'1:12649449-12650801	'-	'XLOC_000173	4.40143	0	15.8892	1	2.29427	0	16.6431	1	0	0	8.38706	0	1.02017	0	13.7866	1	'XLOC_000173	0.220469	0.789789	0.11823	0.830676	0	0.423156	0.0515201	0.685625	0	0	0.489791	0.290075	0	1
'XLOC_000174	'-	'-	'XLOC_000174	'AC136316.1	'TSS224	'1:12667562-12673090	'-	'XLOC_000174	13.9379	1	30.8436	1	9.17707	0	21.0812	1	12.5544	1	9.31896	0	5.10084	0	11.0293	1	'XLOC_000174	0.272694	0.601639	0.181534	0.411876	0.246022	0.182839	0.100116	0.215181	0	0	0.366936	0.18604	0	1
'XLOC_000175	'-	'-	'XLOC_000175	'Sulf1	'TSS225,TSS226,TSS227	'1:12692355-12861511	'-	'XLOC_000175	715.232	1	781.372	1	1151.72	1	651.299	1	1042.01	1	1053.97	1	1100.76	1	705.876	1	'XLOC_000175	8.44702	9.15386	13.7276	7.48783	11.9536	12.125	12.6292	8.45671	0	0	9.70408	11.2911	1	1
'XLOC_000176	'-	'-	'XLOC_000176	'Dppa5b	'TSS228	'1:13062018-13062348	'-	'XLOC_000176	0	0	0	0	0	0	0	0	0	0	0	0	0	0	0	0	'XLOC_000176	0	0	0	0	0	0	0	0	0	0	0	0	0	0
'XLOC_000177	'-	'-	'XLOC_000177	'-	'TSS229	'1:13374643-13376969	'-	'XLOC_000177	24.9414	1	17.7585	1	25.237	1	18.8622	1	20.5435	1	21.4336	1	15.3025	1	26.6542	1	'XLOC_000177	0.685569	0.486069	0.704513	0.517449	0.565963	0.591485	0.422512	0.729756	0	0	0.5984	0.577429	0	1
'XLOC_000178	'-	'-	'XLOC_000178	'Xkr9	'TSS230	'1:13668770-13701723	'-	'XLOC_000178	0	0	3.73862	0	1.14713	0	0	0	0	0	0	0	0	0	0	0	'XLOC_000178	0	0.125487	0.0394477	0	0	0	0	0	0	0	0.0412337	0	0	0
'XLOC_000179	'-	'-	'XLOC_000179	'-	'TSS231	'1:13726061-13727219	'-	'XLOC_000179	8.80286	0	18.6931	1	2.29427	0	8.87631	0	2.28261	0	4.65948	0	2.04034	0	7.35288	0	'XLOC_000179	0.527303	1.10949	0.142189	0.529431	0.137409	0.281532	0.123421	0.436676	0	0	0.577103	0.24476	1	1
'XLOC_000180	'-	'-	'XLOC_000180	'-	'TSS232	'1:13746307-13747364	'-	'XLOC_000180	0	0	9.34656	0	3.4414	0	3.32862	0	1.14131	0	10.2509	1	4.08067	0	4.59555	0	'XLOC_000180	0	0.617096	0.23844	0.220974	0.0765488	0.690382	0.275179	0.303618	0	0	0.269127	0.336432	0	1
'XLOC_000181	'-	'-	'XLOC_000181	'-	'TSS233	'1:13761543-13762728	'-	'XLOC_000181	4.40143	0	14.9545	1	1.14713	0	9.98585	0	0	0	1.86379	0	3.06051	0	4.59555	0	'XLOC_000181	0.256655	0.864249	0.0691444	0.57987	0	0.109599	0.180172	0.265741	0	0	0.44248	0.138878	0	1
'XLOC_000182	'-	'-	'XLOC_000182	'-	'TSS234	'1:13767289-13769010	'-	'XLOC_000182	7.33571	0	13.0852	1	5.73567	0	3.32862	0	0	0	6.52327	0	3.06051	0	0.91911	0	'XLOC_000182	0.280166	0.496824	0.223834	0.12678	0	0.250512	0.117618	0.0349105	0	0	0.281901	0.10076	0	1
'XLOC_000183	'-	'-	'XLOC_000183	'-	'TSS235	'1:13795804-13796691	'-	'XLOC_000183	1.46714	0	9.34656	0	1.14713	0	13.3145	1	1.14131	0	6.52327	0	0	0	6.43377	0	'XLOC_000183	0.120987	0.761076	0.0991674	1.09152	0.0947598	0.544388	0	0.524323	0	0	0.518188	0.290868	1	1
'XLOC_000184	'-	'-	'XLOC_000184	'-	'TSS236	'1:13796786-13798187	'-	'XLOC_000184	9.53643	0	19.6278	1	6.8828	0	17.7526	1	0	0	8.38706	0	4.08067	0	13.7866	1	'XLOC_000184	0.458706	0.93715	0.34021	0.850976	0	0.406229	0.197829	0.658576	0	0	0.646761	0.315659	0	1
'XLOC_000185	'-	'-	'XLOC_000185	'-	'TSS237	'1:13887035-13888497	'-	'XLOC_000185	7.33571	0	14.0198	1	2.29427	0	18.8622	1	1.14131	0	11.1827	1	5.10084	0	10.1102	1	'XLOC_000185	0.336223	0.63807	0.107919	0.861694	0.0525083	0.515945	0.235546	0.460346	0	0	0.485977	0.316086	0	1
'XLOC_000186	'-	'-	'XLOC_000186	'7SK	'TSS238	'1:13932377-13932685	'-	'XLOC_000186	0	0	0	0	0	0	0	0	0	0	0	0	0	0	0	0	'XLOC_000186	0	0	0	0	0	0	0	0	0	0	0	0	0	0
'XLOC_000187	'-	'-	'XLOC_000187	'-	'TSS239	'1:13957546-13959852	'-	'XLOC_000187	13.2043	1	37.3862	1	6.8828	0	23.3003	1	9.13046	0	18.6379	1	2.04034	0	14.7058	1	'XLOC_000187	0.366343	1.03283	0.193965	0.645167	0.253897	0.519165	0.0568642	0.406375	0	0	0.559576	0.309075	1	1
'XLOC_000188	'-	'-	'XLOC_000188	'-	'TSS240	'1:14033085-14033826	'-	'XLOC_000188	1.46714	0	14.9545	1	3.4414	0	15.5335	1	3.42392	0	2.79569	0	5.10084	0	11.0293	1	'XLOC_000188	0.151789	1.52288	0.377881	1.59527	0.357275	0.293605	0.53676	1.12432	0	0	0.911955	0.57799	1	1
'XLOC_000189	'-	'-	'XLOC_000189	'-	'TSS241	'1:14073223-14074209	'-	'XLOC_000189	2.93429	0	14.0198	1	2.29427	0	5.54769	0	3.42392	0	0	0	1.02017	0	0.91911	0	'XLOC_000189	0.212705	1.00505	0.173332	0.400073	0.249687	0	0.0748337	0.0659368	0	0	0.44779	0.0976144	1	1
'XLOC_000190	'-	'-	'XLOC_000190	'AC156988.1	'TSS242	'1:14168771-14310200	'-	'XLOC_000190	0	0	0	0	0	0	0	0	0	0	0	0	0	0	0	0	'XLOC_000190	0	0	0	0	0	0	0	0	0	0	0	0	0	0
'XLOC_000191	'-	'-	'XLOC_000191	'-	'TSS243	'1:14598790-14600653	'-	'XLOC_000191	15.405	1	29.909	1	5.73567	0	26.6289	1	2.28261	0	3.72758	0	3.06051	0	13.7866	1	'XLOC_000191	0.539074	1.041	0.204714	0.929507	0.080107	0.1311	0.10771	0.48002	0	0	0.678574	0.199734	1	1
'XLOC_000192	'-	'-	'XLOC_000192	'-	'TSS244	'1:14602724-14603590	'-	'XLOC_000192	2.20071	0	9.34656	0	2.29427	0	2.21908	0	0	0	1.86379	0	2.04034	0	3.67644	0	'XLOC_000192	0.186937	0.783663	0.204595	0.187357	0	0.160274	0.175741	0.308512	0	0	0.340638	0.161132	0	0
'XLOC_000193	'-	'-	'XLOC_000193	'-	'TSS245	'1:14654255-14654858	'-	'XLOC_000193	0.733571	0	10.2812	1	0	0	3.32862	0	0	0	1.86379	0	2.04034	0	8.27199	0	'XLOC_000193	0.099942	1.37191	0	0.449109	0	0.25898	0.284252	1.1053	0	0	0.48024	0.412133	1	1
'XLOC_000194	'-	'-	'XLOC_000194	'-	'TSS246	'1:14655014-14655705	'-	'XLOC_000194	4.40143	0	13.0852	1	0	0	11.0954	1	4.56523	0	6.52327	0	0	0	1.83822	0	'XLOC_000194	0.498864	1.45761	0	1.24744	0.522283	0.751594	0	0.204997	0	0	0.800979	0.369719	1	1
'XLOC_000195	'-	'-	'XLOC_000195	'Gm9947	'TSS247	'1:14753345-14786289	'-	'XLOC_000195	32.2771	1	27.105	1	22.9427	1	18.8622	1	58.2067	1	62.437	1	72.432	1	48.7128	1	'XLOC_000195	0.910112	0.901653	0.761556	0.405952	1.91438	2.07684	2.25141	1.25565	0	0	0.744818	1.87457	1	1
'XLOC_000196	'-	'-	'XLOC_000196	'-	'TSS248	'1:14753345-14786289	'-	'XLOC_000196	2.93429	0	0.934656	0	2.29427	0	0	0	2.28261	0	3.72758	0	1.02017	0	9.1911	0	'XLOC_000196	0.804547	0.246309	0.72382	0	0.63727	1.06089	0.291779	2.4293	0	0	0.443669	1.10481	1	0
'XLOC_000197	'-	'-	'XLOC_000197	'-	'TSS249	'1:14753345-14786289	'-	'XLOC_000197	33.7443	1	41.1249	1	63.0924	1	33.2862	1	50.2175	1	63.3689	1	59.1698	1	39.5217	1	'XLOC_000197	0.531688	0.646407	1.00294	0.523878	0.792272	1.00073	0.934696	0.621308	0	0	0.676228	0.837252	1	1
'XLOC_000198	'-	'-	'XLOC_000198	'-	'TSS250	'1:14753345-14786289	'-	'XLOC_000198	3.66786	0	0	0	0	0	1.10954	0	2.28261	0	1.86379	0	3.06051	0	8.27199	0	'XLOC_000198	1.43292	0	0	0.423065	0.910649	0.764076	1.26271	3.08082	0	0	0.463996	1.50456	1	0
'XLOC_000199	'-	'-	'XLOC_000199	'Rpl5-ps1	'TSS251	'1:14865071-14865965	'-	'XLOC_000199	1.46714	0	6.54259	0	4.58854	0	2.21908	0	1.14131	0	0	0	2.04034	0	1.83822	0	'XLOC_000199	0.119821	0.527684	0.392664	0.180177	0.0938405	0	0.168877	0.14838	0	0	0.305087	0.102774	0	0
'XLOC_000200	'-	'-	'XLOC_000200	'-	'TSS252	'1:14941284-14943465	'-	'XLOC_000200	12.4707	1	16.8238	1	6.8828	0	11.0954	1	2.28261	0	4.65948	0	1.02017	0	14.7058	1	'XLOC_000200	0.36747	0.493498	0.206209	0.326255	0.0674244	0.137883	0.0302057	0.431497	0	0	0.348358	0.166753	0	1
'XLOC_000201	'-	'-	'XLOC_000201	'-	'TSS253	'1:14984162-14985227	'-	'XLOC_000201	2.93429	0	3.73862	0	1.14713	0	8.87631	0	0	0	4.65948	0	0	0	3.67644	0	'XLOC_000201	0.193982	0.24466	0.0787444	0.584035	0	0.310986	0	0.24075	0	0	0.275355	0.137934	0	0
'XLOC_000202	'-	'-	'XLOC_000202	'-	'TSS254	'1:15000980-15001766	'-	'XLOC_000202	4.40143	0	9.34656	0	1.14713	0	6.65723	0	0	0	0	0	0	0	0.91911	0	'XLOC_000202	0.422235	0.883554	0.116279	0.634279	0	0	0	0.0869687	0	0	0.514087	0.0217422	0	0
'XLOC_000203	'-	'-	'XLOC_000203	'-	'TSS255	'1:15003376-15004431	'-	'XLOC_000203	9.53643	0	14.9545	1	9.17707	0	7.76677	0	1.14131	0	2.79569	0	3.06051	0	10.1102	1	'XLOC_000203	0.637544	0.989556	0.637329	0.516761	0.0767222	0.188715	0.206854	0.669451	0	0	0.695297	0.285436	0	1
'XLOC_000204	'-	'-	'XLOC_000204	'-	'TSS256	'1:15042186-15043095	'-	'XLOC_000204	2.93429	0	16.8238	1	1.14713	0	7.76677	0	4.56523	0	3.72758	0	6.12101	0	4.59555	0	'XLOC_000204	0.234794	1.32979	0.0960872	0.617936	0.367718	0.301742	0.496245	0.363531	0	0	0.569652	0.382309	1	1
'XLOC_000205	'-	'-	'XLOC_000205	'-	'TSS257	'1:15043174-15043839	'-	'XLOC_000205	4.40143	0	10.2812	1	3.4414	0	5.54769	0	5.70654	0	0.931896	0	0	0	4.59555	0	'XLOC_000205	0.524935	1.20404	0.439617	0.656039	0.687293	0.113079	0	0.538825	0	0	0.706158	0.334799	1	1
'XLOC_000206	'-	'-	'XLOC_000206	'-	'TSS258	'1:15044314-15045720	'-	'XLOC_000206	7.33571	0	16.8238	1	1.14713	0	16.6431	1	5.70654	0	7.45516	0	4.08067	0	12.8675	1	'XLOC_000206	0.351426	0.800052	0.0564664	0.79458	0.27446	0.359624	0.197024	0.612206	0	0	0.500631	0.360828	0	1
'XLOC_000207	'-	'-	'XLOC_000207	'-	'TSS259	'1:15067244-15067365	'-	'XLOC_000207	67.4886	1	43.9288	1	43.5911	1	69.9009	1	81.0328	1	71.756	1	128.541	1	117.646	1	'XLOC_000207	1778.19	1025.51	1486.99	1672.42	2145.15	2110.5	3603.97	2451.58	0	0	1490.78	2577.8	1	1
'XLOC_000208	'-	'-	'XLOC_000208	'-	'TSS260	'1:15102529-15104149	'-	'XLOC_000208	5.86857	0	7.47725	0	2.29427	0	5.54769	0	2.28261	0	4.65948	0	5.10084	0	17.4631	1	'XLOC_000208	0.341871	0.431704	0.138148	0.321835	0.133613	0.273727	0.299989	1.00883	0	0	0.308389	0.42904	1	1
'XLOC_000209	'-	'-	'XLOC_000209	'-	'TSS261	'1:15184706-15186415	'-	'XLOC_000209	3.66786	0	36.4516	1	2.29427	0	14.424	1	1.14131	0	8.38706	0	2.04034	0	9.1911	0	'XLOC_000209	0.141174	1.39472	0.0902461	0.553645	0.0440678	0.324609	0.079026	0.351808	0	0	0.544946	0.199878	1	1
'XLOC_000210	'-	'-	'XLOC_000210	'-	'TSS262	'1:15281187-15281728	'-	'XLOC_000210	2.20071	0	11.2159	1	1.14713	0	6.65723	0	4.56523	0	3.72758	0	1.02017	0	0.91911	0	'XLOC_000210	0.349551	1.73899	0.19944	1.04553	0.734343	0.605788	0.166297	0.142734	0	0	0.833378	0.41229	1	1
'XLOC_000211	'-	'-	'XLOC_000211	'Kcnb2	'TSS263,TSS264,TSS265	'1:15287258-15716367	'-	'XLOC_000211	19.8064	1	23.3664	1	6.8828	0	22.1908	1	13.6957	1	7.45516	0	9.18152	0	5.51466	0	'XLOC_000211	0.604849	0.275182	0.133751	0.476426	0.272738	0.148064	0.290623	0.105648	0	0	0.372552	0.204268	0	1
'XLOC_000212	'-	'-	'XLOC_000212	'-	'TSS266	'1:15744768-15745321	'-	'XLOC_000212	4.40143	0	9.34656	0	0	0	6.65723	0	1.14131	0	3.72758	0	2.04034	0	3.67644	0	'XLOC_000212	0.677367	1.40513	0	1.01337	0.17782	0.58655	0.322002	0.553557	0	0	0.773967	0.409982	1	0
'XLOC_000213	'-	'-	'XLOC_000213	'SNORA17	'TSS267	'1:15757831-15757963	'-	'XLOC_000213	2.20071	0	0	0	0	0	0	0	0	0	0	0	0	0	0	0	'XLOC_000213	26.481	0	0	0	0	0	0	0	0	0	6.62025	0	1	0
'XLOC_000214	'-	'-	'XLOC_000214	'Terf1	'TSS268,TSS269,TSS270,TSS271	'1:15805622-15844812	'-	'XLOC_000214	492.96	1	465.459	1	482.943	1	429.392	1	532.99	1	438.923	1	475.399	1	448.526	1	'XLOC_000214	10.2567	9.33593	9.09795	8.46549	10.3798	9.79885	10.5713	8.93207	0	0	9.28902	9.9205	1	1
'XLOC_000215	'-	'-	'XLOC_000215	'Gm106	'TSS272	'1:15850647-15892722	'-	'XLOC_000215	35.945	1	32.713	1	47.0325	1	29.9575	1	49.0762	1	27.025	1	48.9681	1	31.2497	1	'XLOC_000215	0.683649	0.620358	0.904135	0.568997	0.934858	0.515405	0.934229	0.592723	0	0	0.694285	0.744304	0	1
'XLOC_000216	'-	'-	'XLOC_000216	'Gm106	'TSS273	'1:15850647-15892722	'-	'XLOC_000216	2.20071	0	2.80397	0	8.02994	0	6.65723	0	13.6957	1	5.59137	0	6.12101	0	1.83822	0	'XLOC_000216	0.424365	0.525213	1.72365	1.26639	2.67993	1.10825	1.21767	0.345004	0	0	0.984904	1.33771	1	1
'XLOC_000217	'-	'-	'XLOC_000217	'7SK	'TSS274	'1:15850647-15892722	'-	'XLOC_000217	0	0	0	0	0	0	1.10954	0	0	0	0	0	0	0	0	0	'XLOC_000217	0	0	0	0.463518	0	0	0	0	0	0	0.115879	0	0	0
'XLOC_000218	'-	'-	'XLOC_000218	'-	'TSS275	'1:15948599-15949391	'-	'XLOC_000218	5.135	0	4.67328	0	1.14713	0	11.0954	1	0	0	0.931896	0	0	0	3.67644	0	'XLOC_000218	0.487875	0.437593	0.1151	1.04704	0	0.0897647	0	0.344578	0	0	0.521902	0.108586	1	1
'XLOC_000219	'-	'-	'XLOC_000219	'-	'TSS276	'1:15955924-15957250	'-	'XLOC_000219	4.40143	0	15.8892	1	5.73567	0	16.6431	1	3.42392	0	6.52327	0	1.02017	0	6.43377	0	'XLOC_000219	0.225417	0.807375	0.302403	0.849251	0.176096	0.336563	0.0526861	0.327087	0	0	0.546111	0.223108	0	1
'XLOC_000220	'-	'-	'XLOC_000220	'Rdh10	'TSS277,TSS278	'1:16105769-16133734	'-	'XLOC_000220	154.784	1	117.767	1	167.482	1	128.707	1	268.207	1	221.791	1	311.151	1	223.344	1	'XLOC_000220	2.87585	2.48539	3.40613	2.46375	5.17126	3.9742	5.49158	4.26675	0	0	2.80778	4.72595	1	1
'XLOC_000221	'-	'-	'XLOC_000221	'Gm7568	'TSS279	'1:16228673-16520112	'-	'XLOC_000221	8.80286	0	17.7585	1	14.9127	1	22.1908	1	9.13046	0	14.9103	1	10.2017	1	8.27199	0	'XLOC_000221	1.15475	2.02862	1.74045	2.55302	1.00954	3.13119	1.27771	0.892296	0	0	1.86921	1.57768	1	1
'XLOC_000222	'-	'-	'XLOC_000222	'-	'TSS280	'1:16525952-16528002	'-	'XLOC_000222	16.1386	1	25.2357	1	5.73567	0	21.0812	1	5.70654	0	16.7741	1	3.06051	0	18.3822	1	'XLOC_000222	0.508643	0.791512	0.184013	0.662926	0.180322	0.531079	0.0969556	0.576736	0	0	0.536774	0.346273	0	1
'XLOC_000223	'-	'-	'XLOC_000223	'-	'TSS281	'1:16530204-16532103	'-	'XLOC_000223	13.2043	1	27.105	1	12.6185	1	32.1766	1	1.14131	0	13.0465	1	3.06051	0	22.9777	1	'XLOC_000223	0.452456	0.923893	0.440823	1.09986	0.0392184	0.449263	0.105458	0.783481	0	0	0.729258	0.344355	1	1
'XLOC_000224	'-	'-	'XLOC_000224	'AC157362.1	'TSS282	'1:16657551-16662278	'-	'XLOC_000224	2.20071	0	4.67328	0	1.14713	0	4.43816	0	0	0	0.931896	0	2.04034	0	0.91911	0	'XLOC_000224	0.0498265	0.10544	0.0263051	0.100322	0	0.021168	0.0463661	0.0207419	0	0	0.0704734	0.022069	0	0
'XLOC_000225	'-	'-	'XLOC_000225	'Ly96,Tmem70	'TSS283,TSS284	'1:16665206-16709605	'-	'XLOC_000225	1015.26	1	923.44	1	1009.48	1	980.832	1	1064.84	1	1058.63	1	1561.88	1	776.648	1	'XLOC_000225	42.5779	37.9151	42.5144	40.631	47.4132	45.5645	66.0202	32.9506	0	0	40.9096	47.9871	1	1
'XLOC_000226	'-	'-	'XLOC_000226	'-	'TSS285	'1:16665206-16709605	'-	'XLOC_000226	5.135	0	0.934656	0	2.29427	0	1.10954	0	2.28261	0	3.72758	0	14.2824	1	1.83822	0	'XLOC_000226	0.944294	0.167169	0.467656	0.201402	0.425745	0.703761	2.70592	0.329397	0	0	0.44513	1.04121	1	1
'XLOC_000227	'-	'-	'XLOC_000227	'-	'TSS286	'1:16665206-16709605	'-	'XLOC_000227	24.2079	1	23.3664	1	37.8554	1	19.9717	1	27.3914	1	21.4336	1	46.9278	1	34.9262	1	'XLOC_000227	0.59387	0.571066	0.941582	0.489089	0.673327	0.527672	1.15585	0.853794	0	0	0.648902	0.802661	1	1
'XLOC_000228	'-	'-	'XLOC_000228	'-	'TSS287	'1:16665206-16709605	'-	'XLOC_000228	5.86857	0	3.73862	0	2.29427	0	5.54769	0	3.42392	0	3.72758	0	1.02017	0	11.9484	1	'XLOC_000228	1.4683	0.901686	0.654725	1.36438	0.871547	0.965464	0.265441	2.88944	0	0	1.09727	1.24797	1	1
'XLOC_000229	'-	'-	'XLOC_000229	'-	'TSS288	'1:16714737-16716846	'-	'XLOC_000229	42.5471	1	30.8436	1	28.6784	1	37.7243	1	34.2392	1	31.6844	1	33.6656	1	18.3822	1	'XLOC_000229	1.30022	0.938142	0.89162	1.15032	1.04897	0.97253	1.03394	0.559286	0	0	1.07008	0.903682	1	1
'XLOC_000230	'-	'-	'XLOC_000230	'-	'TSS289	'1:16805217-16805927	'-	'XLOC_000230	7.33571	0	2.80397	0	2.29427	0	4.43816	0	0	0	0.931896	0	0	0	4.59555	0	'XLOC_000230	0.802319	0.301586	0.267237	0.481635	0	0.10355	0	0.49482	0	0	0.463194	0.149592	0	0
'XLOC_000231	'-	'-	'XLOC_000231	'-	'TSS290	'1:16806364-16807712	'-	'XLOC_000231	11.0036	1	25.2357	1	4.58854	0	9.98585	0	4.56523	0	7.45516	0	7.14118	0	17.4631	1	'XLOC_000231	0.553039	1.25859	0.237284	0.500088	0.230401	0.377422	0.361873	0.87138	0	0	0.63725	0.460269	1	1
'XLOC_000232	'-	'-	'XLOC_000232	'-	'TSS291	'1:16862740-16864869	'-	'XLOC_000232	17.6057	1	30.8436	1	6.8828	0	18.8622	1	3.42392	0	13.9784	1	4.08067	0	20.2204	1	'XLOC_000232	0.532535	0.928621	0.211769	0.569306	0.103825	0.424663	0.124042	0.608969	0	0	0.560558	0.315375	0	1
'XLOC_000233	'-	'-	'XLOC_000233	'-	'TSS292	'1:16908404-16910099	'-	'XLOC_000233	13.2043	1	23.3664	1	5.73567	0	19.9717	1	3.42392	0	17.706	1	7.14118	0	20.2204	1	'XLOC_000233	0.512884	0.902197	0.227729	0.773593	0.133419	0.691601	0.279142	0.781032	0	0	0.604101	0.471299	0	1
'XLOC_000234	'-	'-	'XLOC_000234	'-	'TSS293	'1:16920054-16921026	'-	'XLOC_000234	7.33571	0	10.2812	1	1.14713	0	6.65723	0	1.14131	0	5.59137	0	3.06051	0	0.91911	0	'XLOC_000234	0.541017	0.749722	0.0882389	0.488398	0.0846863	0.416787	0.228456	0.0670722	0	0	0.466844	0.19925	0	1
'XLOC_000235	'-	'-	'XLOC_000235	'-	'TSS294	'1:16922105-16923019	'-	'XLOC_000235	2.93429	0	11.2159	1	1.14713	0	3.32862	0	0	0	7.45516	0	1.02017	0	6.43377	0	'XLOC_000235	0.233222	0.880657	0.0954137	0.263066	0	0.599394	0.0821463	0.505573	0	0	0.36809	0.296778	0	1
'XLOC_000236	'-	'-	'XLOC_000236	'-	'TSS295	'1:16970013-16970900	'-	'XLOC_000236	2.20071	0	4.67328	0	4.58854	0	9.98585	0	1.14131	0	0	0	0	0	3.67644	0	'XLOC_000236	0.18148	0.380538	0.396669	0.818641	0.0947598	0	0	0.299613	0	0	0.444332	0.0985932	0	0
'XLOC_000237	'-	'-	'XLOC_000237	'-	'TSS296	'1:17113676-17115103	'-	'XLOC_000237	3.66786	0	23.3664	1	3.4414	0	12.2049	1	5.70654	0	8.38706	0	5.10084	0	7.35288	0	'XLOC_000237	0.172783	1.09279	0.166498	0.573009	0.269866	0.397785	0.242142	0.344039	0	0	0.50127	0.313458	1	1
'XLOC_000238	'-	'-	'XLOC_000238	'-	'TSS297	'1:17141708-17143536	'-	'XLOC_000238	6.60214	0	35.5169	1	3.4414	0	12.2049	1	5.70654	0	4.65948	0	2.04034	0	13.7866	1	'XLOC_000238	0.235901	1.2621	0.12547	0.434981	0.204501	0.167347	0.0733294	0.490086	0	0	0.514613	0.233816	1	1
'XLOC_000239	'-	'-	'XLOC_000239	'Gdap1	'TSS298	'1:17145361-17164271	'-	'XLOC_000239	13.9379	1	11.2159	1	4.58854	0	13.3145	1	2.28261	0	0.931896	0	3.06051	0	11.0293	1	'XLOC_000239	0.239305	0.214691	0.0726295	0.208666	0.0519641	0.0146542	0.0481413	0.258689	0	0	0.183823	0.0933622	0	1
'XLOC_000240	'-	'-	'XLOC_000240	'-	'TSS299	'1:17197269-17197997	'-	'XLOC_000240	1.46714	0	12.1505	1	3.4414	0	3.32862	0	1.14131	0	0	0	0	0	2.75733	0	'XLOC_000240	0.15531	1.26558	0.387189	0.349712	0.121878	0	0	0.2875	0	0	0.539448	0.102344	1	1
'XLOC_000241	'-	'-	'XLOC_000241	'-	'TSS300	'1:17198142-17198937	'-	'XLOC_000241	2.93429	0	2.80397	0	2.29427	0	14.424	1	0	0	11.1827	1	2.04034	0	5.51466	0	'XLOC_000241	0.277453	0.261319	0.229037	1.35469	0	1.07196	0.195938	0.514429	0	0	0.530625	0.445582	1	1
'XLOC_000242	'-	'-	'XLOC_000242	'-	'TSS301	'1:17199241-17200885	'-	'XLOC_000242	7.33571	0	23.3664	1	3.4414	0	18.8622	1	4.56523	0	2.79569	0	1.02017	0	11.9484	1	'XLOC_000242	0.294778	0.933168	0.141466	0.75578	0.184057	0.112994	0.041264	0.477369	0	0	0.531298	0.203921	0	1
'XLOC_000243	'-	'-	'XLOC_000243	'-	'TSS302	'1:17227908-17229295	'-	'XLOC_000243	10.27	1	20.5624	1	2.29427	0	15.5335	1	2.28261	0	1.86379	0	1.02017	0	3.67644	0	'XLOC_000243	0.499662	0.992963	0.114742	0.753123	0.111501	0.0913167	0.0500297	0.177622	0	0	0.590122	0.107617	0	1
'XLOC_000244	'-	'-	'XLOC_000244	'-	'TSS303	'1:17229347-17230121	'-	'XLOC_000244	6.60214	0	7.47725	0	1.14713	0	11.0954	1	0	0	5.59137	0	1.02017	0	3.67644	0	'XLOC_000244	0.645885	0.720621	0.118713	1.0779	0	0.554801	0.101416	0.354663	0	0	0.64078	0.25272	1	1
'XLOC_000245	'-	'-	'XLOC_000245	'-	'TSS304	'1:17265512-17265960	'-	'XLOC_000245	1.46714	0	9.34656	0	1.14713	0	0	0	0	0	0	0	0	0	1.83822	0	'XLOC_000245	0.309994	1.9134	0.272083	0	0	0	0	0.377148	0	0	0.623869	0.094287	1	0
'XLOC_000246	'-	'-	'XLOC_000246	'-	'TSS305	'1:17270811-17271781	'-	'XLOC_000246	11.0036	1	9.34656	0	3.4414	0	14.424	1	1.14131	0	3.72758	0	1.02017	0	9.1911	0	'XLOC_000246	0.813548	0.683245	0.265405	1.06082	0.0848987	0.278558	0.0763439	0.672376	0	0	0.705755	0.278044	1	1
'XLOC_000247	'-	'-	'XLOC_000247	'-	'TSS306	'1:17271915-17272183	'-	'XLOC_000247	1.46714	0	9.34656	0	1.14713	0	4.43816	0	0	0	0.931896	0	1.02017	0	0	0	'XLOC_000247	0.82684	4.93158	0.794559	2.42568	0	0.557483	0.614761	0	0	0	2.24466	0.293061	1	0
'XLOC_000248	'-	'-	'XLOC_000248	'-	'TSS307	'1:17359150-17360828	'-	'XLOC_000248	7.33571	0	26.1704	1	2.29427	0	15.5335	1	4.56523	0	6.52327	0	0	0	5.51466	0	'XLOC_000248	0.288142	1.02176	0.0921398	0.608436	0.1799	0.257684	0	0.215393	0	0	0.502619	0.163244	1	1
'XLOC_000249	'-	'-	'XLOC_000249	'-	'TSS308	'1:17438345-17440884	'-	'XLOC_000249	12.4707	1	37.3862	1	11.4713	1	24.4099	1	6.84784	0	6.52327	0	2.04034	0	11.0293	1	'XLOC_000249	0.311996	0.931745	0.291063	0.609601	0.171675	0.16379	0.0512543	0.274943	0	0	0.536101	0.165416	0	1
'XLOC_000250	'-	'-	'XLOC_000250	'-	'TSS309	'1:17498640-17500170	'-	'XLOC_000250	11.0036	1	25.2357	1	5.73567	0	11.0954	1	3.42392	0	4.65948	0	3.06051	0	18.3822	1	'XLOC_000250	0.479163	1.09159	0.255996	0.481659	0.149635	0.20418	0.134224	0.79548	0	0	0.577102	0.32088	1	1
'XLOC_000251	'-	'-	'XLOC_000251	'-	'TSS310	'1:17500633-17501904	'-	'XLOC_000251	9.53643	0	28.0397	1	8.02994	0	22.1908	1	4.56523	0	15.8422	1	4.08067	0	8.27199	0	'XLOC_000251	0.512746	1.49521	0.44512	1.18856	0.246549	0.858424	0.221341	0.44134	0	0	0.910409	0.441914	1	1
'XLOC_000252	'-	'-	'XLOC_000252	'SNORA17	'TSS311	'1:17520000-17520111	'-	'XLOC_000252	0	0	0	0	0	0	0	0	0	0	0	0	0	0	0	0	'XLOC_000252	0	0	0	0	0	0	0	0	0	0	0	0	0	0
'XLOC_000253	'-	'-	'XLOC_000253	'-	'TSS312	'1:17532690-17533336	'-	'XLOC_000253	0.733571	0	14.9545	1	1.14713	0	2.21908	0	0	0	0	0	1.02017	0	3.67644	0	'XLOC_000253	0.0909629	1.81956	0.152769	0.272743	0	0	0.1291	0.447876	0	0	0.584009	0.144244	1	1
'XLOC_000254	'-	'-	'XLOC_000254	'-	'TSS313	'1:17582195-17583841	'-	'XLOC_000254	5.86857	0	7.47725	0	4.58854	0	17.7526	1	0	0	9.31896	0	0	0	0.91911	0	'XLOC_000254	0.235503	0.298212	0.18836	0.710363	0	0.376134	0	0.0366713	0	0	0.358109	0.103201	0	1
'XLOC_000255	'-	'-	'XLOC_000255	'-	'TSS314	'1:17584111-17585744	'-	'XLOC_000255	5.135	0	25.2357	1	9.17707	0	5.54769	0	0	0	15.8422	1	6.12101	0	6.43377	0	'XLOC_000255	0.207893	1.01534	0.380139	0.223952	0	0.645134	0.249455	0.258963	0	0	0.456831	0.288388	1	1
'XLOC_000256	'-	'-	'XLOC_000256	'-	'TSS315	'1:17589056-17589689	'-	'XLOC_000256	1.46714	0	12.1505	1	2.29427	0	3.32862	0	0	0	0	0	0	0	4.59555	0	'XLOC_000256	0.187006	1.51888	0.314684	0.420435	0	0	0	0.575198	0	0	0.610251	0.143799	1	1
'XLOC_000257	'-	'-	'XLOC_000257	'Pi15	'TSS316	'1:17601900-17630938	'-	'XLOC_000257	1349.77	1	1423.48	1	2015.51	1	1071.81	1	2750.55	1	2158.27	1	1826.1	1	1963.22	1	'XLOC_000257	11.8562	12.4867	17.7913	9.40871	24.1778	18.9818	16.0631	17.2228	0	0	12.8857	19.1114	1	1
'XLOC_000258	'-	'-	'XLOC_000258	'-	'TSS317	'1:17635100-17635868	'-	'XLOC_000258	5.135	0	2.80397	0	5.73567	0	2.21908	0	19.4022	1	2.79569	0	2.04034	0	4.59555	0	'XLOC_000258	0.507375	0.272893	0.599842	0.21772	1.93278	0.280213	0.204892	0.447696	0	0	0.399457	0.716395	1	1
'XLOC_000259	'-	'-	'XLOC_000259	'-	'TSS318	'1:17636960-17637624	'-	'XLOC_000259	4.40143	0	2.80397	0	1.14713	0	0	0	12.5544	1	1.86379	0	1.02017	0	2.75733	0	'XLOC_000259	0.525992	0.329023	0.146854	0	1.51512	0.226621	0.124329	0.323935	0	0	0.250467	0.547501	1	1
'XLOC_000260	'-	'-	'XLOC_000260	'-	'TSS319	'1:17638582-17640705	'-	'XLOC_000260	6.60214	0	7.47725	0	16.0599	1	13.3145	1	38.8044	1	22.3655	1	17.3429	1	18.3822	1	'XLOC_000260	0.200313	0.225808	0.495671	0.403094	1.1803	0.681555	0.528803	0.555299	0	0	0.331222	0.736489	1	1
'XLOC_000261	'-	'-	'XLOC_000261	'-	'TSS320	'1:17646324-17648035	'-	'XLOC_000261	8.06929	0	6.54259	0	4.58854	0	5.54769	0	46.7936	1	8.38706	0	11.2219	1	18.3822	1	'XLOC_000261	0.31018	0.250012	0.180253	0.212665	1.80443	0.324186	0.434076	0.702709	0	0	0.238278	0.81635	1	1
'XLOC_000262	'-	'-	'XLOC_000262	'-	'TSS321	'1:17648396-17651986	'-	'XLOC_000262	15.405	1	18.6931	1	5.73567	0	18.8622	1	74.185	1	35.412	1	29.5849	1	53.3084	1	'XLOC_000262	0.267053	0.32319	0.100403	0.326579	1.28787	0.615418	0.514318	0.921822	0	0	0.254306	0.834857	1	1
'XLOC_000263	'-	'-	'XLOC_000263	'-	'TSS322	'1:17652823-17653278	'-	'XLOC_000263	1.46714	0	2.80397	0	2.29427	0	2.21908	0	15.9783	1	4.65948	0	12.242	1	18.3822	1	'XLOC_000263	0.302491	0.560522	0.529792	0.450953	3.3453	0.989182	2.60902	3.68255	0	0	0.46094	2.65651	1	1
'XLOC_000264	'-	'-	'XLOC_000264	'-	'TSS323	'1:17653365-17654365	'-	'XLOC_000264	5.135	0	0.934656	0	5.73567	0	2.21908	0	6.84784	0	12.1146	1	11.2219	1	11.9484	1	'XLOC_000264	0.365974	0.065889	0.425739	0.157351	0.490927	0.872351	0.809165	0.84291	0	0	0.253738	0.753838	0	1
'XLOC_000265	'-	'-	'XLOC_000265	'-	'TSS324	'1:17659097-17659964	'-	'XLOC_000265	2.20071	0	3.73862	0	0	0	0	0	12.5544	1	6.52327	0	2.04034	0	1.83822	0	'XLOC_000265	0.18667	0.313023	0	0	1.07237	0.560146	0.175487	0.154038	0	0	0.124923	0.49051	1	1
'XLOC_000266	'-	'-	'XLOC_000266	'-	'TSS325	'1:17664603-17666062	'-	'XLOC_000266	0.733571	0	9.34656	0	6.8828	0	9.98585	0	23.9674	1	11.1827	1	7.14118	0	22.0586	1	'XLOC_000266	0.0337004	0.426361	0.324528	0.457247	1.10524	0.517151	0.330536	1.00671	0	0	0.310459	0.739909	1	1
'XLOC_000267	'-	'-	'XLOC_000267	'-	'TSS326	'1:17669655-17670567	'-	'XLOC_000267	0	0	1.86931	0	4.58854	0	0	0	9.13046	0	2.79569	0	2.04034	0	0.91911	0	'XLOC_000267	0	0.147166	0.382728	0	0.732453	0.225384	0.16474	0.0724165	0	0	0.132473	0.298748	0	0
'XLOC_000268	'-	'-	'XLOC_000268	'Crispld1	'TSS327	'1:17676026-17767264	'-	'XLOC_000268	68.9557	1	95.3349	1	104.389	1	66.5723	1	93.5872	1	76.4154	1	90.795	1	70.7714	1	'XLOC_000268	1.40069	1.47481	1.71856	0.858284	1.81383	1.19414	1.42934	1.12456	0	0	1.36309	1.39047	1	1
'XLOC_000269	'-	'-	'XLOC_000269	'-	'TSS328	'1:17769103-17769681	'-	'XLOC_000269	2.20071	0	2.80397	0	13.7656	1	3.32862	0	3.42392	0	4.65948	0	5.10084	0	4.59555	0	'XLOC_000269	0.318076	0.396439	2.16127	0.476167	0.500679	0.687668	0.754893	0.65068	0	0	0.837988	0.64848	1	1
'XLOC_000270	'-	'-	'XLOC_000270	'-	'TSS329	'1:17769808-17770715	'-	'XLOC_000270	5.86857	0	4.67328	0	14.9127	1	7.76677	0	13.6957	1	20.5017	1	17.3429	1	7.35288	0	'XLOC_000270	0.470859	0.370372	1.25267	0.619598	1.10616	1.66412	1.40988	0.583205	0	0	0.678375	1.19084	1	1
'XLOC_000271	'-	'-	'XLOC_000271	'-	'TSS330	'1:17770891-17771734	'-	'XLOC_000271	9.53643	0	4.67328	0	3.4414	0	18.8622	1	12.5544	1	8.38706	0	7.14118	0	7.35288	0	'XLOC_000271	0.837643	0.404995	0.317882	1.64642	1.11075	0.746104	0.636342	0.637772	0	0	0.801735	0.782742	1	1
'XLOC_000272	'-	'-	'XLOC_000272	'-	'TSS331	'1:17772519-17774444	'-	'XLOC_000272	11.7371	1	23.3664	1	14.9127	1	34.3957	1	37.6631	1	18.6379	1	13.2622	1	21.1395	1	'XLOC_000272	0.396233	0.784738	0.513118	1.15836	1.27501	0.632263	0.450188	0.710191	0	0	0.713112	0.766913	1	1
'XLOC_000273	'-	'-	'XLOC_000273	'-	'TSS332	'1:17775210-17775774	'-	'XLOC_000273	1.46714	0	12.1505	1	1.14713	0	3.32862	0	2.28261	0	7.45516	0	7.14118	0	1.83822	0	'XLOC_000273	0.219531	1.77716	0.186973	0.492791	0.345684	1.13991	1.09503	0.269265	0	0	0.669114	0.712472	1	1
'XLOC_000274	'-	'-	'XLOC_000274	'-	'TSS333	'1:17775850-17776648	'-	'XLOC_000274	2.20071	0	14.0198	1	6.8828	0	3.32862	0	4.56523	0	3.72758	0	9.18152	0	7.35288	0	'XLOC_000274	0.207099	1.30047	0.683661	0.311144	0.432964	0.355595	0.877459	0.682685	0	0	0.625594	0.587176	1	1
'XLOC_000275	'-	'-	'XLOC_000275	'-	'TSS334	'1:17776925-17777573	'-	'XLOC_000275	2.20071	0	0.934656	0	0	0	2.21908	0	11.4131	1	1.86379	0	4.08067	0	0	0	'XLOC_000275	0.271753	0.113258	0	0.271618	1.42368	0.234302	0.514208	0	0	0	0.164157	0.543048	1	1
'XLOC_000276	'-	'-	'XLOC_000276	'-	'TSS335	'1:17782940-17783440	'-	'XLOC_000276	0	0	1.86931	0	1.14713	0	4.43816	0	1.14131	0	2.79569	0	1.02017	0	9.1911	0	'XLOC_000276	0	0.324569	0.226207	0.781742	0.206424	0.511614	0.187327	1.59876	0	0	0.333129	0.626031	1	0
'XLOC_000277	'-	'-	'XLOC_000277	'-	'TSS336	'1:17783876-17785414	'-	'XLOC_000277	2.93429	0	18.6931	1	3.4414	0	22.1908	1	7.98915	0	7.45516	0	2.04034	0	11.0293	1	'XLOC_000277	0.127031	0.803893	0.152679	0.957712	0.347102	0.324769	0.0889564	0.474519	0	0	0.510329	0.308837	0	1
'XLOC_000278	'-	'-	'XLOC_000278	'-	'TSS337	'1:17906020-17906636	'-	'XLOC_000278	2.20071	0	14.0198	1	2.29427	0	3.32862	0	0	0	7.45516	0	1.02017	0	4.59555	0	'XLOC_000278	0.291139	1.81765	0.327494	0.436218	0	1.00534	0.13792	0.596591	0	0	0.718125	0.434963	1	1
'XLOC_000279	'-	'-	'XLOC_000279	'-	'TSS338	'1:18065093-18065994	'-	'XLOC_000279	0	0	5.60794	0	1.14713	0	13.3145	1	0	0	0	0	1.02017	0	4.59555	0	'XLOC_000279	0	0.448037	0.0971849	1.07081	0	0	0.0836217	0.36745	0	0	0.404008	0.112768	1	1
'XLOC_000280	'-	'-	'XLOC_000280	'-	'TSS339	'1:18066181-18067444	'-	'XLOC_000280	12.4707	1	14.0198	1	3.4414	0	8.87631	0	1.14131	0	7.45516	0	1.02017	0	14.7058	1	'XLOC_000280	0.675411	0.75302	0.192202	0.478881	0.0620895	0.406937	0.055743	0.79029	0	0	0.524879	0.328765	0	1
'XLOC_000281	'-	'-	'XLOC_000281	'-	'TSS340	'1:18070300-18071991	'-	'XLOC_000281	11.0036	1	28.0397	1	12.6185	1	16.6431	1	1.14131	0	6.52327	0	2.04034	0	8.27199	0	'XLOC_000281	0.428525	1.08546	0.502348	0.646348	0.0445901	0.255473	0.0799657	0.320347	0	0	0.66567	0.175094	1	1
'XLOC_000282	'-	'-	'XLOC_000282	'-	'TSS341	'1:18072075-18073367	'-	'XLOC_000282	13.2043	1	24.3011	1	5.73567	0	11.0954	1	2.28261	0	2.79569	0	0	0	7.35288	0	'XLOC_000282	0.696698	1.27184	0.311825	0.583222	0.120962	0.148636	0	0.385031	0	0	0.715896	0.163657	1	1
'XLOC_000283	'-	'-	'XLOC_000283	'-	'TSS342	'1:18154447-18155954	'-	'XLOC_000283	8.06929	0	21.4971	1	0	0	13.3145	1	4.56523	0	9.31896	0	2.04034	0	22.0586	1	'XLOC_000283	0.35742	0.945728	0	0.587884	0.202951	0.415417	0.0910301	0.970863	0	0	0.472758	0.420065	0	1
'XLOC_000284	'-	'-	'XLOC_000284	'-	'TSS343	'1:18228787-18229229	'-	'XLOC_000284	0	0	9.34656	0	0	0	0	0	0	0	1.86379	0	0	0	0	0	'XLOC_000284	0	1.95373	0	0	0	0.414798	0	0	0	0	0.488432	0.1037	1	0
'XLOC_000285	'-	'-	'XLOC_000285	'-	'TSS344	'1:18394964-18395783	'-	'XLOC_000285	3.66786	0	12.1505	1	0	0	4.43816	0	2.28261	0	0.931896	0	0	0	1.83822	0	'XLOC_000285	0.334039	1.09124	0	0.401572	0.209451	0.085995	0	0.165241	0	0	0.456713	0.115172	1	1
'XLOC_000286	'-	'-	'XLOC_000286	'-	'TSS345	'1:18548436-18549318	'-	'XLOC_000286	0.733571	0	13.0852	1	3.4414	0	6.65723	0	1.14131	0	1.86379	0	0	0	4.59555	0	'XLOC_000286	0.0609168	1.07287	0.299685	0.549557	0.0954275	0.156641	0	0.377106	0	0	0.495757	0.157294	1	1
'XLOC_000287	'-	'-	'XLOC_000287	'-	'TSS346	'1:18549373-18550775	'-	'XLOC_000287	10.27	1	25.2357	1	10.3242	1	28.848	1	11.4131	1	6.52327	0	6.12101	0	9.1911	0	'XLOC_000287	0.493591	1.20394	0.50989	1.38172	0.550705	0.315698	0.296502	0.438698	0	0	0.897285	0.400401	1	1
'XLOC_000288	'-	'-	'XLOC_000288	'-	'TSS347	'1:18621606-18622341	'-	'XLOC_000288	2.93429	0	8.4119	0	0	0	5.54769	0	2.28261	0	0.931896	0	0	0	2.75733	0	'XLOC_000288	0.306789	0.865531	0	0.575717	0.240723	0.0989188	0	0.284007	0	0	0.437009	0.155912	0	0
'XLOC_000289	'-	'-	'XLOC_000289	'-	'TSS348	'1:18647504-18648798	'-	'XLOC_000289	5.135	0	11.2159	1	2.29427	0	9.98585	0	1.14131	0	0.931896	0	0	0	1.83822	0	'XLOC_000289	0.270457	0.585971	0.124502	0.523971	0.0603734	0.0494566	0	0.0960882	0	0	0.376225	0.0514795	0	1
'XLOC_000290	'-	'-	'XLOC_000290	'-	'TSS349	'1:18741819-18742592	'-	'XLOC_000290	2.93429	0	10.2812	1	0	0	6.65723	0	0	0	1.86379	0	0	0	8.27199	0	'XLOC_000290	0.287534	0.992466	0	0.647803	0	0.185244	0	0.79929	0	0	0.481951	0.246133	0	1
'XLOC_000291	'-	'-	'XLOC_000291	'-	'TSS350	'1:18808300-18809093	'-	'XLOC_000291	3.66786	0	9.34656	0	0	0	4.43816	0	1.14131	0	9.31896	0	0	0	4.59555	0	'XLOC_000291	0.347925	0.873808	0	0.418152	0.109113	0.896192	0	0.430043	0	0	0.409971	0.358837	0	0
'XLOC_000292	'-	'-	'XLOC_000292	'-	'TSS351	'1:18839688-18840939	'-	'XLOC_000292	9.53643	0	12.1505	1	5.73567	0	12.2049	1	0	0	13.0465	1	2.04034	0	11.0293	1	'XLOC_000292	0.522211	0.659785	0.323997	0.665726	0	0.72009	0.112732	0.599231	0	0	0.54293	0.358013	0	1
'XLOC_000293	'-	'-	'XLOC_000293	'-	'TSS352	'1:18841344-18842917	'-	'XLOC_000293	2.20071	0	23.3664	1	3.4414	0	11.0954	1	4.56523	0	8.38706	0	2.04034	0	6.43377	0	'XLOC_000293	0.0929007	0.980004	0.148785	0.466967	0.193387	0.356211	0.0867259	0.269951	0	0	0.422164	0.226569	0	1
'XLOC_000294	'-	'-	'XLOC_000294	'-	'TSS353	'1:18916252-18916978	'-	'XLOC_000294	3.66786	0	11.2159	1	1.14713	0	3.32862	0	0	0	2.79569	0	0	0	6.43377	0	'XLOC_000294	0.389666	1.17234	0.129554	0.350955	0	0.301613	0	0.673201	0	0	0.510629	0.243704	1	1
'XLOC_000295	'-	'-	'XLOC_000295	'-	'TSS354	'1:18918332-18919336	'-	'XLOC_000295	11.7371	1	16.8238	1	2.29427	0	11.0954	1	0	0	8.38706	0	7.14118	0	17.4631	1	'XLOC_000295	0.832512	1.18039	0.169448	0.783014	0	0.601017	0.512432	1.22611	0	0	0.741341	0.58489	1	1
'XLOC_000296	'-	'-	'XLOC_000296	'-	'TSS355	'1:18942790-18943579	'-	'XLOC_000296	2.20071	0	11.2159	1	2.29427	0	5.54769	0	0	0	0	0	0	0	2.75733	0	'XLOC_000296	0.210099	1.05522	0.231373	0.526032	0	0	0	0.259664	0	0	0.505681	0.064916	1	1
'XLOC_000297	'-	'-	'XLOC_000297	'-	'TSS356	'1:18944574-18945424	'-	'XLOC_000297	6.60214	0	8.4119	0	2.29427	0	11.0954	1	0	0	4.65948	0	0	0	4.59555	0	'XLOC_000297	0.573958	0.721613	0.209637	0.95861	0	0.410197	0	0.39457	0	0	0.615954	0.201192	0	1
'XLOC_000298	'-	'-	'XLOC_000298	'Tfap2d	'TSS357,TSS358	'1:19063298-19166346	'-	'XLOC_000298	2.20071	0	0.934656	0	1.14713	0	0	0	0	0	0.931896	0	0	0	1.83822	0	'XLOC_000298	0.0819418	0.0346017	0.0436192	0	0	0.0549085	0	0.0680777	0	0	0.0400407	0.0307466	0	0
'XLOC_000299	'-	'-	'XLOC_000299	'-	'TSS359	'1:19189747-19192821	'-	'XLOC_000299	23.4743	1	31.7783	1	8.02994	0	33.2862	1	7.98915	0	24.2293	1	7.14118	0	32.1688	1	'XLOC_000299	0.479184	0.646659	0.165808	0.678483	0.163358	0.496051	0.146259	0.65474	0	0	0.492533	0.365102	0	1
'XLOC_000300	'-	'-	'XLOC_000300	'Tfap2b	'TSS360,TSS361	'1:19208913-19238734	'-	'XLOC_000300	7.33571	0	9.34656	0	3.4414	0	8.87631	0	1.14131	0	9.31896	0	0	0	5.51466	0	'XLOC_000300	0.0743412	0.0945714	0.0350589	0.0898844	0.0115437	0.0940306	0	0.055798	0	0	0.073464	0.0403431	0	0
'XLOC_000301	'-	'-	'XLOC_000301	'-	'TSS362	'1:19314191-19315618	'-	'XLOC_000301	14.6714	1	17.7585	1	2.29427	0	15.5335	1	2.28261	0	3.72758	0	3.06051	0	9.1911	0	'XLOC_000301	0.691133	0.83052	0.110999	0.729284	0.107946	0.176794	0.145285	0.430048	0	0	0.590484	0.215018	0	1
'XLOC_000302	'-	'-	'XLOC_000302	'-	'TSS363	'1:19363750-19365348	'-	'XLOC_000302	10.27	1	25.2357	1	11.4713	1	21.0812	1	1.14131	0	5.59137	0	1.02017	0	6.43377	0	'XLOC_000302	0.42596	1.04002	0.487075	0.871778	0.047499	0.233299	0.0425999	0.265262	0	0	0.706208	0.147165	1	1
'XLOC_000303	'-	'-	'XLOC_000303	'-	'TSS364	'1:19447900-19448849	'-	'XLOC_000303	3.66786	0	16.8238	1	0	0	5.54769	0	3.42392	0	1.86379	0	0	0	5.51466	0	'XLOC_000303	0.27847	1.26251	0	0.418912	0.261583	0.143063	0	0.41415	0	0	0.489973	0.204699	1	1
'XLOC_000304	'-	'-	'XLOC_000304	'-	'TSS365	'1:19495063-19496672	'-	'XLOC_000304	5.135	0	28.9743	1	6.8828	0	8.87631	0	6.84784	0	6.52327	0	0	0	11.9484	1	'XLOC_000304	0.211355	1.18505	0.289963	0.364271	0.282812	0.270093	0	0.488891	0	0	0.51266	0.260449	1	1
'XLOC_000305	'-	'-	'XLOC_000305	'-	'TSS366	'1:19496731-19497827	'-	'XLOC_000305	6.60214	0	24.3011	1	1.14713	0	7.76677	0	6.84784	0	3.72758	0	0	0	3.67644	0	'XLOC_000305	0.421886	1.53771	0.0760179	0.494046	0.439898	0.240405	0	0.232785	0	0	0.632415	0.228272	1	1
'XLOC_000306	'-	'-	'XLOC_000306	'-	'TSS367	'1:19521339-19522527	'-	'XLOC_000306	8.06929	0	14.0198	1	2.29427	0	17.7526	1	3.42392	0	13.0465	1	2.04034	0	10.1102	1	'XLOC_000306	0.469151	0.807872	0.137869	1.02786	0.200024	0.764921	0.119758	0.582925	0	0	0.610688	0.416907	1	1
'XLOC_000307	'-	'-	'XLOC_000307	'4930486I03Rik	'TSS368	'1:20057778-20618064	'-	'XLOC_000307	0	0	0	0	0	0	1.10954	0	0	0	0	0	0	0	0	0	'XLOC_000307	0	0	0	0.17659	0	0	0	0	0	0	0.0441475	0	0	0
'XLOC_000308	'-	'-	'XLOC_000308	'Mir206	'TSS369	'1:20679009-20679082	'-	'XLOC_000308	0	0	0	0	0	0	0	0	0	0	0	0	0	0	0	0	'XLOC_000308	0	0	0	0	0	0	0	0	0	0	0	0	0	0
'XLOC_000309	'-	'-	'XLOC_000309	'Mir133b	'TSS370	'1:20682768-20682887	'-	'XLOC_000309	0	0	0	0	0	0	0	0	0	0	0	0	0	0	0	0	'XLOC_000309	0	0	0	0	0	0	0	0	0	0	0	0	0	0
'XLOC_000310	'-	'-	'XLOC_000310	'-	'TSS371	'1:20721691-20723093	'-	'XLOC_000310	6.60214	0	33.6476	1	1.14713	0	18.8622	1	9.13046	0	4.65948	0	5.10084	0	15.6249	1	'XLOC_000310	0.317308	1.60525	0.0566544	0.903432	0.440564	0.225499	0.247085	0.745786	0	0	0.720661	0.414733	1	1
'XLOC_000311	'-	'-	'XLOC_000311	'Il17a	'TSS372	'1:20730904-20734496	'-	'XLOC_000311	0	0	0	0	0	0	1.10954	0	0	0	0	0	0	0	0	0	'XLOC_000311	0	0	0	0.0653251	0	0	0	0	0	0	0.0163313	0	0	0
'XLOC_000312	'-	'-	'XLOC_000312	'Paqr8	'TSS373,TSS374	'1:20890583-20939867	'-	'XLOC_000312	58.6857	1	71.9685	1	91.7707	1	64.3533	1	102.718	1	95.9852	1	125.481	1	100.183	1	'XLOC_000312	0.64461	0.789169	1.06628	0.742791	1.14908	1.05597	1.38073	1.24172	0	0	0.810712	1.20687	1	1
'XLOC_000313	'-	'-	'XLOC_000313	'Efhc1	'TSS375	'1:20951625-20990838	'-	'XLOC_000313	8.06929	0	6.54259	0	13.7656	1	7.76677	0	17.1196	1	7.45516	0	13.2622	1	11.0293	1	'XLOC_000313	0.242341	0.195581	0.40891	0.232762	0.515434	0.224866	0.400254	0.329811	0	0	0.269898	0.367591	0	1
'XLOC_000314	'-	'-	'XLOC_000314	'-	'TSS376	'1:21157501-21158127	'-	'XLOC_000314	7.33571	0	1.86931	0	0	0	1.10954	0	0	0	0	0	0	0	0	0	'XLOC_000314	0.949301	0.237172	0	0.142264	0	0	0	0	0	0	0.332184	0	0	0
'XLOC_000315	'-	'-	'XLOC_000315	'Tmem14a	'TSS377,TSS378	'1:21166471-21230334	'-	'XLOC_000315	29.3429	1	29.909	1	25.237	1	21.0812	1	86.7393	1	60.5732	1	55.0891	1	46.8746	1	'XLOC_000315	1.72569	1.70421	1.48825	1.20756	5.20042	3.5672	3.255	2.73438	0	0	1.53143	3.68925	1	1
'XLOC_000316	'-	'-	'XLOC_000316	'-	'TSS379	'1:21166471-21230334	'-	'XLOC_000316	6.60214	0	8.4119	0	5.73567	0	7.76677	0	10.2718	1	11.1827	1	4.08067	0	10.1102	1	'XLOC_000316	0.540684	0.6803	0.492251	0.632352	0.846912	0.926719	0.338698	0.818316	0	0	0.586397	0.732661	0	1
'XLOC_000317	'-	'-	'XLOC_000317	'-	'TSS380	'1:21166471-21230334	'-	'XLOC_000317	60.1529	1	92.5309	1	42.444	1	76.5582	1	105	1	50.3224	1	67.3311	1	73.5288	1	'XLOC_000317	0.713708	1.09587	0.506955	0.907584	1.24704	0.59809	0.800422	0.870923	0	0	0.806029	0.879119	1	1
'XLOC_000318	'-	'-	'XLOC_000318	'-	'TSS381	'1:21166471-21230334	'-	'XLOC_000318	2.93429	0	10.2812	1	2.29427	0	1.10954	0	2.28261	0	0.931896	0	2.04034	0	1.83822	0	'XLOC_000318	0.218033	0.755291	0.177861	0.0820081	0.170653	0.0699922	0.153462	0.135142	0	0	0.308298	0.132312	0	1
'XLOC_000319	'-	'-	'XLOC_000319	'-	'TSS382	'1:21166471-21230334	'-	'XLOC_000319	3.66786	0	0	0	11.4713	1	5.54769	0	5.70654	0	7.45516	0	3.06051	0	11.0293	1	'XLOC_000319	0.344074	0	1.13563	0.516944	0.53948	0.70891	0.291547	1.02083	0	0	0.499162	0.640192	1	1
'XLOC_000320	'-	'-	'XLOC_000320	'-	'TSS383	'1:21166471-21230334	'-	'XLOC_000320	3.66786	0	7.47725	0	5.73567	0	11.0954	1	5.70654	0	3.72758	0	3.06051	0	0	0	'XLOC_000320	0.255577	0.515475	0.415854	0.769288	0.399924	0.262365	0.2157	0	0	0	0.489048	0.219497	0	1
'XLOC_000321	'-	'-	'XLOC_000321	'-	'TSS384	'1:21166471-21230334	'-	'XLOC_000321	0	0	0	0	4.58854	0	13.3145	1	0	0	1.86379	0	0	0	0	0	'XLOC_000321	0	0	0.487606	1.32605	0	0.189693	0	0	0	0	0.453414	0.0474233	1	1
'XLOC_000322	'-	'-	'XLOC_000322	'Gsta3	'TSS385	'1:21240588-21265361	'-	'XLOC_000322	7.33571	0	5.60794	0	1.14713	0	2.21908	0	9.13046	0	4.65948	0	9.18152	0	2.75733	0	'XLOC_000322	0.483834	0.393931	0.0981639	0.132491	0.704717	0.385056	0.734634	0.222599	0	0	0.277105	0.511752	0	0
'XLOC_000323	'-	'-	'XLOC_000323	'CETN4	'TSS386	'1:21272337-21273082	'-	'XLOC_000323	0.733571	0	0	0	1.14713	0	1.10954	0	0	0	0	0	0	0	0	0	'XLOC_000323	0.075369	0	0.125035	0.113164	0	0	0	0	0	0	0.078392	0	0	0
'XLOC_000324	'-	'-	'XLOC_000324	'Khdc1a	'TSS387	'1:21349640-21352200	'-	'XLOC_000324	0	0	0	0	1.14713	0	1.10954	0	0	0	0	0	1.02017	0	0	0	'XLOC_000324	0	0	0.0381006	0.0360961	0	0	0.0334435	0	0	0	0.0185492	0.00836088	0	0
'XLOC_000325	'-	'-	'XLOC_000325	'Gm16329	'TSS388	'1:21354004-21355116	'-	'XLOC_000325	0	0	0	0	0	0	0	0	0	0	0	0	0	0	0	0	'XLOC_000325	0	0	0	0	0	0	0	0	0	0	0	0	0	0
'XLOC_000326	'-	'-	'XLOC_000326	'Gm16327	'TSS389	'1:21364802-21365030	'-	'XLOC_000326	0	0	0	0	0	0	0	0	0	0	0	0	0	0	0	0	'XLOC_000326	0	0	0	0	0	0	0	0	0	0	0	0	0	0
'XLOC_000327	'-	'-	'XLOC_000327	'Khdc1c	'TSS390	'1:21368330-21370845	'-	'XLOC_000327	1.46714	0	6.54259	0	3.4414	0	1.10954	0	0	0	3.72758	0	2.04034	0	0.91911	0	'XLOC_000327	0.0489443	0.217145	0.116987	0.0369263	0	0.124952	0.0684375	0.030515	0	0	0.105001	0.0559761	0	0
'XLOC_000328	'-	'-	'XLOC_000328	'Gm2709	'TSS391	'1:21372669-21373764	'-	'XLOC_000328	0	0	0	0	0	0	0	0	0	0	0	0	0	0	0	0	'XLOC_000328	0	0	0	0	0	0	0	0	0	0	0	0	0	0
'XLOC_000329	'-	'-	'XLOC_000329	'Gm16533	'TSS392	'1:21379554-21379782	'-	'XLOC_000329	1.46714	0	0	0	0	0	0	0	0	0	0	0	0	0	0	0	'XLOC_000329	1.26185	0	0	0	0	0	0	0	0	0	0.315462	0	1	0
'XLOC_000330	'-	'-	'XLOC_000330	'Khdc1b	'TSS393	'1:21383555-21386373	'-	'XLOC_000330	2.20071	0	6.54259	0	2.29427	0	7.76677	0	0	0	0.931896	0	0	0	0	0	'XLOC_000330	0.0631234	0.186835	0.0668788	0.222319	0	0.0268403	0	0	0	0	0.134789	0.00671008	0	0
'XLOC_000331	'-	'-	'XLOC_000331	'Gm16328	'TSS394	'1:21390905-21391101	'-	'XLOC_000331	0	0	0	0	0	0	0	0	0	0	0	0	0	0	0	0	'XLOC_000331	0	0	0	0	0	0	0	0	0	0	0	0	0	0
'XLOC_000332	'-	'-	'XLOC_000332	'AC125483.1	'TSS395	'1:21398127-21962530	'-	'XLOC_000332	38.8793	1	33.6476	1	69.9752	1	35.5052	1	14.837	1	20.5017	1	19.3832	1	22.0586	1	'XLOC_000332	1.19676	1.03083	2.19163	1.0905	0.457863	0.633875	0.599644	0.675996	0	0	1.37743	0.591844	1	1
'XLOC_000333	'-	'-	'XLOC_000333	'-	'TSS396	'1:22144988-22146555	'-	'XLOC_000333	10.27	1	25.2357	1	10.3242	1	14.424	1	3.42392	0	12.1146	1	4.08067	0	12.8675	1	'XLOC_000333	0.435395	1.06291	0.448314	0.609652	0.145665	0.516747	0.174201	0.542204	0	0	0.639068	0.344704	1	1
'XLOC_000334	'-	'-	'XLOC_000334	'RP23-42E3.1	'TSS397	'1:22286191-22805994	'-	'XLOC_000334	1.46714	0	0	0	1.14713	0	0	0	0	0	0	0	0	0	1.83822	0	'XLOC_000334	0.137196	0	0.113185	0	0	0	0	0.169609	0	0	0.0625953	0.0424023	0	0
'XLOC_000335	'-	'-	'XLOC_000335	'-	'TSS398	'1:22839304-22841213	'-	'XLOC_000335	10.27	1	25.2357	1	6.8828	0	16.6431	1	2.28261	0	11.1827	1	1.02017	0	11.0293	1	'XLOC_000335	0.349889	0.855263	0.239042	0.565634	0.0779851	0.38286	0.0349498	0.373922	0	0	0.502457	0.217429	0	1
'XLOC_000336	'-	'-	'XLOC_000336	'-	'TSS399	'1:23082496-23083385	'-	'XLOC_000336	10.27	1	4.67328	0	3.4414	0	9.98585	0	3.42392	0	0.931896	0	1.02017	0	10.1102	1	'XLOC_000336	0.844561	0.379496	0.296638	0.816385	0.283486	0.0775516	0.0850314	0.821679	0	0	0.58427	0.316937	0	1
'XLOC_000337	'-	'-	'XLOC_000337	'-	'TSS400	'1:23083945-23084730	'-	'XLOC_000337	0.733571	0	9.34656	0	1.14713	0	0	0	0	0	0.931896	0	1.02017	0	0	0	'XLOC_000337	0.0704865	0.884964	0.116478	0	0	0.0907966	0.0995807	0	0	0	0.267982	0.0475943	0	0
'XLOC_000338	'-	'-	'XLOC_000338	'-	'TSS401	'1:23166404-23167186	'-	'XLOC_000338	2.20071	0	9.34656	0	1.14713	0	18.8622	1	1.14131	0	0.931896	0	3.06051	0	5.51466	0	'XLOC_000338	0.212492	0.889221	0.11708	1.80874	0.111082	0.0912461	0.300224	0.525163	0	0	0.756883	0.256929	1	1
'XLOC_000339	'-	'-	'XLOC_000339	'SNORA17	'TSS402	'1:23245210-23245331	'-	'XLOC_000339	0	0	0	0	0	0	0	0	0	0	0	0	0	0	0	0	'XLOC_000339	0	0	0	0	0	0	0	0	0	0	0	0	0	0
'XLOC_000340	'-	'-	'XLOC_000340	'Mir30a,Mir30c-2	'TSS403,TSS404,TSS405,TSS406,TSS407	'1:23255986-23295949	'-	'XLOC_000340	10749	1	8536.21	1	12961.5	1	9145.93	1	11560.3	1	7563.26	1	8880.57	1	7572.55	1	'XLOC_000340	17.1273	13.602	20.5985	14.5271	18.4552	12.07	14.2729	12.0791	0	0	16.4637	14.2193	1	1
'XLOC_000341	'-	'-	'XLOC_000341	'-	'TSS408	'1:23302352-23303212	'-	'XLOC_000341	2.93429	0	1.86931	0	5.73567	0	9.98585	0	0	0	0.931896	0	0	0	9.1911	0	'XLOC_000341	0.251409	0.158073	0.516142	0.850366	0	0.0808399	0	0.777882	0	0	0.443997	0.21468	0	0
'XLOC_000342	'-	'-	'XLOC_000342	'-	'TSS409	'1:23307180-23315154	'-	'XLOC_000342	123.974	1	194.408	1	113.566	1	171.979	1	156.359	1	184.515	1	183.63	1	173.712	1	'XLOC_000342	0.942214	1.4758	0.866798	1.30635	1.18909	1.40387	1.39734	1.31878	0	0	1.14779	1.32727	1	1
'XLOC_000343	'-	'-	'XLOC_000343	'-	'TSS410	'1:23316275-23319684	'-	'XLOC_000343	35.945	1	49.5368	1	49.3268	1	38.8339	1	30.8153	1	61.5051	1	53.0488	1	22.9777	1	'XLOC_000343	0.657918	0.904142	0.912181	0.709864	0.564877	1.12873	0.973875	0.419466	0	0	0.796026	0.771737	1	1
'XLOC_000344	'-	'-	'XLOC_000344	'-	'TSS411	'1:23319859-23320276	'-	'XLOC_000344	2.20071	0	3.73862	0	2.29427	0	1.10954	0	0	0	1.86379	0	7.14118	0	9.1911	0	'XLOC_000344	0.522251	0.856647	0.617881	0.259019	0	0.457172	1.75936	2.1113	0	0	0.563949	1.08196	1	0
'XLOC_000345	'-	'-	'XLOC_000345	'-	'TSS412	'1:23320438-23321090	'-	'XLOC_000345	7.33571	0	4.67328	0	1.14713	0	4.43816	0	2.28261	0	0.931896	0	6.12101	0	3.67644	0	'XLOC_000345	0.898365	0.561702	0.150745	0.53879	0.282363	0.116167	0.764817	0.442426	0	0	0.5374	0.401443	0	0
'XLOC_000346	'-	'-	'XLOC_000346	'-	'TSS413	'1:23322345-23323844	'-	'XLOC_000346	7.33571	0	24.3011	1	13.7656	1	19.9717	1	5.70654	0	31.6844	1	14.2824	1	11.9484	1	'XLOC_000346	0.32688	1.07546	0.62906	0.887108	0.255219	1.42096	0.641068	0.529024	0	0	0.729627	0.711568	1	1
'XLOC_000347	'-	'-	'XLOC_000347	'-	'TSS414	'1:23323981-23324505	'-	'XLOC_000347	7.33571	0	7.47725	0	3.4414	0	4.43816	0	3.42392	0	9.31896	0	3.06051	0	0.91911	0	'XLOC_000347	1.22064	1.21317	0.629251	0.729825	0.577256	1.58823	0.523262	0.149376	0	0	0.948222	0.709531	1	0
'XLOC_000348	'-	'-	'XLOC_000348	'-	'TSS415	'1:23325020-23326694	'-	'XLOC_000348	3.66786	0	11.2159	1	3.4414	0	14.424	1	3.42392	0	5.59137	0	14.2824	1	2.75733	0	'XLOC_000348	0.144454	0.439055	0.138585	0.566472	0.135285	0.221462	0.566117	0.107981	0	0	0.322141	0.257711	0	1
'XLOC_000349	'-	'-	'XLOC_000349	'RP24-361E14.1	'TSS416	'1:23479538-23480527	'-	'XLOC_000349	0	0	0	0	0	0	0	0	0	0	0	0	0	0	0	0	'XLOC_000349	0	0	0	0	0	0	0	0	0	0	0	0	0	0
'XLOC_000350	'-	'-	'XLOC_000350	'-	'TSS417	'1:23577428-23578244	'-	'XLOC_000350	0.733571	0	2.80397	0	11.4713	1	7.76677	0	0	0	4.65948	0	0	0	0.91911	0	'XLOC_000350	0.0671169	0.252974	1.1061	0.705981	0	0.431991	0	0.0829977	0	0	0.533043	0.128747	1	1
'XLOC_000351	'-	'-	'XLOC_000351	'-	'TSS418	'1:23578455-23580054	'-	'XLOC_000351	11.7371	1	23.3664	1	4.58854	0	31.0671	1	4.56523	0	9.31896	0	1.02017	0	12.8675	1	'XLOC_000351	0.486471	0.962317	0.194691	1.28383	0.189863	0.388558	0.04257	0.530155	0	0	0.731827	0.287787	1	1
'XLOC_000352	'-	'-	'XLOC_000352	'-	'TSS419	'1:23654535-23655030	'-	'XLOC_000352	5.135	0	3.73862	0	0	0	4.43816	0	0	0	0	0	1.02017	0	11.0293	1	'XLOC_000352	0.929922	0.658763	0	0.793498	0	0	0.190257	1.94702	0	0	0.595546	0.534319	1	1
'XLOC_000353	'-	'-	'XLOC_000353	'B3gat2	'TSS420,TSS421	'1:23761752-23922317	'-	'XLOC_000353	75.5579	1	41.1249	1	95.2121	1	80.9963	1	71.9023	1	49.3905	1	74.4723	1	43.1982	1	'XLOC_000353	0.87004	0.503671	1.09019	0.931895	0.828732	0.569668	0.859149	0.496598	0	0	0.848949	0.688537	1	1
'XLOC_000354	'-	'-	'XLOC_000354	'ENSMUSG00000053484	'TSS422	'1:23995938-24005894	'-	'XLOC_000354	0	0	0	0	0	0	0	0	2.28261	0	0.931896	0	0	0	0	0	'XLOC_000354	0	0	0	0	0.617383	0.256779	0	0	0	0	0	0.21854	0	0
'XLOC_000355	'-	'-	'XLOC_000355	'RP23-255J24.1	'TSS423	'1:24125274-24126141	'-	'XLOC_000355	0.733571	0	0.934656	0	0	0	0	0	0	0	0	0	0	0	0	0	'XLOC_000355	0.0622232	0.0782557	0	0	0	0	0	0	0	0	0.0351197	0	0	0
'XLOC_000356	'-	'-	'XLOC_000356	'-	'TSS424	'1:24150027-24151308	'-	'XLOC_000356	1.46714	0	8.4119	0	9.17707	0	25.5194	1	0	0	0	0	0	0	5.51466	0	'XLOC_000356	0.0781756	0.444568	0.504	1.35461	0	0	0	0.291604	0	0	0.595338	0.072901	1	1
'XLOC_000357	'-	'-	'XLOC_000357	'-	'TSS425	'1:24151838-24152086	'-	'XLOC_000357	0.733571	0	9.34656	0	0	0	0	0	0	0	3.72758	0	0	0	1.83822	0	'XLOC_000357	0.501117	5.93374	0	0	0	2.71847	0	1.17491	0	0	1.60871	0.973345	1	0
'XLOC_000358	'-	'-	'XLOC_000358	'Col9a1	'TSS426,TSS427,TSS428,TSS429	'1:24177609-24252684	'-	'XLOC_000358	57.2186	1	62.6219	1	92.9179	1	42.1625	1	58.2067	1	65.2327	1	74.4723	1	44.1173	1	'XLOC_000358	1.1916	1.38881	1.9287	1.09183	1.22751	1.35342	1.53322	0.904791	0	0	1.40023	1.25474	1	1
'XLOC_000359	'-	'-	'XLOC_000359	'-	'TSS430	'1:24612995-24613445	'-	'XLOC_000359	175.324	1	198.147	1	118.155	1	194.169	1	38.8044	1	151.899	1	104.057	1	74.4479	1	'XLOC_000359	36.7837	40.287	27.8091	40.1432	8.26871	32.8298	22.5787	15.1698	0	0	36.2557	19.7118	1	1
'XLOC_000360	'-	'-	'XLOC_000360	'-	'TSS431	'1:24654642-24656015	'-	'XLOC_000360	4.40143	0	17.7585	1	6.8828	0	2.21908	0	2.28261	0	3.72758	0	1.02017	0	9.1911	0	'XLOC_000360	0.216628	0.867444	0.348336	0.108834	0.112801	0.18477	0.0506154	0.449177	0	0	0.385311	0.199341	0	1
'XLOC_000361	'-	'-	'XLOC_000361	'-	'TSS432	'1:24656099-24656930	'-	'XLOC_000361	8.80286	0	14.9545	1	2.29427	0	5.54769	0	2.28261	0	1.86379	0	0	0	1.83822	0	'XLOC_000361	0.787194	1.31911	0.215956	0.492944	0.205635	0.168839	0	0.16229	0	0	0.703801	0.134191	1	1
'XLOC_000362	'-	'-	'XLOC_000362	'Lmbrd1	'TSS433,TSS434	'1:24678543-24766511	'-	'XLOC_000362	525.237	1	491.629	1	532.27	1	391.667	1	703.045	1	492.041	1	639.646	1	521.135	1	'XLOC_000362	5.82735	5.48621	6.03009	4.36385	7.95034	5.4935	7.15183	5.82971	0	0	5.42687	6.60634	1	1
'XLOC_000363	'-	'-	'XLOC_000363	'-	'TSS435	'1:24895907-24896424	'-	'XLOC_000363	0.733571	0	9.34656	0	2.29427	0	5.54769	0	0	0	0.931896	0	0	0	0.91911	0	'XLOC_000363	0.124504	1.54603	0.428608	0.930305	0	0.162072	0	0.152293	0	0	0.757362	0.0785913	1	0
'XLOC_000364	'-	'-	'XLOC_000364	'-	'TSS436	'1:24896556-24897091	'-	'XLOC_000364	2.93429	0	12.1505	1	1.14713	0	1.10954	0	0	0	0	0	0	0	1.83822	0	'XLOC_000364	0.473666	1.91389	0.202964	0.177065	0	0	0	0.290019	0	0	0.691896	0.0725048	1	1
'XLOC_000365	'-	'-	'XLOC_000365	'-	'TSS437	'1:24931895-24932869	'-	'XLOC_000365	1.46714	0	11.2159	1	0	0	8.87631	0	0	0	0.931896	0	5.10084	0	1.83822	0	'XLOC_000365	0.107935	0.815872	0	0.649591	0	0.0692904	0.379803	0.133815	0	0	0.39335	0.145727	0	1
'XLOC_000366	'-	'-	'XLOC_000366	'-	'TSS438	'1:24933024-24933403	'-	'XLOC_000366	3.66786	0	6.54259	0	4.58854	0	4.43816	0	3.42392	0	11.1827	1	3.06051	0	1.83822	0	'XLOC_000366	1.02435	1.7551	1.47711	1.21635	0.973806	3.24353	0.89214	0.494607	0	0	1.36823	1.40102	1	1
'XLOC_000367	'-	'-	'XLOC_000367	'-	'TSS439	'1:24934177-24935645	'-	'XLOC_000367	10.27	1	15.8892	1	6.8828	0	17.7526	1	9.13046	0	13.0465	1	0	0	7.35288	0	'XLOC_000367	0.46854	0.719833	0.322224	0.807276	0.418121	0.59914	0	0.333263	0	0	0.579468	0.337631	0	1
'XLOC_000368	'-	'-	'XLOC_000368	'-	'TSS440	'1:24977378-24978805	'-	'XLOC_000368	3.66786	0	16.8238	1	12.6185	1	15.5335	1	4.56523	0	10.2509	1	6.12101	0	3.67644	0	'XLOC_000368	0.172783	0.786808	0.610494	0.729284	0.215892	0.486182	0.290571	0.172019	0	0	0.574842	0.291166	0	1
'XLOC_000369	'-	'-	'XLOC_000369	'-	'TSS441	'1:24978936-24980456	'-	'XLOC_000369	21.2736	1	26.1704	1	5.73567	0	22.1908	1	3.42392	0	13.0465	1	4.08067	0	14.7058	1	'XLOC_000369	0.933232	1.14033	0.257936	0.970419	0.150745	0.575958	0.180298	0.64106	0	0	0.825479	0.387015	1	1
'XLOC_000370	'-	'-	'XLOC_000370	'-	'TSS442	'1:25015212-25016296	'-	'XLOC_000370	2.93429	0	18.6931	1	9.17707	0	13.3145	1	36.5218	1	20.5017	1	28.5647	1	37.6835	1	'XLOC_000370	0.18996	1.19819	0.616405	0.857974	2.37701	1.3397	1.8689	2.417	0	0	0.715632	2.00065	1	1
'XLOC_000371	'-	'-	'XLOC_000371	'Gm15702	'TSS443	'1:25067475-25829707	'-	'XLOC_000371	0	0	0.934656	0	0	0	0	0	0	0	1.86379	0	0	0	0	0	'XLOC_000371	0	0.19401	0	0	0	0.411739	0	0	0	0	0.0485025	0.102935	0	0
'XLOC_000372	'-	'-	'XLOC_000372	'U6	'TSS444	'1:25067475-25829707	'-	'XLOC_000372	0	0	0	0	0	0	0	0	0	0	0	0	0	0	0	0	'XLOC_000372	0	0	0	0	0	0	0	0	0	0	0	0	0	0
'XLOC_000373	'-	'-	'XLOC_000373	'Gm9884	'TSS445	'1:25830656-25831878	'-	'XLOC_000373	1.46714	0	1.86931	0	0	0	3.32862	0	0	0	0	0	0	0	0	0	'XLOC_000373	0.0825497	0.104273	0	0.186535	0	0	0	0	0	0	0.0933394	0	0	0
'XLOC_000374	'-	'-	'XLOC_000374	'-	'TSS446	'1:25901223-25901878	'-	'XLOC_000374	2.20071	0	4.67328	0	1.14713	0	11.0954	1	0	0	0.931896	0	1.02017	0	2.75733	0	'XLOC_000374	0.267851	0.558309	0.149754	1.33876	0	0.115439	0.12667	0.329812	0	0	0.578669	0.14298	1	1
'XLOC_000375	'-	'-	'XLOC_000375	'-	'TSS447	'1:25902237-25902617	'-	'XLOC_000375	0	0	9.34656	0	1.14713	0	5.54769	0	1.14131	0	0.931896	0	0	0	0.91911	0	'XLOC_000375	0	2.49609	0.36741	1.51353	0.32309	0.269009	0	0.246196	0	0	1.09426	0.209574	1	0
'XLOC_000376	'-	'-	'XLOC_000376	'-	'TSS448	'1:25960860-25961977	'-	'XLOC_000376	10.27	1	9.34656	0	1.14713	0	18.8622	1	2.28261	0	0.931896	0	1.02017	0	9.1911	0	'XLOC_000376	0.641752	0.578472	0.0742757	1.17341	0.143373	0.0587599	0.0644027	0.569206	0	0	0.616977	0.208935	1	1
'XLOC_000377	'-	'-	'XLOC_000377	'-	'TSS449	'1:25982669-25983528	'-	'XLOC_000377	3.66786	0	9.34656	0	4.58854	0	4.43816	0	1.14131	0	1.86379	0	2.04034	0	5.51466	0	'XLOC_000377	0.314715	0.791492	0.413541	0.378484	0.0986243	0.161917	0.177546	0.467396	0	0	0.474558	0.226371	0	0
'XLOC_000378	'-	'-	'XLOC_000378	'-	'TSS450	'1:25983942-25985745	'-	'XLOC_000378	15.405	1	23.3664	1	2.29427	0	11.0954	1	2.28261	0	11.1827	1	3.06051	0	9.1911	0	'XLOC_000378	0.55885	0.84295	0.0849518	0.401467	0.0830547	0.407805	0.111685	0.331693	0	0	0.472055	0.233559	0	1
'XLOC_000379	'-	'-	'XLOC_000379	'-	'TSS451	'1:26008079-26009509	'-	'XLOC_000379	0.733571	0	11.2159	1	1.14713	0	4.43816	0	0	0	1.86379	0	0	0	1.83822	0	'XLOC_000379	0.0344745	0.523301	0.055364	0.207873	0	0.0881853	0	0.0858066	0	0	0.205253	0.043498	0	1
'XLOC_000380	'-	'-	'XLOC_000380	'-	'TSS452	'1:26039666-26041902	'-	'XLOC_000380	12.4707	1	24.3011	1	4.58854	0	26.6289	1	3.42392	0	4.65948	0	1.02017	0	20.2204	1	'XLOC_000380	0.357699	0.69396	0.133758	0.762236	0.0984411	0.134202	0.0293988	0.577597	0	0	0.486913	0.20991	0	1
'XLOC_000381	'-	'-	'XLOC_000381	'-	'TSS453	'1:26059258-26060152	'-	'XLOC_000381	4.40143	0	14.0198	1	6.8828	0	11.0954	1	4.56523	0	0	0	1.02017	0	6.43377	0	'XLOC_000381	0.359463	1.13075	0.588997	0.900887	0.375362	0	0.0844383	0.51933	0	0	0.745024	0.244783	1	1
'XLOC_000382	'-	'-	'XLOC_000382	'-	'TSS454	'1:26074845-26076338	'-	'XLOC_000382	1.46714	0	14.9545	1	1.14713	0	6.65723	0	1.14131	0	1.86379	0	1.02017	0	0	0	'XLOC_000382	0.0656719	0.664799	0.052665	0.297037	0.0512757	0.0839666	0.0459993	0	0	0	0.270043	0.0453104	0	1
'XLOC_000383	'-	'-	'XLOC_000383	'-	'TSS455	'1:26102767-26103817	'-	'XLOC_000383	0.733571	0	11.2159	1	0	0	7.76677	0	0	0	0	0	1.02017	0	5.51466	0	'XLOC_000383	0.0493197	0.746329	0	0.519675	0	0	0.0693465	0.367204	0	0	0.328831	0.109138	0	1
'XLOC_000384	'-	'-	'XLOC_000384	'-	'TSS456	'1:26104005-26105277	'-	'XLOC_000384	8.06929	0	22.4317	1	4.58854	0	9.98585	0	0	0	7.45516	0	2.04034	0	10.1102	1	'XLOC_000384	0.43347	1.1951	0.254117	0.534368	0	0.403595	0.11057	0.538931	0	0	0.604264	0.263274	1	1
'XLOC_000385	'-	'-	'XLOC_000385	'-	'TSS457	'1:26165893-26166766	'-	'XLOC_000385	1.46714	0	10.2812	1	2.29427	0	5.54769	0	1.14131	0	1.86379	0	3.06051	0	4.59555	0	'XLOC_000385	0.123388	0.853585	0.202465	0.463772	0.0966534	0.158664	0.26096	0.38186	0	0	0.410803	0.224534	0	1
'XLOC_000386	'-	'-	'XLOC_000386	'-	'TSS458	'1:26342395-26342964	'-	'XLOC_000386	2.20071	0	11.2159	1	1.14713	0	3.32862	0	1.14131	0	0	0	1.02017	0	3.67644	0	'XLOC_000386	0.3252	1.62049	0.184462	0.486722	0.170669	0	0.15444	0.531966	0	0	0.654218	0.214269	1	1
'XLOC_000387	'-	'-	'XLOC_000387	'-	'TSS459	'1:26343795-26344454	'-	'XLOC_000387	2.93429	0	7.47725	0	1.14713	0	13.3145	1	1.14131	0	2.79569	0	2.04034	0	12.8675	1	'XLOC_000387	0.354229	0.886158	0.148451	1.59355	0.139152	0.34345	0.251237	1.52681	0	0	0.745597	0.565162	1	1
'XLOC_000388	'-	'-	'XLOC_000388	'-	'TSS460	'1:26376826-26377652	'-	'XLOC_000388	2.93429	0	10.2812	1	2.29427	0	3.32862	0	1.14131	0	2.79569	0	0	0	0.91911	0	'XLOC_000388	0.26439	0.913677	0.217683	0.297998	0.103604	0.255207	0	0.0817534	0	0	0.423437	0.110141	0	1
'XLOC_000389	'-	'-	'XLOC_000389	'-	'TSS461	'1:26402181-26402834	'-	'XLOC_000389	0	0	3.73862	0	1.14713	0	12.2049	1	2.28261	0	0.931896	0	2.04034	0	0	0	'XLOC_000389	0	0.448453	0.150413	1.47865	0.281776	0.115923	0.254404	0	0	0	0.519379	0.163026	1	1
'XLOC_000390	'-	'-	'XLOC_000390	'-	'TSS462	'1:26495695-26497155	'-	'XLOC_000390	2.20071	0	14.0198	1	4.58854	0	18.8622	1	1.14131	0	5.59137	0	5.10084	0	6.43377	0	'XLOC_000390	0.101023	0.63905	0.21618	0.863023	0.0525898	0.258374	0.235913	0.293398	0	0	0.454819	0.210069	0	1
'XLOC_000391	'-	'-	'XLOC_000391	'-	'TSS463	'1:26502123-26504105	'-	'XLOC_000391	7.33571	0	17.7585	1	5.73567	0	9.98585	0	5.70654	0	5.59137	0	0	0	8.27199	0	'XLOC_000391	0.239866	0.577759	0.191038	0.325758	0.187098	0.183692	0	0.269212	0	0	0.333605	0.16	0	1
'XLOC_000392	'-	'-	'XLOC_000392	'SNORA17	'TSS464	'1:26566832-26566938	'-	'XLOC_000392	0	0	0	0	0	0	0	0	0	0	0	0	0	0	0	0	'XLOC_000392	0	0	0	0	0	0	0	0	0	0	0	0	0	0
'XLOC_000393	'-	'-	'XLOC_000393	'-	'TSS465	'1:26574754-26575436	'-	'XLOC_000393	1.46714	0	4.67328	0	4.58854	0	14.424	1	0	0	0.931896	0	0	0	2.75733	0	'XLOC_000393	0.169197	0.529522	0.565507	1.64981	0	0.10928	0	0.312787	0	0	0.728509	0.105517	1	1
'XLOC_000394	'-	'-	'XLOC_000394	'-	'TSS466	'1:26576596-26577436	'-	'XLOC_000394	4.40143	0	17.7585	1	0	0	6.65723	0	0	0	1.86379	0	0	0	5.51466	0	'XLOC_000394	0.388329	1.54576	0	0.583665	0	0.16655	0	0.480436	0	0	0.629439	0.161746	1	1
'XLOC_000395	'-	'-	'XLOC_000395	'-	'TSS467	'1:26590520-26591224	'-	'XLOC_000395	0	0	12.1505	1	0	0	11.0954	1	2.28261	0	3.72758	0	2.04034	0	3.67644	0	'XLOC_000395	0	1.32124	0	1.21745	0.254758	0.418908	0.229782	0.400214	0	0	0.634672	0.325916	1	1
'XLOC_000396	'-	'-	'XLOC_000396	'4931408C20Rik	'TSS468	'1:26681813-26687959	'-	'XLOC_000396	6.60214	0	14.0198	1	1.14713	0	15.5335	1	0	0	5.59137	0	3.06051	0	2.75733	0	'XLOC_000396	1.14339	2.36515	0.219055	2.65735	0	0.992728	0.545178	0.465981	0	0	1.59624	0.500972	1	1
'XLOC_000397	'-	'-	'XLOC_000397	'-	'TSS469	'1:26832488-26833406	'-	'XLOC_000397	0.733571	0	8.4119	0	1.14713	0	5.54769	0	0	0	4.65948	0	0	0	0	0	'XLOC_000397	0.0579946	0.657015	0.0948816	0.436119	0	0.372602	0	0	0	0	0.311503	0.0931505	0	0
'XLOC_000398	'-	'-	'XLOC_000398	'-	'TSS470	'1:26834519-26835271	'-	'XLOC_000398	5.135	0	9.34656	0	2.29427	0	5.54769	0	1.14131	0	1.86379	0	4.08067	0	10.1102	1	'XLOC_000398	0.521264	0.93416	0.246897	0.559092	0.116832	0.191998	0.42119	1.01151	0	0	0.565353	0.435383	1	1
'XLOC_000399	'-	'-	'XLOC_000399	'-	'TSS471	'1:26891454-26892653	'-	'XLOC_000399	6.60214	0	11.2159	1	3.4414	0	16.6431	1	3.42392	0	12.1146	1	6.12101	0	6.43377	0	'XLOC_000399	0.379757	0.639466	0.204524	0.953387	0.197881	0.702646	0.355407	0.367029	0	0	0.544283	0.405741	0	1
'XLOC_000400	'-	'-	'XLOC_000400	'-	'TSS472	'1:27000019-27001185	'-	'XLOC_000400	7.33571	0	14.9545	1	2.29427	0	11.0954	1	0	0	4.65948	0	2.04034	0	7.35288	0	'XLOC_000400	0.435898	0.880545	0.141011	0.656509	0	0.279257	0.122423	0.433207	0	0	0.528491	0.208722	0	1
'XLOC_000401	'-	'-	'XLOC_000401	'-	'TSS473	'1:27030133-27030707	'-	'XLOC_000401	1.46714	0	8.4119	0	0	0	5.54769	0	0	0	0	0	1.02017	0	0	0	'XLOC_000401	0.214135	1.20076	0	0.801336	0	0	0.152498	0	0	0	0.554058	0.0381245	1	0
'XLOC_000402	'-	'-	'XLOC_000402	'-	'TSS474	'1:27031316-27032439	'-	'XLOC_000402	2.20071	0	9.34656	0	2.29427	0	21.0812	1	6.84784	0	7.45516	0	3.06051	0	4.59555	0	'XLOC_000402	0.136655	0.574873	0.147585	1.30326	0.427404	0.467101	0.191982	0.282831	0	0	0.540593	0.34233	1	1
'XLOC_000403	'-	'-	'XLOC_000403	'-	'TSS475	'1:27205153-27206556	'-	'XLOC_000403	5.86857	0	21.4971	1	5.73567	0	21.0812	1	2.28261	0	9.31896	0	1.02017	0	12.8675	1	'XLOC_000403	0.281824	1.02475	0.283037	1.0089	0.110052	0.450629	0.0493766	0.613683	0	0	0.649628	0.305935	1	1
'XLOC_000404	'-	'-	'XLOC_000404	'-	'TSS476	'1:27206638-27207681	'-	'XLOC_000404	5.135	0	7.47725	0	0	0	4.43816	0	0	0	3.72758	0	1.02017	0	1.83822	0	'XLOC_000404	0.347998	0.50149	0	0.29932	0	0.255102	0.0699071	0.123371	0	0	0.287202	0.112095	0	0
'XLOC_000405	'-	'-	'XLOC_000405	'-	'TSS477	'1:27316063-27316900	'-	'XLOC_000405	3.66786	0	7.47725	0	1.14713	0	3.32862	0	1.14131	0	2.79569	0	0	0	11.9484	1	'XLOC_000405	0.325058	0.653721	0.10696	0.293132	0.101889	0.250959	0	1.04555	0	0	0.344718	0.3496	1	1
'XLOC_000406	'-	'-	'XLOC_000406	'-	'TSS478	'1:27329955-27330534	'-	'XLOC_000406	0	0	9.34656	0	0	0	1.10954	0	0	0	0	0	0	0	2.75733	0	'XLOC_000406	0	1.31832	0	0.158341	0	0	0	0.389479	0	0	0.369165	0.0973698	1	0
'XLOC_000407	'-	'-	'XLOC_000407	'-	'TSS479	'1:27331793-27332580	'-	'XLOC_000407	3.66786	0	11.2159	1	3.4414	0	12.2049	1	1.14131	0	0	0	2.04034	0	2.75733	0	'XLOC_000407	0.351295	1.05858	0.348244	1.16098	0.110178	0	0.198508	0.260491	0	0	0.729775	0.142294	1	1
'XLOC_000408	'-	'-	'XLOC_000408	'-	'TSS480	'1:27405938-27407780	'-	'XLOC_000408	4.40143	0	16.8238	1	3.4414	0	15.5335	1	0	0	1.86379	0	1.02017	0	2.75733	0	'XLOC_000408	0.155953	0.592865	0.1244	0.548995	0	0.0663763	0.0363564	0.0972019	0	0	0.355553	0.0499836	0	1
'XLOC_000409	'-	'-	'XLOC_000409	'-	'TSS481	'1:27434602-27435974	'-	'XLOC_000409	9.53643	0	14.9545	1	2.29427	0	7.76677	0	3.42392	0	2.79569	0	1.02017	0	4.59555	0	'XLOC_000409	0.46975	0.731081	0.116211	0.381234	0.169343	0.138693	0.0506577	0.224774	0	0	0.424569	0.145867	0	1
'XLOC_000410	'-	'-	'XLOC_000410	'-	'TSS482	'1:27508318-27509534	'-	'XLOC_000410	7.33571	0	18.6931	1	1.14713	0	15.5335	1	2.28261	0	0.931896	0	3.06051	0	4.59555	0	'XLOC_000410	0.415111	1.04865	0.0670333	0.875458	0.129772	0.0531661	0.174795	0.257947	0	0	0.601563	0.15392	1	1
'XLOC_000411	'-	'-	'XLOC_000411	'-	'TSS483	'1:27522726-27525228	'-	'XLOC_000411	19.0729	1	33.6476	1	5.73567	0	26.6289	1	7.98915	0	12.1146	1	3.06051	0	17.4631	1	'XLOC_000411	0.484734	0.85181	0.147871	0.675541	0.203468	0.30902	0.0781051	0.442202	0	0	0.539989	0.258199	0	1
'XLOC_000412	'-	'-	'XLOC_000412	'-	'TSS484	'1:27651741-27652355	'-	'XLOC_000412	2.20071	0	1.86931	0	0	0	12.2049	1	1.14131	0	7.45516	0	1.02017	0	7.35288	0	'XLOC_000412	0.292442	0.243417	0	1.60656	0.153315	1.00992	0.138551	0.95874	0	0	0.535605	0.565132	1	1
'XLOC_000413	'-	'-	'XLOC_000413	'-	'TSS485	'1:27711719-27712689	'-	'XLOC_000413	3.66786	0	7.47725	0	2.29427	0	11.0954	1	2.28261	0	3.72758	0	3.06051	0	1.83822	0	'XLOC_000413	0.271183	0.546596	0.176937	0.816015	0.169797	0.278558	0.229032	0.134475	0	0	0.452683	0.202965	0	1
'XLOC_000414	'-	'-	'XLOC_000414	'-	'TSS486	'1:27725778-27726437	'-	'XLOC_000414	0	0	10.2812	1	1.14713	0	11.0954	1	0	0	4.65948	0	1.02017	0	2.75733	0	'XLOC_000414	0	1.21847	0.148451	1.32796	0	0.572417	0.125618	0.327174	0	0	0.67372	0.256302	1	1
'XLOC_000415	'-	'-	'XLOC_000415	'-	'TSS487	'1:27751746-27753761	'-	'XLOC_000415	17.6057	1	40.1902	1	2.29427	0	12.2049	1	1.14131	0	6.52327	0	7.14118	0	20.2204	1	'XLOC_000415	0.565396	1.28432	0.0750252	0.391053	0.0367494	0.210462	0.230538	0.646373	0	0	0.578949	0.281031	1	1
'XLOC_000416	'-	'-	'XLOC_000416	'-	'TSS488	'1:27858167-27858954	'-	'XLOC_000416	8.80286	0	17.7585	1	0	0	0	0	2.28261	0	0.931896	0	4.08067	0	4.59555	0	'XLOC_000416	0.843107	1.67608	0	0	0.220357	0.0904993	0.397016	0.434151	0	0	0.629797	0.285506	1	1
'XLOC_000417	'-	'-	'XLOC_000417	'-	'TSS489	'1:27859076-27859495	'-	'XLOC_000417	0	0	9.34656	0	2.29427	0	0	0	1.14131	0	4.65948	0	0	0	1.83822	0	'XLOC_000417	0	2.12528	0.612559	0	0.273226	1.13368	0	0.419029	0	0	0.68446	0.456484	1	0
'XLOC_000418	'-	'-	'XLOC_000418	'-	'TSS490	'1:27859691-27860524	'-	'XLOC_000418	4.40143	0	16.8238	1	1.14713	0	4.43816	0	0	0	2.79569	0	1.02017	0	4.59555	0	'XLOC_000418	0.392414	1.47959	0.107636	0.393177	0	0.252487	0.0922922	0.404522	0	0	0.593204	0.187325	1	1
'XLOC_000419	'-	'-	'XLOC_000419	'-	'TSS491	'1:27860651-27860920	'-	'XLOC_000419	0	0	8.4119	0	2.29427	0	1.10954	0	1.14131	0	0.931896	0	1.02017	0	0.91911	0	'XLOC_000419	0	4.40094	1.57402	0.601193	0.653115	0.552438	0.609193	0.483674	0	0	1.64404	0.574605	1	0
'XLOC_000420	'-	'-	'XLOC_000420	'-	'TSS492	'1:27868873-27873006	'-	'XLOC_000420	25.675	1	54.21	1	9.17707	0	19.9717	1	15.9783	1	11.1827	1	9.18152	0	34.9262	1	'XLOC_000420	0.384141	0.809206	0.138462	0.298491	0.239357	0.167673	0.137706	0.52143	0	0	0.407575	0.266541	0	1
'XLOC_000421	'-	'-	'XLOC_000421	'-	'TSS493	'1:27976262-27977269	'-	'XLOC_000421	8.06929	0	11.2159	1	0	0	13.3145	1	1.14131	0	1.86379	0	0	0	5.51466	0	'XLOC_000421	0.570306	0.784146	0	0.936276	0.0811348	0.133077	0	0.385824	0	0	0.572682	0.150009	0	1
'XLOC_000422	'-	'-	'XLOC_000422	'-	'TSS494	'1:27977435-27979228	'-	'XLOC_000422	12.4707	1	22.4317	1	4.58854	0	17.7526	1	7.98915	0	9.31896	0	6.12101	0	8.27199	0	'XLOC_000422	0.455186	0.814183	0.170971	0.646288	0.292485	0.341939	0.224753	0.30035	0	0	0.521657	0.289882	0	1
'XLOC_000423	'-	'-	'XLOC_000423	'-	'TSS495	'1:28009598-28010561	'-	'XLOC_000423	0.733571	0	10.2812	1	1.14713	0	2.21908	0	0	0	1.86379	0	0	0	1.83822	0	'XLOC_000423	0.0547138	0.758108	0.0892807	0.164632	0	0.140518	0	0.135646	0	0	0.266684	0.069041	0	1
'XLOC_000424	'-	'-	'XLOC_000424	'-	'TSS496	'1:28039438-28040277	'-	'XLOC_000424	0.733571	0	13.0852	1	2.29427	0	5.54769	0	0	0	1.86379	0	1.02017	0	1.83822	0	'XLOC_000424	0.0648179	1.14065	0.213249	0.487108	0	0.166801	0.0914555	0.160381	0	0	0.476456	0.104659	1	1
'XLOC_000425	'-	'-	'XLOC_000425	'-	'TSS497	'1:28040851-28041515	'-	'XLOC_000425	4.40143	0	10.2812	1	1.14713	0	6.65723	0	2.28261	0	0	0	0	0	8.27199	0	'XLOC_000425	0.525992	1.20642	0.146854	0.788819	0.275476	0	0	0.971805	0	0	0.667021	0.31182	1	1
'XLOC_000426	'-	'-	'XLOC_000426	'-	'TSS498	'1:28118328-28119081	'-	'XLOC_000426	4.40143	0	10.2812	1	2.29427	0	8.87631	0	2.28261	0	1.86379	0	2.04034	0	7.35288	0	'XLOC_000426	0.446035	1.02585	0.24645	0.893031	0.233261	0.191665	0.210229	0.734402	0	0	0.652841	0.342389	1	1
'XLOC_000427	'-	'-	'XLOC_000427	'-	'TSS499	'1:28157508-28159453	'-	'XLOC_000427	11.0036	1	29.909	1	8.02994	0	24.4099	1	4.56523	0	10.2509	1	7.14118	0	14.7058	1	'XLOC_000427	0.367289	0.99322	0.273126	0.812834	0.152802	0.343813	0.239667	0.488513	0	0	0.611617	0.306199	0	1
'XLOC_000428	'-	'-	'XLOC_000428	'-	'TSS500	'1:28263142-28265041	'-	'XLOC_000428	14.6714	1	22.4317	1	8.02994	0	23.3003	1	5.70654	0	9.31896	0	3.06051	0	12.8675	1	'XLOC_000428	0.502729	0.764601	0.280524	0.79645	0.196092	0.320902	0.105458	0.43875	0	0	0.586076	0.2653	0	1
'XLOC_000429	'-	'-	'XLOC_000429	'-	'TSS501	'1:28355253-28356843	'-	'XLOC_000429	5.135	0	26.1704	1	10.3242	1	22.1908	1	2.28261	0	4.65948	0	1.02017	0	14.7058	1	'XLOC_000429	0.214178	1.08457	0.440892	0.922806	0.0955341	0.195516	0.0428412	0.609702	0	0	0.665612	0.235898	1	1
'XLOC_000430	'-	'-	'XLOC_000430	'-	'TSS502	'1:28555152-28556326	'-	'XLOC_000430	8.06929	0	16.8238	1	8.02994	0	2.21908	0	0	0	6.52327	0	0	0	3.67644	0	'XLOC_000430	0.475677	0.98281	0.489481	0.130262	0	0.387826	0	0.214896	0	0	0.519558	0.15068	0	1
'XLOC_000431	'-	'-	'XLOC_000431	'-	'TSS503	'1:28658093-28658631	'-	'XLOC_000431	8.06929	0	2.80397	0	0	0	2.21908	0	4.56523	0	6.52327	0	0	0	2.75733	0	'XLOC_000431	1.29205	0.43818	0	0.351297	0.740343	1.06889	0	0.431588	0	0	0.520382	0.560205	1	0
'XLOC_000432	'-	'-	'XLOC_000432	'Gm6462	'TSS504	'1:28938034-28938340	'-	'XLOC_000432	0	0	0.934656	0	0	0	0	0	0	0	0.931896	0	0	0	0	0	'XLOC_000432	0	0.371612	0	0	0	0.411626	0	0	0	0	0.092903	0.102906	0	0
'XLOC_000433	'-	'-	'XLOC_000433	'-	'TSS505	'1:29041568-29042385	'-	'XLOC_000433	5.86857	0	18.6931	1	1.14713	0	6.65723	0	0	0	3.72758	0	1.02017	0	1.83822	0	'XLOC_000433	0.536108	1.68393	0.110431	0.604201	0	0.345054	0.0946002	0.165743	0	0	0.733667	0.151349	1	1
'XLOC_000434	'-	'-	'XLOC_000434	'-	'TSS506	'1:29194089-29194357	'-	'XLOC_000434	0.733571	0	9.34656	0	0	0	0	0	1.14131	0	0	0	1.02017	0	0	0	'XLOC_000434	0.41342	4.93158	0	0	0.658957	0	0.614761	0	0	0	1.33625	0.31843	1	0
'XLOC_000435	'-	'-	'XLOC_000435	'AC163659.2	'TSS507	'1:29301479-29301579	'-	'XLOC_000435	0	0	0	0	0	0	0	0	0	0	0	0	0	0	0	0	'XLOC_000435	0	0	0	0	0	0	0	0	0	0	0	0	0	0
'XLOC_000436	'-	'-	'XLOC_000436	'-	'TSS508	'1:29440295-29441258	'-	'XLOC_000436	0	0	14.0198	1	4.58854	0	3.32862	0	0	0	3.72758	0	0	0	3.67644	0	'XLOC_000436	0	1.03378	0.357123	0.246947	0	0.281036	0	0.271292	0	0	0.409463	0.138082	1	1
'XLOC_000437	'-	'-	'XLOC_000437	'-	'TSS509	'1:29445618-29446521	'-	'XLOC_000437	3.66786	0	5.60794	0	0	0	11.0954	1	2.28261	0	4.65948	0	0	0	5.51466	0	'XLOC_000437	0.295887	0.446833	0	0.889926	0.185369	0.38029	0	0.439755	0	0	0.408162	0.251354	0	1
'XLOC_000438	'-	'-	'XLOC_000438	'-	'TSS510	'1:29472981-29473984	'-	'XLOC_000438	8.06929	0	9.34656	0	1.14713	0	4.43816	0	2.28261	0	1.86379	0	2.04034	0	8.27199	0	'XLOC_000438	0.573037	0.656549	0.0848295	0.313579	0.163051	0.133721	0.146586	0.581479	0	0	0.406999	0.256209	0	0
'XLOC_000439	'-	'-	'XLOC_000439	'-	'TSS511	'1:29477441-29478150	'-	'XLOC_000439	2.20071	0	10.2812	1	1.14713	0	6.65723	0	2.28261	0	0.931896	0	1.02017	0	0.91911	0	'XLOC_000439	0.24114	1.10782	0.133881	0.723776	0.252385	0.103745	0.113811	0.099144	0	0	0.551654	0.142271	1	1
'XLOC_000440	'-	'-	'XLOC_000440	'-	'TSS512	'1:29504564-29505346	'-	'XLOC_000440	2.93429	0	10.2812	1	0	0	7.76677	0	2.28261	0	0	0	0	0	1.83822	0	'XLOC_000440	0.283323	0.978143	0	0.744777	0.222164	0	0	0.175054	0	0	0.501561	0.0993045	0	1
'XLOC_000441	'-	'-	'XLOC_000441	'-	'TSS513	'1:29505712-29506862	'-	'XLOC_000441	3.66786	0	15.8892	1	3.4414	0	14.424	1	6.84784	0	4.65948	0	1.02017	0	16.544	1	'XLOC_000441	0.221499	0.950675	0.215081	0.867301	0.415599	0.283845	0.062218	0.990453	0	0	0.563639	0.438029	0	1
'XLOC_000442	'-	'-	'XLOC_000442	'-	'TSS514	'1:29522250-29523303	'-	'XLOC_000442	7.33571	0	13.0852	1	4.58854	0	5.54769	0	1.14131	0	3.72758	0	3.06051	0	4.59555	0	'XLOC_000442	0.491526	0.867797	0.319412	0.369945	0.0768965	0.252193	0.207327	0.304977	0	0	0.51217	0.210348	0	1
'XLOC_000443	'-	'-	'XLOC_000443	'-	'TSS515	'1:29578403-29579049	'-	'XLOC_000443	0	0	9.34656	0	0	0	3.32862	0	0	0	0.931896	0	0	0	0	0	'XLOC_000443	0	1.13723	0	0.409115	0	0.117649	0	0	0	0	0.386586	0.0294123	1	0
'XLOC_000444	'-	'-	'XLOC_000444	'-	'TSS516	'1:29878943-29880302	'-	'XLOC_000444	7.33571	0	16.8238	1	2.29427	0	11.0954	1	0	0	3.72758	0	2.04034	0	11.0293	1	'XLOC_000444	0.365289	0.831371	0.117515	0.550542	0	0.186956	0.10243	0.545301	0	0	0.466179	0.208672	0	1
'XLOC_000445	'-	'-	'XLOC_000445	'-	'TSS517	'1:29893451-29894002	'-	'XLOC_000445	0.733571	0	0.934656	0	1.14713	0	1.10954	0	1.14131	0	0	0	1.02017	0	6.43377	0	'XLOC_000445	0.113483	0.141228	0.193825	0.169766	0.178756	0	0.16186	0.973664	0	0	0.154576	0.32857	0	0
'XLOC_000446	'-	'-	'XLOC_000446	'-	'TSS518	'1:29941800-29942763	'-	'XLOC_000446	0	0	12.1505	1	1.14713	0	4.43816	0	0	0	4.65948	0	2.04034	0	2.75733	0	'XLOC_000446	0	0.895945	0.0892807	0.329263	0	0.351295	0.154048	0.203469	0	0	0.328622	0.177203	0	1
'XLOC_000447	'-	'-	'XLOC_000447	'AC126798.1	'TSS519	'1:29985933-29986043	'-	'XLOC_000447	0	0	0	0	0	0	0	0	0	0	0	0	0	0	0	0	'XLOC_000447	0	0	0	0	0	0	0	0	0	0	0	0	0	0
'XLOC_000448	'-	'-	'XLOC_000448	'-	'TSS520	'1:30163964-30164586	'-	'XLOC_000448	2.20071	0	6.54259	0	3.4414	0	5.54769	0	0	0	3.72758	0	0	0	0	0	'XLOC_000448	0.287296	0.837261	0.484285	0.717523	0	0.49591	0	0	0	0	0.581591	0.123978	0	0
'XLOC_000449	'-	'-	'XLOC_000449	'-	'TSS521	'1:30283199-30284688	'-	'XLOC_000449	2.20071	0	16.8238	1	4.58854	0	3.32862	0	0	0	0.931896	0	5.10084	0	2.75733	0	'XLOC_000449	0.098806	0.750147	0.211314	0.148967	0	0.0421112	0.230698	0.123	0	0	0.302309	0.0989523	0	1
'XLOC_000450	'-	'-	'XLOC_000450	'-	'TSS522	'1:30385101-30386178	'-	'XLOC_000450	5.135	0	15.8892	1	1.14713	0	5.54769	0	1.14131	0	8.38706	0	3.06051	0	11.9484	1	'XLOC_000450	0.334989	1.02622	0.0776661	0.360228	0.0748563	0.552319	0.201797	0.772209	0	0	0.449776	0.400295	1	1
'XLOC_000451	'-	'-	'XLOC_000451	'-	'TSS523	'1:30457573-30458347	'-	'XLOC_000451	5.135	0	17.7585	1	4.58854	0	18.8622	1	3.42392	0	3.72758	0	1.02017	0	11.0293	1	'XLOC_000451	0.502355	1.71148	0.474852	1.83244	0.337678	0.369868	0.101416	1.06399	0	0	1.13028	0.468238	1	1
'XLOC_000452	'-	'-	'XLOC_000452	'-	'TSS524	'1:30458500-30459967	'-	'XLOC_000452	17.6057	1	24.3011	1	10.3242	1	26.6289	1	11.4131	1	15.8422	1	7.14118	0	22.0586	1	'XLOC_000452	0.80383	1.10176	0.483717	1.21184	0.523055	0.728091	0.328486	1.00055	0	0	0.900287	0.645046	1	1
'XLOC_000453	'-	'-	'XLOC_000453	'-	'TSS525	'1:30606739-30607336	'-	'XLOC_000453	0	0	10.2812	1	0	0	1.10954	0	0	0	0	0	1.02017	0	0.91911	0	'XLOC_000453	0	1.39067	0	0.151773	0	0	0.144155	0.124493	0	0	0.385611	0.067162	1	1
'XLOC_000454	'-	'-	'XLOC_000454	'-	'TSS526	'1:30607680-30608701	'-	'XLOC_000454	5.135	0	4.67328	0	1.14713	0	12.2049	1	2.28261	0	1.86379	0	1.02017	0	11.0293	1	'XLOC_000454	0.356969	0.321425	0.0829681	0.844244	0.159593	0.130872	0.0717297	0.759115	0	0	0.401402	0.280327	0	1
'XLOC_000455	'-	'-	'XLOC_000455	'-	'TSS527	'1:30614885-30615491	'-	'XLOC_000455	7.33571	0	10.2812	1	2.29427	0	5.54769	0	0	0	1.86379	0	1.02017	0	5.51466	0	'XLOC_000455	0.992586	1.36271	0.335522	0.743445	0	0.257175	0.141133	0.731921	0	0	0.858566	0.282557	1	1
'XLOC_000456	'-	'-	'XLOC_000456	'-	'TSS528	'1:30713409-30714607	'-	'XLOC_000456	7.33571	0	18.6931	1	1.14713	0	16.6431	1	2.28261	0	6.52327	0	3.06051	0	7.35288	0	'XLOC_000456	0.422362	1.0668	0.0682431	0.954308	0.132049	0.378718	0.177877	0.419865	0	0	0.627928	0.277127	1	1
'XLOC_000457	'-	'-	'XLOC_000457	'-	'TSS529	'1:30745719-30748029	'-	'XLOC_000457	11.7371	1	25.2357	1	6.8828	0	21.0812	1	3.42392	0	6.52327	0	4.08067	0	16.544	1	'XLOC_000457	0.32503	0.695866	0.193597	0.582635	0.0950332	0.181367	0.113515	0.456321	0	0	0.449282	0.211559	0	1
'XLOC_000458	'-	'-	'XLOC_000458	'-	'TSS530	'1:30959497-30959982	'-	'XLOC_000458	0.733571	0	4.67328	0	2.29427	0	11.0954	1	0	0	0	0	1.02017	0	0.91911	0	'XLOC_000458	0.137016	0.848615	0.475655	2.04524	0	0	0.196399	0.16722	0	0	0.876632	0.0909048	1	1
'XLOC_000459	'-	'-	'XLOC_000459	'-	'TSS531	'1:30960780-30961711	'-	'XLOC_000459	1.46714	0	6.54259	0	2.29427	0	11.0954	1	0	0	9.31896	0	1.02017	0	0	0	'XLOC_000459	0.114014	0.502413	0.186385	0.857469	0	0.732371	0.0802937	0	0	0	0.41507	0.203166	0	1
'XLOC_000460	'-	'-	'XLOC_000460	'-	'TSS532	'1:30964678-30965430	'-	'XLOC_000460	2.20071	0	10.2812	1	1.14713	0	3.32862	0	0	0	0.931896	0	0	0	2.75733	0	'XLOC_000460	0.223399	1.02758	0.123449	0.335455	0	0.095999	0	0.275865	0	0	0.427471	0.092966	1	1
'XLOC_000461	'-	'-	'XLOC_000461	'-	'TSS533	'1:30983792-30985710	'-	'XLOC_000461	13.2043	1	30.8436	1	9.17707	0	21.0812	1	6.84784	0	7.45516	0	2.04034	0	12.8675	1	'XLOC_000461	0.447545	1.03997	0.317052	0.712795	0.232749	0.253921	0.0695383	0.43401	0	0	0.62934	0.247555	1	1
'XLOC_000462	'-	'-	'XLOC_000462	'-	'TSS534	'1:31004451-31005058	'-	'XLOC_000462	8.80286	0	12.1505	1	0	0	3.32862	0	1.14131	0	9.31896	0	0	0	0	0	'XLOC_000462	1.18839	1.60689	0	0.445062	0.15578	1.28289	0	0	0	0	0.810086	0.359668	1	1
'XLOC_000463	'-	'-	'XLOC_000463	'Lgsn	'TSS535,TSS536	'1:31141077-31222661	'-	'XLOC_000463	0	0	1.86931	0	0	0	3.32862	0	1.14131	0	0	0	1.02017	0	1.83822	0	'XLOC_000463	0	0.0721259	0	0.214931	0.0400535	0	0.0398475	0.0709535	0	0	0.0717642	0.0377136	0	0
'XLOC_000464	'-	'-	'XLOC_000464	'Pih1d3	'TSS537	'1:31222838-31224287	'-	'XLOC_000464	0	0	3.73862	0	0	0	0	0	0	0	0.931896	0	0	0	0.91911	0	'XLOC_000464	0	0.171866	0	0	0	0.0434345	0	0.0422714	0	0	0.0429665	0.0214265	0	0
'XLOC_000465	'-	'-	'XLOC_000465	'GM6489	'TSS538	'1:31286944-31287706	'-	'XLOC_000465	0.733571	0	2.80397	0	0	0	1.10954	0	0	0	0	0	0	0	0.91911	0	'XLOC_000465	0.0732137	0.275605	0	0.109951	0	0	0	0.0904301	0	0	0.114692	0.0226075	0	0
'XLOC_000466	'-	'-	'XLOC_000466	'-	'TSS539	'1:31301585-31302707	'-	'XLOC_000466	5.135	0	9.34656	0	1.14713	0	3.32862	0	0	0	3.72758	0	1.02017	0	1.83822	0	'XLOC_000466	0.319195	0.57547	0.0738726	0.205992	0	0.233797	0.0640619	0.11325	0	0	0.293632	0.102777	0	0
'XLOC_000467	'-	'-	'XLOC_000467	'-	'TSS540	'1:31304752-31305686	'-	'XLOC_000467	6.60214	0	10.2812	1	4.58854	0	3.32862	0	1.14131	0	4.65948	0	2.04034	0	11.9484	1	'XLOC_000467	0.511056	0.786453	0.371246	0.256239	0.0889118	0.364736	0.159951	0.914691	0	0	0.481248	0.382072	0	1
'XLOC_000468	'-	'-	'XLOC_000468	'-	'TSS541	'1:31503307-31503934	'-	'XLOC_000468	2.93429	0	9.34656	0	0	0	2.21908	0	1.14131	0	0.931896	0	0	0	1.83822	0	'XLOC_000468	0.378894	1.18333	0	0.283916	0.148937	0.122604	0	0.233028	0	0	0.461535	0.126142	1	0
'XLOC_000469	'-	'-	'XLOC_000469	'-	'TSS542	'1:31504793-31505384	'-	'XLOC_000469	0.733571	0	12.1505	1	2.29427	0	6.65723	0	3.42392	0	1.86379	0	1.02017	0	6.43377	0	'XLOC_000469	0.102773	1.6663	0.348319	0.923407	0.485167	0.266461	0.146243	0.883549	0	0	0.7602	0.445355	1	1
'XLOC_000470	'-	'-	'XLOC_000470	'-	'TSS543	'1:31505449-31506147	'-	'XLOC_000470	3.66786	0	12.1505	1	2.29427	0	17.7526	1	0	0	4.65948	0	0	0	9.1911	0	'XLOC_000470	0.410234	1.33594	0.273675	1.96977	0	0.529654	0	1.01167	0	0	0.997405	0.385331	1	1
'XLOC_000471	'-	'-	'XLOC_000471	'-	'TSS544	'1:31549172-31550252	'-	'XLOC_000471	2.93429	0	14.0198	1	4.58854	0	14.424	1	1.14131	0	2.79569	0	1.02017	0	0	0	'XLOC_000471	0.190793	0.902543	0.309604	0.933528	0.0746089	0.183495	0.0670421	0	0	0	0.584117	0.0812865	0	1
'XLOC_000472	'-	'-	'XLOC_000472	'Gm10307	'TSS545	'1:31615457-31616843	'-	'XLOC_000472	10.27	1	4.67328	0	12.6185	1	1.10954	0	2.28261	0	6.52327	0	0	0	0	0	'XLOC_000472	0.500072	0.225857	0.631611	0.0538385	0.111593	0.319873	0	0	0	0	0.352845	0.107867	0	1
'XLOC_000473	'-	'-	'XLOC_000473	'-	'TSS546	'1:31680892-31681608	'-	'XLOC_000473	3.66786	0	5.60794	0	2.29427	0	3.32862	0	2.28261	0	5.59137	0	1.02017	0	13.7866	1	'XLOC_000473	0.396771	0.596682	0.26413	0.357305	0.249136	0.614398	0.112333	1.46847	0	0	0.403722	0.611084	1	1
'XLOC_000474	'-	'-	'XLOC_000474	'-	'TSS547	'1:31692941-31694738	'-	'XLOC_000474	11.0036	1	21.4971	1	3.4414	0	8.87631	0	1.14131	0	6.52327	0	1.02017	0	7.35288	0	'XLOC_000474	0.400649	0.778354	0.127907	0.322353	0.0416807	0.238767	0.0373664	0.266326	0	0	0.407316	0.146035	0	1
'XLOC_000475	'-	'-	'XLOC_000475	'-	'TSS548	'1:31701517-31702328	'-	'XLOC_000475	2.93429	0	10.2812	1	2.29427	0	16.6431	1	2.28261	0	1.86379	0	1.02017	0	8.27199	0	'XLOC_000475	0.270554	0.934678	0.223033	1.52449	0.212075	0.174157	0.0954957	0.752707	0	0	0.738189	0.308609	1	1
'XLOC_000476	'-	'-	'XLOC_000476	'Gm7910	'TSS549	'1:31736055-31736892	'-	'XLOC_000476	0	0	0	0	0	0	0	0	0	0	0	0	0	0	0	0	'XLOC_000476	0	0	0	0	0	0	0	0	0	0	0	0	0	0
'XLOC_000477	'-	'-	'XLOC_000477	'-	'TSS550	'1:31765772-31766421	'-	'XLOC_000477	2.20071	0	11.2159	1	1.14713	0	2.21908	0	1.14131	0	5.59137	0	3.06051	0	1.83822	0	'XLOC_000477	0.271189	1.35633	0.15175	0.271059	0.142069	0.70142	0.384839	0.222567	0	0	0.512582	0.362724	1	1
'XLOC_000478	'-	'-	'XLOC_000478	'-	'TSS551	'1:31793320-31794322	'-	'XLOC_000478	2.20071	0	12.1505	1	1.14713	0	4.43816	0	0	0	0	0	0	0	6.43377	0	'XLOC_000478	0.15647	0.854526	0.0849354	0.313952	0	0	0	0.452798	0	0	0.352471	0.113199	0	1
'XLOC_000479	'-	'-	'XLOC_000479	'-	'TSS552	'1:31854246-31855215	'-	'XLOC_000479	5.135	0	17.7585	1	4.58854	0	7.76677	0	7.98915	0	0.931896	0	0	0	12.8675	1	'XLOC_000479	0.38013	1.29977	0.354334	0.571919	0.595037	0.0697273	0	0.942489	0	0	0.651538	0.401813	1	1
'XLOC_000480	'-	'-	'XLOC_000480	'-	'TSS553	'1:31921508-31922085	'-	'XLOC_000480	1.46714	0	8.4119	0	1.14713	0	11.0954	1	0	0	5.59137	0	0	0	4.59555	0	'XLOC_000480	0.212568	1.19216	0.18058	1.59106	0	0.827256	0	0.652237	0	0	0.794092	0.369873	1	1
'XLOC_000481	'-	'-	'XLOC_000481	'-	'TSS554	'1:31942446-31943328	'-	'XLOC_000481	3.66786	0	10.2812	1	3.4414	0	12.2049	1	0	0	4.65948	0	1.02017	0	9.1911	0	'XLOC_000481	0.304584	0.842969	0.299685	1.00752	0	0.391603	0.0858759	0.754213	0	0	0.613689	0.307923	1	1
'XLOC_000482	'-	'-	'XLOC_000482	'Khdrbs2	'TSS555	'1:32172805-32657738	'-	'XLOC_000482	4.40143	0	3.73862	0	11.4713	1	5.54769	0	0	0	1.86379	0	2.04034	0	2.75733	0	'XLOC_000482	0.219173	0.184749	0.587576	0.275271	0	0.0934782	0.10243	0.136325	0	0	0.316692	0.0830583	0	1
'XLOC_000483	'-	'-	'XLOC_000483	'7SK	'TSS556	'1:32726638-32726930	'-	'XLOC_000483	0	0	0	0	0	0	0	0	0	0	0	0	1.02017	0	0	0	'XLOC_000483	0	0	0	0	0	0	0.502811	0	0	0	0	0.125703	0	0
'XLOC_000484	'-	'-	'XLOC_000484	'-	'TSS557	'1:32814263-32815219	'-	'XLOC_000484	0.733571	0	5.60794	0	0	0	0	0	0	0	0	0	0	0	0	0	'XLOC_000484	0.0551996	0.417142	0	0	0	0	0	0	0	0	0.118085	0	0	0
'XLOC_000485	'-	'-	'XLOC_000485	'-	'TSS558	'1:32816432-32818209	'-	'XLOC_000485	4.40143	0	32.713	1	4.58854	0	7.76677	0	0	0	5.59137	0	3.06051	0	17.4631	1	'XLOC_000485	0.162251	1.19909	0.172706	0.285554	0	0.207214	0.113501	0.640343	0	0	0.4549	0.240264	1	1
'XLOC_000486	'-	'-	'XLOC_000486	'-	'TSS559	'1:32868280-32869303	'-	'XLOC_000486	5.135	0	13.0852	1	1.14713	0	6.65723	0	1.14131	0	0.931896	0	2.04034	0	3.67644	0	'XLOC_000486	0.356134	0.897907	0.0827663	0.459425	0.0796086	0.0652816	0.14312	0.252453	0	0	0.449058	0.135116	0	1
'XLOC_000487	'-	'-	'XLOC_000487	'-	'TSS560	'1:32914219-32915334	'-	'XLOC_000487	4.40143	0	10.2812	1	1.14713	0	4.43816	0	3.42392	0	1.86379	0	2.04034	0	7.35288	0	'XLOC_000487	0.275617	0.637649	0.0744381	0.276676	0.215516	0.11777	0.12908	0.456317	0	0	0.316095	0.229671	0	1
'XLOC_000488	'-	'-	'XLOC_000488	'-	'TSS561	'1:32924426-32925366	'-	'XLOC_000488	0.733571	0	9.34656	0	0	0	1.10954	0	0	0	2.79569	0	1.02017	0	2.75733	0	'XLOC_000488	0.0563429	0.709469	0	0.0847533	0	0.217123	0.0793464	0.209461	0	0	0.212641	0.126483	0	0
'XLOC_000489	'-	'-	'XLOC_000489	'U6	'TSS562	'1:33191992-33192102	'-	'XLOC_000489	0	0	0	0	0	0	0	0	0	0	0	0	0	0	0	0	'XLOC_000489	0	0	0	0	0	0	0	0	0	0	0	0	0	0
'XLOC_000490	'-	'-	'XLOC_000490	'-	'TSS563	'1:33239225-33240151	'-	'XLOC_000490	5.135	0	10.2812	1	0	0	3.32862	0	0	0	1.86379	0	0	0	0	0	'XLOC_000490	0.40168	0.794649	0	0.258927	0	0.147451	0	0	0	0	0.363814	0.0368627	0	1
'XLOC_000491	'-	'-	'XLOC_000491	'U6	'TSS564	'1:33293675-33293775	'-	'XLOC_000491	0	0	0	0	0	0	0	0	0	0	0	0	0	0	0	0	'XLOC_000491	0	0	0	0	0	0	0	0	0	0	0	0	0	0
'XLOC_000492	'-	'-	'XLOC_000492	'-	'TSS565	'1:33382169-33382876	'-	'XLOC_000492	3.66786	0	10.2812	1	1.14713	0	6.65723	0	7.98915	0	0.931896	0	0	0	6.43377	0	'XLOC_000492	0.40339	1.11186	0.134409	0.726438	0.88665	0.104135	0	0.696541	0	0	0.594024	0.421832	1	1
'XLOC_000493	'-	'-	'XLOC_000493	'-	'TSS566	'1:33384932-33385481	'-	'XLOC_000493	0.733571	0	9.34656	0	0	0	1.10954	0	3.42392	0	1.86379	0	1.02017	0	2.75733	0	'XLOC_000493	0.114077	1.4195	0	0.170645	0.539105	0.296413	0.162729	0.419423	0	0	0.426055	0.354417	1	0
'XLOC_000494	'-	'-	'XLOC_000494	'-	'TSS567	'1:33386361-33387102	'-	'XLOC_000494	2.20071	0	5.60794	0	2.29427	0	4.43816	0	4.56523	0	1.86379	0	2.04034	0	11.9484	1	'XLOC_000494	0.227684	0.571078	0.251921	0.45579	0.476367	0.195736	0.214704	1.21801	0	0	0.376618	0.526204	1	1
'XLOC_000495	'-	'-	'XLOC_000495	'-	'TSS568	'1:33388978-33390526	'-	'XLOC_000495	10.27	1	37.3862	1	5.73567	0	26.6289	1	10.2718	1	5.59137	0	13.2622	1	4.59555	0	'XLOC_000495	0.441388	1.59622	0.252576	1.14096	0.44303	0.241801	0.573999	0.196293	0	0	0.857786	0.363781	1	1
'XLOC_000496	'-	'-	'XLOC_000496	'U6	'TSS569	'1:33422732-33422838	'-	'XLOC_000496	0	0	0	0	0	0	0	0	0	0	0	0	0	0	0	0	'XLOC_000496	0	0	0	0	0	0	0	0	0	0	0	0	0	0
'XLOC_000497	'-	'-	'XLOC_000497	'-	'TSS570	'1:33432804-33434814	'-	'XLOC_000497	16.1386	1	28.0397	1	1.14713	0	14.424	1	1.14131	0	5.59137	0	1.02017	0	6.43377	0	'XLOC_000497	0.519686	0.898456	0.0376163	0.463405	0.0368494	0.180888	0.0330239	0.20622	0	0	0.479791	0.114245	0	1
'XLOC_000498	'-	'-	'XLOC_000498	'-	'TSS571	'1:33443743-33445018	'-	'XLOC_000498	5.86857	0	16.8238	1	4.58854	0	7.76677	0	1.14131	0	3.72758	0	2.04034	0	2.75733	0	'XLOC_000498	0.314397	0.893913	0.253407	0.414498	0.0614138	0.201247	0.110267	0.146586	0	0	0.469054	0.129878	0	1
'XLOC_000499	'-	'-	'XLOC_000499	'1700001G17Rik	'TSS572	'1:33669842-33670712	'-	'XLOC_000499	0	0	1.86931	0	4.58854	0	0	0	2.28261	0	2.79569	0	4.08067	0	0.91911	0	'XLOC_000499	0	0.155852	0.406745	0	0.194138	0.239025	0.349453	0.0766942	0	0	0.140649	0.214828	0	0
'XLOC_000500	'-	'-	'XLOC_000500	'Rab23	'TSS573,TSS574,TSS575,TSS576,TSS577,TSS578	'1:33719881-33742564	'-	'XLOC_000500	218.604	1	156.088	1	268.429	1	160.883	1	229.403	1	302.866	1	325.434	1	208.638	1	'XLOC_000500	4.56768	4.64075	6.8532	3.27987	4.87894	6.93279	8.9745	5.78964	0	0	4.83537	6.64397	1	1
'XLOC_000501	'-	'-	'XLOC_000501	'Dst	'TSS579,TSS580,TSS581	'1:33908225-34308650	'-	'XLOC_000501	5566.34	1	4231.19	1	9205.75	1	5511.08	1	11641.3	1	7786.92	1	10205.8	1	6658.03	1	'XLOC_000501	15.4029	11.5944	25.5371	15.4482	32.871	21.9484	28.6697	18.4779	0	0	16.9957	25.4918	1	1
'XLOC_000502	'-	'-	'XLOC_000502	'-	'TSS582	'1:33908225-34308650	'-	'XLOC_000502	6.60214	0	11.2159	1	6.8828	0	9.98585	0	2.28261	0	2.79569	0	2.04034	0	0.91911	0	'XLOC_000502	0.626265	1.04857	0.689432	0.940843	0.218226	0.268858	0.196574	0.0860085	0	0	0.826277	0.192417	1	1
'XLOC_000503	'-	'-	'XLOC_000503	'-	'TSS583	'1:33908225-34308650	'-	'XLOC_000503	7.33571	0	4.67328	0	14.9127	1	4.43816	0	4.56523	0	5.59137	0	2.04034	0	0	0	'XLOC_000503	0.776551	0.48676	1.67782	0.466283	0.487511	0.60104	0.219771	0	0	0	0.851854	0.32708	1	1
'XLOC_000504	'-	'-	'XLOC_000504	'-	'TSS584	'1:33908225-34308650	'-	'XLOC_000504	10.27	1	3.73862	0	2.29427	0	4.43816	0	3.42392	0	0	0	0	0	0.91911	0	'XLOC_000504	2.85494	0.998437	0.734821	1.21082	0.96927	0	0	0.246196	0	0	1.44975	0.303866	1	1
'XLOC_000505	'-	'-	'XLOC_000505	'-	'TSS585	'1:33908225-34308650	'-	'XLOC_000505	2.20071	0	3.73862	0	12.6185	1	3.32862	0	1.14131	0	0	0	0	0	0.91911	0	'XLOC_000505	0.245677	0.410297	1.5022	0.368643	0.128588	0	0	0.10098	0	0	0.631704	0.057392	1	1
'XLOC_000506	'-	'-	'XLOC_000506	'-	'TSS586	'1:33908225-34308650	'-	'XLOC_000506	4.40143	0	2.80397	0	14.9127	1	3.32862	0	2.28261	0	2.79569	0	6.12101	0	3.67644	0	'XLOC_000506	0.212399	0.134311	0.739586	0.160075	0.110591	0.135853	0.297717	0.176188	0	0	0.311593	0.180087	0	1
'XLOC_000507	'-	'-	'XLOC_000507	'-	'TSS587	'1:33908225-34308650	'-	'XLOC_000507	11.7371	1	14.0198	1	13.7656	1	18.8622	1	4.56523	0	5.59137	0	5.10084	0	2.75733	0	'XLOC_000507	1.00274	1.18218	1.235	1.60165	0.392781	0.483625	0.44192	0.232701	0	0	1.25539	0.387757	1	1
'XLOC_000508	'-	'-	'XLOC_000508	'-	'TSS588	'1:33908225-34308650	'-	'XLOC_000508	11.0036	1	5.60794	0	8.02994	0	11.0954	1	1.14131	0	3.72758	0	3.06051	0	2.75733	0	'XLOC_000508	1.10564	0.554888	0.854842	1.1069	0.115635	0.380037	0.312629	0.273102	0	0	0.905567	0.270351	1	1
'XLOC_000509	'-	'-	'XLOC_000509	'-	'TSS589	'1:33908225-34308650	'-	'XLOC_000509	0.733571	0	7.47725	0	10.3242	1	14.424	1	2.28261	0	0	0	1.02017	0	7.35288	0	'XLOC_000509	0.0550599	0.554799	0.808831	1.07684	0.172391	0	0.0775172	0.54598	0	0	0.623882	0.198972	1	1
'XLOC_000510	'-	'-	'XLOC_000510	'-	'TSS590	'1:33908225-34308650	'-	'XLOC_000510	11.0036	1	2.80397	0	6.8828	0	1.10954	0	0	0	2.79569	0	4.08067	0	0	0	'XLOC_000510	1.45569	0.36353	0.982482	0.145406	0	0.377001	0.551679	0	0	0	0.736777	0.23217	1	1
'XLOC_000511	'-	'-	'XLOC_000511	'-	'TSS591	'1:33908225-34308650	'-	'XLOC_000511	12.4707	1	24.3011	1	14.9127	1	12.2049	1	7.98915	0	7.45516	0	15.3025	1	11.0293	1	'XLOC_000511	0.618396	1.19589	0.760566	0.603074	0.397787	0.372339	0.764988	0.543038	0	0	0.794481	0.519538	1	1
'XLOC_000512	'-	'-	'XLOC_000512	'-	'TSS592	'1:33908225-34308650	'-	'XLOC_000512	10.27	1	18.6931	1	17.207	1	8.87631	0	3.42392	0	5.59137	0	6.12101	0	3.67644	0	'XLOC_000512	1.04075	1.86518	1.84838	0.893031	0.349891	0.574996	0.630688	0.367201	0	0	1.41184	0.480694	1	1
'XLOC_000513	'-	'-	'XLOC_000513	'-	'TSS593	'1:33908225-34308650	'-	'XLOC_000513	8.80286	0	1.86931	0	3.4414	0	2.21908	0	1.14131	0	1.86379	0	0	0	0	0	'XLOC_000513	1.98651	0.40793	0.877169	0.492973	0.261774	0.434132	0	0	0	0	0.941145	0.173977	1	0
'XLOC_000514	'-	'-	'XLOC_000514	'-	'TSS594	'1:33908225-34308650	'-	'XLOC_000514	10.27	1	19.6278	1	16.0599	1	26.6289	1	20.5435	1	22.3655	1	22.4437	1	23.8969	1	'XLOC_000514	1.73316	3.22868	2.98177	4.4404	3.51322	3.86712	3.89316	3.93765	0	0	3.096	3.80279	1	1
'XLOC_000515	'-	'-	'XLOC_000515	'-	'TSS595	'1:33908225-34308650	'-	'XLOC_000515	10.27	1	8.4119	0	25.237	1	19.9717	1	19.4022	1	11.1827	1	17.3429	1	11.9484	1	'XLOC_000515	2.41799	1.91275	6.73815	4.62617	4.64484	2.72084	4.23804	2.72369	0	0	3.92376	3.58185	1	1
'XLOC_000516	'-	'-	'XLOC_000516	'-	'TSS596	'1:33908225-34308650	'-	'XLOC_000516	2.20071	0	1.86931	0	4.58854	0	3.32862	0	11.4131	1	2.79569	0	3.06051	0	1.83822	0	'XLOC_000516	0.737172	0.597708	1.80274	1.09103	3.89929	0.977998	1.07681	0.589931	0	0	1.05716	1.63601	1	1
'XLOC_000517	'-	'-	'XLOC_000517	'-	'TSS597	'1:33908225-34308650	'-	'XLOC_000517	8.80286	0	9.34656	0	20.6484	1	13.3145	1	18.2609	1	8.38706	0	21.4235	1	13.7866	1	'XLOC_000517	2.60314	2.64978	7.07697	3.86042	5.50209	2.58027	6.62551	3.92113	0	0	4.04758	4.65725	1	1
'XLOC_000518	'-	'-	'XLOC_000518	'-	'TSS598	'1:33908225-34308650	'-	'XLOC_000518	46.9486	1	49.5368	1	51.621	1	61.0246	1	84.4567	1	54.0499	1	60.1899	1	68.0141	1	'XLOC_000518	3.02944	3.16495	3.45554	3.91961	5.4788	3.52031	3.92505	4.34829	0	0	3.39239	4.31811	1	1
'XLOC_000519	'-	'-	'XLOC_000519	'Imp4	'TSS599,TSS600,TSS601,TSS602	'1:34439789-34450108	'-	'XLOC_000519	399.796	1	287.874	1	438.205	1	342.847	1	375.49	1	447.31	1	481.52	1	322.608	1	'XLOC_000519	5.34029	3.37568	6.91331	4.22486	5.1961	7.19198	7.44645	5.09101	0	0	4.96354	6.23139	1	1
'XLOC_000520	'-	'-	'XLOC_000520	'Ptpn18	'TSS603	'1:34459745-34473775	'-	'XLOC_000520	66.755	1	60.7526	1	51.621	1	54.3674	1	108.424	1	122.078	1	121.4	1	99.2639	1	'XLOC_000520	2.82603	2.55524	2.23829	2.29465	4.6061	5.19974	5.17502	4.17678	0	0	2.47855	4.78941	1	1
'XLOC_000521	'-	'-	'XLOC_000521	'Prss39	'TSS604	'1:34498429-34503062	'-	'XLOC_000521	0	0	0.934656	0	1.14713	0	2.21908	0	0	0	1.86379	0	0	0	0	0	'XLOC_000521	0	0.050986	0.0651094	0.1216	0	0.103351	0	0	0	0	0.0594239	0.0258377	0	0
'XLOC_000522	'-	'-	'XLOC_000522	'Cfc1	'TSS605	'1:34535647-34560943	'-	'XLOC_000522	0	0	0.934656	0	2.29427	0	0	0	0	0	0	0	0	0	0	0	'XLOC_000522	0	0.0630425	0.162567	0	0	0	0	0	0	0	0.0564024	0	0	0
'XLOC_000523	'-	'-	'XLOC_000523	'-	'TSS606	'1:34566272-34567937	'-	'XLOC_000523	7.33571	0	24.3011	1	4.58854	0	34.3957	1	1.14131	0	6.52327	0	3.06051	0	17.4631	1	'XLOC_000523	0.290644	0.956968	0.185916	1.35891	0.0453668	0.259934	0.122045	0.687964	0	0	0.69811	0.278827	1	1
'XLOC_000524	'-	'-	'XLOC_000524	'Fam123c	'TSS607	'1:34579692-34590938	'-	'XLOC_000524	1.46714	0	2.80397	0	3.4414	0	3.32862	0	0	0	0.931896	0	0	0	1.83822	0	'XLOC_000524	0.0208121	0.0396886	0.0492078	0.0471699	0	0.0132463	0	0.0260227	0	0	0.0392196	0.00981725	0	0
'XLOC_000525	'-	'-	'XLOC_000525	'Arhgef4,C230030N03Rik	'TSS608,TSS609,TSS610,TSS611,TSS612	'1:34678187-34843065	'-	'XLOC_000525	68.9557	1	45.7981	1	104.389	1	59.9151	1	52.5001	1	53.118	1	78.553	1	62.4995	1	'XLOC_000525	1.55056	0.83849	1.71798	1.41126	1.19234	1.19997	1.54122	1.0867	0	0	1.37957	1.25506	1	1
'XLOC_000526	'-	'-	'XLOC_000526	'Plekhb2	'TSS613,TSS614	'1:34849975-34879586	'-	'XLOC_000526	508.365	1	447.7	1	589.627	1	574.741	1	462.229	1	660.714	1	800.832	1	427.386	1	'XLOC_000526	9.41419	8.09962	10.9771	10.4923	8.5987	12.3194	14.9627	7.80532	0	0	9.7458	10.9215	1	1
'XLOC_000527	'-	'-	'XLOC_000527	'-	'TSS615	'1:34907018-34908221	'-	'XLOC_000527	8.06929	0	22.4317	1	3.4414	0	22.1908	1	6.84784	0	19.5698	1	7.14118	0	9.1911	0	'XLOC_000527	0.462355	1.27403	0.203708	1.26629	0.394226	1.13062	0.413024	0.522318	0	0	0.801596	0.615047	1	1
'XLOC_000528	'-	'-	'XLOC_000528	'-	'TSS616	'1:34947983-34948870	'-	'XLOC_000528	0	0	8.4119	0	0	0	4.43816	0	1.14131	0	2.79569	0	3.06051	0	4.59555	0	'XLOC_000528	0	0.684969	0	0.36384	0.0947598	0.233309	0.255813	0.374516	0	0	0.262202	0.239599	0	0
'XLOC_000529	'-	'-	'XLOC_000529	'-	'TSS617	'1:34948925-34950633	'-	'XLOC_000529	8.80286	0	21.4971	1	10.3242	1	19.9717	1	1.14131	0	7.45516	0	5.10084	0	7.35288	0	'XLOC_000529	0.339037	0.823058	0.406377	0.767082	0.0440965	0.288729	0.197694	0.281628	0	0	0.583889	0.203037	0	1
'XLOC_000530	'-	'-	'XLOC_000530	'-	'TSS618	'1:35046786-35047379	'-	'XLOC_000530	1.46714	0	2.80397	0	1.14713	0	3.32862	0	2.28261	0	0	0	2.04034	0	6.43377	0	'XLOC_000530	0.20458	0.382762	0.173279	0.459556	0.32191	0	0.29108	0.879479	0	0	0.305044	0.373117	0	0
'XLOC_000531	'-	'-	'XLOC_000531	'-	'TSS619	'1:35066027-35066816	'-	'XLOC_000531	2.93429	0	9.34656	0	1.14713	0	7.76677	0	2.28261	0	1.86379	0	1.02017	0	5.51466	0	'XLOC_000531	0.280131	0.87935	0.115687	0.736445	0.219642	0.180408	0.0989296	0.519328	0	0	0.502903	0.254577	0	0
'XLOC_000532	'-	'-	'XLOC_000532	'-	'TSS620	'1:35069324-35070059	'-	'XLOC_000532	4.40143	0	3.73862	0	0	0	3.32862	0	1.14131	0	9.31896	0	0	0	0.91911	0	'XLOC_000532	0.460183	0.384681	0	0.34543	0.120362	0.989188	0	0.0946689	0	0	0.297574	0.301055	0	0
'XLOC_000533	'-	'-	'XLOC_000533	'-	'TSS621	'1:35133711-35134553	'-	'XLOC_000533	2.20071	0	23.3664	1	2.29427	0	4.43816	0	0	0	0.931896	0	2.04034	0	0.91911	0	'XLOC_000533	0.193589	2.02794	0.212252	0.387964	0	0.083025	0.182086	0.0798382	0	0	0.705436	0.0862373	1	1
'XLOC_000534	'-	'-	'XLOC_000534	'-	'TSS622	'1:35134622-35135631	'-	'XLOC_000534	9.53643	0	28.0397	1	2.29427	0	11.0954	1	1.14131	0	3.72758	0	3.06051	0	11.9484	1	'XLOC_000534	0.672396	1.95576	0.1684	0.778385	0.0809409	0.265515	0.218294	0.833985	0	0	0.893735	0.349684	1	1
'XLOC_000535	'-	'-	'XLOC_000535	'-	'TSS623	'1:35503020-35503504	'-	'XLOC_000535	7.33571	0	4.67328	0	1.14713	0	0	0	0	0	1.86379	0	0	0	3.67644	0	'XLOC_000535	1.37448	0.851215	0.238643	0	0	0.358694	0	0.670936	0	0	0.616085	0.257408	1	0
'XLOC_000536	'-	'-	'XLOC_000536	'-	'TSS624	'1:35665414-35666273	'-	'XLOC_000536	3.66786	0	11.2159	1	2.29427	0	14.424	1	1.14131	0	0	0	2.04034	0	4.59555	0	'XLOC_000536	0.314715	0.949791	0.206771	1.23007	0.0986243	0	0.177546	0.389497	0	0	0.675337	0.166417	1	1
'XLOC_000537	'-	'-	'XLOC_000537	'U6	'TSS625	'1:35761601-35761706	'-	'XLOC_000537	0	0	0	0	0	0	0	0	0	0	0	0	0	0	0	0	'XLOC_000537	0	0	0	0	0	0	0	0	0	0	0	0	0	0
'XLOC_000538	'-	'-	'XLOC_000538	'-	'TSS626	'1:35880681-35881018	'-	'XLOC_000538	2.20071	0	0.934656	0	3.4414	0	0	0	2.28261	0	9.31896	0	3.06051	0	3.67644	0	'XLOC_000538	0.762353	0.308692	1.40269	0	0.80671	3.37486	1.1149	1.21886	0	0	0.618434	1.62883	1	0
'XLOC_000539	'-	'-	'XLOC_000539	'Hs6st1	'TSS627,TSS628	'1:36068399-36106446	'-	'XLOC_000539	504.697	1	316.848	1	629.777	1	377.243	1	722.447	1	664.442	1	897.748	1	636.024	1	'XLOC_000539	9.80755	6.18909	12.2791	7.40524	13.9899	13.2375	17.5675	12.2348	0	0	8.92024	14.2574	1	1
'XLOC_000540	'-	'-	'XLOC_000540	'Arid5a	'TSS629,TSS630,TSS631	'1:36307732-36324029	'-	'XLOC_000540	105.634	1	60.7526	1	125.038	1	67.6819	1	260.218	1	197.562	1	296.869	1	196.689	1	'XLOC_000540	3.13702	1.47871	2.74049	1.80625	7.89773	5.54747	8.95258	7.18895	0	0	2.29062	7.39668	1	1
'XLOC_000541	'-	'-	'XLOC_000541	'Fer1l5	'TSS632,TSS633	'1:36372290-36445271	'-	'XLOC_000541	5.86857	0	7.47725	0	10.3242	1	3.32862	0	7.98915	0	16.7741	1	11.2219	1	7.35288	0	'XLOC_000541	0.195825	0.142106	0.357327	0.126617	0.272092	0.556884	0.430707	0.243952	0	0	0.205469	0.375909	0	1
'XLOC_000542	'-	'-	'XLOC_000542	'Cnnm4	'TSS634,TSS635,TSS636	'1:36471619-36508960	'-	'XLOC_000542	71.89	1	71.9685	1	79.1523	1	76.5582	1	103.859	1	112.759	1	160.166	1	90.9919	1	'XLOC_000542	1.19997	1.55064	1.29075	1.40843	1.63974	2.00643	2.76175	1.51597	0	0	1.36245	1.98097	1	1
'XLOC_000543	'-	'-	'XLOC_000543	'Cnnm3	'TSS637,TSS638,TSS639	'1:36511866-36528728	'-	'XLOC_000543	253.816	1	122.44	1	237.457	1	179.745	1	488.479	1	322.436	1	340.736	1	379.592	1	'XLOC_000543	2.88204	1.39322	2.75236	2.22177	5.52161	3.72156	4.06387	4.27225	0	0	2.31235	4.39482	1	1
'XLOC_000544	'-	'-	'XLOC_000544	'D430040D24Rik	'TSS640	'1:36558358-36683183	'-	'XLOC_000544	2.20071	0	0	0	0	0	1.10954	0	3.42392	0	3.72758	0	2.04034	0	0.91911	0	'XLOC_000544	0.175859	0	0	0.0881584	0.275415	0.30133	0.165189	0.0726094	0	0	0.0660043	0.203636	0	0
'XLOC_000545	'-	'-	'XLOC_000545	'Gm6428	'TSS641	'1:36558358-36683183	'-	'XLOC_000545	0	0	0	0	0	0	0	0	0	0	0	0	0	0	0	0	'XLOC_000545	0	0	0	0	0	0	0	0	0	0	0	0	0	0
'XLOC_000546	'-	'-	'XLOC_000546	'AC084389.1	'TSS642	'1:36558358-36683183	'-	'XLOC_000546	0	0	0	0	0	0	0	0	0	0	0	0	0	0	0	0	'XLOC_000546	0	0	0	0	0	0	0	0	0	0	0	0	0	0
'XLOC_000547	'-	'-	'XLOC_000547	'Cox5b	'TSS643	'1:36691458-36693385	'-	'XLOC_000547	20749.1	1	17141.6	1	22397.8	1	20052.7	1	35737.7	1	30248.4	1	41901.4	1	24095.4	1	'XLOC_000547	3090.84	2496.87	3631.64	2955.41	5385.76	4602.46	6392.95	3513.67	0	0	3043.69	4973.71	1	1
'XLOC_000548	'-	'-	'XLOC_000548	'Zap70	'TSS644	'1:36761860-36782816	'-	'XLOC_000548	0	0	0	0	0	0	1.10954	0	2.28261	0	1.86379	0	2.04034	0	0.91911	0	'XLOC_000548	0	0	0	0.0326417	0.067458	0.0551808	0.0604416	0.0269819	0	0	0.00816043	0.0525156	0	0
'XLOC_000549	'-	'-	'XLOC_000549	'-	'TSS645	'1:36992888-36993959	'-	'XLOC_000549	14.6714	1	20.5624	1	4.58854	0	11.0954	1	1.14131	0	6.52327	0	2.04034	0	9.1911	0	'XLOC_000549	0.97425	1.35159	0.316442	0.733297	0.0762042	0.437348	0.136967	0.604544	0	0	0.843895	0.313766	1	1
'XLOC_000550	'-	'-	'XLOC_000550	'5S_rRNA	'TSS646	'1:37005438-37005557	'-	'XLOC_000550	0	0	0	0	0	0	0	0	0	0	0	0	0	0	0	0	'XLOC_000550	0	0	0	0	0	0	0	0	0	0	0	0	0	0
'XLOC_000551	'-	'-	'XLOC_000551	'Vwa3b	'TSS647,TSS648	'1:37026595-37076996	'-	'XLOC_000551	0.733571	0	2.80397	0	2.29427	0	1.10954	0	3.42392	0	1.86379	0	5.10084	0	4.59555	0	'XLOC_000551	0.0401331	0.112583	0.129476	0.0604589	0.188161	0.10277	0.224112	0.249446	0	0	0.0856627	0.191122	0	0
'XLOC_000552	'-	'-	'XLOC_000552	'Vwa3b	'TSS649	'1:37153843-37187605	'-	'XLOC_000552	0.733571	0	0	0	0	0	2.21908	0	0	0	0.931896	0	0	0	0	0	'XLOC_000552	0.0326148	0	0	0.0983475	0	0.0416356	0	0	0	0	0.0327406	0.0104089	0	0
'XLOC_000553	'-	'-	'XLOC_000553	'Cnga3	'TSS650,TSS651	'1:37218335-37263384	'-	'XLOC_000553	6.60214	0	3.73862	0	1.14713	0	7.76677	0	4.56523	0	1.86379	0	2.04034	0	5.51466	0	'XLOC_000553	0.1198	0.0676451	0.0210194	0.138225	0.0829566	0.0339006	0.0371251	0.0998028	0	0	0.0866724	0.0634463	0	0
'XLOC_000554	'-	'-	'XLOC_000554	'Inpp4a	'TSS652,TSS653,TSS654,TSS655,TSS656	'1:37299864-37410736	'-	'XLOC_000554	255.283	1	182.258	1	254.664	1	214.141	1	334.403	1	241.361	1	320.333	1	216.91	1	'XLOC_000554	3.08627	2.13543	3.00398	2.59075	3.87151	2.82167	4.01881	2.58133	0	0	2.70411	3.32333	1	1
'XLOC_000555	'-	'-	'XLOC_000555	'4930439A04Rik	'TSS657	'1:37299864-37410736	'-	'XLOC_000555	10.27	1	14.0198	1	11.4713	1	21.0812	1	21.6848	1	15.8422	1	21.4235	1	16.544	1	'XLOC_000555	1.08138	1.45263	1.28333	2.20314	2.30324	1.69374	2.2951	1.71596	0	0	1.50512	2.00201	1	1
'XLOC_000556	'-	'-	'XLOC_000556	'4930439A04Rik	'TSS658	'1:37299864-37410736	'-	'XLOC_000556	11.7371	1	15.8892	1	16.0599	1	11.0954	1	15.9783	1	25.1612	1	10.2017	1	12.8675	1	'XLOC_000556	0.902655	1.20764	1.29056	0.848626	1.23665	1.95667	0.794506	0.978738	0	0	1.06237	1.24164	1	1
'XLOC_000557	'-	'-	'XLOC_000557	'-	'TSS659	'1:37415386-37416602	'-	'XLOC_000557	4.40143	0	3.73862	0	2.29427	0	1.10954	0	6.84784	0	6.52327	0	16.3227	1	7.35288	0	'XLOC_000557	0.249066	0.209729	0.134067	0.0625327	0.389315	0.372163	0.932241	0.412715	0	0	0.163849	0.526609	0	1
'XLOC_000558	'-	'-	'XLOC_000558	'Unc50	'TSS660,TSS661	'1:37430169-37439124	'-	'XLOC_000558	449.679	1	403.771	1	411.821	1	339.519	1	689.349	1	485.518	1	644.746	1	407.166	1	'XLOC_000558	27.2534	23.4797	26.543	19.4236	40.5946	29.4845	38.3634	24.6148	0	0	24.1749	33.2643	1	1
'XLOC_000559	'-	'-	'XLOC_000559	'4930556I23Rik	'TSS662	'1:37611676-37720085	'-	'XLOC_000559	2.20071	0	0	0	1.14713	0	2.21908	0	0	0	0	0	0	0	0	0	'XLOC_000559	0.33265	0	0.18903	0.331837	0	0	0	0	0	0	0.213379	0	0	0
'XLOC_000560	'-	'-	'XLOC_000560	'AC119189.1	'TSS663	'1:37865298-37871388	'-	'XLOC_000560	2.93429	0	5.60794	0	4.58854	0	3.32862	0	0	0	2.79569	0	1.02017	0	0.91911	0	'XLOC_000560	0.0595904	0.113532	0.0942551	0.0675005	0	0.0569419	0.0207866	0.0186111	0	0	0.0837195	0.0240849	0	0
'XLOC_000561	'-	'-	'XLOC_000561	'Lipt1	'TSS664,TSS665,TSS666,TSS667	'1:37871737-37890411	'-	'XLOC_000561	38.8793	1	46.7328	1	49.3268	1	48.8197	1	43.3697	1	41.9353	1	68.3513	1	29.4115	1	'XLOC_000561	1.40302	1.03157	1.74072	2.04146	1.67973	1.27459	3.31048	0.808438	0	0	1.55419	1.76831	1	1
'XLOC_000562	'-	'-	'XLOC_000562	'Mrpl30	'TSS668,TSS669,TSS670,TSS671	'1:37890476-37898535	'-	'XLOC_000562	955.844	1	659.867	1	1132.22	1	816.621	1	1019.19	1	1228.24	1	1598.6	1	994.477	1	'XLOC_000562	71.4765	48.3074	87.2922	60.15	75.719	92.445	120.729	72.1489	0	0	66.8065	90.2605	1	1
'XLOC_000563	'-	'-	'XLOC_000563	'Gm15457	'TSS672	'1:37933595-37957759	'-	'XLOC_000563	2.20071	0	4.67328	0	0	0	2.21908	0	0	0	0	0	1.02017	0	0.91911	0	'XLOC_000563	0.0341582	0.0723627	0	0.034405	0	0	0.0158745	0.014234	0	0	0.0352315	0.00752712	0	0
'XLOC_000564	'-	'-	'XLOC_000564	'7SK	'TSS673	'1:37973966-37974203	'-	'XLOC_000564	0	0	0	0	0	0	0	0	0	0	0	0	0	0	0	0	'XLOC_000564	0	0	0	0	0	0	0	0	0	0	0	0	0	0
'XLOC_000565	'-	'-	'XLOC_000565	'Eif5b	'TSS674	'1:37998009-38129662	'-	'XLOC_000565	752.644	1	715.012	1	977.358	1	768.91	1	648.262	1	680.284	1	744.723	1	521.135	1	'XLOC_000565	5.85289	5.55358	7.63354	5.97605	5.0444	5.2961	5.79862	4.04804	0	0	6.25402	5.04679	1	1
'XLOC_000566	'-	'-	'XLOC_000566	'Gm16150	'TSS675,TSS676	'1:38177096-38664955	'-	'XLOC_000566	2.93429	0	0.934656	0	0	0	0	0	1.14131	0	0	0	2.04034	0	3.67644	0	'XLOC_000566	0.344419	0.107756	0	0	0.135263	0	0.244145	0.514272	0	0	0.113044	0.22342	0	0
'XLOC_000567	'-	'-	'XLOC_000567	'Gm16151	'TSS677	'1:38177096-38664955	'-	'XLOC_000567	0.733571	0	0	0	1.14713	0	0	0	2.28261	0	0	0	1.02017	0	0	0	'XLOC_000567	0.0923132	0	0.155198	0	0.290222	0	0.131056	0	0	0	0.0618778	0.105319	0	0
'XLOC_000568	'-	'-	'XLOC_000568	'Gm16152	'TSS678,TSS679	'1:38177096-38664955	'-	'XLOC_000568	6.60214	0	10.2812	1	9.17707	0	9.98585	0	6.84784	0	4.65948	0	6.12101	0	6.43377	0	'XLOC_000568	0.436975	0.783077	0.612925	0.657998	0.476701	0.308222	0.406658	0.432314	0	0	0.622744	0.405974	0	1
'XLOC_000569	'-	'-	'XLOC_000569	'Nms	'TSS680	'1:38939148-38950278	'-	'XLOC_000569	0	0	0.934656	0	0	0	0	0	0	0	0	0	0	0	0	0	'XLOC_000569	0	0.163719	0	0	0	0	0	0	0	0	0.0409298	0	0	0
'XLOC_000570	'-	'-	'XLOC_000570	'Pdcl3	'TSS681	'1:38987813-38997236	'-	'XLOC_000570	520.102	1	386.013	1	526.535	1	363.929	1	453.099	1	504.155	1	697.795	1	420.952	1	'XLOC_000570	20.0575	14.7984	20.7528	13.9961	17.5291	19.5508	27.0799	16.1441	0	0	17.4012	20.076	1	1
'XLOC_000571	'-	'-	'XLOC_000571	'-	'TSS682	'1:39145608-39146339	'-	'XLOC_000571	4.40143	0	7.47725	0	0	0	4.43816	0	1.14131	0	2.79569	0	0	0	21.1395	1	'XLOC_000571	0.556238	0.926886	0	0.555847	0.145735	0.359836	0	2.62377	0	0	0.509743	0.782335	1	1
'XLOC_000572	'-	'-	'XLOC_000572	'Npas2	'TSS683,TSS684,TSS685,TSS686	'1:39193730-39363234	'-	'XLOC_000572	261.151	1	196.278	1	264.988	1	231.894	1	420.001	1	325.232	1	394.805	1	354.776	1	'XLOC_000572	4.01226	3.27658	3.98846	3.71048	6.56856	5.43683	5.87678	5.48382	0	0	3.74695	5.8415	1	1
'XLOC_000573	'-	'-	'XLOC_000573	'Gm3617	'TSS687	'1:39193730-39363234	'-	'XLOC_000573	5.135	0	1.86931	0	4.58854	0	9.98585	0	11.4131	1	6.52327	0	5.10084	0	6.43377	0	'XLOC_000573	0.786187	0.279609	0.766659	1.51231	1.76894	1.02106	0.800754	0.963835	0	0	0.836191	1.13865	1	1
'XLOC_000574	'-	'-	'XLOC_000574	'Rpl31	'TSS688	'1:39367850-39478747	'-	'XLOC_000574	5769.54	1	4876.1	1	6961.96	1	4560.2	1	7386.54	1	5472.09	1	6751.48	1	4356.58	1	'XLOC_000574	391.747	327.373	491.977	307.758	505.359	374.861	464.037	293.177	0	0	379.714	409.359	1	1
'XLOC_000575	'-	'-	'XLOC_000575	'U3	'TSS689	'1:39519532-39519746	'-	'XLOC_000575	0	0	0.934656	0	0	0	0	0	0	0	0	0	0	0	0	0	'XLOC_000575	0	0.890173	0	0	0	0	0	0	0	0	0.222543	0	0	0
'XLOC_000576	'-	'-	'XLOC_000576	'D1Bwg0212e	'TSS690,TSS691,TSS692	'1:39534991-39546881	'-	'XLOC_000576	324.972	1	198.147	1	439.352	1	288.48	1	420.001	1	417.489	1	534.568	1	345.585	1	'XLOC_000576	7.74628	5.00754	10.5057	6.65284	9.73517	9.65586	12.6071	7.35026	0	0	7.47809	9.8371	1	1
'XLOC_000577	'-	'-	'XLOC_000577	'AC119809.1	'TSS693	'1:39618405-39657390	'-	'XLOC_000577	0	0	11.2159	1	1.14713	0	4.43816	0	2.28261	0	6.52327	0	0	0	3.67644	0	'XLOC_000577	0	0.189875	0.0196573	0.0752393	0.038798	0.110993	0	0.0622495	0	0	0.0711929	0.0530101	0	1
'XLOC_000578	'-	'-	'XLOC_000578	'Rfx8	'TSS694	'1:39665305-39720997	'-	'XLOC_000578	3.66786	0	7.47725	0	2.29427	0	11.0954	1	2.28261	0	5.59137	0	1.02017	0	2.75733	0	'XLOC_000578	0.410234	0.822114	0.273675	1.23111	0.257665	0.635585	0.116214	0.303502	0	0	0.684283	0.328241	1	1
'XLOC_000579	'-	'-	'XLOC_000579	'-	'TSS695	'1:39790890-39792016	'-	'XLOC_000579	0	0	10.2812	1	0	0	1.10954	0	0	0	0	0	1.02017	0	0	0	'XLOC_000579	0	0.6304	0	0.0683786	0	0	0.0637918	0	0	0	0.174695	0.0159479	0	1
'XLOC_000580	'-	'-	'XLOC_000580	'-	'TSS696	'1:39885789-39886465	'-	'XLOC_000580	2.20071	0	11.2159	1	2.29427	0	0	0	4.56523	0	3.72758	0	0	0	1.83822	0	'XLOC_000580	0.25679	1.28558	0.286314	0	0.537832	0.442366	0	0.210944	0	0	0.457171	0.297785	1	1
'XLOC_000581	'-	'-	'XLOC_000581	'Map4k4	'TSS697	'1:39900912-40030266	'-	'XLOC_000581	2737.69	1	2137.56	1	4112.48	1	2476.49	1	4728.44	1	4032.31	1	4817.24	1	3545.93	1	'XLOC_000581	34.0252	26.6552	50.4562	30.3754	67.5742	60.7817	74.9399	51.139	0	0	35.378	63.6087	1	1
'XLOC_000582	'-	'-	'XLOC_000582	'-	'TSS698	'1:40030909-40031615	'-	'XLOC_000582	0.733571	0	0.934656	0	10.3242	1	7.76677	0	4.56523	0	3.72758	0	11.2219	1	1.83822	0	'XLOC_000582	0.0808279	0.101263	1.21207	0.849073	0.507607	0.417327	1.25902	0.199375	0	0	0.560808	0.595832	1	1
'XLOC_000583	'-	'-	'XLOC_000583	'Il1r2	'TSS699	'1:40076227-40125219	'-	'XLOC_000583	2.93429	0	0.934656	0	0	0	0	0	1.14131	0	0	0	2.04034	0	0	0	'XLOC_000583	0.148864	0.0470494	0	0	0.0581442	0	0.104373	0	0	0	0.0489783	0.0406293	0	0
'XLOC_000584	'-	'-	'XLOC_000584	'-	'TSS700	'1:40146201-40147989	'-	'XLOC_000584	8.80286	0	16.8238	1	3.4414	0	9.98585	0	1.14131	0	1.86379	0	5.10084	0	11.0293	1	'XLOC_000584	0.322299	0.612511	0.128632	0.364656	0.0419129	0.0685999	0.187876	0.401696	0	0	0.357024	0.175021	0	1
'XLOC_000585	'-	'-	'XLOC_000585	'-	'TSS701	'1:40164428-40166450	'-	'XLOC_000585	16.1386	1	18.6931	1	1.14713	0	13.3145	1	2.28261	0	3.72758	0	1.02017	0	8.27199	0	'XLOC_000585	0.516323	0.595114	0.0373684	0.424997	0.0732206	0.119808	0.0328091	0.263432	0	0	0.393451	0.122317	0	1
'XLOC_000586	'-	'-	'XLOC_000586	'Il1r1	'TSS702,TSS703,TSS704	'1:40225079-40316480	'-	'XLOC_000586	484.157	1	436.484	1	574.714	1	502.621	1	498.751	1	408.17	1	429.491	1	307.902	1	'XLOC_000586	6.06081	5.46068	7.2158	6.37302	6.2252	5.18149	5.36024	3.77679	0	0	6.27758	5.13593	1	1
'XLOC_000587	'-	'-	'XLOC_000587	'Il1rl2	'TSS705	'1:40324566-40367697	'-	'XLOC_000587	49.8829	1	55.1447	1	99.8007	1	67.6819	1	95.8698	1	70.8241	1	111.198	1	72.6097	1	'XLOC_000587	0.862726	1.32385	2.01996	1.69868	2.31211	1.42796	2.11058	1.48318	0	0	1.4763	1.83346	1	1
'XLOC_000588	'-	'-	'XLOC_000588	'Il1rl1	'TSS706,TSS707,TSS708,TSS709,TSS710,TSS711	'1:40424039-40465468	'-	'XLOC_000588	24.9414	1	38.3209	1	27.5312	1	32.1766	1	11.4131	1	25.1612	1	18.363	1	20.2204	1	'XLOC_000588	1.00312	0.604285	0.676476	0.988208	0.977259	0.587023	0.285945	0.283607	0	0	0.818022	0.533458	1	1
'XLOC_000589	'-	'-	'XLOC_000589	'Il18r1	'TSS712,TSS713	'1:40465551-40500854	'-	'XLOC_000589	14.6714	1	28.0397	1	42.444	1	21.0812	1	22.8261	1	16.7741	1	17.3429	1	20.2204	1	'XLOC_000589	0.270207	0.507135	1.1417	0.440515	0.421295	0.433916	0.347091	0.332634	0	0	0.589889	0.383734	1	1
'XLOC_000590	'-	'-	'XLOC_000590	'Il18rap	'TSS714,TSS715	'1:40515361-40551705	'-	'XLOC_000590	14.6714	1	14.0198	1	6.8828	0	13.3145	1	5.70654	0	5.59137	0	9.18152	0	10.1102	1	'XLOC_000590	0.324768	0.325927	0.232236	0.326525	0.0902462	0.0703897	0.115612	0.246415	0	0	0.302364	0.130666	0	1
'XLOC_000591	'-	'-	'XLOC_000591	'Slc9a4	'TSS716	'1:40580226-40630731	'-	'XLOC_000591	2.20071	0	6.54259	0	1.14713	0	4.43816	0	3.42392	0	6.52327	0	0	0	3.67644	0	'XLOC_000591	0.0357285	0.105953	0.0187942	0.0719695	0.0556615	0.106153	0	0.0595474	0	0	0.0581113	0.0553405	0	0
'XLOC_000592	'-	'-	'XLOC_000592	'snoU13	'TSS717	'1:40580226-40630731	'-	'XLOC_000592	0	0	0	0	0	0	0	0	0	0	0	0	0	0	0	0	'XLOC_000592	0	0	0	0	0	0	0	0	0	0	0	0	0	0
'XLOC_000593	'-	'-	'XLOC_000593	'Slc9a2	'TSS718	'1:40681711-40768885	'-	'XLOC_000593	29.3429	1	14.0198	1	24.0898	1	27.7385	1	78.7502	1	57.7775	1	54.0689	1	39.5217	1	'XLOC_000593	0.52351	0.249443	0.434118	0.494254	1.40706	1.03347	0.967458	0.703303	0	0	0.425331	1.02782	1	1
'XLOC_000594	'-	'-	'XLOC_000594	'Tmem182	'TSS719	'1:40805532-40862844	'-	'XLOC_000594	2742.82	1	2058.11	1	2700.35	1	2640.7	1	4461.37	1	3341.78	1	4267.36	1	3208.61	1	'XLOC_000594	53.2286	41.1704	55.6705	52.0919	88.1849	69.2195	87.2365	66.3638	0	0	50.5404	77.7512	1	1
'XLOC_000595	'-	'-	'XLOC_000595	'AC101702.1	'TSS720	'1:40863015-40864219	'-	'XLOC_000595	2.93429	0	4.67328	0	14.9127	1	5.54769	0	6.84784	0	13.0465	1	7.14118	0	4.59555	0	'XLOC_000595	0.305711	0.479189	1.64969	0.57371	0.719612	1.37993	0.756833	0.471707	0	0	0.752075	0.83202	1	1
'XLOC_000596	'-	'-	'XLOC_000596	'-	'TSS721	'1:40865693-40866516	'-	'XLOC_000596	13.2043	1	14.9545	1	4.58854	0	16.6431	1	5.70654	0	10.2509	1	13.2622	1	6.43377	0	'XLOC_000596	1.1952	1.33498	0.437464	1.49676	0.520408	0.940097	1.21838	0.574859	0	0	1.1161	0.813436	1	1
'XLOC_000597	'-	'-	'XLOC_000597	'-	'TSS722	'1:41322260-41324637	'-	'XLOC_000597	13.2043	1	31.7783	1	3.4414	0	33.2862	1	4.56523	0	10.2509	1	5.10084	0	19.3013	1	'XLOC_000597	0.354571	0.849813	0.0938187	0.892107	0.12286	0.276329	0.137572	0.516293	0	0	0.547577	0.263263	0	1
'XLOC_000598	'-	'-	'XLOC_000598	'-	'TSS723	'1:41521395-41523332	'-	'XLOC_000598	6.60214	0	21.4971	1	1.14713	0	8.87631	0	4.56523	0	13.9784	1	4.08067	0	11.0293	1	'XLOC_000598	0.22137	0.717088	0.0391978	0.296909	0.153495	0.470966	0.137575	0.368034	0	0	0.318641	0.282517	0	1
'XLOC_000599	'-	'-	'XLOC_000599	'-	'TSS724	'1:41881356-41882218	'-	'XLOC_000599	8.06929	0	13.0852	1	4.58854	0	9.98585	0	4.56523	0	6.52327	0	7.14118	0	4.59555	0	'XLOC_000599	0.689383	1.10336	0.411665	0.847932	0.392781	0.564229	0.618687	0.387835	0	0	0.763085	0.490883	1	1
'XLOC_000600	'-	'-	'XLOC_000600	'-	'TSS725	'1:42020769-42021315	'-	'XLOC_000600	0	0	8.4119	0	0	0	4.43816	0	0	0	0	0	0	0	0	0	'XLOC_000600	0	1.28743	0	0.687926	0	0	0	0	0	0	0.493839	0	1	0
'XLOC_000601	'-	'-	'XLOC_000601	'Gm9915	'TSS726	'1:42229725-42231108	'-	'XLOC_000601	0.733571	0	0	0	2.29427	0	3.32862	0	0	0	0	0	0	0	0	0	'XLOC_000601	0.0358076	0	0.11513	0.161913	0	0	0	0	0	0	0.0782126	0	0	0
'XLOC_000602	'-	'-	'XLOC_000602	'Gm20646	'TSS727	'1:42694924-42740968	'-	'XLOC_000602	0	0	0	0	0	0	0	0	0	0	0	0	0	0	0	0	'XLOC_000602	0	0	0	0	0	0	0	0	0	0	0	0	0	0
'XLOC_000603	'-	'-	'XLOC_000603	'Pou3f3	'TSS728	'1:42694924-42740968	'-	'XLOC_000603	2.20071	0	4.67328	0	3.4414	0	4.43816	0	4.56523	0	0.931896	0	2.04034	0	4.59555	0	'XLOC_000603	0.0451097	0.0954899	0.0713584	0.0908389	0.093735	0.0191582	0.0419622	0.093921	0	0	0.0756992	0.0621941	0	0
'XLOC_000604	'-	'-	'XLOC_000604	'-	'TSS729	'1:42844109-42844816	'-	'XLOC_000604	8.06929	0	7.47725	0	0	0	2.21908	0	0	0	3.72758	0	1.02017	0	6.43377	0	'XLOC_000604	0.887458	0.808627	0	0.242146	0	0.416541	0.114241	0.696541	0	0	0.484558	0.306831	0	0
'XLOC_000605	'-	'-	'XLOC_000605	'-	'TSS730	'1:42845139-42845678	'-	'XLOC_000605	0	0	9.34656	0	0	0	3.32862	0	2.28261	0	0	0	0	0	6.43377	0	'XLOC_000605	0	1.45677	0	0.525545	0.369166	0	0	1.00439	0	0	0.495579	0.343389	1	0
'XLOC_000606	'-	'-	'XLOC_000606	'Mrps9	'TSS731	'1:42851232-42905682	'-	'XLOC_000606	582.456	1	493.498	1	926.884	1	632.437	1	624.295	1	647.667	1	864.083	1	433.82	1	'XLOC_000606	37.6078	38.6849	46.5209	40.2157	37.1413	40.9954	50.5946	30.4885	0	0	40.7573	39.8049	1	1
'XLOC_000607	'-	'-	'XLOC_000607	'-	'TSS732	'1:42916944-42917608	'-	'XLOC_000607	8.06929	0	1.86931	0	1.14713	0	0	0	0	0	0	0	0	0	0	0	'XLOC_000607	0.964319	0.219349	0.146854	0	0	0	0	0	0	0	0.33263	0	0	0
'XLOC_000608	'-	'-	'XLOC_000608	'GPR45,Gpr45	'TSS733,TSS734,TSS735	'1:42952871-43035449	'-	'XLOC_000608	2.20071	0	12.1505	1	0	0	6.65723	0	0	0	5.59137	0	3.06051	0	0.91911	0	'XLOC_000608	0.0674975	0.3369	0	0.203684	0	0.131195	0.0493046	0.0347105	0	0	0.15202	0.0538025	0	1
'XLOC_000609	'-	'-	'XLOC_000609	'AC112941.1	'TSS736	'1:43036844-43036929	'-	'XLOC_000609	0	0	0	0	0	0	0	0	0	0	0	0	0	0	0	0	'XLOC_000609	0	0	0	0	0	0	0	0	0	0	0	0	0	0
'XLOC_000610	'-	'-	'XLOC_000610	'8430432A02Rik	'TSS737	'1:43047251-43098622	'-	'XLOC_000610	17.6057	1	10.2812	1	9.17707	0	9.98585	0	19.4022	1	3.72758	0	11.2219	1	4.59555	0	'XLOC_000610	0.966759	0.559817	0.519881	0.546191	1.07024	0.206316	0.621763	0.250367	0	0	0.648162	0.537171	1	1
'XLOC_000611	'-	'-	'XLOC_000611	'AI597479	'TSS738	'1:43098709-43115947	'-	'XLOC_000611	472.42	1	389.752	1	499.003	1	446.035	1	481.632	1	507.883	1	598.839	1	359.372	1	'XLOC_000611	8.51816	7.00808	9.08906	8.03204	8.69715	9.18138	10.8294	6.463	0	0	8.16183	8.79273	1	1
'XLOC_000612	'-	'-	'XLOC_000612	'-	'TSS739	'1:43177040-43177927	'-	'XLOC_000612	19.8064	1	11.2159	1	3.4414	0	24.4099	1	6.84784	0	35.412	1	32.6454	1	33.088	1	'XLOC_000612	1.63332	0.913291	0.297502	2.00112	0.568559	2.95525	2.72867	2.69652	0	0	1.21131	2.23725	1	1
'XLOC_000613	'-	'-	'XLOC_000613	'-	'TSS740	'1:43185078-43185246	'-	'XLOC_000613	1.46714	0	0	0	0	0	0	0	0	0	0	0	0	0	0	0	'XLOC_000613	3.90458	0	0	0	0	0	0	0	0	0	0.976145	0	1	0
'XLOC_000614	'-	'-	'XLOC_000614	'-	'TSS741	'1:43186070-43186240	'-	'XLOC_000614	0	0	0	0	0	0	0	0	0	0	0	0	0	0	0.91911	0	'XLOC_000614	0	0	0	0	0	0	0	2.0466	0	0	0	0.51165	1	0
'XLOC_000615	'-	'-	'XLOC_000615	'Gm8210	'TSS742	'1:43189155-43189638	'-	'XLOC_000615	5.86857	0	3.73862	0	1.14713	0	4.43816	0	2.28261	0	0.931896	0	5.10084	0	11.0293	1	'XLOC_000615	1.10305	0.683065	0.239464	0.823199	0.435257	0.179928	0.988372	2.01901	0	0	0.712195	0.905642	1	1
'XLOC_000616	'-	'-	'XLOC_000616	'-	'TSS743	'1:43198059-43199202	'-	'XLOC_000616	12.4707	1	2.80397	0	18.3541	1	8.87631	0	4.56523	0	27.9569	1	16.3227	1	19.3013	1	'XLOC_000616	0.758499	0.168959	1.15562	0.537537	0.279064	1.7154	1.0027	1.16375	0	0	0.655154	1.04023	1	1
'XLOC_000617	'-	'-	'XLOC_000617	'-	'TSS744	'1:43200129-43200372	'-	'XLOC_000617	7.33571	0	0	0	8.02994	0	1.10954	0	2.28261	0	0.931896	0	0	0	1.83822	0	'XLOC_000617	5.28711	0	7.24838	0.772042	1.6888	0.718156	0	1.23735	0	0	3.32688	0.911077	1	0
'XLOC_000618	'-	'-	'XLOC_000618	'-	'TSS745	'1:43201190-43201972	'-	'XLOC_000618	13.2043	1	0	0	18.3541	1	4.43816	0	11.4131	1	9.31896	0	10.2017	1	5.51466	0	'XLOC_000618	1.27495	0	1.87327	0.425587	1.11082	0.912461	1.00075	0.525163	0	0	0.893452	0.887298	1	1
'XLOC_000619	'-	'-	'XLOC_000619	'-	'TSS746	'1:43202111-43203393	'-	'XLOC_000619	10.27	1	5.60794	0	20.6484	1	13.3145	1	14.837	1	10.2509	1	8.16135	0	11.0293	1	'XLOC_000619	0.546738	0.296115	1.13295	0.706122	0.793342	0.549926	0.438275	0.58269	0	0	0.670481	0.591058	1	1
'XLOC_000620	'-	'-	'XLOC_000620	'-	'TSS747	'1:43203859-43206423	'-	'XLOC_000620	22.7407	1	17.7585	1	33.2669	1	11.0954	1	28.5327	1	22.3655	1	36.7261	1	23.8969	1	'XLOC_000620	0.562999	0.43798	0.835153	0.274206	0.707834	0.555687	0.912915	0.589518	0	0	0.527585	0.691488	0	1
'XLOC_000621	'-	'-	'XLOC_000621	'-	'TSS748	'1:43206782-43207859	'-	'XLOC_000621	10.27	1	9.34656	0	13.7656	1	8.87631	0	5.70654	0	11.1827	1	15.3025	1	4.59555	0	'XLOC_000621	0.669977	0.60366	0.931993	0.576365	0.374282	0.736425	1.00898	0.297004	0	0	0.695499	0.604173	1	1
'XLOC_000622	'-	'-	'XLOC_000622	'-	'TSS749	'1:43208153-43212443	'-	'XLOC_000622	41.8136	1	33.6476	1	74.5637	1	36.6148	1	35.3805	1	44.731	1	75.4925	1	56.0657	1	'XLOC_000622	0.601776	0.48318	1.08181	0.526413	0.509796	0.645098	1.08903	0.805221	0	0	0.673295	0.762286	1	1
'XLOC_000623	'-	'-	'XLOC_000623	'-	'TSS750	'1:43213972-43215888	'-	'XLOC_000623	23.4743	1	22.4317	1	29.8255	1	15.5335	1	14.837	1	13.9784	1	29.5849	1	2.75733	0	'XLOC_000623	0.796545	0.757206	1.03162	0.525817	0.504868	0.47665	1.00946	0.0931081	0	0	0.777797	0.521022	1	1
'XLOC_000624	'-	'-	'XLOC_000624	'-	'TSS751	'1:43216739-43218864	'-	'XLOC_000624	26.4086	1	16.8238	1	28.6784	1	7.76677	0	10.2718	1	27.025	1	26.5244	1	18.3822	1	'XLOC_000624	0.800435	0.507551	0.884207	0.234898	0.312112	0.822701	0.807927	0.554734	0	0	0.606773	0.624368	0	1
'XLOC_000625	'-	'-	'XLOC_000625	'-	'TSS752	'1:43219952-43220685	'-	'XLOC_000625	2.93429	0	9.34656	0	2.29427	0	4.43816	0	3.42392	0	13.0465	1	13.2622	1	7.35288	0	'XLOC_000625	0.307874	0.965049	0.255703	0.462191	0.362373	1.38984	1.41566	0.75999	0	0	0.497704	0.981966	1	1
'XLOC_000626	'-	'-	'XLOC_000626	'-	'TSS753	'1:43221041-43222280	'-	'XLOC_000626	6.60214	0	7.47725	0	14.9127	1	8.87631	0	5.70654	0	12.1146	1	11.2219	1	6.43377	0	'XLOC_000626	0.36558	0.41053	0.852129	0.489565	0.317433	0.676204	0.627033	0.353435	0	0	0.529451	0.493526	0	1
'XLOC_000627	'-	'-	'XLOC_000627	'-	'TSS754	'1:43222561-43223302	'-	'XLOC_000627	8.80286	0	4.67328	0	9.17707	0	3.32862	0	2.28261	0	3.72758	0	13.2622	1	4.59555	0	'XLOC_000627	0.910737	0.475899	1.00768	0.341843	0.238183	0.391473	1.39557	0.468465	0	0	0.68404	0.623423	1	1
'XLOC_000628	'-	'-	'XLOC_000628	'-	'TSS755	'1:43223947-43226204	'-	'XLOC_000628	15.405	1	13.0852	1	27.5312	1	9.98585	0	10.2718	1	7.45516	0	9.18152	0	6.43377	0	'XLOC_000628	0.437423	0.369932	0.794349	0.282971	0.292348	0.212556	0.261917	0.181941	0	0	0.471169	0.23719	0	1
'XLOC_000629	'-	'-	'XLOC_000629	'-	'TSS756	'1:43239348-43241620	'-	'XLOC_000629	16.8721	1	6.54259	0	12.6185	1	7.76677	0	9.13046	0	12.1146	1	26.5244	1	3.67644	0	'XLOC_000629	0.475668	0.183653	0.36144	0.218523	0.258008	0.342931	0.751232	0.103228	0	0	0.309821	0.36385	0	1
'XLOC_000630	'-	'-	'XLOC_000630	'Nck2	'TSS757,TSS758	'1:43445750-43570788	'-	'XLOC_000630	814.998	1	654.259	1	1549.78	1	807.744	1	1532.78	1	1246.88	1	1535.35	1	1078.12	1	'XLOC_000630	16.053	11.7623	30.2585	15.0183	30.0107	25.9644	31.2333	20.5237	0	0	18.273	26.933	1	1
'XLOC_000631	'-	'-	'XLOC_000631	'-	'TSS759	'1:43574382-43575713	'-	'XLOC_000631	6.60214	0	1.86931	0	17.207	1	6.65723	0	4.56523	0	11.1827	1	11.2219	1	3.67644	0	'XLOC_000631	0.336672	0.0945803	0.903197	0.338246	0.233781	0.574467	0.577036	0.186109	0	0	0.418174	0.392848	0	1
'XLOC_000632	'-	'-	'XLOC_000632	'-	'TSS760	'1:43727296-43727911	'-	'XLOC_000632	2.20071	0	14.0198	1	0	0	6.65723	0	0	0	2.79569	0	2.04034	0	1.83822	0	'XLOC_000632	0.291789	1.82163	0	0.874366	0	0.377859	0.276469	0.23916	0	0	0.746946	0.223372	1	1
'XLOC_000633	'-	'-	'XLOC_000633	'1500015O10Rik	'TSS761	'1:43730601-43742578	'-	'XLOC_000633	17.6057	1	14.0198	1	25.237	1	18.8622	1	37.6631	1	33.5482	1	39.7866	1	22.0586	1	'XLOC_000633	1.42219	1.11859	2.13502	1.51492	3.06278	2.74186	3.25675	1.76139	0	0	1.54768	2.70569	1	1
'XLOC_000634	'-	'-	'XLOC_000634	'Gm16103	'TSS762	'1:43746965-43827800	'-	'XLOC_000634	0	0	1.86931	0	0	0	3.32862	0	0	0	0	0	0	0	0	0	'XLOC_000634	0	0.0989692	0	0.177005	0	0	0	0	0	0	0.0689936	0	0	0
'XLOC_000635	'-	'-	'XLOC_000635	'SNORA17	'TSS763	'1:43902927-43903052	'-	'XLOC_000635	0	0	0	0	0	0	0	0	0	0	0	0	0	0	0	0	'XLOC_000635	0	0	0	0	0	0	0	0	0	0	0	0	0	0
'XLOC_000636	'-	'-	'XLOC_000636	'Tpp2	'TSS764,TSS765,TSS766,TSS767,TSS768	'1:43933983-44020234	'-	'XLOC_000636	3036.99	1	2745.08	1	2999.76	1	2753.88	1	2652.4	1	2296.19	1	2686.1	1	1873.15	1	'XLOC_000636	34.7525	31.5046	34.6054	31.4069	30.248	26.3432	30.7127	21.0323	0	0	33.0673	27.084	1	1
'XLOC_000637	'-	'-	'XLOC_000637	'-	'TSS769	'1:44065430-44065668	'-	'XLOC_000637	0	0	9.34656	0	0	0	0	0	0	0	0	0	0	0	0	0	'XLOC_000637	0	6.59466	0	0	0	0	0	0	0	0	1.64867	0	1	0
'XLOC_000638	'-	'-	'XLOC_000638	'Bivm	'TSS770,TSS771,TSS772	'1:44118956-44144865	'-	'XLOC_000638	308.834	1	199.082	1	433.617	1	256.303	1	318.425	1	265.59	1	350.938	1	184.741	1	'XLOC_000638	8.06061	5.13116	11.3825	8.28965	7.82065	8.67132	10.186	6.96556	0	0	8.21598	8.41088	1	1
'XLOC_000639	'-	'-	'XLOC_000639	'Ercc5	'TSS773,TSS774,TSS775	'1:44147846-44181398	'-	'XLOC_000639	168.721	1	148.61	1	258.105	1	204.155	1	205.435	1	150.967	1	209.135	1	141.543	1	'XLOC_000639	4.47174	3.65941	6.98252	5.78674	5.65626	4.1033	5.41227	3.63509	0	0	5.2251	4.70173	1	1
'XLOC_000640	'-	'-	'XLOC_000640	'Gm15833	'TSS776	'1:44204069-44218961	'-	'XLOC_000640	1.46714	0	1.86931	0	0	0	1.10954	0	0	0	0	0	0	0	0	0	'XLOC_000640	0.110259	0.138873	0	0.082938	0	0	0	0	0	0	0.0830175	0	0	0
'XLOC_000641	'-	'-	'XLOC_000641	'-	'TSS777	'1:44309023-44310133	'-	'XLOC_000641	2.93429	0	16.8238	1	5.73567	0	12.2049	1	0	0	6.52327	0	7.14118	0	10.1102	1	'XLOC_000641	0.184719	1.04891	0.374237	0.764877	0	0.414402	0.454202	0.630735	0	0	0.593186	0.374835	1	1
'XLOC_000642	'-	'-	'XLOC_000642	'-	'TSS778	'1:44442412-44443260	'-	'XLOC_000642	1.46714	0	9.34656	0	2.29427	0	3.32862	0	2.28261	0	0	0	0	0	0.91911	0	'XLOC_000642	0.127921	0.804118	0.210284	0.288423	0.20046	0	0	0.079143	0	0	0.357687	0.0699007	0	0
'XLOC_000643	'-	'-	'XLOC_000643	'-	'TSS779	'1:44443531-44444835	'-	'XLOC_000643	6.60214	0	22.4317	1	6.8828	0	15.5335	1	7.98915	0	9.31896	0	3.06051	0	13.7866	1	'XLOC_000643	0.344671	1.16171	0.37012	0.807921	0.418879	0.490182	0.161144	0.714367	0	0	0.671106	0.446143	1	1
'XLOC_000644	'-	'-	'XLOC_000644	'AC124406.1	'TSS780	'1:44471276-44471363	'-	'XLOC_000644	0	0	0	0	0	0	0	0	0	0	0	0	0	0	0	0	'XLOC_000644	0	0	0	0	0	0	0	0	0	0	0	0	0	0
'XLOC_000645	'-	'-	'XLOC_000645	'-	'TSS781	'1:44529514-44532118	'-	'XLOC_000645	17.6057	1	39.2555	1	10.3242	1	18.8622	1	10.2718	1	18.6379	1	7.14118	0	26.6542	1	'XLOC_000645	0.428715	0.95233	0.254872	0.458511	0.250629	0.455443	0.174585	0.646782	0	0	0.523607	0.38186	0	1
'XLOC_000646	'-	'-	'XLOC_000646	'Gulp1	'TSS782,TSS783,TSS784,TSS785	'1:44551510-44797033	'-	'XLOC_000646	400.53	1	339.28	1	534.564	1	383.9	1	745.274	1	512.543	1	599.859	1	400.732	1	'XLOC_000646	10.4656	8.75036	13.5166	9.46164	16.2308	11.5614	13.5898	13.3172	0	0	10.5486	13.6748	1	1
'XLOC_000647	'-	'-	'XLOC_000647	'Gm16102	'TSS786	'1:44551510-44797033	'-	'XLOC_000647	0.733571	0	0	0	2.29427	0	1.10954	0	3.42392	0	0	0	0	0	0.91911	0	'XLOC_000647	0.172037	0	0.609931	0.256016	0.816433	0	0	0.208716	0	0	0.259496	0.256287	0	0
'XLOC_000648	'-	'-	'XLOC_000648	'-	'TSS787	'1:44801413-44802107	'-	'XLOC_000648	5.135	0	2.80397	0	3.4414	0	0	0	2.28261	0	11.1827	1	6.12101	0	3.67644	0	'XLOC_000648	0.578692	0.310595	0.413835	0	0.25964	1.28099	0.702682	0.407695	0	0	0.32578	0.662752	1	1
'XLOC_000649	'-	'-	'XLOC_000649	'-	'TSS788	'1:44803610-44804197	'-	'XLOC_000649	1.46714	0	5.60794	0	3.4414	0	0	0	4.56523	0	4.65948	0	3.06051	0	11.0293	1	'XLOC_000649	0.207504	0.776236	0.527843	0	0.653116	0.672628	0.443004	1.52881	0	0	0.377896	0.824389	1	1
'XLOC_000650	'-	'-	'XLOC_000650	'-	'TSS789	'1:44809297-44810043	'-	'XLOC_000650	3.66786	0	0.934656	0	11.4713	1	1.10954	0	3.42392	0	6.52327	0	3.06051	0	0	0	'XLOC_000650	0.376194	0.0943699	1.24806	0.11297	0.354161	0.679068	0.319225	0	0	0	0.457898	0.338113	1	1
'XLOC_000651	'-	'-	'XLOC_000651	'-	'TSS790	'1:44813254-44813808	'-	'XLOC_000651	8.06929	0	0.934656	0	2.29427	0	0	0	2.28261	0	1.86379	0	0	0	0	0	'XLOC_000651	1.23863	0.140158	0.384401	0	0.354712	0.292501	0	0	0	0	0.440797	0.161803	1	0
'XLOC_000652	'-	'-	'XLOC_000652	'-	'TSS791	'1:44819593-44820795	'-	'XLOC_000652	19.0729	1	18.6931	1	4.58854	0	11.0954	1	5.70654	0	15.8422	1	8.16135	0	12.8675	1	'XLOC_000652	1.09389	1.06271	0.271882	0.633755	0.328841	0.916157	0.472488	0.731946	0	0	0.765559	0.612358	1	1
'XLOC_000653	'-	'-	'XLOC_000653	'-	'TSS792	'1:44927907-44929049	'-	'XLOC_000653	1.46714	0	14.0198	1	0	0	11.0954	1	4.56523	0	2.79569	0	0	0	5.51466	0	'XLOC_000653	0.0893268	0.845653	0	0.672608	0.279352	0.171717	0	0.332838	0	0	0.401897	0.195977	0	1
'XLOC_000654	'-	'-	'XLOC_000654	'-	'TSS793	'1:44933718-44935113	'-	'XLOC_000654	10.27	1	18.6931	1	8.02994	0	16.6431	1	3.42392	0	0.931896	0	1.02017	0	9.1911	0	'XLOC_000654	0.496406	0.896854	0.398905	0.801676	0.166157	0.0453587	0.049701	0.441182	0	0	0.64846	0.1756	0	1
'XLOC_000655	'-	'-	'XLOC_000655	'-	'TSS794	'1:44935355-44936402	'-	'XLOC_000655	5.86857	0	14.9545	1	1.14713	0	14.424	1	6.84784	0	10.2509	1	2.04034	0	10.1102	1	'XLOC_000655	0.395904	0.998464	0.0804192	0.968388	0.464544	0.698309	0.139171	0.675482	0	0	0.610794	0.494376	0	1
'XLOC_000656	'-	'-	'XLOC_000656	'-	'TSS795	'1:44995088-44995957	'-	'XLOC_000656	0.733571	0	11.2159	1	2.29427	0	0	0	0	0	8.38706	0	3.06051	0	0.91911	0	'XLOC_000656	0.0620458	0.936425	0.203677	0	0	0.718109	0.262469	0.0768022	0	0	0.300537	0.264345	0	1
'XLOC_000657	'-	'-	'XLOC_000657	'-	'TSS796	'1:45004098-45004940	'-	'XLOC_000657	5.86857	0	13.0852	1	1.14713	0	7.76677	0	0	0	0	0	1.02017	0	8.27199	0	'XLOC_000657	0.516237	1.13565	0.106126	0.678936	0	0	0.0910428	0.718544	0	0	0.609237	0.202397	1	1
'XLOC_000658	'-	'-	'XLOC_000658	'-	'TSS797	'1:45058741-45059709	'-	'XLOC_000658	3.66786	0	9.34656	0	6.8828	0	7.76677	0	4.56523	0	2.79569	0	0	0	2.75733	0	'XLOC_000658	0.27186	0.684932	0.532193	0.57263	0.340448	0.209446	0	0.202212	0	0	0.515404	0.188026	0	0
'XLOC_000659	'-	'-	'XLOC_000659	'-	'TSS798	'1:45060071-45060953	'-	'XLOC_000659	2.20071	0	14.0198	1	3.4414	0	7.76677	0	3.42392	0	0.931896	0	2.04034	0	4.59555	0	'XLOC_000659	0.18275	1.1495	0.299685	0.64115	0.286283	0.0783206	0.171752	0.377106	0	0	0.568271	0.228365	1	1
'XLOC_000660	'-	'-	'XLOC_000660	'-	'TSS799	'1:45083540-45084661	'-	'XLOC_000660	4.40143	0	20.5624	1	1.14713	0	11.0954	1	3.42392	0	4.65948	0	3.06051	0	11.0293	1	'XLOC_000660	0.273883	1.26735	0.0739528	0.687356	0.214152	0.292556	0.192389	0.680207	0	0	0.575635	0.344826	1	1
'XLOC_000661	'-	'-	'XLOC_000661	'-	'TSS800	'1:45103402-45103995	'-	'XLOC_000661	0.733571	0	3.73862	0	0	0	11.0954	1	0	0	2.79569	0	0	0	3.67644	0	'XLOC_000661	0.10229	0.510349	0	1.53185	0	0.397777	0	0.502559	0	0	0.536122	0.225084	1	1
'XLOC_000662	'-	'-	'XLOC_000662	'-	'TSS801	'1:45109732-45110382	'-	'XLOC_000662	2.93429	0	10.2812	1	0	0	1.10954	0	0	0	0	0	1.02017	0	0	0	'XLOC_000662	0.360836	1.24077	0	0.135251	0	0	0.128008	0	0	0	0.434214	0.032002	1	1
'XLOC_000663	'-	'-	'XLOC_000663	'-	'TSS802	'1:45110465-45111219	'-	'XLOC_000663	4.40143	0	11.2159	1	0	0	12.2049	1	2.28261	0	3.72758	0	1.02017	0	9.1911	0	'XLOC_000663	0.445274	1.11723	0	1.22584	0.23286	0.382667	0.104932	0.916459	0	0	0.697086	0.40923	1	1
'XLOC_000664	'-	'-	'XLOC_000664	'-	'TSS803	'1:45250914-45251337	'-	'XLOC_000664	9.53643	0	14.9545	1	4.58854	0	8.87631	0	1.14131	0	7.45516	0	3.06051	0	6.43377	0	'XLOC_000664	2.21047	3.34933	1.20434	2.02465	0.26895	1.78499	0.735931	1.44449	0	0	2.1972	1.05859	1	1
'XLOC_000665	'-	'-	'XLOC_000665	'-	'TSS804	'1:45272417-45272715	'-	'XLOC_000665	2.20071	0	9.34656	0	1.14713	0	0	0	0	0	1.86379	0	1.02017	0	0.91911	0	'XLOC_000665	0.97723	3.92106	0.613275	0	0	0.871988	0.480558	0.387449	0	0	1.37789	0.434999	1	0
'XLOC_000666	'-	'-	'XLOC_000666	'-	'TSS805	'1:45274215-45275091	'-	'XLOC_000666	5.86857	0	10.2812	1	4.58854	0	26.6289	1	0	0	1.86379	0	3.06051	0	13.7866	1	'XLOC_000666	0.491462	0.850017	0.403131	2.21673	0	0.157984	0.25984	1.14079	0	0	0.990335	0.389653	1	1
'XLOC_000667	'-	'-	'XLOC_000667	'Col3a1	'TSS806,TSS807,TSS808	'1:45311428-45349706	'-	'XLOC_000667	18700.2	1	14582.5	1	36492.6	1	13637.3	1	62140.7	1	51761.2	1	64531.8	1	51479.3	1	'XLOC_000667	211.359	167.55	411.359	154.506	699.507	578.06	723.99	578.447	0	0	236.194	645.001	1	1
'XLOC_000668	'-	'-	'XLOC_000668	'-	'TSS809	'1:45352220-45353341	'-	'XLOC_000668	21.2736	1	33.6476	1	58.5038	1	45.4911	1	41.0871	1	14.9103	1	8.16135	0	11.9484	1	'XLOC_000668	1.32377	2.07384	3.77159	2.81816	2.56983	0.936179	0.513038	0.73689	0	0	2.49684	1.18898	1	1
'XLOC_000669	'-	'-	'XLOC_000669	'-	'TSS810	'1:45353739-45354461	'-	'XLOC_000669	1.46714	0	1.86931	0	4.58854	0	5.54769	0	11.4131	1	1.86379	0	0	0	0	0	'XLOC_000669	0.156991	0.196777	0.522187	0.589113	1.23208	0.202549	0	0	0	0	0.366267	0.358657	1	1
'XLOC_000670	'-	'-	'XLOC_000670	'-	'TSS811	'1:45363873-45364906	'-	'XLOC_000670	5.86857	0	16.8238	1	0	0	7.76677	0	4.56523	0	2.79569	0	0	0	7.35288	0	'XLOC_000670	0.555791	1.57038	0	0.730606	0.43575	0.268422	0	0.686985	0	0	0.714194	0.347789	1	1
'XLOC_000671	'-	'-	'XLOC_000671	'-	'TSS812	'1:45536219-45536681	'-	'XLOC_000671	0.733571	0	9.34656	0	3.4414	0	3.32862	0	0	0	0.931896	0	0	0	1.83822	0	'XLOC_000671	0.14767	1.82546	0.774192	0.660646	0	0.193038	0	0.359771	0	0	0.851992	0.138202	1	0
'XLOC_000672	'-	'-	'XLOC_000672	'-	'TSS813	'1:45616720-45617324	'-	'XLOC_000672	5.135	0	13.0852	1	1.14713	0	9.98585	0	3.42392	0	0	0	1.02017	0	26.6542	1	'XLOC_000672	0.697992	1.74215	0.168587	1.34427	0.470583	0	0.141794	3.55352	0	0	0.98825	1.04147	1	1
'XLOC_000673	'-	'-	'XLOC_000673	'-	'TSS814	'1:45651391-45653134	'-	'XLOC_000673	5.135	0	15.8892	1	1.14713	0	16.6431	1	3.42392	0	5.59137	0	0	0	7.35288	0	'XLOC_000673	0.193378	0.59491	0.0441283	0.625072	0.129341	0.21171	0	0.275405	0	0	0.364372	0.154114	0	1
'XLOC_000674	'-	'-	'XLOC_000674	'SNORA55	'TSS815	'1:45746894-45747025	'-	'XLOC_000674	0	0	0	0	0	0	0	0	0	0	0	0	0	0	0	0	'XLOC_000674	0	0	0	0	0	0	0	0	0	0	0	0	0	0
'XLOC_000675	'-	'-	'XLOC_000675	'RNaseP_nuc	'TSS816	'1:45772961-45773164	'-	'XLOC_000675	0	0	0	0	2.29427	0	0	0	0	0	0	0	0	0	0	0	'XLOC_000675	0	0	3.66229	0	0	0	0	0	0	0	0.915573	0	1	0
'XLOC_000676	'-	'-	'XLOC_000676	'Wdr75	'TSS817,TSS818,TSS819,TSS820,TSS821,TSS822,TSS823	'1:45795165-45823619	'-	'XLOC_000676	304.432	1	281.331	1	412.968	1	311.78	1	228.261	1	232.042	1	295.849	1	184.741	1	'XLOC_000676	11.939	11.8279	12.6569	11.0156	7.28292	8.52024	9.87157	7.3987	0	0	11.8598	8.26836	1	1
'XLOC_000677	'-	'-	'XLOC_000677	'AC109305.1	'TSS824	'1:45795165-45823619	'-	'XLOC_000677	0	0	0	0	0	0	0	0	0	0	0	0	0	0	0	0	'XLOC_000677	0	0	0	0	0	0	0	0	0	0	0	0	0	0
'XLOC_000678	'-	'-	'XLOC_000678	'Rpl23a-ps1	'TSS825	'1:45981547-45982015	'-	'XLOC_000678	0	0	3.73862	0	2.29427	0	0	0	0	0	2.79569	0	0	0	0	0	'XLOC_000678	0	0.716075	0.504944	0	0	0.567311	0	0	0	0	0.305255	0.141828	0	0
'XLOC_000679	'-	'-	'XLOC_000679	'-	'TSS826	'1:46045422-46046622	'-	'XLOC_000679	9.53643	0	25.2357	1	6.8828	0	24.4099	1	2.28261	0	3.72758	0	6.12101	0	5.51466	0	'XLOC_000679	0.548007	1.43742	0.408639	1.39695	0.131792	0.215987	0.355059	0.314294	0	0	0.947754	0.254283	1	1
'XLOC_000680	'-	'-	'XLOC_000680	'Dnahc7b	'TSS827	'1:46066737-46373550	'-	'XLOC_000680	77.7586	1	74.7725	1	117.008	1	69.9009	1	106.142	1	36.3439	1	63.2504	1	65.2568	1	'XLOC_000680	0.379691	0.364835	0.572905	0.341203	0.518492	0.17759	0.309094	0.318421	0	0	0.414658	0.330899	0	1
'XLOC_000681	'-	'-	'XLOC_000681	'5S_rRNA	'TSS828	'1:46374196-46374315	'-	'XLOC_000681	0.733571	0	0	0	0	0	0	0	0	0	0	0	0	0	0	0	'XLOC_000681	23.1411	0	0	0	0	0	0	0	0	0	5.78528	0	1	0
'XLOC_000682	'-	'-	'XLOC_000682	'-	'TSS829	'1:46379614-46380374	'-	'XLOC_000682	3.66786	0	11.2159	1	3.4414	0	5.54769	0	1.14131	0	4.65948	0	6.12101	0	6.43377	0	'XLOC_000682	0.367304	1.10609	0.365051	0.551597	0.115241	0.473419	0.623113	0.635117	0	0	0.597511	0.461723	1	1
'XLOC_000683	'-	'-	'XLOC_000683	'-	'TSS830	'1:46450935-46451885	'-	'XLOC_000683	2.20071	0	13.0852	1	4.58854	0	2.21908	0	0	0	3.72758	0	2.04034	0	2.75733	0	'XLOC_000683	0.166869	0.980709	0.363319	0.167352	0	0.285757	0.156639	0.206813	0	0	0.419562	0.162302	0	1
'XLOC_000684	'-	'-	'XLOC_000684	'-	'TSS831	'1:46452455-46454392	'-	'XLOC_000684	16.8721	1	34.5823	1	9.17707	0	38.8339	1	7.98915	0	11.1827	1	5.10084	0	14.7058	1	'XLOC_000684	0.565722	1.15358	0.313582	1.29898	0.268617	0.376773	0.171969	0.490712	0	0	0.832966	0.327018	1	1
'XLOC_000685	'-	'-	'XLOC_000685	'-	'TSS832	'1:46471814-46472122	'-	'XLOC_000685	2.93429	0	10.2812	1	0	0	3.32862	0	1.14131	0	0.931896	0	0	0	0.91911	0	'XLOC_000685	1.21576	4.0349	0	1.34473	0.483132	0.40593	0	0.362347	0	0	1.64885	0.312852	1	1
'XLOC_000686	'-	'-	'XLOC_000686	'-	'TSS833	'1:46477969-46479774	'-	'XLOC_000686	5.86857	0	20.5624	1	6.8828	0	29.9575	1	4.56523	0	14.9103	1	5.10084	0	14.7058	1	'XLOC_000686	0.212635	0.740895	0.254538	1.08264	0.165906	0.543072	0.185914	0.530063	0	0	0.572677	0.356239	1	1
'XLOC_000687	'-	'-	'XLOC_000687	'-	'TSS834	'1:46499006-46500578	'-	'XLOC_000687	5.86857	0	21.4971	1	8.02994	0	24.4099	1	5.70654	0	7.45516	0	0	0	19.3013	1	'XLOC_000687	0.247912	0.902242	0.347417	1.02806	0.241907	0.316859	0	0.810427	0	0	0.631408	0.342298	1	1
'XLOC_000688	'-	'-	'XLOC_000688	'-	'TSS835	'1:46552345-46553091	'-	'XLOC_000688	0.733571	0	10.2812	1	0	0	2.21908	0	0	0	0.931896	0	0	0	0	0	'XLOC_000688	0.0752387	1.03807	0	0.22594	0	0.0970097	0	0	0	0	0.334812	0.0242524	1	1
'XLOC_000689	'-	'-	'XLOC_000689	'-	'TSS836	'1:46553908-46554912	'-	'XLOC_000689	2.93429	0	12.1505	1	0	0	7.76677	0	0	0	0	0	1.02017	0	0.91911	0	'XLOC_000689	0.208128	0.852505	0	0.54811	0	0	0.0732046	0.0645323	0	0	0.402186	0.0344342	0	1
'XLOC_000690	'-	'-	'XLOC_000690	'-	'TSS837	'1:46576470-46576975	'-	'XLOC_000690	2.20071	0	9.34656	0	2.29427	0	2.21908	0	0	0	1.86379	0	1.02017	0	0.91911	0	'XLOC_000690	0.386762	1.59947	0.44515	0.385164	0	0.335917	0.184484	0.157569	0	0	0.704137	0.169492	1	0
'XLOC_000691	'-	'-	'XLOC_000691	'DNAHC7A	'TSS838	'1:46608960-46626111	'-	'XLOC_000691	0	0	0	0	0	0	0	0	0	0	0	0	0	0	0	0	'XLOC_000691	0	0	0	0	0	0	0	0	0	0	0	0	0	0
'XLOC_000692	'-	'-	'XLOC_000692	'-	'TSS839	'1:46708520-46709416	'-	'XLOC_000692	2.93429	0	6.54259	0	1.14713	0	12.2049	1	0	0	1.86379	0	1.02017	0	3.67644	0	'XLOC_000692	0.238984	0.526253	0.0978838	0.988271	0	0.153595	0.0842033	0.295954	0	0	0.462848	0.133438	0	1
'XLOC_000693	'-	'-	'XLOC_000693	'-	'TSS840	'1:46709680-46710519	'-	'XLOC_000693	2.93429	0	7.47725	0	4.58854	0	13.3145	1	2.28261	0	3.72758	0	0	0	0.91911	0	'XLOC_000693	0.259272	0.651801	0.426498	1.16906	0.203167	0.333603	0	0.0801905	0	0	0.626658	0.15424	1	1
'XLOC_000694	'-	'-	'XLOC_000694	'-	'TSS841	'1:46854869-46855138	'-	'XLOC_000694	0	0	9.34656	0	1.14713	0	1.10954	0	2.28261	0	0	0	0	0	0	0	'XLOC_000694	0	4.88994	0.787009	0.601193	1.30623	0	0	0	0	0	1.56954	0.326558	1	0
'XLOC_000695	'-	'-	'XLOC_000695	'-	'TSS842	'1:47072228-47073298	'-	'XLOC_000695	5.135	0	13.0852	1	2.29427	0	6.65723	0	3.42392	0	7.45516	0	1.02017	0	11.0293	1	'XLOC_000695	0.337587	0.851614	0.156583	0.435611	0.22632	0.494795	0.067793	0.718286	0	0	0.445349	0.376798	0	1
'XLOC_000696	'-	'-	'XLOC_000696	'-	'TSS843	'1:47118479-47119539	'-	'XLOC_000696	5.135	0	18.6931	1	3.4414	0	7.76677	0	5.70654	0	6.52327	0	0	0	8.27199	0	'XLOC_000696	0.34137	1.23009	0.237608	0.51388	0.38145	0.437843	0	0.544693	0	0	0.580737	0.340997	1	1
'XLOC_000697	'-	'-	'XLOC_000697	'-	'TSS844	'1:47129729-47130557	'-	'XLOC_000697	2.93429	0	0	0	0	0	11.0954	1	0	0	0	0	0	0	0	0	'XLOC_000697	0.26359	0	0	0.990337	0	0	0	0	0	0	0.313482	0	0	1
'XLOC_000698	'-	'-	'XLOC_000698	'-	'TSS845	'1:47147718-47148235	'-	'XLOC_000698	6.60214	0	4.67328	0	1.14713	0	7.76677	0	6.84784	0	1.86379	0	5.10084	0	6.43377	0	'XLOC_000698	1.12054	0.773015	0.214304	1.30243	1.17783	0.324143	0.889995	1.06605	0	0	0.852572	0.864505	1	0
'XLOC_000699	'-	'-	'XLOC_000699	'-	'TSS846	'1:47160374-47163207	'-	'XLOC_000699	16.1386	1	50.4714	1	14.9127	1	28.848	1	12.5544	1	16.7741	1	9.18152	0	34.9262	1	'XLOC_000699	0.359225	1.11959	0.336121	0.6411	0.279958	0.37457	0.205112	0.774928	0	0	0.614009	0.408642	1	1
'XLOC_000700	'-	'-	'XLOC_000700	'-	'TSS847	'1:47325025-47326388	'-	'XLOC_000700	11.7371	1	17.7585	1	1.14713	0	8.87631	0	1.14131	0	4.65948	0	1.02017	0	2.75733	0	'XLOC_000700	0.582507	0.874645	0.0585554	0.438965	0.0568745	0.232908	0.0510422	0.135872	0	0	0.488668	0.119174	0	1
'XLOC_000701	'-	'-	'XLOC_000701	'-	'TSS848	'1:47331604-47332534	'-	'XLOC_000701	1.46714	0	5.60794	0	0	0	16.6431	1	0	0	1.86379	0	0	0	0	0	'XLOC_000701	0.114164	0.431198	0	1.28788	0	0.146668	0	0	0	0	0.45831	0.036667	1	1
'XLOC_000702	'-	'-	'XLOC_000702	'-	'TSS849	'1:47334083-47334528	'-	'XLOC_000702	7.33571	0	5.60794	0	0	0	1.10954	0	1.14131	0	0.931896	0	0	0	4.59555	0	'XLOC_000702	1.56662	1.16001	0	0.23344	0.247595	0.205113	0	0.952727	0	0	0.740017	0.351359	1	0
'XLOC_000703	'-	'-	'XLOC_000703	'-	'TSS850	'1:47352292-47353225	'-	'XLOC_000703	11.0036	1	14.0198	1	3.4414	0	16.6431	1	1.14131	0	5.59137	0	2.04034	0	8.27199	0	'XLOC_000703	0.852872	1.07382	0.278815	1.28286	0.0890287	0.438262	0.160163	0.634066	0	0	0.872092	0.33038	1	1
'XLOC_000704	'-	'-	'XLOC_000704	'-	'TSS851	'1:47556261-47557161	'-	'XLOC_000704	5.86857	0	12.1505	1	2.29427	0	4.43816	0	1.14131	0	1.86379	0	0	0	5.51466	0	'XLOC_000704	0.475359	0.972056	0.194648	0.35742	0.0930667	0.152746	0	0.441535	0	0	0.499871	0.171837	0	1
'XLOC_000705	'-	'-	'XLOC_000705	'-	'TSS852	'1:47557265-47558085	'-	'XLOC_000705	2.20071	0	8.4119	0	1.14713	0	0	0	0	0	2.79569	0	0	0	0.91911	0	'XLOC_000705	0.200116	0.754333	0.109896	0	0	0.257584	0	0.0824954	0	0	0.266086	0.0850198	0	0
'XLOC_000706	'-	'-	'XLOC_000706	'-	'TSS853	'1:47662137-47662934	'-	'XLOC_000706	1.46714	0	2.80397	0	2.29427	0	9.98585	0	0	0	3.72758	0	0	0	0.91911	0	'XLOC_000706	0.138286	0.2605	0.228269	0.934904	0	0.356167	0	0.0854693	0	0	0.39049	0.110409	0	0
'XLOC_000707	'-	'-	'XLOC_000707	'-	'TSS854	'1:47872535-47873155	'-	'XLOC_000707	3.66786	0	3.73862	0	1.14713	0	2.21908	0	1.14131	0	3.72758	0	0	0	0	0	'XLOC_000707	0.480943	0.480507	0.162194	0.288266	0.151263	0.498142	0	0	0	0	0.352978	0.162351	0	0
'XLOC_000708	'-	'-	'XLOC_000708	'-	'TSS855	'1:48065290-48066559	'-	'XLOC_000708	5.135	0	12.1505	1	4.58854	0	15.5335	1	3.42392	0	2.79569	0	6.12101	0	19.3013	1	'XLOC_000708	0.276596	0.649092	0.254831	0.833495	0.185249	0.151764	0.33262	1.03165	0	0	0.503503	0.425321	1	1
'XLOC_000709	'-	'-	'XLOC_000709	'-	'TSS856	'1:48182211-48182773	'-	'XLOC_000709	1.46714	0	0	0	0	0	3.32862	0	0	0	0.931896	0	0	0	9.1911	0	'XLOC_000709	0.220643	0	0	0.49526	0	0.143225	0	1.353	0	0	0.178976	0.374056	1	0
'XLOC_000710	'-	'-	'XLOC_000710	'-	'TSS857	'1:48196306-48197325	'-	'XLOC_000710	2.20071	0	14.9545	1	1.14713	0	12.2049	1	1.14131	0	5.59137	0	1.02017	0	11.9484	1	'XLOC_000710	0.153346	1.03095	0.0831709	0.846217	0.0799848	0.393548	0.0719002	0.824287	0	0	0.528421	0.34243	1	1
'XLOC_000711	'-	'-	'XLOC_000711	'-	'TSS858	'1:48289641-48290661	'-	'XLOC_000711	9.53643	0	17.7585	1	4.58854	0	8.87631	0	6.84784	0	3.72758	0	1.02017	0	9.1911	0	'XLOC_000711	0.66372	1.22283	0.332277	0.614712	0.479342	0.262055	0.0718148	0.633331	0	0	0.708385	0.361636	1	1
'XLOC_000712	'-	'-	'XLOC_000712	'-	'TSS859	'1:48311577-48312179	'-	'XLOC_000712	2.20071	0	12.1505	1	1.14713	0	4.43816	0	0	0	0.931896	0	0	0	0.91911	0	'XLOC_000712	0.300516	1.625	0.169422	0.600177	0	0.129794	0	0.123088	0	0	0.673779	0.0632205	1	1
'XLOC_000713	'-	'-	'XLOC_000713	'-	'TSS860	'1:48613675-48615212	'-	'XLOC_000713	7.33571	0	30.8436	1	1.14713	0	6.65723	0	4.56523	0	0	0	0	0	10.1102	1	'XLOC_000713	0.317809	1.32739	0.0509309	0.287523	0.198489	0	0	0.435292	0	0	0.495913	0.158445	1	1
'XLOC_000714	'-	'-	'XLOC_000714	'-	'TSS861	'1:48638546-48639578	'-	'XLOC_000714	8.80286	0	6.54259	0	2.29427	0	6.65723	0	1.14131	0	1.86379	0	1.02017	0	0.91911	0	'XLOC_000714	0.60416	0.444329	0.16374	0.454666	0.0787751	0.12919	0.0708067	0.0624625	0	0	0.416724	0.0853086	0	0
'XLOC_000715	'-	'-	'XLOC_000715	'-	'TSS862	'1:48643314-48644170	'-	'XLOC_000715	3.66786	0	9.34656	0	2.29427	0	4.43816	0	0	0	3.72758	0	2.04034	0	2.75733	0	'XLOC_000715	0.316087	0.794896	0.207717	0.380123	0	0.325262	0.17833	0.234704	0	0	0.424706	0.184574	0	0
'XLOC_000716	'-	'-	'XLOC_000716	'-	'TSS863	'1:48695815-48697345	'-	'XLOC_000716	5.86857	0	21.4971	1	6.8828	0	21.0812	1	3.42392	0	12.1146	1	0	0	5.51466	0	'XLOC_000716	0.255554	0.929869	0.307195	0.915152	0.149635	0.530868	0	0.238644	0	0	0.601942	0.229787	0	1
'XLOC_000717	'-	'-	'XLOC_000717	'-	'TSS864	'1:48745098-48746123	'-	'XLOC_000717	5.135	0	12.1505	1	1.14713	0	9.98585	0	3.42392	0	4.65948	0	0	0	7.35288	0	'XLOC_000717	0.355304	0.831847	0.0825655	0.687539	0.238266	0.325639	0	0.503739	0	0	0.489314	0.266911	0	1
'XLOC_000718	'-	'-	'XLOC_000718	'-	'TSS865	'1:48746226-48748282	'-	'XLOC_000718	9.53643	0	31.7783	1	4.58854	0	21.0812	1	4.56523	0	0.931896	0	2.04034	0	6.43377	0	'XLOC_000718	0.299607	0.993567	0.146735	0.660824	0.143798	0.0294102	0.0644306	0.201219	0	0	0.525183	0.109714	0	1
'XLOC_000719	'-	'-	'XLOC_000719	'-	'TSS866	'1:48857207-48858862	'-	'XLOC_000719	10.27	1	14.0198	1	5.73567	0	18.8622	1	3.42392	0	6.52327	0	1.02017	0	3.67644	0	'XLOC_000719	0.409637	0.555786	0.233993	0.750206	0.137019	0.261692	0.0409568	0.145803	0	0	0.487405	0.146368	0	1
'XLOC_000720	'-	'-	'XLOC_000720	'-	'TSS867	'1:48859141-48860918	'-	'XLOC_000720	14.6714	1	14.9545	1	5.73567	0	17.7526	1	3.42392	0	13.0465	1	8.16135	0	26.6542	1	'XLOC_000720	0.540837	0.548154	0.215882	0.652696	0.126601	0.483499	0.302668	0.977366	0	0	0.489392	0.472533	0	1
'XLOC_000721	'-	'-	'XLOC_000721	'RP23-34F5.1	'TSS868	'1:48881712-48882723	'-	'XLOC_000721	0	0	0	0	0	0	0	0	0	0	0	0	0	0	0	0	'XLOC_000721	0	0	0	0	0	0	0	0	0	0	0	0	0	0
'XLOC_000722	'-	'-	'XLOC_000722	'-	'TSS869	'1:48998960-48999617	'-	'XLOC_000722	0	0	17.7585	1	2.29427	0	5.54769	0	2.28261	0	0.931896	0	1.02017	0	0.91911	0	'XLOC_000722	0	2.11307	0.298199	0.666668	0.279452	0.114959	0.126142	0.109496	0	0	0.769484	0.157512	1	1
'XLOC_000723	'-	'-	'XLOC_000723	'AC122246.1	'TSS870	'1:49095443-49095885	'-	'XLOC_000723	0	0	0.934656	0	0	0	0	0	0	0	0	0	0	0	0	0	'XLOC_000723	0	0.195373	0	0	0	0	0	0	0	0	0.0488432	0	0	0
'XLOC_000724	'-	'-	'XLOC_000724	'-	'TSS871	'1:49134663-49135202	'-	'XLOC_000724	2.20071	0	14.0198	1	1.14713	0	1.10954	0	0	0	0	0	0	0	0	0	'XLOC_000724	0.35143	2.18515	0.200601	0.175182	0	0	0	0	0	0	0.728091	0	1	1
'XLOC_000725	'-	'-	'XLOC_000725	'-	'TSS872	'1:49135399-49136107	'-	'XLOC_000725	6.60214	0	12.1505	1	1.14713	0	14.424	1	1.14131	0	3.72758	0	2.04034	0	6.43377	0	'XLOC_000725	0.724759	1.31163	0.134145	1.57106	0.126428	0.415758	0.228051	0.695272	0	0	0.935399	0.366377	1	1
'XLOC_000726	'-	'-	'XLOC_000726	'-	'TSS873	'1:49136249-49137380	'-	'XLOC_000726	9.53643	0	14.0198	1	5.73567	0	12.2049	1	4.56523	0	3.72758	0	0	0	16.544	1	'XLOC_000726	0.587253	0.855217	0.36579	0.748279	0.282558	0.231594	0	1.00981	0	0	0.639135	0.380991	1	1
'XLOC_000727	'-	'-	'XLOC_000727	'-	'TSS874	'1:49181452-49182924	'-	'XLOC_000727	11.7371	1	14.9545	1	4.58854	0	16.6431	1	3.42392	0	2.79569	0	2.04034	0	6.43377	0	'XLOC_000727	0.533833	0.675427	0.21414	0.754508	0.156313	0.127991	0.0934908	0.290717	0	0	0.544477	0.167128	0	1
'XLOC_000728	'-	'-	'XLOC_000728	'-	'TSS875	'1:49184983-49185739	'-	'XLOC_000728	2.93429	0	9.34656	0	2.29427	0	5.54769	0	0	0	3.72758	0	3.06051	0	0	0	'XLOC_000728	0.295841	0.927908	0.24512	0.555319	0	0.381348	0.31371	0	0	0	0.506047	0.173764	0	0
'XLOC_000729	'-	'-	'XLOC_000729	'-	'TSS876	'1:49213655-49214272	'-	'XLOC_000729	2.20071	0	9.34656	0	0	0	2.21908	0	0	0	0.931896	0	0	0	1.83822	0	'XLOC_000729	0.290491	1.20912	0	0.290171	0	0.125382	0	0.238115	0	0	0.447445	0.0908742	1	0
'XLOC_000730	'-	'-	'XLOC_000730	'C230029F24Rik	'TSS877	'1:49244615-49338246	'-	'XLOC_000730	0.733571	0	1.86931	0	0	0	1.10954	0	1.14131	0	0	0	0	0	0	0	'XLOC_000730	0.120712	0.300015	0	0.180458	0.190265	0	0	0	0	0	0.150296	0.0475662	0	0
'XLOC_000731	'-	'-	'XLOC_000731	'-	'TSS878	'1:49384457-49387166	'-	'XLOC_000731	22.0071	1	34.5823	1	3.4414	0	22.1908	1	5.70654	0	14.9103	1	3.06051	0	14.7058	1	'XLOC_000731	0.513753	0.804421	0.0814008	0.517175	0.133474	0.349251	0.0717193	0.342152	0	0	0.479187	0.224149	0	1
'XLOC_000732	'-	'-	'XLOC_000732	'-	'TSS879	'1:49591590-49592508	'-	'XLOC_000732	5.86857	0	16.8238	1	1.14713	0	14.424	1	2.28261	0	3.72758	0	0	0	4.59555	0	'XLOC_000732	0.463957	1.31403	0.0948816	1.13391	0.18164	0.298081	0	0.35922	0	0	0.751695	0.209735	1	1
'XLOC_000733	'-	'-	'XLOC_000733	'-	'TSS880	'1:49638164-49639800	'-	'XLOC_000733	13.9379	1	24.3011	1	8.02994	0	23.3003	1	4.56523	0	6.52327	0	1.02017	0	6.43377	0	'XLOC_000733	0.563129	0.97575	0.331926	0.938682	0.185063	0.265098	0.0414903	0.258437	0	0	0.702372	0.187522	0	1
'XLOC_000734	'-	'-	'XLOC_000734	'-	'TSS881	'1:49681427-49684843	'-	'XLOC_000734	44.7479	1	61.6873	1	11.4713	1	43.272	1	12.5544	1	21.4336	1	5.10084	0	31.2497	1	'XLOC_000734	0.817276	1.12349	0.211673	0.789289	0.229639	0.392494	0.0934395	0.569247	0	0	0.735432	0.321205	1	1
'XLOC_000735	'-	'-	'XLOC_000735	'-	'TSS882	'1:49919365-49919770	'-	'XLOC_000735	2.93429	0	9.34656	0	0	0	4.43816	0	1.14131	0	0	0	1.02017	0	1.83822	0	'XLOC_000735	0.7311	2.24514	0	1.08703	0.289297	0	0.264302	0.442734	0	0	1.01582	0.249083	1	0
'XLOC_000736	'-	'-	'XLOC_000736	'-	'TSS883	'1:49976824-49978095	'-	'XLOC_000736	9.53643	0	14.0198	1	1.14713	0	23.3003	1	1.14131	0	3.72758	0	2.04034	0	7.35288	0	'XLOC_000736	0.512746	0.747606	0.0635886	1.24798	0.0616374	0.201982	0.110671	0.392302	0	0	0.64298	0.191648	1	1
'XLOC_000737	'-	'-	'XLOC_000737	'-	'TSS884	'1:50019646-50021576	'-	'XLOC_000737	9.53643	0	28.0397	1	6.8828	0	25.5194	1	3.42392	0	9.31896	0	6.12101	0	21.1395	1	'XLOC_000737	0.321026	0.939027	0.236139	0.856996	0.11558	0.31523	0.207187	0.708186	0	0	0.588297	0.336546	0	1
'XLOC_000738	'-	'-	'XLOC_000738	'-	'TSS885	'1:50051918-50052541	'-	'XLOC_000738	7.33571	0	16.8238	1	2.29427	0	6.65723	0	3.42392	0	2.79569	0	2.04034	0	9.1911	0	'XLOC_000738	0.955552	2.14832	0.322097	0.859156	0.450772	0.371101	0.271512	1.17518	0	0	1.07128	0.567141	1	1
'XLOC_000739	'-	'-	'XLOC_000739	'-	'TSS886	'1:50284920-50286546	'-	'XLOC_000739	5.86857	0	21.4971	1	1.14713	0	9.98585	0	3.42392	0	7.45516	0	0	0	7.35288	0	'XLOC_000739	0.238733	0.869044	0.0477507	0.405042	0.139752	0.305058	0	0.29737	0	0	0.390142	0.185545	0	1
'XLOC_000740	'-	'-	'XLOC_000740	'-	'TSS887	'1:50343475-50344073	'-	'XLOC_000740	5.135	0	4.67328	0	1.14713	0	5.54769	0	1.14131	0	2.79569	0	0	0	10.1102	1	'XLOC_000740	0.707716	0.630684	0.171115	0.757121	0.159068	0.393068	0	1.3663	0	0	0.566659	0.479609	1	1
'XLOC_000741	'-	'-	'XLOC_000741	'-	'TSS888	'1:50394807-50395407	'-	'XLOC_000741	1.46714	0	13.0852	1	0	0	4.43816	0	1.14131	0	4.65948	0	2.04034	0	1.83822	0	'XLOC_000741	0.20127	1.75792	0	0.602924	0.158325	0.652027	0.286267	0.247292	0	0	0.640529	0.335978	1	1
'XLOC_000742	'-	'-	'XLOC_000742	'-	'TSS889	'1:50439030-50440053	'-	'XLOC_000742	1.46714	0	8.4119	0	0	0	4.43816	0	0	0	0.931896	0	2.04034	0	2.75733	0	'XLOC_000742	0.101753	0.577226	0	0.306284	0	0.0652816	0.14312	0.18934	0	0	0.246316	0.0994354	0	0
'XLOC_000743	'-	'-	'XLOC_000743	'-	'TSS890	'1:50441591-50442765	'-	'XLOC_000743	7.33571	0	14.9545	1	5.73567	0	15.5335	1	4.56523	0	5.59137	0	0	0	11.9484	1	'XLOC_000743	0.432433	0.873609	0.349629	0.911837	0.270427	0.332422	0	0.698413	0	0	0.641877	0.325315	0	1
'XLOC_000744	'-	'-	'XLOC_000744	'-	'TSS891	'1:50454727-50456607	'-	'XLOC_000744	11.7371	1	32.713	1	16.0599	1	14.424	1	9.13046	0	7.45516	0	8.16135	0	18.3822	1	'XLOC_000744	0.406645	1.12735	0.567396	0.498497	0.317238	0.259584	0.28436	0.633705	0	0	0.649972	0.373722	1	1
'XLOC_000745	'-	'-	'XLOC_000745	'-	'TSS892	'1:50544235-50546390	'-	'XLOC_000745	11.7371	1	26.1704	1	10.3242	1	18.8622	1	2.28261	0	12.1146	1	6.12101	0	13.7866	1	'XLOC_000745	0.350379	0.77766	0.313428	0.561874	0.0683086	0.363206	0.183617	0.409797	0	0	0.500835	0.256232	0	1
'XLOC_000746	'-	'-	'XLOC_000746	'7SK	'TSS893	'1:50559761-50560075	'-	'XLOC_000746	0	0	0	0	0	0	0	0	0	0	0	0	0	0	0	0	'XLOC_000746	0	0	0	0	0	0	0	0	0	0	0	0	0	0
'XLOC_000747	'-	'-	'XLOC_000747	'-	'TSS894	'1:50755808-50756346	'-	'XLOC_000747	4.40143	0	0.934656	0	0	0	11.0954	1	2.28261	0	1.86379	0	3.06051	0	2.75733	0	'XLOC_000747	0.704754	0.14606	0	1.75649	0.370171	0.305398	0.503027	0.431588	0	0	0.651826	0.402546	1	1
'XLOC_000748	'-	'-	'XLOC_000748	'Tmeff2	'TSS895,TSS896,TSS897	'1:50900646-51187270	'-	'XLOC_000748	18.3393	1	14.9545	1	12.6185	1	23.3003	1	7.98915	0	12.1146	1	10.2017	1	17.4631	1	'XLOC_000748	0.302206	0.201046	0.246292	0.472251	0.149497	0.174817	0.152943	0.293985	0	0	0.305449	0.19281	0	1
'XLOC_000749	'-	'-	'XLOC_000749	'AC098743.1	'TSS898	'1:50900646-51187270	'-	'XLOC_000749	0	0	0	0	0	0	0	0	0	0	0	0	0	0	0	0	'XLOC_000749	0	0	0	0	0	0	0	0	0	0	0	0	0	0
'XLOC_000750	'-	'-	'XLOC_000750	'Sdpr	'TSS899	'1:51289125-51302959	'-	'XLOC_000750	2340.09	1	1911.37	1	3349.63	1	2077.06	1	2763.1	1	2819.92	1	3664.45	1	2178.29	1	'XLOC_000750	48.0996	39.1633	69.6503	42.6303	56.8906	58.1339	75.5737	44.6416	0	0	49.8859	58.81	1	1
'XLOC_000751	'-	'-	'XLOC_000751	'-	'TSS900	'1:51305001-51305661	'-	'XLOC_000751	12.4707	1	18.6931	1	20.6484	1	11.0954	1	18.2609	1	8.38706	0	12.242	1	10.1102	1	'XLOC_000751	1.50242	2.21098	2.66632	1.32528	2.22187	1.02822	1.5043	1.19724	0	0	1.92625	1.48791	1	1
'XLOC_000752	'-	'-	'XLOC_000752	'-	'TSS901	'1:51305732-51306260	'-	'XLOC_000752	2.20071	0	2.80397	0	8.02994	0	5.54769	0	5.70654	0	7.45516	0	7.14118	0	12.8675	1	'XLOC_000752	0.362136	0.450022	1.45062	0.902291	0.951327	1.25619	1.20707	2.06861	0	0	0.791267	1.3708	1	1
'XLOC_000753	'-	'-	'XLOC_000753	'-	'TSS902	'1:51308871-51309935	'-	'XLOC_000753	10.27	1	11.2159	1	20.6484	1	15.5335	1	9.13046	0	8.38706	0	8.16135	0	3.67644	0	'XLOC_000753	0.679693	0.734791	1.41904	1.0232	0.607582	0.560405	0.546014	0.241016	0	0	0.964181	0.488754	1	1
'XLOC_000754	'-	'-	'XLOC_000754	'-	'TSS903	'1:51310689-51313314	'-	'XLOC_000754	26.4086	1	47.6675	1	10.3242	1	33.2862	1	26.2501	1	23.2974	1	12.242	1	21.1395	1	'XLOC_000754	0.637577	1.14656	0.252664	0.802234	0.635011	0.564422	0.296722	0.508597	0	0	0.709759	0.501188	1	1
'XLOC_000755	'-	'-	'XLOC_000755	'-	'TSS904	'1:51422053-51422260	'-	'XLOC_000755	4.40143	0	0.934656	0	0	0	3.32862	0	1.14131	0	2.79569	0	6.12101	0	3.67644	0	'XLOC_000755	5.09467	0.987324	0	3.68486	1.36069	3.50148	7.70257	3.90317	0	0	2.44171	4.11698	1	0
'XLOC_000756	'-	'-	'XLOC_000756	'-	'TSS905	'1:51478596-51479809	'-	'XLOC_000756	12.4707	1	9.34656	0	28.6784	1	18.8622	1	12.5544	1	13.9784	1	21.4235	1	12.8675	1	'XLOC_000756	0.707713	0.525814	1.6808	1.06609	0.715802	0.799799	1.22711	0.724307	0	0	0.995104	0.866754	1	1
'XLOC_000757	'-	'-	'XLOC_000757	'-	'TSS906	'1:51479867-51480386	'-	'XLOC_000757	3.66786	0	0	0	13.7656	1	0	0	4.56523	0	3.72758	0	4.08067	0	2.75733	0	'XLOC_000757	0.618985	0	2.5558	0	0.780716	0.64452	0.707847	0.454344	0	0	0.793696	0.646857	1	1
'XLOC_000758	'-	'-	'XLOC_000758	'-	'TSS907	'1:51556933-51557655	'-	'XLOC_000758	1.46714	0	14.9545	1	0	0	9.98585	0	2.28261	0	2.79569	0	2.04034	0	9.1911	0	'XLOC_000758	0.156991	1.57421	0	1.0604	0.246416	0.303823	0.222191	0.968548	0	0	0.6979	0.435245	1	1
'XLOC_000759	'-	'-	'XLOC_000759	'Stat4	'TSS908,TSS909	'1:51987147-52107188	'-	'XLOC_000759	3.66786	0	8.4119	0	10.3242	1	3.32862	0	3.42392	0	6.52327	0	4.08067	0	3.67644	0	'XLOC_000759	0.0872726	0.199421	0.222087	0.0790652	0.0816275	0.137981	0.0974719	0.0772934	0	0	0.146961	0.0985934	0	1
'XLOC_000760	'-	'-	'XLOC_000760	'Stat1	'TSS910,TSS911,TSS912	'1:52118835-52163042	'-	'XLOC_000760	314.702	1	296.286	1	489.826	1	275.166	1	319.566	1	334.55	1	447.854	1	288.6	1	'XLOC_000760	3.55139	3.3488	5.72722	3.10498	3.63295	3.89879	5.17865	3.28327	0	0	3.9331	3.99842	1	1
'XLOC_000761	'-	'-	'XLOC_000761	'-	'TSS913	'1:52233702-52234654	'-	'XLOC_000761	2.20071	0	14.0198	1	12.6185	1	0	0	0	0	0.931896	0	3.06051	0	8.27199	0	'XLOC_000761	0.166443	1.04811	0.996466	0	0	0.071255	0.234353	0.618874	0	0	0.552755	0.231121	1	1
'XLOC_000762	'-	'-	'XLOC_000762	'-	'TSS914	'1:52234771-52235371	'-	'XLOC_000762	9.53643	0	5.60794	0	6.8828	0	5.54769	0	4.56523	0	1.86379	0	1.02017	0	0	0	'XLOC_000762	1.30825	0.753394	1.02158	0.753655	0.633302	0.260811	0.143134	0	0	0	0.95922	0.259312	1	0
'XLOC_000763	'-	'-	'XLOC_000763	'-	'TSS915	'1:52349831-52351137	'-	'XLOC_000763	2.20071	0	16.8238	1	1.14713	0	13.3145	1	1.14131	0	7.45516	0	0	0	19.3013	1	'XLOC_000763	0.114688	0.869766	0.0615751	0.691292	0.0597343	0.391451	0	0.99837	0	0	0.43433	0.362389	0	1
'XLOC_000764	'-	'-	'XLOC_000764	'-	'TSS916	'1:52416796-52418548	'-	'XLOC_000764	17.6057	1	20.5624	1	11.4713	1	18.8622	1	9.13046	0	7.45516	0	1.02017	0	18.3822	1	'XLOC_000764	0.659244	0.765536	0.438723	0.704402	0.342945	0.280668	0.0384341	0.684623	0	0	0.641976	0.336668	0	1
'XLOC_000765	'-	'-	'XLOC_000765	'-	'TSS917	'1:52448733-52450020	'-	'XLOC_000765	11.7371	1	14.0198	1	1.14713	0	19.9717	1	1.14131	0	7.45516	0	2.04034	0	13.7866	1	'XLOC_000765	0.622053	0.737007	0.062652	1.05447	0.0607526	0.398146	0.109075	0.725133	0	0	0.619045	0.323277	1	1
'XLOC_000766	'-	'-	'XLOC_000766	'RP24-150D18.2	'TSS918	'1:52500807-52504229	'-	'XLOC_000766	46.215	1	30.8436	1	32.1198	1	44.3816	1	81.0328	1	35.412	1	44.8874	1	49.6319	1	'XLOC_000766	1.17555	0.781492	0.828799	1.12686	2.06552	0.904068	1.14653	1.25786	0	0	0.978175	1.34349	1	1
'XLOC_000767	'-	'-	'XLOC_000767	'-	'TSS919	'1:52506459-52511029	'-	'XLOC_000767	42.5471	1	43.9288	1	51.621	1	29.9575	1	84.4567	1	50.3224	1	46.9278	1	44.1173	1	'XLOC_000767	0.573389	0.590781	0.700952	0.403335	1.13945	0.679488	0.633813	0.593396	0	0	0.567114	0.761537	1	1
'XLOC_000768	'-	'-	'XLOC_000768	'-	'TSS920	'1:52511119-52511841	'-	'XLOC_000768	1.46714	0	0.934656	0	5.73567	0	11.0954	1	9.13046	0	4.65948	0	6.12101	0	2.75733	0	'XLOC_000768	0.156991	0.0983883	0.652734	1.17823	0.985665	0.506371	0.666573	0.290564	0	0	0.521586	0.612293	1	1
'XLOC_000769	'-	'-	'XLOC_000769	'-	'TSS921	'1:52512062-52513344	'-	'XLOC_000769	5.135	0	8.4119	0	10.3242	1	14.424	1	12.5544	1	13.0465	1	6.12101	0	2.75733	0	'XLOC_000769	0.273369	0.444172	0.566476	0.764965	0.671289	0.699906	0.328706	0.145672	0	0	0.512246	0.461393	0	1
'XLOC_000770	'-	'-	'XLOC_000770	'-	'TSS922	'1:52532656-52533056	'-	'XLOC_000770	5.135	0	9.34656	0	1.14713	0	0	0	0	0	3.72758	0	0	0	3.67644	0	'XLOC_000770	1.30657	2.29126	0.333454	0	0	0.982331	0	0.903714	0	0	0.982821	0.471511	1	0
'XLOC_000771	'-	'-	'XLOC_000771	'-	'TSS923	'1:52533116-52534746	'-	'XLOC_000771	20.54	1	49.5368	1	4.58854	0	16.6431	1	5.70654	0	4.65948	0	9.18152	0	14.7058	1	'XLOC_000771	0.833279	1.99714	0.190468	0.67323	0.232281	0.190137	0.374955	0.593123	0	0	0.923529	0.347624	1	1
'XLOC_000772	'-	'-	'XLOC_000772	'-	'TSS924	'1:52542245-52543121	'-	'XLOC_000772	4.40143	0	11.2159	1	2.29427	0	2.21908	0	1.14131	0	0	0	1.02017	0	0.91911	0	'XLOC_000772	0.368596	0.927291	0.201565	0.184728	0.0962413	0	0.0866132	0.0760524	0	0	0.420545	0.0647267	0	1
'XLOC_000773	'-	'-	'XLOC_000773	'Tmem194b	'TSS925,TSS926	'1:52630702-52652073	'-	'XLOC_000773	229.608	1	224.317	1	266.135	1	226.346	1	265.925	1	242.293	1	290.748	1	190.256	1	'XLOC_000773	3.48419	3.22453	3.94154	3.70186	4.33357	3.59818	4.26774	2.93125	0	0	3.58803	3.78269	1	1
'XLOC_000774	'-	'-	'XLOC_000774	'Hibch	'TSS927,TSS928,TSS929,TSS930	'1:52845012-52922249	'-	'XLOC_000774	828.202	1	719.685	1	909.677	1	764.472	1	742.991	1	696.126	1	1051.79	1	471.503	1	'XLOC_000774	46.4559	41.4855	42.8657	58.5783	37.0099	42.5833	51.5063	32.091	0	0	47.3464	40.7976	1	1
'XLOC_000775	'-	'-	'XLOC_000775	'-	'TSS931	'1:53028992-53031230	'-	'XLOC_000775	18.3393	1	40.1902	1	12.6185	1	28.848	1	9.13046	0	7.45516	0	5.10084	0	17.4631	1	'XLOC_000775	0.52552	1.1466	0.367472	0.824959	0.262255	0.214514	0.146851	0.498354	0	0	0.716138	0.280494	1	1
'XLOC_000776	'-	'-	'XLOC_000776	'Mstn	'TSS932	'1:53061662-53068079	'-	'XLOC_000776	4.40143	0	4.67328	0	8.02994	0	5.54769	0	1.14131	0	7.45516	0	3.06051	0	5.51466	0	'XLOC_000776	0.103854	0.109869	0.192002	0.13068	0.0269821	0.176507	0.0724923	0.12968	0	0	0.134101	0.101415	0	0
'XLOC_000777	'-	'-	'XLOC_000777	'SNORA17	'TSS933	'1:53100049-53100150	'-	'XLOC_000777	0	0	0	0	0	0	0	0	0	0	0	0	0	0	0	0	'XLOC_000777	0	0	0	0	0	0	0	0	0	0	0	0	0	0
'XLOC_000778	'-	'-	'XLOC_000778	'-	'TSS934	'1:53115977-53117890	'-	'XLOC_000778	10.27	1	15.8892	1	4.58854	0	16.6431	1	1.14131	0	13.0465	1	6.12101	0	8.27199	0	'XLOC_000778	0.349088	0.537271	0.158989	0.564341	0.0389029	0.445642	0.209216	0.279802	0	0	0.402422	0.243391	0	1
'XLOC_000779	'-	'-	'XLOC_000779	'-	'TSS935	'1:53118006-53119381	'-	'XLOC_000779	7.33571	0	22.4317	1	5.73567	0	14.424	1	4.56523	0	5.59137	0	3.06051	0	10.1102	1	'XLOC_000779	0.360448	1.09392	0.289785	0.706254	0.225228	0.276692	0.151593	0.493282	0	0	0.612602	0.286699	1	1
'XLOC_000780	'-	'-	'XLOC_000780	'-	'TSS936	'1:53128518-53129261	'-	'XLOC_000780	2.20071	0	12.1505	1	0	0	1.10954	0	0	0	1.86379	0	3.06051	0	0	0	'XLOC_000780	0.226893	1.2331	0	0.113554	0	0.195046	0.320917	0	0	0	0.393387	0.128991	1	1
'XLOC_000781	'-	'-	'XLOC_000781	'-	'TSS937	'1:53135964-53136823	'-	'XLOC_000781	4.40143	0	14.0198	1	1.14713	0	6.65723	0	6.84784	0	4.65948	0	1.02017	0	4.59555	0	'XLOC_000781	0.377659	1.18724	0.103385	0.567725	0.591746	0.404791	0.0887728	0.389497	0	0	0.559002	0.368702	1	1
'XLOC_000782	'-	'-	'XLOC_000782	'Ormdl1	'TSS938	'1:53297094-53310309	'-	'XLOC_000782	258.951	1	210.298	1	291.372	1	245.208	1	190.598	1	191.039	1	260.143	1	168.197	1	'XLOC_000782	8.45147	6.91843	9.83835	8.13057	6.3015	6.30598	8.60689	5.54866	0	0	8.3347	6.69076	1	1
'XLOC_000783	'-	'-	'XLOC_000783	'Osgepl1	'TSS939,TSS940	'1:53313623-53352752	'-	'XLOC_000783	421.804	1	349.561	1	618.305	1	397.215	1	462.229	1	322.436	1	379.503	1	277.571	1	'XLOC_000783	13.4931	10.99	19.3609	11.4904	15.6621	9.80986	12.8107	8.1017	0	0	13.8336	11.5961	1	1
'XLOC_000784	'-	'-	'XLOC_000784	'-	'TSS941	'1:53373013-53374752	'-	'XLOC_000784	11.0036	1	16.8238	1	6.8828	0	21.0812	1	4.56523	0	2.79569	0	3.06051	0	14.7058	1	'XLOC_000784	0.415436	0.631499	0.265458	0.793768	0.172895	0.106126	0.116262	0.552205	0	0	0.52654	0.236872	0	1
'XLOC_000785	'-	'-	'XLOC_000785	'Dnahc7a	'TSS942	'1:53396722-53706784	'-	'XLOC_000785	4.40143	0	0	0	1.14713	0	0	0	0	0	0	0	0	0	0	0	'XLOC_000785	1.44252	0	0.440047	0	0	0	0	0	0	0	0.470642	0	1	0
'XLOC_000786	'-	'-	'XLOC_000786	'-	'TSS943	'1:54205046-54205843	'-	'XLOC_000786	2.93429	0	11.2159	1	2.29427	0	14.424	1	0	0	2.79569	0	0	0	4.59555	0	'XLOC_000786	0.276571	1.042	0.228269	1.35042	0	0.267126	0	0.427347	0	0	0.724315	0.173618	1	1
'XLOC_000787	'-	'-	'XLOC_000787	'-	'TSS944	'1:54206015-54207679	'-	'XLOC_000787	9.53643	0	28.0397	1	12.6185	1	16.6431	1	6.84784	0	6.52327	0	4.08067	0	12.8675	1	'XLOC_000787	0.378089	1.10493	0.511617	0.657977	0.272384	0.260109	0.162836	0.507258	0	0	0.663153	0.300647	1	1
'XLOC_000788	'-	'-	'XLOC_000788	'Ccdc150	'TSS945,TSS946,TSS947	'1:54250682-54368727	'-	'XLOC_000788	11.7371	1	7.47725	0	12.6185	1	11.0954	1	18.2609	1	10.2509	1	2.04034	0	6.43377	0	'XLOC_000788	0.241321	0.182371	0.425508	0.281059	0.686988	0.307564	0.0501507	0.208338	0	0	0.282565	0.31326	0	1
'XLOC_000789	'-	'-	'XLOC_000789	'-	'TSS948	'1:54621807-54623523	'-	'XLOC_000789	5.135	0	20.5624	1	5.73567	0	15.5335	1	1.14131	0	5.59137	0	4.08067	0	7.35288	0	'XLOC_000789	0.19675	0.783229	0.224573	0.593545	0.0438679	0.215422	0.157333	0.280181	0	0	0.449524	0.174201	0	1
'XLOC_000790	'-	'-	'XLOC_000790	'-	'TSS949	'1:54623590-54625270	'-	'XLOC_000790	8.80286	0	29.909	1	5.73567	0	16.6431	1	1.14131	0	13.0465	1	3.06051	0	19.3013	1	'XLOC_000790	0.345313	1.1662	0.230038	0.651036	0.0449155	0.514683	0.120827	0.752883	0	0	0.598147	0.358327	1	1
'XLOC_000791	'-	'-	'XLOC_000791	'AC151572.1	'TSS950	'1:54645339-54926387	'-	'XLOC_000791	0	0	0	0	0	0	0	0	0	0	0	0	0	0	0	0	'XLOC_000791	0	0	0	0	0	0	0	0	0	0	0	0	0	0
'XLOC_000792	'-	'-	'XLOC_000792	'Coq10b	'TSS951	'1:55052769-55073403	'-	'XLOC_000792	605.196	1	624.35	1	583.891	1	542.564	1	462.229	1	553.546	1	675.352	1	411.761	1	'XLOC_000792	22.5286	23.0207	22.0503	21.1357	17.057	20.3642	25.2623	15.5473	0	0	22.1838	19.5577	1	1
'XLOC_000793	'-	'-	'XLOC_000793	'Hspe1	'TSS952,TSS953	'1:55077834-55091307	'-	'XLOC_000793	2199.25	1	2976.88	1	1471.77	1	2267.9	1	1258.86	1	1943	1	2244.37	1	1567.08	1	'XLOC_000793	214.01	286.04	151.13	219.208	123.134	191.632	222.176	150.142	0	0	217.597	171.771	1	1
'XLOC_000794	'-	'-	'XLOC_000794	'-	'TSS954	'1:55093504-55094017	'-	'XLOC_000794	8.06929	0	0	0	0	0	3.32862	0	3.42392	0	0	0	0	0	0	0	'XLOC_000794	1.38537	0	0	0.564556	0.59579	0	0	0	0	0	0.487482	0.148948	1	0
'XLOC_000795	'-	'-	'XLOC_000795	'-	'TSS955	'1:55121193-55122413	'-	'XLOC_000795	2.93429	0	15.8892	1	6.8828	0	4.43816	0	1.14131	0	6.52327	0	0	0	3.67644	0	'XLOC_000795	0.165413	0.88799	0.400621	0.249184	0.0646381	0.370737	0	0.20558	0	0	0.425802	0.160239	0	1
'XLOC_000796	'-	'-	'XLOC_000796	'Gm16581	'TSS956	'1:55127296-55128287	'-	'XLOC_000796	0.733571	0	2.80397	0	1.14713	0	3.32862	0	2.28261	0	3.72758	0	0	0	0.91911	0	'XLOC_000796	0.0528534	0.199804	0.0861175	0.238594	0.165441	0.27138	0	0.0655406	0	0	0.144342	0.12559	0	0
'XLOC_000797	'-	'-	'XLOC_000797	'Mob4	'TSS957	'1:55131230-55154899	'-	'XLOC_000797	1357.84	1	1260.85	1	1310.03	1	1089.57	1	1289.68	1	1135.05	1	1496.59	1	921.867	1	'XLOC_000797	59.8287	59.246	57.0352	53.2793	58.4729	50.4352	69.191	45.0459	0	0	57.3473	55.7863	1	1
'XLOC_000798	'-	'-	'XLOC_000798	'-	'TSS958	'1:55157135-55158241	'-	'XLOC_000798	2.93429	0	6.54259	0	9.17707	0	5.54769	0	12.5544	1	4.65948	0	5.10084	0	10.1102	1	'XLOC_000798	0.185507	0.409631	0.601425	0.349146	0.797842	0.297275	0.325827	0.633399	0	0	0.386427	0.513586	0	1
'XLOC_000799	'-	'-	'XLOC_000799	'AC122223.1	'TSS959	'1:55168482-55235622	'-	'XLOC_000799	22.0071	1	21.4971	1	20.6484	1	16.6431	1	15.9783	1	14.9103	1	17.3429	1	17.4631	1	'XLOC_000799	0.735405	0.714677	0.703131	0.554828	0.535413	0.500658	0.582707	0.58076	0	0	0.67701	0.549885	0	1
'XLOC_000800	'-	'-	'XLOC_000800	'Mars2	'TSS960	'1:55237176-55248542	'-	'XLOC_000800	448.212	1	459.851	1	618.305	1	444.925	1	412.012	1	414.694	1	574.355	1	315.255	1	'XLOC_000800	3.71147	3.10935	5.18377	3.44997	2.86322	3.78307	6.20839	3.13228	0	0	3.86364	3.99674	1	1
'XLOC_000801	'-	'-	'XLOC_000801	'Gm8292	'TSS961	'1:55248657-55363469	'-	'XLOC_000801	16.1386	1	16.8238	1	14.9127	1	16.6431	1	15.9783	1	13.0465	1	17.3429	1	15.6249	1	'XLOC_000801	2.73909	2.78285	2.78595	2.79091	2.74827	2.269	3.02598	2.58899	0	0	2.7747	2.65806	1	1
'XLOC_000802	'-	'-	'XLOC_000802	'-	'TSS962	'1:55391893-55392892	'-	'XLOC_000802	5.86857	0	14.9545	1	2.29427	0	9.98585	0	4.56523	0	6.52327	0	0	0	9.1911	0	'XLOC_000802	0.418759	1.05548	0.170509	0.708929	0.32768	0.470298	0	0.649164	0	0	0.588419	0.361785	1	1
'XLOC_000803	'-	'-	'XLOC_000803	'Plcl1	'TSS963,TSS964	'1:55406238-55754066	'-	'XLOC_000803	90.2293	1	84.119	1	137.656	1	107.625	1	167.772	1	119.283	1	150.985	1	102.021	1	'XLOC_000803	0.990192	1.00936	1.667	1.36705	1.80613	1.22667	1.63713	1.23369	0	0	1.2584	1.47591	1	1
'XLOC_000804	'-	'-	'XLOC_000804	'Gm6644	'TSS965	'1:55406238-55754066	'-	'XLOC_000804	68.2221	1	39.2555	1	98.6535	1	64.3533	1	122.12	1	68.9603	1	94.8757	1	87.3154	1	'XLOC_000804	1.41403	0.811053	2.06874	1.33187	2.53549	1.4336	1.97313	1.80439	0	0	1.40642	1.93665	1	1
'XLOC_000805	'-	'-	'XLOC_000805	'-	'TSS966	'1:55754425-55755404	'-	'XLOC_000805	8.80286	0	5.60794	0	6.8828	0	21.0812	1	4.56523	0	10.2509	1	8.16135	0	3.67644	0	'XLOC_000805	0.64362	0.405451	0.524672	1.53332	0.335805	0.757448	0.603896	0.265999	0	0	0.776766	0.490787	1	1
'XLOC_000806	'-	'-	'XLOC_000806	'-	'TSS967	'1:55755547-55756712	'-	'XLOC_000806	8.06929	0	11.2159	1	8.02994	0	7.76677	0	17.1196	1	7.45516	0	15.3025	1	2.75733	0	'XLOC_000806	0.479969	0.661065	0.494049	0.460015	1.0233	0.447263	0.919099	0.162614	0	0	0.523774	0.638069	1	1
'XLOC_000807	'-	'-	'XLOC_000807	'-	'TSS968	'1:55757507-55758269	'-	'XLOC_000807	9.53643	0	4.67328	0	12.6185	1	6.65723	0	10.2718	1	10.2509	1	13.2622	1	3.67644	0	'XLOC_000807	0.951778	0.459342	1.33375	0.659705	1.03365	1.03797	1.34546	0.36172	0	0	0.851144	0.9447	1	1
'XLOC_000808	'-	'-	'XLOC_000808	'-	'TSS969	'1:55758638-55759190	'-	'XLOC_000808	10.27	1	0	0	1.14713	0	5.54769	0	3.42392	0	0.931896	0	4.08067	0	3.67644	0	'XLOC_000808	1.58463	0	0.193281	0.846648	0.53486	0.147027	0.645718	0.554965	0	0	0.65614	0.470643	1	1
'XLOC_000809	'-	'-	'XLOC_000809	'-	'TSS970	'1:55844339-55845423	'-	'XLOC_000809	6.60214	0	14.9545	1	1.14713	0	4.43816	0	0	0	3.72758	0	2.04034	0	4.59555	0	'XLOC_000809	0.42741	0.958552	0.0770506	0.285991	0	0.243583	0.133493	0.294756	0	0	0.437251	0.167958	0	1
'XLOC_000810	'-	'-	'XLOC_000810	'-	'TSS971	'1:55845567-55846521	'-	'XLOC_000810	5.86857	0	24.3011	1	3.4414	0	24.4099	1	11.4131	1	8.38706	0	5.10084	0	14.7058	1	'XLOC_000810	0.44272	1.81216	0.271042	1.83156	0.866367	0.639646	0.389582	1.09745	0	0	1.08937	0.748261	1	1
'XLOC_000811	'-	'-	'XLOC_000811	'-	'TSS972	'1:56058584-56058993	'-	'XLOC_000811	7.33571	0	2.80397	0	1.14713	0	3.32862	0	1.14131	0	0.931896	0	1.02017	0	2.75733	0	'XLOC_000811	1.79785	0.662864	0.320037	0.802129	0.28452	0.236289	0.259838	0.653542	0	0	0.89572	0.358547	1	0
'XLOC_000812	'-	'-	'XLOC_000812	'-	'TSS973	'1:56059266-56060246	'-	'XLOC_000812	8.06929	0	27.105	1	3.4414	0	16.6431	1	6.84784	0	1.86379	0	4.08067	0	11.9484	1	'XLOC_000812	0.589259	1.95729	0.261999	1.20904	0.503085	0.137547	0.301572	0.863443	0	0	1.0044	0.451412	1	1
'XLOC_000813	'-	'-	'XLOC_000813	'-	'TSS974	'1:56156477-56159069	'-	'XLOC_000813	22.0071	1	53.2754	1	14.9127	1	26.6289	1	6.84784	0	15.8422	1	8.16135	0	15.6249	1	'XLOC_000813	0.538546	1.29882	0.369995	0.650507	0.167914	0.38905	0.200518	0.381018	0	0	0.714467	0.284625	1	1
'XLOC_000814	'-	'-	'XLOC_000814	'-	'TSS975	'1:56263538-56264009	'-	'XLOC_000814	0.733571	0	9.34656	0	1.14713	0	5.54769	0	1.14131	0	0	0	0	0	2.75733	0	'XLOC_000814	0.143311	1.77305	0.249763	1.06899	0.226289	0	0	0.524126	0	0	0.808779	0.187604	1	0
'XLOC_000815	'-	'-	'XLOC_000815	'-	'TSS976	'1:56496970-56498533	'-	'XLOC_000815	6.60214	0	19.6278	1	3.4414	0	8.87631	0	4.56523	0	9.31896	0	2.04034	0	2.75733	0	'XLOC_000815	0.280699	0.829064	0.149877	0.376243	0.194778	0.398644	0.0873517	0.116517	0	0	0.408971	0.199323	0	1
'XLOC_000816	'-	'-	'XLOC_000816	'-	'TSS977	'1:56656268-56656825	'-	'XLOC_000816	8.06929	0	2.80397	0	0	0	1.10954	0	2.28261	0	0.931896	0	1.02017	0	7.35288	0	'XLOC_000816	1.2291	0.417311	0	0.167181	0.351954	0.145101	0.15931	1.09599	0	0	0.453398	0.438089	1	0
'XLOC_000817	'-	'-	'XLOC_000817	'-	'TSS978	'1:56782124-56782387	'-	'XLOC_000817	0	0	2.80397	0	0	0	0	0	1.14131	0	13.9784	1	0	0	0.91911	0	'XLOC_000817	0	281.217	0	0	100.62	1544.13	0	75.3476	0	0	70.3042	430.024	1	1
'XLOC_000818	'-	'-	'XLOC_000818	'9130024F11Rik	'TSS979	'1:56793985-56978650	'-	'XLOC_000818	0.733571	0	2.80397	0	0	0	1.10954	0	0	0	0.931896	0	1.02017	0	1.83822	0	'XLOC_000818	0.041314	0.156557	0	0.0622371	0	0.0529117	0.057986	0.102693	0	0	0.065027	0.0533977	0	0
'XLOC_000819	'-	'-	'XLOC_000819	'-	'TSS980	'1:57015828-57017088	'-	'XLOC_000819	11.0036	1	15.8892	1	2.29427	0	12.2049	1	3.42392	0	1.86379	0	5.10084	0	4.59555	0	'XLOC_000819	0.597588	0.855747	0.128498	0.660263	0.186782	0.102016	0.279487	0.247639	0	0	0.560524	0.203981	0	1
'XLOC_000820	'-	'-	'XLOC_000820	'-	'TSS981	'1:57235769-57236444	'-	'XLOC_000820	0	0	14.9545	1	0	0	5.54769	0	0	0	0	0	1.02017	0	1.83822	0	'XLOC_000820	0	1.71743	0	0.64322	0	0	0.121582	0.211353	0	0	0.590163	0.0832337	1	1
'XLOC_000821	'-	'-	'XLOC_000821	'-	'TSS982	'1:57282716-57283662	'-	'XLOC_000821	8.06929	0	13.0852	1	3.4414	0	5.54769	0	4.56523	0	3.72758	0	3.06051	0	6.43377	0	'XLOC_000821	0.614995	0.98569	0.273951	0.420518	0.35013	0.287241	0.236181	0.485016	0	0	0.573789	0.339642	0	1
'XLOC_000822	'-	'-	'XLOC_000822	'-	'TSS983	'1:57316101-57317757	'-	'XLOC_000822	13.9379	1	27.105	1	3.4414	0	16.6431	1	3.42392	0	7.45516	0	1.02017	0	10.1102	1	'XLOC_000822	0.555562	1.0738	0.140299	0.661503	0.136926	0.298874	0.0409291	0.40069	0	0	0.607791	0.219355	1	1
'XLOC_000823	'-	'-	'XLOC_000823	'1700066M21Rik,9430016H08Rik	'TSS984,TSS985	'1:57377619-57417953	'-	'XLOC_000823	790.056	1	633.697	1	731.872	1	663.504	1	853.698	1	716.628	1	1000.79	1	545.951	1	'XLOC_000823	14.8014	11.8422	13.7868	12.194	15.7761	13.3747	18.5408	10.0758	0	0	13.1561	14.4419	1	1
'XLOC_000824	'-	'-	'XLOC_000824	'U1	'TSS986	'1:57467869-57468026	'-	'XLOC_000824	0	0	0	0	0	0	0	0	0	0	0	0	0	0	0	0	'XLOC_000824	0	0	0	0	0	0	0	0	0	0	0	0	0	0
'XLOC_000825	'-	'-	'XLOC_000825	'-	'TSS987	'1:57503918-57506166	'-	'XLOC_000825	15.405	1	17.7585	1	4.58854	0	14.424	1	5.70654	0	6.52327	0	3.06051	0	8.27199	0	'XLOC_000825	0.439315	0.504213	0.132974	0.410501	0.16312	0.186794	0.0876852	0.234932	0	0	0.371751	0.168133	0	1
'XLOC_000826	'-	'-	'XLOC_000826	'-	'TSS988	'1:57541788-57542904	'-	'XLOC_000826	10.27	1	19.6278	1	0	0	4.43816	0	4.56523	0	6.52327	0	3.06051	0	10.1102	1	'XLOC_000826	0.815183	1.53911	0	0.350288	0.364747	0.52376	0.246105	0.793421	0	0	0.676145	0.482008	1	1
'XLOC_000827	'-	'-	'XLOC_000827	'-	'TSS989	'1:57555459-57556510	'-	'XLOC_000827	5.135	0	10.2812	1	1.14713	0	8.87631	0	3.42392	0	4.65948	0	0	0	11.0293	1	'XLOC_000827	0.344847	0.683368	0.0800409	0.593246	0.231215	0.315962	0	0.733585	0	0	0.425375	0.320191	0	1
'XLOC_000828	'-	'-	'XLOC_000828	'-	'TSS990	'1:57556637-57557673	'-	'XLOC_000828	11.7371	1	8.4119	0	11.4713	1	12.2049	1	2.28261	0	0	0	2.04034	0	0.91911	0	'XLOC_000828	0.801836	0.568676	0.814782	0.829733	0.15682	0	0.140954	0.0621777	0	0	0.753757	0.0899879	0	1
'XLOC_000829	'-	'-	'XLOC_000829	'-	'TSS991	'1:57667156-57667506	'-	'XLOC_000829	7.33571	0	0	0	1.14713	0	0	0	0	0	0	0	0	0	0.91911	0	'XLOC_000829	2.36587	0	0.432368	0	0	0	0	0.284336	0	0	0.69956	0.071084	1	0
'XLOC_000830	'-	'-	'XLOC_000830	'Spats2l	'TSS1000,TSS992,TSS993,TSS994,TSS995,TSS996,TSS997,TSS998,TSS999	'1:57774161-57951029	'-	'XLOC_000830	382.924	1	299.09	1	494.415	1	339.519	1	509.023	1	447.31	1	456.015	1	374.078	1	'XLOC_000830	13.1927	12.102	18.0835	13.4813	19.6484	17.1186	17.4314	16.0644	0	0	14.2149	17.5657	1	1
'XLOC_000831	'-	'-	'XLOC_000831	'snoU13	'TSS1001	'1:57774161-57951029	'-	'XLOC_000831	0	0	0	0	0	0	0	0	0	0	0	0	0	0	0	0	'XLOC_000831	0	0	0	0	0	0	0	0	0	0	0	0	0	0
'XLOC_000832	'-	'-	'XLOC_000832	'-	'TSS1002	'1:57951151-57951640	'-	'XLOC_000832	6.60214	0	0	0	2.29427	0	0	0	1.14131	0	0.931896	0	4.08067	0	1.83822	0	'XLOC_000832	1.21786	0	0.469234	0	0.213539	0.176499	0.775582	0.330394	0	0	0.421773	0.374004	1	0
'XLOC_000833	'-	'-	'XLOC_000833	'Kctd18,Sgol2	'TSS1003,TSS1004,TSS1005	'1:57954624-58026158	'-	'XLOC_000833	462.15	1	423.399	1	659.602	1	400.544	1	481.632	1	505.087	1	602.92	1	278.49	1	'XLOC_000833	6.89067	6.1033	9.30768	5.95783	7.40369	7.58113	9.39468	4.12181	0	0	7.06487	7.12533	1	1
'XLOC_000834	'-	'-	'XLOC_000834	'Kctd18	'TSS1006	'1:57954624-58026158	'-	'XLOC_000834	44.0143	1	40.1902	1	59.651	1	51.0388	1	61.6306	1	54.0499	1	76.5126	1	22.9777	1	'XLOC_000834	2.31615	2.09788	3.23409	2.67571	3.25726	2.86592	4.06105	1.20004	0	0	2.58096	2.84607	1	1
'XLOC_000835	'-	'-	'XLOC_000835	'Kctd18	'TSS1007	'1:57954624-58026158	'-	'XLOC_000835	27.8757	1	22.4317	1	27.5312	1	32.1766	1	36.5218	1	21.4336	1	32.6454	1	11.0293	1	'XLOC_000835	3.10025	2.45271	3.26444	3.5503	4.09925	2.42249	3.69757	1.20729	0	0	3.09193	2.85665	1	1
'XLOC_000836	'-	'-	'XLOC_000836	'Kctd18	'TSS1008	'1:57954624-58026158	'-	'XLOC_000836	24.9414	1	22.4317	1	27.5312	1	34.3957	1	35.3805	1	22.3655	1	30.6051	1	18.3822	1	'XLOC_000836	2.00386	1.78016	2.3159	2.74763	2.86147	1.81789	2.49144	1.45996	0	0	2.21189	2.15769	1	1
'XLOC_000837	'-	'-	'XLOC_000837	'Kctd18	'TSS1009	'1:57954624-58026158	'-	'XLOC_000837	5.135	0	9.34656	0	1.14713	0	3.32862	0	1.14131	0	1.86379	0	12.242	1	0.91911	0	'XLOC_000837	2.81896	4.80865	0.772285	1.77297	0.64172	1.0852	7.17998	0.475596	0	0	2.54322	2.34562	1	1
'XLOC_000838	'-	'-	'XLOC_000838	'Kctd18	'TSS1010	'1:57954624-58026158	'-	'XLOC_000838	19.8064	1	12.1505	1	17.207	1	17.7526	1	22.8261	1	45.6629	1	29.5849	1	20.2204	1	'XLOC_000838	2.63198	1.58221	2.46802	2.33681	3.0663	6.18578	4.01797	2.63654	0	0	2.25476	3.97665	1	1
'XLOC_000839	'-	'-	'XLOC_000839	'Kctd18	'TSS1011	'1:57954624-58026158	'-	'XLOC_000839	86.5614	1	87.8577	1	58.5038	1	67.6819	1	79.8915	1	82.0068	1	106.098	1	64.3377	1	'XLOC_000839	2.69242	2.71969	1.8519	2.10051	2.49133	2.56221	3.31685	1.99224	0	0	2.34113	2.59066	1	1
'XLOC_000840	'-	'-	'XLOC_000840	'Kctd18	'TSS1012	'1:57954624-58026158	'-	'XLOC_000840	27.1421	1	25.2357	1	17.207	1	35.5052	1	21.6848	1	25.1612	1	30.6051	1	25.7351	1	'XLOC_000840	2.25077	2.06625	1.49623	2.9269	1.81057	2.11166	2.57263	2.10888	0	0	2.18504	2.15094	1	1
'XLOC_000841	'-	'-	'XLOC_000841	'Kctd18	'TSS1013	'1:57954624-58026158	'-	'XLOC_000841	2.93429	0	6.54259	0	2.29427	0	5.54769	0	3.42392	0	10.2509	1	3.06051	0	1.83822	0	'XLOC_000841	0.743458	1.59732	0.663823	1.38142	0.882698	2.68967	0.806751	0.450003	0	0	1.09651	1.20728	1	1
'XLOC_000842	'-	'-	'XLOC_000842	'Aox1	'TSS1014	'1:58029930-58106413	'-	'XLOC_000842	99.0321	1	58.8833	1	128.479	1	93.2013	1	213.424	1	80.143	1	75.4925	1	106.617	1	'XLOC_000842	0.90908	0.53569	1.27814	0.761765	1.86915	0.681554	0.72923	0.986613	0	0	0.871169	1.06664	1	1
'XLOC_000843	'-	'-	'XLOC_000843	'Aox3	'TSS1015,TSS1016	'1:58113129-58200698	'-	'XLOC_000843	5.135	0	13.0852	1	1.14713	0	6.65723	0	5.70654	0	3.72758	0	1.02017	0	1.83822	0	'XLOC_000843	0.361008	0.481837	0.0495211	0.4194	0.0973124	0.104005	0.0434131	0.0431126	0	0	0.327942	0.0719608	0	1
'XLOC_000844	'-	'-	'XLOC_000844	'Aox4	'TSS1017,TSS1018	'1:58210396-58379264	'-	'XLOC_000844	2.20071	0	8.4119	0	2.29427	0	4.43816	0	3.42392	0	0.931896	0	1.02017	0	4.59555	0	'XLOC_000844	0.0271719	0.420555	0.099189	0.184875	0.105991	0.0637756	0.016249	0.214193	0	0	0.182948	0.100052	0	0
'XLOC_000845	'-	'-	'XLOC_000845	'Aox3l1	'TSS1019	'1:58210396-58379264	'-	'XLOC_000845	0.733571	0	0.934656	0	0	0	2.21908	0	2.28261	0	0	0	2.04034	0	3.67644	0	'XLOC_000845	0.00944411	0.012009	0	0.0285424	0.0294179	0	0.0263227	0.0472433	0	0	0.0124989	0.025746	0	0
'XLOC_000846	'-	'-	'XLOC_000846	'-	'TSS1020	'1:58385161-58386946	'-	'XLOC_000846	7.33571	0	21.4971	1	8.02994	0	15.5335	1	5.70654	0	9.31896	0	6.12101	0	13.7866	1	'XLOC_000846	0.269081	0.784096	0.300709	0.568292	0.209954	0.343639	0.225872	0.503047	0	0	0.480545	0.320628	0	1
'XLOC_000847	'-	'-	'XLOC_000847	'Bzw1	'TSS1021,TSS1022	'1:58392990-58407632	'-	'XLOC_000847	3058.99	1	2707.7	1	3501.05	1	2961.36	1	2594.19	1	2699.7	1	2981.95	1	1954.03	1	'XLOC_000847	55.9003	49.8452	67.2934	54.023	45.6835	46.9916	53.2884	33.4632	0	0	56.7655	44.8567	1	1
'XLOC_000848	'-	'-	'XLOC_000848	'-	'TSS1023	'1:58424998-58427627	'-	'XLOC_000848	30.0764	1	7.47725	0	36.7083	1	25.5194	1	25.1088	1	6.52327	0	15.3025	1	4.59555	0	'XLOC_000848	0.724949	0.179561	0.896881	0.614048	0.606413	0.157781	0.370297	0.110386	0	0	0.60386	0.311219	0	1
'XLOC_000849	'-	'-	'XLOC_000849	'Nif3l1	'TSS1024,TSS1025,TSS1026,TSS1027,TSS1028,TSS1029	'1:58430993-58505109	'-	'XLOC_000849	192.196	1	143.937	1	252.37	1	158.664	1	175.761	1	178.924	1	290.748	1	159.925	1	'XLOC_000849	5.60624	4.12702	7.00915	4.58612	5.75048	5.30668	8.25642	5.15989	0	0	5.33213	6.11837	1	1
'XLOC_000850	'-	'-	'XLOC_000850	'Gm15834	'TSS1030	'1:58505147-58586323	'-	'XLOC_000850	17.6057	1	15.8892	1	18.3541	1	12.2049	1	9.13046	0	12.1146	1	13.2622	1	18.3822	1	'XLOC_000850	0.484252	0.426315	0.474056	0.295761	0.2384	0.32199	0.306527	0.43904	0	0	0.420096	0.326489	0	1
'XLOC_000851	'-	'-	'XLOC_000851	'Ndufb3	'TSS1031,TSS1032,TSS1033	'1:58586383-58595964	'-	'XLOC_000851	845.074	1	877.642	1	661.896	1	562.536	1	998.644	1	778.133	1	1132.39	1	588.23	1	'XLOC_000851	90.3574	98.3506	69.8371	62.1245	100.324	81.0534	115.905	62.7596	0	0	80.1674	90.0105	1	1
'XLOC_000852	'-	'-	'XLOC_000852	'Gm10068	'TSS1034	'1:58646607-58648317	'-	'XLOC_000852	2.93429	0	1.86931	0	2.29427	0	6.65723	0	0	0	0.931896	0	1.02017	0	0	0	'XLOC_000852	0.112866	0.071478	0.0901863	0.255363	0	0.0360441	0.0394872	0	0	0	0.132473	0.0188828	0	0
'XLOC_000853	'-	'-	'XLOC_000853	'-	'TSS1035	'1:58653276-58654093	'-	'XLOC_000853	1.46714	0	3.73862	0	3.4414	0	3.32862	0	6.84784	0	6.52327	0	12.242	1	1.83822	0	'XLOC_000853	0.134027	0.336786	0.331292	0.3021	0.630303	0.603844	1.1352	0.165743	0	0	0.276051	0.633773	1	1
'XLOC_000854	'-	'-	'XLOC_000854	'-	'TSS1036	'1:58655088-58655701	'-	'XLOC_000854	16.1386	1	12.1505	1	5.73567	0	7.76677	0	11.4131	1	7.45516	0	12.242	1	9.1911	0	'XLOC_000854	2.14939	1.58569	0.824656	1.02463	1.53662	1.01223	1.66642	1.20106	0	0	1.39609	1.35408	1	1
'XLOC_000855	'-	'-	'XLOC_000855	'Cflar	'TSS1037,TSS1038,TSS1039	'1:58711507-58758884	'-	'XLOC_000855	1708.49	1	1524.42	1	1850.33	1	1587.75	1	2441.26	1	1984.01	1	2222.95	1	1785.83	1	'XLOC_000855	31.0139	30.1402	30.511	30.9482	39.1824	37.6112	38.6385	32.1459	0	0	30.6533	36.8945	1	1
'XLOC_000856	'-	'-	'XLOC_000856	'-	'TSS1040	'1:58771346-58772253	'-	'XLOC_000856	5.135	0	13.0852	1	1.14713	0	7.76677	0	10.2718	1	0.931896	0	1.02017	0	11.9484	1	'XLOC_000856	0.519487	1.30343	0.123003	0.780079	1.04787	0.0956668	0.104932	1.1914	0	0	0.6815	0.609967	1	1
'XLOC_000857	'-	'-	'XLOC_000857	'Casp8	'TSS1041,TSS1042	'1:58795373-58847796	'-	'XLOC_000857	158.451	1	116.832	1	254.664	1	166.431	1	151.794	1	205.017	1	281.567	1	159.925	1	'XLOC_000857	3.8691	2.75092	6.30535	4.00985	3.64127	4.99998	6.99485	3.9528	0	0	4.23381	4.89722	1	1
'XLOC_000858	'-	'-	'XLOC_000858	'Stradb	'TSS1043,TSS1044	'1:58973521-58995715	'-	'XLOC_000858	222.272	1	187.866	1	251.222	1	174.198	1	442.827	1	269.318	1	352.978	1	243.564	1	'XLOC_000858	6.76731	5.32358	6.73973	5.19787	11.8442	6.90864	10.0742	6.58023	0	0	6.00712	8.85182	1	1
'XLOC_000859	'-	'-	'XLOC_000859	'SNORA17	'TSS1045	'1:59050505-59094900	'-	'XLOC_000859	0	0	0	0	0	0	0	0	0	0	0	0	0	0	0	0	'XLOC_000859	0	0	0	0	0	0	0	0	0	0	0	0	0	0
'XLOC_000860	'-	'-	'XLOC_000860	'AC133162.1	'TSS1046	'1:59100593-59237231	'-	'XLOC_000860	20.54	1	24.3011	1	11.4713	1	16.6431	1	14.837	1	22.3655	1	14.2824	1	8.27199	0	'XLOC_000860	0.5696	0.671029	0.323122	0.460619	0.412389	0.622705	0.397862	0.228479	0	0	0.506092	0.415359	0	1
'XLOC_000861	'-	'-	'XLOC_000861	'Cdk15	'TSS1047,TSS1048,TSS1049	'1:59256905-59352993	'-	'XLOC_000861	0.733571	0	2.80397	0	0	0	3.32862	0	0	0	2.79569	0	0	0	1.83822	0	'XLOC_000861	0.0224659	0.0854904	0	0.359898	0	0.272896	0	0.056058	0	0	0.116964	0.0822385	0	0
'XLOC_000862	'-	'-	'XLOC_000862	'-	'TSS1050	'1:59406089-59406384	'-	'XLOC_000862	2.20071	0	9.34656	0	0	0	0	0	1.14131	0	3.72758	0	2.04034	0	0	0	'XLOC_000862	0.998633	4.00367	0	0	0.529528	1.78338	0.982898	0	0	0	1.25058	0.823952	1	0
'XLOC_000863	'-	'-	'XLOC_000863	'Fzd7	'TSS1051	'1:59482146-59486947	'-	'XLOC_000863	211.269	1	189.735	1	260.399	1	177.526	1	431.414	1	301.934	1	368.281	1	332.718	1	'XLOC_000863	2.95289	2.6653	3.73935	2.55426	6.12366	4.18139	5.08305	4.63943	0	0	2.97795	5.00688	1	1
'XLOC_000864	'-	'-	'XLOC_000864	'Gm973	'TSS1052	'1:59516263-59634508	'-	'XLOC_000864	2.20071	0	6.54259	0	1.14713	0	6.65723	0	0	0	1.86379	0	1.02017	0	0	0	'XLOC_000864	0.0381059	0.112985	0.020057	0.115129	0	0.0323525	0.0177143	0	0	0	0.0715692	0.0125167	0	0
'XLOC_000865	'-	'-	'XLOC_000865	'7SK	'TSS1053	'1:59516263-59634508	'-	'XLOC_000865	0	0	0	0	0	0	0	0	0	0	0	0	0	0	0	0	'XLOC_000865	0	0	0	0	0	0	0	0	0	0	0	0	0	0
'XLOC_000866	'-	'-	'XLOC_000866	'Nop58	'TSS1054,TSS1055	'1:59684906-59711510	'-	'XLOC_000866	825.268	1	796.327	1	1011.77	1	888.741	1	441.686	1	562.865	1	660.049	1	477.937	1	'XLOC_000866	29.6875	28.2905	35.9198	31.6017	16.1445	19.5618	23.5156	17.0958	0	0	31.3749	19.0794	1	1
'XLOC_000867	'-	'-	'XLOC_000867	'Snord70	'TSS1056	'1:59684906-59711510	'-	'XLOC_000867	0	0	0	0	0	0	0	0	0	0	0	0	0	0	0	0	'XLOC_000867	0	0	0	0	0	0	0	0	0	0	0	0	0	0
'XLOC_000868	'-	'-	'XLOC_000868	'SNORD70	'TSS1057	'1:59684906-59711510	'-	'XLOC_000868	0	0	0	0	0	0	0	0	0	0	0	0	0	0	0	0	'XLOC_000868	0	0	0	0	0	0	0	0	0	0	0	0	0	0
'XLOC_000869	'-	'-	'XLOC_000869	'SNORD11B	'TSS1058	'1:59684906-59711510	'-	'XLOC_000869	0	0	0	0	0	0	0	0	0	0	0	0	0	0	0	0	'XLOC_000869	0	0	0	0	0	0	0	0	0	0	0	0	0	0
'XLOC_000870	'-	'-	'XLOC_000870	'Snord11	'TSS1059	'1:59684906-59711510	'-	'XLOC_000870	0	0	0	0	0	0	0	0	0	0	0	0	0	0	0	0	'XLOC_000870	0	0	0	0	0	0	0	0	0	0	0	0	0	0
'XLOC_000871	'-	'-	'XLOC_000871	'-	'TSS1060	'1:59720297-59721202	'-	'XLOC_000871	6.60214	0	1.86931	0	6.8828	0	4.43816	0	2.28261	0	0.931896	0	0	0	0.91911	0	'XLOC_000871	0.531153	0.148546	0.579798	0.355011	0.184863	0.0758493	0	0.073096	0	0	0.403627	0.0834521	0	0
'XLOC_000872	'-	'-	'XLOC_000872	'-	'TSS1061	'1:59763545-59764153	'-	'XLOC_000872	22.7407	1	16.8238	1	22.9427	1	18.8622	1	37.6631	1	12.1146	1	26.5244	1	33.088	1	'XLOC_000872	3.06305	2.21998	3.33886	2.51635	5.12896	1.6639	3.65244	4.37197	0	0	2.78456	3.70432	1	1
'XLOC_000873	'-	'-	'XLOC_000873	'Bmpr2	'TSS1062	'1:59764274-59880830	'-	'XLOC_000873	8540.97	1	6933.28	1	9039.42	1	7285.23	1	10592.5	1	7405.77	1	9393.71	1	6329.91	1	'XLOC_000873	37.064	30.066	39.3208	31.6036	45.9812	32.1565	40.7917	27.4507	0	0	34.5136	36.595	1	1
'XLOC_000874	'-	'-	'XLOC_000874	'-	'TSS1063	'1:59881180-59881918	'-	'XLOC_000874	8.06929	0	8.4119	0	5.73567	0	7.76677	0	5.70654	0	2.79569	0	1.02017	0	0.91911	0	'XLOC_000874	0.839232	0.861051	0.633315	0.801797	0.598617	0.295172	0.107926	0.0941784	0	0	0.783849	0.273973	0	0
'XLOC_000875	'-	'-	'XLOC_000875	'-	'TSS1064	'1:59882013-59882488	'-	'XLOC_000875	0.733571	0	4.67328	0	12.6185	1	7.76677	0	2.28261	0	2.79569	0	0	0	0	0	'XLOC_000875	0.141455	0.875355	2.7086	1.47745	0.446655	0.554127	0	0	0	0	1.30072	0.250196	1	1
'XLOC_000876	'-	'-	'XLOC_000876	'-	'TSS1065	'1:59882812-59886768	'-	'XLOC_000876	99.7657	1	53.2754	1	95.2121	1	58.8056	1	58.2067	1	59.6413	1	54.0689	1	34.9262	1	'XLOC_000876	1.5624	0.83232	1.50425	0.919905	0.912733	0.936132	0.84892	0.545737	0	0	1.20472	0.810881	1	1
'XLOC_000877	'-	'-	'XLOC_000877	'-	'TSS1066	'1:59886821-59887459	'-	'XLOC_000877	10.27	1	2.80397	0	4.58854	0	2.21908	0	5.70654	0	2.79569	0	2.04034	0	1.83822	0	'XLOC_000877	1.29513	0.346858	0.622205	0.277338	0.727112	0.359057	0.26268	0.227678	0	0	0.635383	0.394132	1	1
'XLOC_000878	'-	'-	'XLOC_000878	'-	'TSS1067	'1:59887681-59888370	'-	'XLOC_000878	4.40143	0	1.86931	0	3.4414	0	2.21908	0	4.56523	0	3.72758	0	2.04034	0	11.0293	1	'XLOC_000878	0.500777	0.209015	0.418064	0.250437	0.524304	0.431157	0.236515	1.23462	0	0	0.344573	0.606649	1	1
'XLOC_000879	'-	'-	'XLOC_000879	'Fam117b	'TSS1068,TSS1069,TSS1070,TSS1071	'1:59913005-59986459	'-	'XLOC_000879	769.516	1	641.174	1	736.46	1	538.126	1	1127.61	1	611.323	1	848.78	1	612.127	1	'XLOC_000879	7.89423	6.32662	7.56549	5.29982	11.4203	6.10978	8.81085	6.13857	0	0	6.77154	8.11988	1	1
'XLOC_000880	'-	'-	'XLOC_000880	'Ica1l	'TSS1072	'1:59987488-60043087	'-	'XLOC_000880	13.9379	1	10.2812	1	26.3841	1	21.0812	1	18.2609	1	10.2509	1	11.2219	1	15.6249	1	'XLOC_000880	0.554445	0.40649	1.07341	0.836224	0.728799	0.410121	0.449309	0.618009	0	0	0.717642	0.551559	1	1
'XLOC_000881	'-	'-	'XLOC_000881	'-	'TSS1073	'1:60045057-60045555	'-	'XLOC_000881	0.733571	0	8.4119	0	1.14713	0	2.21908	0	0	0	1.86379	0	1.02017	0	0	0	'XLOC_000881	0.131644	1.46915	0.227693	0.393201	0	0.343184	0.188488	0	0	0	0.555422	0.132918	1	0
'XLOC_000882	'-	'-	'XLOC_000882	'Carf	'TSS1074,TSS1075,TSS1076,TSS1077,TSS1078	'1:60076867-60153986	'-	'XLOC_000882	462.884	1	354.235	1	431.322	1	393.886	1	563.806	1	420.285	1	607	1	325.365	1	'XLOC_000882	5.48581	5.30547	6.11546	4.88797	7.83536	5.04438	7.31427	3.98714	0	0	5.44868	6.04529	1	1
'XLOC_000883	'-	'-	'XLOC_000883	'Gm15464	'TSS1079	'1:60076867-60153986	'-	'XLOC_000883	2.20071	0	11.2159	1	6.8828	0	3.32862	0	12.5544	1	8.38706	0	14.2824	1	8.27199	0	'XLOC_000883	0.49476	2.43865	1.74712	0.736716	2.86858	1.94604	3.32783	1.80283	0	0	1.35431	2.48632	1	1
'XLOC_000884	'-	'-	'XLOC_000884	'-	'TSS1080	'1:60154115-60155412	'-	'XLOC_000884	18.3393	1	16.8238	1	19.5013	1	12.2049	1	4.56523	0	24.2293	1	11.2219	1	11.0293	1	'XLOC_000884	0.963352	0.876641	1.05537	0.638714	0.240849	1.28243	0.594556	0.575009	0	0	0.883519	0.673211	1	1
'XLOC_000885	'-	'-	'XLOC_000885	'Nbeal1	'TSS1081,TSS1082,TSS1083,TSS1084,TSS1085,TSS1086	'1:60180598-60339248	'-	'XLOC_000885	4753.54	1	4624.68	1	6051.13	1	5027.32	1	6043.22	1	4635.25	1	6046.54	1	3988.02	1	'XLOC_000885	19.0384	18.917	24.9683	20.9099	24.4407	19.101	24.7242	16.9864	0	0	20.9584	21.3131	1	1
'XLOC_000886	'-	'-	'XLOC_000886	'Cyp20a1	'TSS1087	'1:60343322-60388060	'-	'XLOC_000886	393.194	1	295.351	1	383.143	1	292.918	1	364.077	1	324.3	1	421.33	1	249.998	1	'XLOC_000886	15.0188	10.1676	14.9485	11.6645	13.5675	12.8083	16.3196	10.2826	0	0	12.9499	13.2445	1	1
'XLOC_000887	'-	'-	'XLOC_000887	'-	'TSS1088	'1:60392029-60394049	'-	'XLOC_000887	12.4707	1	28.0397	1	8.02994	0	8.87631	0	5.70654	0	15.8422	1	6.12101	0	12.8675	1	'XLOC_000887	0.399408	0.89363	0.261867	0.283637	0.18325	0.509735	0.197068	0.410223	0	0	0.459636	0.325069	0	1
'XLOC_000888	'-	'-	'XLOC_000888	'Abi2	'TSS1089	'1:60409618-60567104	'-	'XLOC_000888	1709.96	1	1309.45	1	2046.49	1	1437.96	1	1634.35	1	1459.35	1	1670.02	1	1129.59	1	'XLOC_000888	18.1019	13.8395	21.7935	15.211	17.3167	15.4725	17.7096	11.9398	0	0	17.2365	15.6097	1	1
'XLOC_000889	'-	'-	'XLOC_000889	'Gm11576	'TSS1090	'1:60409618-60567104	'-	'XLOC_000889	13.9379	1	14.9545	1	9.17707	0	15.5335	1	4.56523	0	4.65948	0	10.2017	1	6.43377	0	'XLOC_000889	3.30759	3.42659	2.47153	3.62626	1.10165	1.14293	2.51337	1.47791	0	0	3.20799	1.55897	1	1
'XLOC_000890	'-	'-	'XLOC_000890	'-	'TSS1091	'1:60619636-60620440	'-	'XLOC_000890	0.733571	0	0.934656	0	2.29427	0	12.2049	1	1.14131	0	0.931896	0	0	0	2.75733	0	'XLOC_000890	0.0683823	0.085892	0.225621	1.13018	0.107213	0.0880493	0	0.253625	0	0	0.377519	0.112222	1	1
'XLOC_000891	'-	'-	'XLOC_000891	'-	'TSS1092	'1:60631988-60632816	'-	'XLOC_000891	6.60214	0	1.86931	0	3.4414	0	2.21908	0	6.84784	0	0	0	0	0	0.91911	0	'XLOC_000891	0.593077	0.165627	0.325483	0.198067	0.619727	0	0	0.081509	0	0	0.320564	0.175309	0	0
'XLOC_000892	'-	'-	'XLOC_000892	'-	'TSS1093	'1:60675476-60677877	'-	'XLOC_000892	14.6714	1	28.9743	1	10.3242	1	26.6289	1	15.9783	1	15.8422	1	5.10084	0	19.3013	1	'XLOC_000892	0.389734	0.766537	0.278386	0.706031	0.425379	0.422448	0.136087	0.510767	0	0	0.535172	0.37367	0	1
'XLOC_000893	'-	'-	'XLOC_000893	'-	'TSS1094	'1:60677930-60679247	'-	'XLOC_000893	9.53643	0	21.4971	1	4.58854	0	13.3145	1	13.6957	1	18.6379	1	7.14118	0	14.7058	1	'XLOC_000893	0.492227	1.10082	0.243873	0.6847	0.709922	0.969193	0.371715	0.753438	0	0	0.630405	0.701067	1	1
'XLOC_000894	'-	'-	'XLOC_000894	'-	'TSS1095	'1:60679753-60680147	'-	'XLOC_000894	0.733571	0	0.934656	0	0	0	1.10954	0	2.28261	0	9.31896	0	0	0	0.91911	0	'XLOC_000894	0.191525	0.234913	0	0.284571	0.606553	2.52183	0	0.231653	0	0	0.177752	0.840009	1	0
'XLOC_000895	'-	'-	'XLOC_000895	'Gm11577	'TSS1096	'1:60700871-60701937	'-	'XLOC_000895	2.93429	0	2.80397	0	1.14713	0	1.10954	0	0	0	0	0	0	0	2.75733	0	'XLOC_000895	0.305711	0.287513	0.126899	0.114742	0	0	0	0.283024	0	0	0.208716	0.070756	0	0
'XLOC_000896	'-	'-	'XLOC_000896	'Eif4a-ps4	'TSS1097	'1:60703917-60705656	'-	'XLOC_000896	92.43	1	76.6418	1	79.1523	1	85.4345	1	37.6631	1	64.3008	1	98.9563	1	225.182	1	'XLOC_000896	5.1621	4.26626	4.58822	4.72054	2.0736	3.66142	5.52763	9.06284	0	0	4.68428	5.08137	1	1
'XLOC_000897	'-	'-	'XLOC_000897	'Cd28	'TSS1098,TSS1099,TSS1100	'1:60716606-60773568	'-	'XLOC_000897	19.8064	1	37.3862	1	28.6784	1	28.848	1	55.924	1	36.3439	1	48.9681	1	27.5733	1	'XLOC_000897	0.34373	0.499393	0.437178	0.389366	0.812629	0.589358	0.639109	0.463753	0	0	0.417417	0.626212	0	1
'XLOC_000898	'-	'-	'XLOC_000898	'2310016D23Rik	'TSS1101	'1:60776664-60803790	'-	'XLOC_000898	0	0	0	0	0	0	0	0	0	0	0	0	0	0	0	0	'XLOC_000898	0	0	0	0	0	0	0	0	0	0	0	0	0	0
'XLOC_000899	'-	'-	'XLOC_000899	'Gm11609	'TSS1102	'1:60776664-60803790	'-	'XLOC_000899	0	0	0.934656	0	1.14713	0	2.21908	0	0	0	0	0	0	0	0	0	'XLOC_000899	0	0.0873808	0.114905	0.209076	0	0	0	0	0	0	0.10284	0	0	0
'XLOC_000900	'-	'-	'XLOC_000900	'Gm11581	'TSS1103	'1:60809115-60809942	'-	'XLOC_000900	3.66786	0	13.0852	1	6.8828	0	5.54769	0	9.13046	0	10.2509	1	11.2219	1	12.8675	1	'XLOC_000900	0.365454	1.28403	0.726209	0.548837	0.917246	1.0362	1.13652	1.26393	0	0	0.731132	1.08847	1	1
'XLOC_000901	'-	'-	'XLOC_000901	'-	'TSS1104	'1:60830739-60832781	'-	'XLOC_000901	16.1386	1	14.9545	1	4.58854	0	11.0954	1	1.14131	0	13.0465	1	3.06051	0	12.8675	1	'XLOC_000901	0.510814	0.471036	0.14785	0.350394	0.0362187	0.414833	0.0973715	0.40543	0	0	0.370023	0.238463	0	1
'XLOC_000902	'-	'-	'XLOC_000902	'Ctla4	'TSS1105,TSS1106,TSS1107	'1:60886999-60915832	'-	'XLOC_000902	2.20071	0	1.86931	0	4.58854	0	3.32862	0	1.14131	0	1.86379	0	6.12101	0	0.91911	0	'XLOC_000902	0.0894638	0.20823	0.157772	0.121835	0.0420124	0.0687575	0.289548	0.0335422	0	0	0.144325	0.108465	0	0
'XLOC_000903	'-	'-	'XLOC_000903	'Rpl18-ps1	'TSS1108	'1:60886999-60915832	'-	'XLOC_000903	0.733571	0	0.934656	0	1.14713	0	2.21908	0	0	0	0.931896	0	0	0	0.91911	0	'XLOC_000903	0.121723	0.151234	0.209115	0.363905	0	0.158369	0	0.148968	0	0	0.211494	0.0768342	0	0
'XLOC_000904	'-	'-	'XLOC_000904	'-	'TSS1109	'1:60963085-60965757	'-	'XLOC_000904	16.8721	1	38.3209	1	10.3242	1	28.848	1	13.6957	1	14.9103	1	11.2219	1	28.4924	1	'XLOC_000904	0.399696	0.904506	0.247859	0.682244	0.32508	0.354428	0.266871	0.67268	0	0	0.558576	0.404765	0	1
'XLOC_000905	'-	'-	'XLOC_000905	'Icos	'TSS1110	'1:60977926-61000320	'-	'XLOC_000905	11.0036	1	12.1505	1	4.58854	0	8.87631	0	7.98915	0	5.59137	0	15.3025	1	3.67644	0	'XLOC_000905	0.212414	0.472151	0.337496	0.198225	0.20934	0.265137	0.29633	0.136842	0	0	0.305071	0.226912	0	1
'XLOC_000906	'-	'-	'XLOC_000906	'Rpl17-ps1	'TSS1111	'1:61075673-61076225	'-	'XLOC_000906	0	0	0	0	1.14713	0	2.21908	0	0	0	0.931896	0	0	0	0	0	'XLOC_000906	0	0	0.193281	0.338659	0	0.147027	0	0	0	0	0.132985	0.0367567	0	0
'XLOC_000907	'-	'-	'XLOC_000907	'Gm11587	'TSS1112	'1:61306635-61307746	'-	'XLOC_000907	0	0	0	0	0	0	0	0	0	0	0	0	0	0	0	0	'XLOC_000907	0	0	0	0	0	0	0	0	0	0	0	0	0	0
'XLOC_000908	'-	'-	'XLOC_000908	'9530026F06Rik	'TSS1113	'1:61378431-61395904	'-	'XLOC_000908	0	0	3.73862	0	0	0	0	0	0	0	0	0	0	0	0	0	'XLOC_000908	0	0.302356	0	0	0	0	0	0	0	0	0.075589	0	0	0
'XLOC_000909	'-	'-	'XLOC_000909	'Gm11588	'TSS1114	'1:61440100-61469475	'-	'XLOC_000909	0	0	0	0	0	0	0	0	0	0	0	0	0	0	0	0	'XLOC_000909	0	0	0	0	0	0	0	0	0	0	0	0	0	0
'XLOC_000910	'-	'-	'XLOC_000910	'U6	'TSS1115	'1:61470440-61470543	'-	'XLOC_000910	0	0	0	0	0	0	0	0	0	0	0	0	0	0	0	0	'XLOC_000910	0	0	0	0	0	0	0	0	0	0	0	0	0	0
'XLOC_000911	'-	'-	'XLOC_000911	'-	'TSS1116	'1:61603888-61604907	'-	'XLOC_000911	7.33571	0	15.8892	1	1.14713	0	15.5335	1	1.14131	0	16.7741	1	2.04034	0	11.0293	1	'XLOC_000911	0.511153	1.09538	0.0831709	1.077	0.0799848	1.18064	0.1438	0.760881	0	0	0.691676	0.541326	1	1
'XLOC_000912	'-	'-	'XLOC_000912	'-	'TSS1117	'1:61604963-61605732	'-	'XLOC_000912	6.60214	0	7.47725	0	3.4414	0	5.54769	0	3.42392	0	11.1827	1	9.18152	0	5.51466	0	'XLOC_000912	0.651254	0.726522	0.359272	0.543401	0.340508	1.11896	0.920456	0.536354	0	0	0.570112	0.72907	1	1
'XLOC_000913	'-	'-	'XLOC_000913	'Pard3b	'TSS1118,TSS1119	'1:61638823-62642284	'-	'XLOC_000913	380.724	1	246.749	1	535.712	1	348.395	1	564.947	1	448.242	1	519.266	1	447.606	1	'XLOC_000913	4.69787	2.4704	5.58251	3.80069	7.24179	5.8909	7.50202	5.98671	0	0	4.13787	6.65536	1	1
'XLOC_000914	'-	'-	'XLOC_000914	'4930448K12Rik	'TSS1120	'1:61638823-62642284	'-	'XLOC_000914	19.0729	1	17.7585	1	22.9427	1	15.5335	1	38.8044	1	38.2077	1	30.6051	1	22.0586	1	'XLOC_000914	6.21737	5.53117	8.7492	4.95705	12.899	12.9963	10.4691	6.8951	0	0	6.3637	10.8149	1	1
'XLOC_000915	'-	'-	'XLOC_000915	'4930448K12Rik	'TSS1121	'1:61638823-62642284	'-	'XLOC_000915	250.881	1	193.474	1	219.103	1	189.731	1	262.501	1	262.795	1	280.546	1	234.373	1	'XLOC_000915	8.7124	6.68299	7.75938	6.57247	9.14201	9.17187	9.7979	8.09856	0	0	7.43181	9.05259	1	1
'XLOC_000916	'-	'-	'XLOC_000916	'4930448K12Rik	'TSS1122	'1:61638823-62642284	'-	'XLOC_000916	34.4779	1	44.8635	1	42.444	1	51.0388	1	50.2175	1	27.9569	1	40.8067	1	21.1395	1	'XLOC_000916	6.5844	8.32472	9.01519	9.61672	9.73088	5.48661	8.03745	3.9303	0	0	8.38526	6.79631	1	1
'XLOC_000917	'-	'-	'XLOC_000917	'4930448K12Rik	'TSS1123	'1:61638823-62642284	'-	'XLOC_000917	158.451	1	136.46	1	203.043	1	148.678	1	160.924	1	128.602	1	152.005	1	128.675	1	'XLOC_000917	5.36135	4.59327	7.00254	5.0185	5.46022	4.37261	5.17169	4.33271	0	0	5.49392	4.83431	1	1
'XLOC_000918	'-	'-	'XLOC_000918	'4930448K12Rik	'TSS1124	'1:61638823-62642284	'-	'XLOC_000918	63.0871	1	52.3407	1	76.858	1	69.9009	1	83.3154	1	68.9603	1	53.0488	1	74.4479	1	'XLOC_000918	5.02773	4.12064	6.41069	5.53914	6.68364	5.55946	4.28323	5.86574	0	0	5.27455	5.59802	1	1
'XLOC_000919	'-	'-	'XLOC_000919	'4930448K12Rik	'TSS1125	'1:61638823-62642284	'-	'XLOC_000919	33.7443	1	34.5823	1	50.4739	1	31.0671	1	36.5218	1	39.1396	1	22.4437	1	48.7128	1	'XLOC_000919	4.4542	4.47376	7.18767	4.0624	4.87302	5.26605	3.02734	6.31006	0	0	5.04451	4.86912	1	1
'XLOC_000920	'-	'-	'XLOC_000920	'4930448K12Rik	'TSS1126	'1:61638823-62642284	'-	'XLOC_000920	18.3393	1	27.105	1	26.3841	1	22.1908	1	21.6848	1	21.4336	1	28.5647	1	20.2204	1	'XLOC_000920	4.13857	5.91499	6.72497	4.92973	4.97371	4.99252	6.68157	4.42311	0	0	5.42706	5.26773	1	1
'XLOC_000921	'-	'-	'XLOC_000921	'4930448K12Rik	'TSS1127	'1:61638823-62642284	'-	'XLOC_000921	106.368	1	105.616	1	143.392	1	98.749	1	119.837	1	103.44	1	120.38	1	84.5581	1	'XLOC_000921	5.495	5.41303	7.62787	5.0826	6.21725	5.38374	6.27156	4.33601	0	0	5.90462	5.55214	1	1
'XLOC_000922	'-	'-	'XLOC_000922	'4930448K12Rik	'TSS1128	'1:61638823-62642284	'-	'XLOC_000922	24.2079	1	29.909	1	22.9427	1	25.5194	1	21.6848	1	13.0465	1	17.3429	1	21.1395	1	'XLOC_000922	3.86573	4.66165	4.01203	4.02918	3.50708	2.13191	2.84263	3.30014	0	0	4.14215	2.94544	1	1
'XLOC_000923	'-	'-	'XLOC_000923	'4930448K12Rik	'TSS1129	'1:61638823-62642284	'-	'XLOC_000923	5.86857	0	14.9545	1	9.17707	0	7.76677	0	13.6957	1	21.4336	1	14.2824	1	4.59555	0	'XLOC_000923	1.51247	3.71174	2.70532	1.96672	3.59202	5.72334	3.83168	1.14378	0	0	2.47406	3.57271	1	1
'XLOC_000924	'-	'-	'XLOC_000924	'4930448K12Rik	'TSS1130	'1:61638823-62642284	'-	'XLOC_000924	23.4743	1	19.6278	1	30.9726	1	25.5194	1	26.2501	1	23.2974	1	21.4235	1	23.8969	1	'XLOC_000924	5.70641	4.60355	8.56421	6.10046	6.49034	5.8579	5.41088	5.61935	0	0	6.24366	5.84462	1	1
'XLOC_000925	'-	'-	'XLOC_000925	'4930448K12Rik	'TSS1131	'1:61638823-62642284	'-	'XLOC_000925	14.6714	1	11.2159	1	21.7955	1	17.7526	1	7.98915	0	7.45516	0	13.2622	1	8.27199	0	'XLOC_000925	10.5742	7.49715	19.6742	12.3527	5.91079	5.74525	10.2942	5.56808	0	0	12.5246	6.87958	1	1
'XLOC_000926	'-	'-	'XLOC_000926	'4930448K12Rik	'TSS1132,TSS1133	'1:61638823-62642284	'-	'XLOC_000926	103.434	1	82.2497	1	156.01	1	89.8726	1	115.272	1	91.3258	1	120.38	1	105.698	1	'XLOC_000926	5.73106	4.66395	9.05282	4.87492	6.47976	5.21854	6.55994	5.99579	0	0	6.08069	6.06351	1	1
'XLOC_000927	'-	'-	'XLOC_000927	'4930448K12Rik	'TSS1134	'1:61638823-62642284	'-	'XLOC_000927	84.3607	1	76.6418	1	74.5637	1	58.8056	1	73.0437	1	67.0965	1	74.4723	1	53.3084	1	'XLOC_000927	10.8226	9.64158	10.2983	7.47541	9.46955	8.76916	9.75711	6.71478	0	0	9.55947	8.67765	1	1
'XLOC_000928	'-	'-	'XLOC_000928	'4930448K12Rik	'TSS1135	'1:61638823-62642284	'-	'XLOC_000928	29.3429	1	29.909	1	21.7955	1	29.9575	1	38.8044	1	31.6844	1	27.5445	1	24.816	1	'XLOC_000928	5.17211	5.1331	4.24256	5.21495	6.93435	5.72791	4.99624	4.26667	0	0	4.94068	5.48129	1	1
'XLOC_000929	'-	'-	'XLOC_000929	'4930448K12Rik	'TSS1136	'1:61638823-62642284	'-	'XLOC_000929	68.9557	1	53.2754	1	79.1523	1	49.9292	1	77.6089	1	57.7775	1	51.0084	1	52.3893	1	'XLOC_000929	6.49942	4.94951	7.87528	4.67452	7.37217	5.5206	4.88264	4.87175	0	0	5.99968	5.66179	1	1
'XLOC_000930	'-	'-	'XLOC_000930	'4930448K12Rik	'TSS1137	'1:61638823-62642284	'-	'XLOC_000930	410.066	1	322.456	1	375.113	1	308.452	1	453.099	1	332.687	1	368.281	1	300.549	1	'XLOC_000930	5.72525	4.49239	5.27842	4.30223	6.33334	4.65423	5.15355	4.18777	0	0	4.94957	5.08222	1	1
'XLOC_000931	'-	'-	'XLOC_000931	'4930448K12Rik	'TSS1138	'1:61638823-62642284	'-	'XLOC_000931	23.4743	1	42.0595	1	27.5312	1	38.8339	1	29.674	1	24.2293	1	24.484	1	31.2497	1	'XLOC_000931	3.66967	6.42062	4.70481	6.00368	4.69709	3.8741	3.92656	4.77795	0	0	5.1997	4.31893	1	1
'XLOC_000932	'-	'-	'XLOC_000932	'4930448K12Rik	'TSS1139	'1:61638823-62642284	'-	'XLOC_000932	10.27	1	9.34656	0	5.73567	0	6.65723	0	5.70654	0	0	0	6.12101	0	4.59555	0	'XLOC_000932	4.94821	4.24138	3.35139	3.11933	2.81269	0	3.13727	2.09625	0	0	3.91508	2.01155	1	1
'XLOC_000933	'-	'-	'XLOC_000933	'4930448K12Rik	'TSS1140	'1:61638823-62642284	'-	'XLOC_000933	21.2736	1	21.4971	1	29.8255	1	8.87631	0	20.5435	1	27.025	1	14.2824	1	10.1102	1	'XLOC_000933	16.7972	15.6873	29.6835	6.75467	16.6658	22.8758	12.1729	7.43203	0	0	17.2307	14.7866	1	1
'XLOC_000934	'-	'-	'XLOC_000934	'4930448K12Rik	'TSS1141	'1:61638823-62642284	'-	'XLOC_000934	90.9629	1	77.5764	1	102.095	1	103.187	1	119.837	1	97.849	1	93.8555	1	83.639	1	'XLOC_000934	5.00883	4.23573	5.80029	5.65963	6.62881	5.43099	5.21481	4.56927	0	0	5.17612	5.46097	1	1
'XLOC_000935	'-	'-	'XLOC_000935	'4930448K12Rik	'TSS1142	'1:61638823-62642284	'-	'XLOC_000935	13.9379	1	12.1505	1	12.6185	1	15.5335	1	12.5544	1	13.0465	1	7.14118	0	14.7058	1	'XLOC_000935	8.21768	6.69548	9.17706	8.87468	7.58595	8.17637	4.50839	8.15296	0	0	8.24123	7.10592	1	1
'XLOC_000936	'-	'-	'XLOC_000936	'4930448K12Rik	'TSS1143	'1:61638823-62642284	'-	'XLOC_000936	105.634	1	93.4656	1	123.89	1	117.611	1	147.229	1	82.9387	1	108.138	1	83.639	1	'XLOC_000936	5.03209	4.41993	6.06316	5.58358	7.04111	3.97818	5.19157	3.95713	0	0	5.27469	5.042	1	1
'XLOC_000937	'-	'-	'XLOC_000937	'4930448K12Rik	'TSS1144	'1:61638823-62642284	'-	'XLOC_000937	59.4193	1	78.5111	1	67.6809	1	62.1342	1	94.7285	1	71.756	1	63.2504	1	56.9848	1	'XLOC_000937	5.93031	7.71695	7.15377	6.15725	9.53257	7.26577	6.41682	5.60667	0	0	6.73957	7.20546	1	1
'XLOC_000938	'-	'-	'XLOC_000938	'4930448K12Rik	'TSS1145	'1:61638823-62642284	'-	'XLOC_000938	60.1529	1	53.2754	1	50.4739	1	46.6006	1	70.761	1	62.437	1	68.3513	1	39.5217	1	'XLOC_000938	7.92247	6.87702	7.17054	6.0802	9.42032	8.38161	9.19874	5.10833	0	0	7.01256	8.02725	1	1
'XLOC_000939	'-	'-	'XLOC_000939	'4930448K12Rik	'TSS1146	'1:61638823-62642284	'-	'XLOC_000939	30.81	1	38.3209	1	29.8255	1	51.0388	1	38.8044	1	23.2974	1	37.7462	1	39.5217	1	'XLOC_000939	7.28263	8.74701	7.99772	11.8685	9.32672	5.69144	9.26158	9.04374	0	0	8.97396	8.33087	1	1
'XLOC_000940	'-	'-	'XLOC_000940	'4930448K12Rik	'TSS1147	'1:61638823-62642284	'-	'XLOC_000940	74.0907	1	60.7526	1	95.2121	1	59.9151	1	68.4784	1	63.3689	1	51.0084	1	48.7128	1	'XLOC_000940	5.11459	4.14966	6.83635	4.11568	4.75416	4.41828	3.56116	3.32958	0	0	5.05407	4.01579	1	1
'XLOC_000941	'-	'-	'XLOC_000941	'4930448K12Rik	'TSS1148	'1:61638823-62642284	'-	'XLOC_000941	19.8064	1	16.8238	1	9.17707	0	24.4099	1	10.2718	1	12.1146	1	6.12101	0	15.6249	1	'XLOC_000941	8.8584	7.1068	4.94472	10.6309	4.6966	5.71001	2.90483	6.63248	0	0	7.88521	4.98598	1	1
'XLOC_000942	'-	'-	'XLOC_000942	'4930448K12Rik	'TSS1149	'1:61638823-62642284	'-	'XLOC_000942	22.0071	1	14.0198	1	22.9427	1	7.76677	0	14.837	1	16.7741	1	25.5042	1	10.1102	1	'XLOC_000942	4.98511	3.07073	5.87205	1.73185	3.41609	3.92241	5.98901	2.21971	0	0	3.91493	3.8868	1	1
'XLOC_000943	'-	'-	'XLOC_000943	'4930448K12Rik	'TSS1150	'1:61638823-62642284	'-	'XLOC_000943	24.2079	1	21.4971	1	29.8255	1	25.5194	1	12.5544	1	13.9784	1	16.3227	1	9.1911	0	'XLOC_000943	13.4053	11.1526	20.2692	13.7091	7.12107	8.21215	9.65947	4.79603	0	0	14.6341	7.44718	1	1
'XLOC_000944	'-	'-	'XLOC_000944	'4930448K12Rik	'TSS1151	'1:61638823-62642284	'-	'XLOC_000944	35.945	1	49.5368	1	39.0026	1	26.6289	1	58.2067	1	31.6844	1	39.7866	1	29.4115	1	'XLOC_000944	4.32172	5.84744	5.02548	3.17429	7.06773	3.87639	4.87887	3.47595	0	0	4.59223	4.82474	1	1
'XLOC_000945	'-	'-	'XLOC_000945	'4930448K12Rik	'TSS1152	'1:61638823-62642284	'-	'XLOC_000945	26.4086	1	18.6931	1	25.237	1	22.1908	1	27.3914	1	25.1612	1	25.5042	1	22.9777	1	'XLOC_000945	3.79841	2.63039	3.94163	3.15922	3.98583	3.69505	3.75575	3.23795	0	0	3.38241	3.66865	1	1
'XLOC_000946	'-	'-	'XLOC_000946	'4930448K12Rik	'TSS1153	'1:61638823-62642284	'-	'XLOC_000946	46.215	1	38.3209	1	35.5612	1	38.8339	1	27.3914	1	27.9569	1	40.8067	1	22.0586	1	'XLOC_000946	6.05988	4.9252	5.02802	5.04465	3.63031	3.73607	5.467	2.83879	0	0	5.26444	3.91804	1	1
'XLOC_000947	'-	'-	'XLOC_000947	'4930448K12Rik	'TSS1154	'1:61638823-62642284	'-	'XLOC_000947	47.6821	1	27.105	1	51.621	1	35.5052	1	45.6523	1	44.731	1	35.7059	1	25.7351	1	'XLOC_000947	4.64939	2.60379	5.32352	3.43803	4.48745	4.42362	3.53771	2.47459	0	0	4.00368	3.73084	1	1
'XLOC_000948	'-	'-	'XLOC_000948	'4930448K12Rik	'TSS1155	'1:61638823-62642284	'-	'XLOC_000948	30.0764	1	34.5823	1	29.8255	1	35.5052	1	34.2392	1	27.9569	1	21.4235	1	35.8453	1	'XLOC_000948	4.94919	5.55028	5.38803	5.77466	5.70796	4.71072	3.62122	5.76256	0	0	5.41554	4.95061	1	1
'XLOC_000949	'-	'-	'XLOC_000949	'4930448K12Rik	'TSS1156	'1:61638823-62642284	'-	'XLOC_000949	17.6057	1	6.54259	0	16.0599	1	22.1908	1	23.9674	1	13.0465	1	13.2622	1	16.544	1	'XLOC_000949	3.28839	1.18806	3.32958	4.09048	4.54122	2.50278	2.55318	3.00997	0	0	2.97413	3.15179	1	1
'XLOC_000950	'-	'-	'XLOC_000950	'4930448K12Rik	'TSS1157	'1:61638823-62642284	'-	'XLOC_000950	76.2914	1	63.5566	1	58.5038	1	74.3391	1	81.0328	1	65.2327	1	80.5933	1	49.6319	1	'XLOC_000950	6.67151	5.4839	5.37887	6.46032	7.13747	5.77705	7.14937	4.28616	0	0	5.99865	6.08751	1	1
'XLOC_000951	'-	'-	'XLOC_000951	'4930448K12Rik	'TSS1158	'1:61638823-62642284	'-	'XLOC_000951	114.437	1	81.3151	1	144.539	1	85.4345	1	99.2937	1	59.6413	1	88.7547	1	63.4186	1	'XLOC_000951	7.11349	5.00659	9.30794	5.28712	6.20388	3.74076	5.57338	3.90713	0	0	6.67878	4.85629	1	1
'XLOC_000952	'-	'-	'XLOC_000952	'4930448K12Rik	'TSS1159	'1:61638823-62642284	'-	'XLOC_000952	45.4814	1	55.1447	1	43.5911	1	49.9292	1	54.7827	1	32.6163	1	59.1698	1	41.3599	1	'XLOC_000952	8.63043	10.169	9.19453	9.34844	10.5471	6.35921	11.5779	7.64191	0	0	9.3356	9.03153	1	1
'XLOC_000953	'-	'-	'XLOC_000953	'4930448K12Rik	'TSS1160	'1:61638823-62642284	'-	'XLOC_000953	16.1386	1	22.4317	1	39.0026	1	21.0812	1	39.9457	1	13.0465	1	25.5042	1	10.1102	1	'XLOC_000953	3.21614	4.33837	8.67811	4.14266	8.08076	2.67471	5.24841	1.95939	0	0	5.09382	4.49082	1	1
'XLOC_000954	'-	'-	'XLOC_000954	'4930448K12Rik	'TSS1161	'1:61638823-62642284	'-	'XLOC_000954	38.8793	1	36.4516	1	45.8854	1	28.848	1	33.0979	1	19.5698	1	26.5244	1	18.3822	1	'XLOC_000954	5.98341	5.47999	7.70956	4.39129	5.15678	3.07939	4.18603	2.76778	0	0	5.89106	3.7975	1	1
'XLOC_000955	'-	'-	'XLOC_000955	'4930448K12Rik	'TSS1162	'1:61638823-62642284	'-	'XLOC_000955	22.0071	1	25.2357	1	19.5013	1	13.3145	1	17.1196	1	9.31896	0	19.3832	1	14.7058	1	'XLOC_000955	4.28528	4.77202	4.23082	2.5573	3.38312	1.86567	3.89488	2.78643	0	0	3.96136	2.98252	1	1
'XLOC_000956	'-	'-	'XLOC_000956	'4930448K12Rik	'TSS1163	'1:61638823-62642284	'-	'XLOC_000956	10.27	1	16.8238	1	8.02994	0	17.7526	1	10.2718	1	13.9784	1	9.18152	0	10.1102	1	'XLOC_000956	2.52732	3.99301	2.25034	4.29534	2.5713	3.55931	2.34846	2.40589	0	0	3.2665	2.72124	1	1
'XLOC_000957	'-	'-	'XLOC_000957	'4930448K12Rik	'TSS1164	'1:61638823-62642284	'-	'XLOC_000957	36.6786	1	42.0595	1	43.5911	1	35.5052	1	53.6414	1	52.1862	1	40.8067	1	38.6026	1	'XLOC_000957	4.11787	4.6416	5.22078	3.95434	6.07825	5.95494	4.66649	4.26485	0	0	4.48365	5.24113	1	1
'XLOC_000958	'-	'-	'XLOC_000958	'4930448K12Rik	'TSS1165	'1:61638823-62642284	'-	'XLOC_000958	155.517	1	137.394	1	151.422	1	152.007	1	165.49	1	136.057	1	154.045	1	113.97	1	'XLOC_000958	6.54171	5.74213	6.52276	6.37484	6.98536	5.75793	6.52443	4.76515	0	0	6.29536	6.00822	1	1
'XLOC_000959	'-	'-	'XLOC_000959	'4930448K12Rik	'TSS1166	'1:61638823-62642284	'-	'XLOC_000959	136.444	1	98.1389	1	173.217	1	123.159	1	149.511	1	114.623	1	121.4	1	122.242	1	'XLOC_000959	4.90781	3.51051	6.3583	4.41855	5.39377	4.14434	4.39237	4.37426	0	0	4.79879	4.57618	1	1
'XLOC_000960	'-	'-	'XLOC_000960	'4930448K12Rik	'TSS1167	'1:61638823-62642284	'-	'XLOC_000960	52.0836	1	28.0397	1	64.2395	1	41.0529	1	59.348	1	37.2758	1	51.0084	1	43.1982	1	'XLOC_000960	6.52656	3.44702	8.65178	5.09855	7.51361	4.75656	6.52455	5.31713	0	0	5.93098	6.02796	1	1
'XLOC_000961	'-	'-	'XLOC_000961	'4930448K12Rik	'TSS1168	'1:61638823-62642284	'-	'XLOC_000961	24.9414	1	20.5624	1	28.6784	1	29.9575	1	22.8261	1	22.3655	1	17.3429	1	24.816	1	'XLOC_000961	4.03713	3.2475	5.08908	4.79362	3.74247	3.70561	2.88234	3.92569	0	0	4.29183	3.56403	1	1
'XLOC_000962	'-	'-	'XLOC_000962	'4930448K12Rik	'TSS1169	'1:61638823-62642284	'-	'XLOC_000962	38.1457	1	25.2357	1	45.8854	1	29.9575	1	29.674	1	29.8207	1	35.7059	1	31.2497	1	'XLOC_000962	7.70486	4.94499	10.3608	5.96571	6.0851	6.1987	7.45037	6.1363	0	0	7.24409	6.46762	1	1
'XLOC_000963	'-	'-	'XLOC_000963	'4930448K12Rik	'TSS1170	'1:61638823-62642284	'-	'XLOC_000963	8.06929	0	4.67328	0	5.73567	0	5.54769	0	4.56523	0	0	0	3.06051	0	3.67644	0	'XLOC_000963	10.1378	5.34659	9.31711	6.65533	5.90634	0	4.18317	4.22251	0	0	7.86421	3.57801	1	0
'XLOC_000964	'-	'-	'XLOC_000964	'4930448K12Rik	'TSS1171	'1:61638823-62642284	'-	'XLOC_000964	16.1386	1	11.2159	1	22.9427	1	15.5335	1	14.837	1	16.7741	1	25.5042	1	21.1395	1	'XLOC_000964	2.84466	1.92491	4.46585	2.70405	2.65137	3.03242	4.62615	3.63457	0	0	2.98487	3.48613	1	1
'XLOC_000965	'-	'-	'XLOC_000965	'4930448K12Rik	'TSS1172	'1:61638823-62642284	'-	'XLOC_000965	12.4707	1	10.2812	1	17.207	1	14.424	1	19.4022	1	12.1146	1	18.363	1	33.088	1	'XLOC_000965	2.02962	1.63244	3.07158	2.32054	3.19871	2.01845	3.06903	5.26229	0	0	2.26354	3.38712	1	1
'XLOC_000966	'-	'-	'XLOC_000966	'4930448K12Rik	'TSS1173	'1:61638823-62642284	'-	'XLOC_000966	8.06929	0	6.54259	0	4.58854	0	4.43816	0	1.14131	0	11.1827	1	6.12101	0	7.35288	0	'XLOC_000966	6.60452	4.94253	4.74542	3.49861	0.960081	9.8219	5.41252	5.59543	0	0	4.94777	5.44748	1	1
'XLOC_000967	'-	'-	'XLOC_000967	'4930448K12Rik	'TSS1174	'1:61638823-62642284	'-	'XLOC_000967	8.80286	0	5.60794	0	8.02994	0	14.424	1	3.42392	0	11.1827	1	8.16135	0	5.51466	0	'XLOC_000967	7.97195	4.67042	9.24932	12.5554	3.1902	10.8962	8.00312	4.62513	0	0	8.61177	6.67866	1	1
'XLOC_000968	'-	'-	'XLOC_000968	'4930448K12Rik	'TSS1175	'1:61638823-62642284	'-	'XLOC_000968	116.638	1	109.355	1	125.038	1	109.844	1	181.468	1	131.397	1	154.045	1	112.131	1	'XLOC_000968	5.81297	5.40842	6.41011	5.45492	9.08118	6.59579	7.74001	5.54851	0	0	5.77161	7.24137	1	1
'XLOC_000969	'-	'-	'XLOC_000969	'4930448K12Rik	'TSS1176	'1:61638823-62642284	'-	'XLOC_000969	10.27	1	14.0198	1	1.14713	0	16.6431	1	4.56523	0	6.52327	0	7.14118	0	11.9484	1	'XLOC_000969	12.276	15.2806	1.76937	19.0147	5.62005	8.4426	9.28288	13.0829	0	0	12.0852	9.10711	1	1
'XLOC_000970	'-	'-	'XLOC_000970	'4930448K12Rik	'TSS1177	'1:61638823-62642284	'-	'XLOC_000970	321.304	1	253.292	1	331.522	1	265.18	1	324.131	1	260.931	1	343.797	1	272.056	1	'XLOC_000970	5.27117	4.1449	5.48911	4.34531	5.32473	4.29083	5.65526	4.4527	0	0	4.81262	4.93088	1	1
'XLOC_000971	'-	'-	'XLOC_000971	'Gm11610	'TSS1178	'1:61638823-62642284	'-	'XLOC_000971	22.0071	1	10.2812	1	25.237	1	11.0954	1	11.4131	1	12.1146	1	4.08067	0	6.43377	0	'XLOC_000971	2.48956	1.14312	3.04712	1.24508	1.3032	1.39311	0.470274	0.716143	0	0	1.98122	0.970682	1	1
'XLOC_000972	'-	'-	'XLOC_000972	'Gm11610	'TSS1179	'1:61638823-62642284	'-	'XLOC_000972	35.945	1	10.2812	1	30.9726	1	21.0812	1	27.3914	1	19.5698	1	15.3025	1	11.0293	1	'XLOC_000972	1.81582	0.515357	1.61009	1.06112	1.3895	0.995832	0.779437	0.553137	0	0	1.2506	0.929477	1	1
'XLOC_000973	'-	'-	'XLOC_000973	'Gm11610	'TSS1180	'1:61638823-62642284	'-	'XLOC_000973	20.54	1	32.713	1	28.6784	1	24.4099	1	28.5327	1	23.2974	1	22.4437	1	27.5733	1	'XLOC_000973	0.937081	1.48201	1.3426	1.11	1.30663	1.06989	1.03159	1.24974	0	0	1.21792	1.16446	1	1
'XLOC_000974	'-	'-	'XLOC_000974	'Gm11610	'TSS1181	'1:61638823-62642284	'-	'XLOC_000974	12.4707	1	12.1505	1	19.5013	1	12.2049	1	22.8261	1	8.38706	0	11.2219	1	4.59555	0	'XLOC_000974	1.02982	0.990759	1.68831	1.00195	1.89785	0.700914	0.939304	0.375032	0	0	1.17771	0.978275	1	1
'XLOC_000975	'-	'-	'XLOC_000975	'Gm11610	'TSS1182	'1:61638823-62642284	'-	'XLOC_000975	7.33571	0	0.934656	0	2.29427	0	2.21908	0	4.56523	0	9.31896	0	2.04034	0	0.91911	0	'XLOC_000975	2.28088	0.27813	0.830763	0.675964	1.4469	3.01907	0.664617	0.274433	0	0	1.01643	1.35126	1	0
'XLOC_000976	'-	'-	'XLOC_000976	'Gm11610	'TSS1183	'1:61638823-62642284	'-	'XLOC_000976	17.6057	1	39.2555	1	17.207	1	25.5194	1	30.8153	1	13.0465	1	34.6857	1	20.2204	1	'XLOC_000976	1.47231	3.241	1.5095	2.12139	2.59483	1.10431	2.94064	1.67082	0	0	2.08605	2.07765	1	1
'XLOC_000977	'-	'-	'XLOC_000977	'Gm11610	'TSS1184	'1:61638823-62642284	'-	'XLOC_000977	12.4707	1	28.0397	1	9.17707	0	9.98585	0	26.2501	1	16.7741	1	14.2824	1	15.6249	1	'XLOC_000977	0.695081	1.54953	0.527946	0.554369	1.46984	0.942489	0.803338	0.863942	0	0	0.831731	1.0199	1	1
'XLOC_000978	'-	'-	'XLOC_000978	'Gm11599	'TSS1185	'1:62660838-62661716	'-	'XLOC_000978	1.46714	0	2.80397	0	0	0	0	0	0	0	0.931896	0	0	0	0	0	'XLOC_000978	0.12252	0.231178	0	0	0	0.0787669	0	0	0	0	0.0884245	0.0196917	0	0
'XLOC_000979	'-	'-	'XLOC_000979	'Nrp2	'TSS1186,TSS1187	'1:62703284-62818695	'-	'XLOC_000979	1195.72	1	848.668	1	1833.12	1	1042.97	1	1975.6	1	2281.28	1	2859.53	1	1649.8	1	'XLOC_000979	16.8758	12.3242	29.9385	15.1899	29.0759	40.3916	55.0663	30.1123	0	0	18.5821	38.6615	1	1
'XLOC_000980	'-	'-	'XLOC_000980	'SNORA17	'TSS1188	'1:62958417-63176822	'-	'XLOC_000980	0	0	0	0	0	0	0	0	0	0	0	0	0	0	0	0	'XLOC_000980	0	0	0	0	0	0	0	0	0	0	0	0	0	0
'XLOC_000981	'-	'-	'XLOC_000981	'Gm11601	'TSS1189	'1:62958417-63176822	'-	'XLOC_000981	0	0	0	0	0	0	0	0	2.28261	0	0	0	2.04034	0	0	0	'XLOC_000981	0	0	0	0	0.684379	0	0.627819	0	0	0	0	0.328049	0	0
'XLOC_000982	'-	'-	'XLOC_000982	'Gm11603	'TSS1190	'1:62958417-63176822	'-	'XLOC_000982	0	0	0	0	0	0	0	0	0	0	0	0	0	0	0	0	'XLOC_000982	0	0	0	0	0	0	0	0	0	0	0	0	0	0
'XLOC_000983	'-	'-	'XLOC_000983	'Gm11602	'TSS1191	'1:62958417-63176822	'-	'XLOC_000983	56.485	1	47.6675	1	96.3593	1	58.8056	1	62.7719	1	52.1862	1	64.2706	1	38.6026	1	'XLOC_000983	2.37937	1.99498	4.15688	2.46967	2.65339	2.21168	2.72601	1.61628	0	0	2.75023	2.30184	1	1
'XLOC_000984	'-	'-	'XLOC_000984	'Eef1b2	'TSS1192,TSS1193	'1:63176824-63180486	'-	'XLOC_000984	3101.54	1	2530.11	1	3948.44	1	2985.77	1	2942.29	1	3582.21	1	4478.54	1	2847.4	1	'XLOC_000984	311.116	253.44	403.093	293.759	285.554	352.811	439.731	278.208	0	0	315.352	339.076	1	1
'XLOC_000985	'-	'-	'XLOC_000985	'SNORD51	'TSS1194	'1:63176824-63180486	'-	'XLOC_000985	0	0	0	0	0	0	0	0	0	0	0	0	0	0	0	0	'XLOC_000985	0	0	0	0	0	0	0	0	0	0	0	0	0	0
'XLOC_000986	'-	'-	'XLOC_000986	'Snora41	'TSS1195	'1:63176824-63180486	'-	'XLOC_000986	3.66786	0	0.934656	0	2.29427	0	4.43816	0	3.42392	0	0	0	2.04034	0	0	0	'XLOC_000986	44.135	9.8341	36.6019	48.3066	44.1222	0	26.2638	0	0	0	34.7194	17.5965	1	0
'XLOC_000987	'-	'-	'XLOC_000987	'Gm11607	'TSS1196	'1:63182690-63214543	'-	'XLOC_000987	0	0	0	0	0	0	0	0	0	0	0	0	0	0	0	0	'XLOC_000987	0	0	0	0	0	0	0	0	0	0	0	0	0	0
'XLOC_000988	'-	'-	'XLOC_000988	'Zdbf2	'TSS1197,TSS1198	'1:63273225-63315077	'-	'XLOC_000988	523.036	1	466.393	1	526.535	1	477.102	1	376.631	1	355.052	1	362.16	1	239.888	1	'XLOC_000988	2.57253	2.77443	2.89356	2.73893	2.15195	2.74461	1.78557	1.17559	0	0	2.74486	1.96443	1	1
'XLOC_000989	'-	'-	'XLOC_000989	'-	'TSS1199	'1:63335152-63336305	'-	'XLOC_000989	6.60214	0	12.1505	1	3.4414	0	5.54769	0	1.14131	0	8.38706	0	5.10084	0	10.1102	1	'XLOC_000989	0.397484	0.724794	0.214404	0.332566	0.0690546	0.509352	0.310134	0.60345	0	0	0.417312	0.372998	0	1
'XLOC_000990	'-	'-	'XLOC_000990	'-	'TSS1200	'1:63344339-63346052	'-	'XLOC_000990	19.0729	1	31.7783	1	4.58854	0	25.5194	1	9.13046	0	6.52327	0	5.10084	0	7.35288	0	'XLOC_000990	0.732203	1.21278	0.180015	0.976998	0.351627	0.251816	0.197051	0.280722	0	0	0.775499	0.270304	1	1
'XLOC_000991	'-	'-	'XLOC_000991	'Adam23	'TSS1201,TSS1202,TSS1203,TSS1204,TSS1205	'1:63445890-63596602	'-	'XLOC_000991	137.911	1	120.571	1	182.394	1	148.678	1	134.674	1	136.057	1	80.5933	1	93.7492	1	'XLOC_000991	1.65186	1.71309	2.37812	1.99333	1.47912	1.4358	1.20935	1.17618	0	0	1.9341	1.32511	1	1
'XLOC_000992	'-	'-	'XLOC_000992	'Gm12748	'TSS1206	'1:63622850-63686928	'-	'XLOC_000992	0	0	1.86931	0	0	0	2.21908	0	0	0	0.931896	0	0	0	0.91911	0	'XLOC_000992	0	0.320819	0	0.386292	0	0.168468	0	0.158025	0	0	0.176778	0.0816233	0	0
'XLOC_000993	'-	'-	'XLOC_000993	'Fastkd2	'TSS1207,TSS1208,TSS1209,TSS1210,TSS1211	'1:63730522-63754655	'-	'XLOC_000993	380.724	1	345.823	1	365.936	1	323.985	1	200.87	1	243.225	1	285.647	1	213.233	1	'XLOC_000993	8.23146	7.5039	7.83226	6.8938	4.93869	5.61831	6.39114	4.54003	0	0	7.61535	5.37204	1	1
'XLOC_000994	'-	'-	'XLOC_000994	'Gm13754	'TSS1212	'1:63917847-63935932	'-	'XLOC_000994	0	0	0	0	0	0	0	0	0	0	0	0	0	0	0.91911	0	'XLOC_000994	0	0	0	0	0	0	0	0.0636287	0	0	0	0.0159072	0	0
'XLOC_000995	'-	'-	'XLOC_000995	'Gm13749	'TSS1213,TSS1214	'1:63964726-63969188	'-	'XLOC_000995	8.80286	0	12.1505	1	9.17707	0	3.32862	0	7.98915	0	7.45516	0	13.2622	1	1.83822	0	'XLOC_000995	0.378765	0.566017	0.442189	0.136983	0.33087	0.309543	0.551087	0.085669	0	0	0.380989	0.319292	0	1
'XLOC_000996	'-	'-	'XLOC_000996	'-	'TSS1215	'1:63983742-63984426	'-	'XLOC_000996	7.33571	0	0.934656	0	0	0	1.10954	0	1.14131	0	0.931896	0	0	0	0.91911	0	'XLOC_000996	0.842708	0.105501	0	0.126421	0.132356	0.10885	0	0.103865	0	0	0.268657	0.0862678	0	0
'XLOC_000997	'-	'-	'XLOC_000997	'AL645646.1	'TSS1216	'1:64026263-64122282	'-	'XLOC_000997	438.676	1	315.914	1	373.966	1	400.544	1	406.305	1	401.647	1	461.116	1	330.88	1	'XLOC_000997	8.59401	6.17036	7.40738	7.83597	7.9727	7.8908	9.06251	6.46394	0	0	7.50193	7.84749	1	1
'XLOC_000998	'-	'-	'XLOC_000998	'Gm13748	'TSS1217	'1:64026263-64122282	'-	'XLOC_000998	0	0	0	0	0	0	0	0	0	0	0	0	0	0	0	0	'XLOC_000998	0	0	0	0	0	0	0	0	0	0	0	0	0	0
'XLOC_000999	'-	'-	'XLOC_000999	'-	'TSS1218	'1:64122337-64122891	'-	'XLOC_000999	14.6714	1	3.73862	0	11.4713	1	2.21908	0	7.98915	0	7.45516	0	5.10084	0	4.59555	0	'XLOC_000999	2.25205	0.560631	1.922	0.336927	1.24149	1.17	0.802874	0.690196	0	0	1.2679	0.97614	1	1
'XLOC_001000	'-	'-	'XLOC_001000	'Gm13750	'TSS1219	'1:64150200-64150665	'-	'XLOC_001000	3.66786	0	0.934656	0	0	0	1.10954	0	1.14131	0	0.931896	0	0	0	0	0	'XLOC_001000	0.73094	0.180765	0	0.218035	0.230879	0.191051	0	0	0	0	0.282435	0.105483	0	0
'XLOC_001001	'-	'-	'XLOC_001001	'AC167197.1	'TSS1220	'1:64396333-64396403	'-	'XLOC_001001	0	0	0	0	0	0	0	0	0	0	0	0	0	0	0	0	'XLOC_001001	0	0	0	0	0	0	0	0	0	0	0	0	0	0
'XLOC_001002	'-	'-	'XLOC_001002	'-	'TSS1221,TSS1222	'1:64517136-64518630	'-	'XLOC_001002	12.4707	1	10.2812	1	9.17707	0	6.65723	0	35.3805	1	28.8888	1	57.1294	1	17.4631	1	'XLOC_001002	1.84401	1.28477	1.24582	0.678448	4.96268	3.75767	6.51631	2.12514	0	0	1.26326	4.34045	1	1
'XLOC_001003	'-	'-	'XLOC_001003	'Creb1	'TSS1223,TSS1224	'1:64532803-64604547	'-	'XLOC_001003	1850.8	1	1805.76	1	2115.32	1	1672.07	1	1882.02	1	1539.49	1	1827.12	1	1248.15	1	'XLOC_001003	13.695	13.3368	15.6262	12.3504	13.8408	11.3251	13.4581	9.15898	0	0	13.7521	11.9457	1	1
'XLOC_001004	'-	'-	'XLOC_001004	'-	'TSS1225	'1:64617645-64619273	'-	'XLOC_001004	9.53643	0	14.0198	1	33.2669	1	18.8622	1	27.3914	1	13.9784	1	30.6051	1	23.8969	1	'XLOC_001004	0.387409	0.565997	1.38283	0.764036	1.11648	0.571196	1.25157	0.965136	0	0	0.775068	0.976096	1	1
'XLOC_001005	'-	'-	'XLOC_001005	'Ccnyl1	'TSS1226,TSS1227,TSS1228	'1:64679870-64725685	'-	'XLOC_001005	464.351	1	382.274	1	512.769	1	434.939	1	435.979	1	448.242	1	450.914	1	363.967	1	'XLOC_001005	9.40237	7.78067	10.6666	8.81926	8.79717	9.22851	9.36413	7.38382	0	0	9.16723	8.69341	1	1
'XLOC_001006	'-	'-	'XLOC_001006	'Rpl31-ps24	'TSS1229	'1:64785982-64956824	'-	'XLOC_001006	0	0	2.80397	0	1.14713	0	1.10954	0	4.56523	0	0.931896	0	0	0	3.67644	0	'XLOC_001006	0	0.752186	0.369279	0.304088	1.29841	0.270294	0	0.989214	0	0	0.356388	0.639479	1	0
'XLOC_001007	'-	'-	'XLOC_001007	'Gm8550	'TSS1230	'1:65012688-65032759	'-	'XLOC_001007	0	0	0	0	2.29427	0	0	0	0	0	0	0	0	0	0.91911	0	'XLOC_001007	0	0	0.300827	0	0	0	0	0.110383	0	0	0.0752068	0.0275957	0	0
'XLOC_001008	'-	'-	'XLOC_001008	'Pikfyve	'TSS1231,TSS1232	'1:65186749-65278897	'-	'XLOC_001008	824.534	1	850.537	1	1012.92	1	819.949	1	983.807	1	766.95	1	917.131	1	691.171	1	'XLOC_001008	5.9003	6.26657	7.65281	6.18897	7.54475	6.03511	6.11265	5.5482	0	0	6.50216	6.31018	1	1
'XLOC_001009	'-	'-	'XLOC_001009	'Pth2r	'TSS1233,TSS1234	'1:65282055-65389244	'-	'XLOC_001009	0	0	0	0	0	0	2.21908	0	0	0	0	0	0	0	2.75733	0	'XLOC_001009	0	0	0	0.0656717	0	0	0	0.113606	0	0	0.0164179	0.0284015	0	0
'XLOC_001010	'-	'-	'XLOC_001010	'-	'TSS1235	'1:65428013-65428525	'-	'XLOC_001010	3.66786	0	3.73862	0	0	0	11.0954	1	1.14131	0	0	0	1.02017	0	1.83822	0	'XLOC_001010	0.631536	0.627144	0	1.88724	0.199178	0	0.180645	0.308896	0	0	0.78648	0.17218	1	1
'XLOC_001011	'-	'-	'XLOC_001011	'-	'TSS1236	'1:65458179-65459135	'-	'XLOC_001011	3.66786	0	15.8892	1	0	0	4.43816	0	0	0	2.79569	0	0	0	9.1911	0	'XLOC_001011	0.275998	1.1819	0	0.332171	0	0.212669	0	0.684187	0	0	0.447517	0.224214	1	1
'XLOC_001012	'-	'-	'XLOC_001012	'-	'TSS1237	'1:65521018-65522242	'-	'XLOC_001012	6.60214	0	8.4119	0	1.14713	0	5.54769	0	0	0	4.65948	0	3.06051	0	2.75733	0	'XLOC_001012	0.370771	0.468348	0.0665092	0.310305	0	0.263801	0.173459	0.153606	0	0	0.303983	0.147717	0	0
'XLOC_001013	'-	'-	'XLOC_001013	'-	'TSS1238	'1:65522382-65522964	'-	'XLOC_001013	8.80286	0	23.3664	1	0	0	14.424	1	3.42392	0	1.86379	0	1.02017	0	2.75733	0	'XLOC_001013	1.26003	3.27248	0	2.04369	0.495802	0.272361	0.149489	0.386718	0	0	1.64405	0.326093	1	1
'XLOC_001014	'-	'-	'XLOC_001014	'Gm8805	'TSS1239	'1:65552681-65552994	'-	'XLOC_001014	0	0	0	0	0	0	0	0	0	0	0	0	0	0	0	0	'XLOC_001014	0	0	0	0	0	0	0	0	0	0	0	0	0	0
'XLOC_001015	'-	'-	'XLOC_001015	'-	'TSS1240	'1:65766233-65766766	'-	'XLOC_001015	2.20071	0	9.34656	0	2.29427	0	4.43816	0	2.28261	0	6.52327	0	0	0	7.35288	0	'XLOC_001015	0.35719	1.48007	0.408332	0.712084	0.37528	1.08382	0	1.16627	0	0	0.739419	0.656343	1	0
'XLOC_001016	'-	'-	'XLOC_001016	'-	'TSS1241	'1:65802183-65802746	'-	'XLOC_001016	0.733571	0	10.2812	1	0	0	6.65723	0	0	0	3.72758	0	1.02017	0	1.83822	0	'XLOC_001016	0.110043	1.50747	0	0.988045	0	0.571423	0.156837	0.269931	0	0	0.65139	0.249548	1	1
'XLOC_001017	'-	'-	'XLOC_001017	'Crygf	'TSS1242	'1:65926521-65928307	'-	'XLOC_001017	0.733571	0	0	0	0	0	0	0	0	0	0	0	0	0	0	0	'XLOC_001017	0.0951381	0	0	0	0	0	0	0	0	0	0.0237845	0	0	0
'XLOC_001018	'-	'-	'XLOC_001018	'-	'TSS1243	'1:65996098-65996930	'-	'XLOC_001018	2.20071	0	0.934656	0	0	0	16.6431	1	1.14131	0	2.79569	0	0	0	1.83822	0	'XLOC_001018	0.196502	0.0823217	0	1.47662	0.102661	0.252872	0	0.162049	0	0	0.438861	0.129395	1	1
'XLOC_001019	'-	'-	'XLOC_001019	'Gm15659	'TSS1244	'1:66033084-66033425	'-	'XLOC_001019	0	0	1.86931	0	2.29427	0	1.10954	0	0	0	1.86379	0	0	0	0	0	'XLOC_001019	0	0.604129	0.912368	0.367662	0	0.659488	0	0	0	0	0.47104	0.164872	0	0
'XLOC_001020	'-	'-	'XLOC_001020	'Gm8812	'TSS1245	'1:66062964-66063376	'-	'XLOC_001020	0	0	0	0	0	0	1.10954	0	0	0	0.931896	0	0	0	0	0	'XLOC_001020	0	0	0	0.264181	0	0.233342	0	0	0	0	0.0660452	0.0583355	0	0
'XLOC_001021	'-	'-	'XLOC_001021	'Mtap2	'TSS1246,TSS1247,TSS1248,TSS1249,TSS1250,TSS1251,TSS1252,TSS1253,TSS1254,TSS1255,TSS1256,TSS1257,TSS1258,TSS1259,TSS1260	'1:66175272-66442583	'-	'XLOC_001021	148.181	1	199.082	1	235.162	1	163.102	1	163.207	1	159.354	1	178.529	1	104.779	1	'XLOC_001021	1.93786	4.08171	4.19633	4.07069	3.19879	2.5513	2.51148	1.62179	0	0	3.57165	2.47084	1	1
'XLOC_001022	'-	'-	'XLOC_001022	'SNORA26	'TSS1261	'1:66175272-66442583	'-	'XLOC_001022	0.733571	0	1.86931	0	1.14713	0	1.10954	0	0	0	3.72758	0	0	0	0	0	'XLOC_001022	6.6515	14.7462	13.9358	9.11289	0	38.0678	0	0	0	0	11.1116	9.51695	1	0
'XLOC_001023	'-	'-	'XLOC_001023	'U1	'TSS1262	'1:66175272-66442583	'-	'XLOC_001023	0	0	0	0	0	0	0	0	0	0	0	0	0	0	0	0	'XLOC_001023	0	0	0	0	0	0	0	0	0	0	0	0	0	0
'XLOC_001024	'-	'-	'XLOC_001024	'Unc80	'TSS1263,TSS1264	'1:66468366-66700034	'-	'XLOC_001024	23.4743	1	34.5823	1	16.0599	1	24.4099	1	14.837	1	26.0931	1	12.242	1	12.8675	1	'XLOC_001024	0.12382	0.158336	0.157905	0.188204	0.0624994	0.157975	0.139978	0.101377	0	0	0.157066	0.115457	0	1
'XLOC_001025	'-	'-	'XLOC_001025	'Rpe	'TSS1265	'1:66700830-66817562	'-	'XLOC_001025	404.198	1	298.155	1	450.824	1	305.123	1	405.164	1	419.353	1	546.81	1	289.52	1	'XLOC_001025	9.49193	7.00598	10.7363	7.15897	9.46198	9.81391	13.2006	7.0522	0	0	8.5983	9.88217	1	1
'XLOC_001026	'-	'-	'XLOC_001026	'Gm15789	'TSS1266	'1:66700830-66817562	'-	'XLOC_001026	99.0321	1	75.7071	1	72.2694	1	82.1059	1	86.7393	1	76.4154	1	78.553	1	80.8817	1	'XLOC_001026	4.9314	3.74117	3.70173	4.07401	4.33703	3.8326	3.94355	3.99887	0	0	4.11208	4.02801	1	1
'XLOC_001027	'-	'-	'XLOC_001027	'U7	'TSS1267	'1:66830838-66863277	'-	'XLOC_001027	0	0	0	0	0	0	0	0	0	0	0	0	0	0	0	0	'XLOC_001027	0	0	0	0	0	0	0	0	0	0	0	0	0	0
'XLOC_001028	'-	'-	'XLOC_001028	'-	'TSS1268	'1:66864714-66865856	'-	'XLOC_001028	2.93429	0	3.73862	0	13.7656	1	7.76677	0	0	0	2.79569	0	5.10084	0	0.91911	0	'XLOC_001028	0.178654	0.225508	0.867636	0.470825	0	0.171717	0.31367	0.055473	0	0	0.435656	0.135215	0	1
'XLOC_001029	'-	'-	'XLOC_001029	'SNORA17	'TSS1269	'1:66866796-66866926	'-	'XLOC_001029	0	0	0	0	0	0	0	0	0	0	0	0	0	0	0	0	'XLOC_001029	0	0	0	0	0	0	0	0	0	0	0	0	0	0
'XLOC_001030	'-	'-	'XLOC_001030	'Gm15826	'TSS1270	'1:66951828-66953469	'-	'XLOC_001030	0.733571	0	0	0	0	0	1.10954	0	0	0	0	0	0	0	0.91911	0	'XLOC_001030	0.0357782	0	0	0.0539267	0	0	0	0.0445144	0	0	0.0224262	0.0111286	0	0
'XLOC_001031	'-	'-	'XLOC_001031	'-	'TSS1271	'1:66967519-66968369	'-	'XLOC_001031	3.66786	0	12.1505	1	3.4414	0	9.98585	0	2.28261	0	1.86379	0	2.04034	0	3.67644	0	'XLOC_001031	0.318866	1.04233	0.314455	0.862749	0.199868	0.164079	0.179921	0.315656	0	0	0.6346	0.214881	1	1
'XLOC_001032	'-	'-	'XLOC_001032	'-	'TSS1272	'1:66970525-66971440	'-	'XLOC_001032	7.33571	0	14.9545	1	4.58854	0	13.3145	1	2.28261	0	3.72758	0	1.02017	0	1.83822	0	'XLOC_001032	0.582274	1.17266	0.381121	1.05086	0.182374	0.299292	0.082035	0.144258	0	0	0.796729	0.17699	1	1
'XLOC_001033	'-	'-	'XLOC_001033	'Cps1	'TSS1273	'1:67123025-67231259	'-	'XLOC_001033	60.8864	1	54.21	1	5.73567	0	12.2049	1	2.28261	0	12.1146	1	8.16135	0	0.91911	0	'XLOC_001033	0.670519	0.595982	0.0635558	0.134302	0.0251603	0.133625	0.090039	0.0101058	0	0	0.36609	0.0647325	0	1
'XLOC_001034	'-	'-	'XLOC_001034	'Gm15668	'TSS1274	'1:67249199-67323609	'-	'XLOC_001034	0	0	0	0	0	0	0	0	0	0	0	0	0	0	0	0	'XLOC_001034	0	0	0	0	0	0	0	0	0	0	0	0	0	0
'XLOC_001035	'-	'-	'XLOC_001035	'SNORA17	'TSS1275	'1:67249199-67323609	'-	'XLOC_001035	0	0	0	0	0	0	0	0	0	0	0	0	0	0	0	0	'XLOC_001035	0	0	0	0	0	0	0	0	0	0	0	0	0	0
'XLOC_001036	'-	'-	'XLOC_001036	'Kif22-ps	'TSS1276	'1:67585052-67587036	'-	'XLOC_001036	2.20071	0	2.80397	0	1.14713	0	2.21908	0	1.14131	0	0.931896	0	0	0	0	0	'XLOC_001036	0.0718806	0.0911252	0.0381647	0.0723112	0.0373782	0.0305815	0	0	0	0	0.0683704	0.0169899	0	0
'XLOC_001037	'-	'-	'XLOC_001037	'AC101752.1	'TSS1277	'1:67616974-67617052	'-	'XLOC_001037	0	0	0	0	0	0	0	0	0	0	0	0	0	0	0	0	'XLOC_001037	0	0	0	0	0	0	0	0	0	0	0	0	0	0
'XLOC_001038	'-	'-	'XLOC_001038	'Gm15669	'TSS1278	'1:67792480-67805324	'-	'XLOC_001038	0	0	0	0	0	0	0	0	0	0	0	0	0	0	0	0	'XLOC_001038	0	0	0	0	0	0	0	0	0	0	0	0	0	0
'XLOC_001039	'-	'-	'XLOC_001039	'AC101833.1	'TSS1279	'1:67973675-67973777	'-	'XLOC_001039	0	0	0	0	0	0	0	0	0	0	0	0	0	0	0	0	'XLOC_001039	0	0	0	0	0	0	0	0	0	0	0	0	0	0
'XLOC_001040	'-	'-	'XLOC_001040	'-	'TSS1280	'1:67991086-67992520	'-	'XLOC_001040	8.80286	0	18.6931	1	6.8828	0	25.5194	1	7.98915	0	9.31896	0	3.06051	0	11.0293	1	'XLOC_001040	0.412388	0.869434	0.331107	1.19151	0.375716	0.439524	0.144476	0.513225	0	0	0.70111	0.368235	1	1
'XLOC_001041	'-	'-	'XLOC_001041	'Gm15671	'TSS1281	'1:68005085-68025896	'-	'XLOC_001041	2.93429	0	0	0	0	0	0	0	0	0	0	0	0	0	0.91911	0	'XLOC_001041	0.290897	0	0	0	0	0	0	0.0898342	0	0	0.0727243	0.0224586	0	0
'XLOC_001042	'-	'-	'XLOC_001042	'-	'TSS1282	'1:69386024-69386402	'-	'XLOC_001042	8.80286	0	1.86931	0	1.14713	0	0	0	0	0	0	0	0	0	0	0	'XLOC_001042	2.46989	0.503716	0.371165	0	0	0	0	0	0	0	0.836193	0	1	0
'XLOC_001043	'-	'-	'XLOC_001043	'-	'TSS1283	'1:69481280-69482355	'-	'XLOC_001043	2.20071	0	12.1505	1	0	0	4.43816	0	0	0	0	0	2.04034	0	0	0	'XLOC_001043	0.143883	0.786471	0	0.288815	0	0	0.134831	0	0	0	0.304792	0.0337078	0	1
'XLOC_001044	'-	'-	'XLOC_001044	'Spag16	'TSS1284,TSS1285	'1:69826987-70725132	'-	'XLOC_001044	11.0036	1	7.47725	0	3.4414	0	7.76677	0	1.14131	0	1.86379	0	8.16135	0	7.35288	0	'XLOC_001044	0.1925	0.16285	0.157893	0.190305	0.076896	0.0326872	0.483748	0.128646	0	0	0.175887	0.180494	0	1
'XLOC_001045	'-	'-	'XLOC_001045	'U6	'TSS1286	'1:69826987-70725132	'-	'XLOC_001045	0	0	0	0	0	0	0	0	0	0	0	0	0	0	0	0	'XLOC_001045	0	0	0	0	0	0	0	0	0	0	0	0	0	0
'XLOC_001046	'-	'-	'XLOC_001046	'Vwc2l	'TSS1287,TSS1288	'1:70725714-70885397	'-	'XLOC_001046	2.93429	0	14.9545	1	3.4414	0	12.2049	1	0	0	6.52327	0	0	0	8.27199	0	'XLOC_001046	0.0443679	0.216816	0.0523884	0.178823	0	0.0987817	0	0.12172	0	0	0.123099	0.0551254	0	1
'XLOC_001047	'-	'-	'XLOC_001047	'-	'TSS1289	'1:71148350-71149553	'-	'XLOC_001047	4.40143	0	14.9545	1	4.58854	0	9.98585	0	1.14131	0	0	0	2.04034	0	6.43377	0	'XLOC_001047	0.252193	0.849356	0.271611	0.569831	0.0657043	0	0.118007	0.365622	0	0	0.485748	0.137333	0	1
'XLOC_001048	'-	'-	'XLOC_001048	'-	'TSS1290	'1:71150097-71151877	'-	'XLOC_001048	12.4707	1	17.7585	1	4.58854	0	13.3145	1	7.98915	0	3.72758	0	6.12101	0	5.51466	0	'XLOC_001048	0.458856	0.649729	0.172378	0.488614	0.29485	0.137884	0.226576	0.201839	0	0	0.442394	0.215287	0	1
'XLOC_001049	'-	'-	'XLOC_001049	'-	'TSS1291	'1:71188413-71189021	'-	'XLOC_001049	0.733571	0	1.86931	0	0	0	9.98585	0	0	0	1.86379	0	0	0	2.75733	0	'XLOC_001049	0.0988081	0.246664	0	1.33219	0	0.255985	0	0.364331	0	0	0.419416	0.155079	1	0
'XLOC_001050	'-	'-	'XLOC_001050	'-	'TSS1292	'1:71214065-71214826	'-	'XLOC_001050	1.46714	0	6.54259	0	0	0	11.0954	1	2.28261	0	0	0	2.04034	0	3.67644	0	'XLOC_001050	0.146674	0.644146	0	1.10135	0.230091	0	0.207349	0.362321	0	0	0.473043	0.19994	1	1
'XLOC_001051	'-	'-	'XLOC_001051	'-	'TSS1293	'1:71215018-71217007	'-	'XLOC_001051	8.06929	0	31.7783	1	16.0599	1	33.2862	1	5.70654	0	17.706	1	5.10084	0	9.1911	0	'XLOC_001051	0.262839	1.02993	0.532812	1.0817	0.186377	0.579446	0.167033	0.29798	0	0	0.72682	0.307709	1	1
'XLOC_001052	'-	'-	'XLOC_001052	'Atic	'TSS1294,TSS1295	'1:71557149-71579631	'-	'XLOC_001052	371.187	1	334.607	1	520.799	1	383.9	1	308.153	1	389.532	1	454.995	1	310.659	1	'XLOC_001052	10.7945	7.57025	11.9167	9.67055	7.53879	14.0394	12.6867	8.94566	0	0	9.988	10.8026	1	1
'XLOC_001053	'-	'-	'XLOC_001053	'Apol7d	'TSS1296,TSS1297	'1:71585243-71662843	'-	'XLOC_001053	58.6857	1	61.6873	1	66.5338	1	47.7102	1	92.4459	1	64.3008	1	98.9563	1	73.5288	1	'XLOC_001053	6.92967	6.21737	9.57626	3.81205	12.2912	7.00931	12.2361	8.99022	0	0	6.63384	10.1317	1	1
'XLOC_001054	'-	'-	'XLOC_001054	'Rpl21-ps1	'TSS1298	'1:72004287-72004770	'-	'XLOC_001054	0	0	0.934656	0	1.14713	0	0	0	0	0	0.931896	0	0	0	0.91911	0	'XLOC_001054	0	0.170766	0.239464	0	0	0.179928	0	0.168251	0	0	0.102557	0.0870448	0	0
'XLOC_001055	'-	'-	'XLOC_001055	'U2	'TSS1299	'1:72226239-72226430	'-	'XLOC_001055	2145.7	1	7070.67	1	642.395	1	3317.52	1	1306.8	1	1217.06	1	1495.57	1	2276.63	1	'XLOC_001055	3296.5	9843.86	1285.17	4846.94	2068.66	2034.7	2501.94	3171.37	0	0	4818.12	2444.17	1	1
'XLOC_001056	'-	'-	'XLOC_001056	'AC120136.1	'TSS1300,TSS1301,TSS1302	'1:72236464-72284314	'-	'XLOC_001056	47.6821	1	38.3209	1	56.2096	1	36.6148	1	60.4893	1	41.0034	1	46.9278	1	47.7937	1	'XLOC_001056	1.19808	0.954669	1.37263	0.849149	1.65043	1.01874	1.13951	1.37087	0	0	1.09363	1.29489	1	1
'XLOC_001057	'-	'-	'XLOC_001057	'U2	'TSS1303	'1:72236464-72284314	'-	'XLOC_001057	0	0	0	0	0	0	0	0	0	0	0	0	0	0	0	0	'XLOC_001057	0	0	0	0	0	0	0	0	0	0	0	0	0	0
'XLOC_001058	'-	'-	'XLOC_001058	'U2	'TSS1304	'1:72236464-72284314	'-	'XLOC_001058	0	0	0	0	0	0	0	0	0	0	0	0	0	0	0.91911	0	'XLOC_001058	0	0	0	0	0	0	0	1.28033	0	0	0	0.320082	1	0
'XLOC_001059	'-	'-	'XLOC_001059	'U2	'TSS1305	'1:72236464-72284314	'-	'XLOC_001059	163.586	1	507.518	1	26.3841	1	218.579	1	116.413	1	112.759	1	92.8353	1	215.072	1	'XLOC_001059	251.323	706.572	52.7839	319.347	184.283	188.513	155.305	299.596	0	0	332.506	206.924	1	1
'XLOC_001060	'-	'-	'XLOC_001060	'Tmem169	'TSS1306	'1:72284368-72303104	'-	'XLOC_001060	8.80286	0	9.34656	0	4.58854	0	7.76677	0	5.70654	0	6.52327	0	8.16135	0	7.35288	0	'XLOC_001060	0.189195	0.215126	0.144411	0.372422	0.266276	0.201652	0.395928	0.200958	0	0	0.230289	0.266203	0	0
'XLOC_001061	'-	'-	'XLOC_001061	'Xrcc5	'TSS1307	'1:72307420-72395173	'-	'XLOC_001061	217.871	1	210.298	1	324.639	1	209.703	1	276.196	1	205.949	1	254.022	1	215.991	1	'XLOC_001061	5.41424	5.20608	8.1811	5.21038	6.90561	5.13631	6.34363	5.3147	0	0	6.00295	5.92506	1	1
'XLOC_001062	'-	'-	'XLOC_001062	'Gm15843	'TSS1308	'1:72427111-72536930	'-	'XLOC_001062	0.733571	0	1.86931	0	1.14713	0	0	0	1.14131	0	0	0	1.02017	0	0.91911	0	'XLOC_001062	0.120379	0.299206	0.206612	0	0.189734	0	0.171951	0.147359	0	0	0.156549	0.127261	0	0
'XLOC_001063	'-	'-	'XLOC_001063	'Smarcal1	'TSS1309,TSS1310,TSS1311,TSS1312	'1:72583250-72633134	'-	'XLOC_001063	206.134	1	148.61	1	294.813	1	181.964	1	293.316	1	259.999	1	363.18	1	263.784	1	'XLOC_001063	4.42098	3.48853	7.69492	3.72594	7.04716	6.56633	8.32009	6.95459	0	0	4.83259	7.22204	1	1
'XLOC_001064	'-	'-	'XLOC_001064	'Rpl37a	'TSS1313,TSS1314	'1:72641252-72713809	'-	'XLOC_001064	1641.73	1	1861.83	1	1135.66	1	1166.13	1	1732.5	1	1566.52	1	1716.94	1	1576.27	1	'XLOC_001064	233.868	259.513	175.539	164.41	249.644	227.798	250.355	219.992	0	0	208.332	236.947	1	1
'XLOC_001065	'-	'-	'XLOC_001065	'Igfbp2	'TSS1315,TSS1316,TSS1317	'1:72824502-72852474	'-	'XLOC_001065	81.4264	1	57.014	1	52.7682	1	71.0105	1	13.6957	1	52.1862	1	25.5042	1	24.816	1	'XLOC_001065	4.90944	3.47554	3.18601	4.0018	0.909373	3.07733	1.50259	1.64157	0	0	3.8932	1.78272	1	1
'XLOC_001066	'-	'-	'XLOC_001066	'-	'TSS1318	'1:72923897-72924689	'-	'XLOC_001066	2.20071	0	9.34656	0	1.14713	0	4.43816	0	0	0	1.86379	0	1.02017	0	11.0293	1	'XLOC_001066	0.209089	0.875187	0.1151	0.418817	0	0.179529	0.0984469	1.03373	0	0	0.404548	0.327926	1	1
'XLOC_001067	'-	'-	'XLOC_001067	'-	'TSS1319	'1:72944467-72944681	'-	'XLOC_001067	0	0	0.934656	0	3.4414	0	4.43816	0	5.70654	0	10.2509	1	9.18152	0	5.51466	0	'XLOC_001067	0	0.890173	4.59081	4.42539	6.11629	11.5133	10.371	5.2847	0	0	2.47659	8.32132	1	1
'XLOC_001068	'-	'-	'XLOC_001068	'-	'TSS1320	'1:72946568-72948114	'-	'XLOC_001068	1.46714	0	4.67328	0	2.29427	0	7.76677	0	20.5435	1	13.0465	1	21.4235	1	14.7058	1	'XLOC_001068	0.0631469	0.199815	0.10118	0.33326	0.887349	0.565027	0.928584	0.629043	0	0	0.17435	0.752501	0	1
'XLOC_001069	'-	'-	'XLOC_001069	'-	'TSS1321	'1:72995836-72996610	'-	'XLOC_001069	0.733571	0	5.60794	0	4.58854	0	2.21908	0	13.6957	1	5.59137	0	1.02017	0	0	0	'XLOC_001069	0.071765	0.540466	0.474852	0.215581	1.35071	0.554801	0.101416	0	0	0	0.325666	0.501732	1	1
'XLOC_001070	'-	'-	'XLOC_001070	'-	'TSS1322	'1:73088887-73089364	'-	'XLOC_001070	7.33571	0	0.934656	0	3.4414	0	3.32862	0	2.28261	0	0.931896	0	2.04034	0	2.75733	0	'XLOC_001070	1.40545	0.173975	0.733526	0.62917	0.443751	0.18349	0.403203	0.514257	0	0	0.73553	0.386175	1	0
'XLOC_001071	'-	'-	'XLOC_001071	'-	'TSS1323	'1:73091839-73092444	'-	'XLOC_001071	2.93429	0	0.934656	0	0	0	4.43816	0	1.14131	0	12.1146	1	4.08067	0	0.91911	0	'XLOC_001071	0.397941	0.12416	0	0.596102	0.156499	1.67553	0.56585	0.12226	0	0	0.279551	0.630035	1	1
'XLOC_001072	'-	'-	'XLOC_001072	'-	'TSS1324	'1:73359345-73360122	'-	'XLOC_001072	5.86857	0	19.6278	1	2.29427	0	7.76677	0	4.56523	0	6.52327	0	0	0	13.7866	1	'XLOC_001072	0.571294	1.88246	0.23619	0.750844	0.448003	0.644037	0	1.32353	0	0	0.860197	0.603892	1	1
'XLOC_001073	'-	'-	'XLOC_001073	'-	'TSS1325	'1:73733194-73734010	'-	'XLOC_001073	0.733571	0	10.2812	1	0	0	2.21908	0	1.14131	0	1.86379	0	0	0	4.59555	0	'XLOC_001073	0.0671169	0.927571	0	0.201709	0.105214	0.172796	0	0.414988	0	0	0.299099	0.17325	0	1
'XLOC_001074	'-	'-	'XLOC_001074	'-	'TSS1326	'1:73734140-73734607	'-	'XLOC_001074	0	0	11.2159	1	0	0	1.10954	0	1.14131	0	2.79569	0	3.06051	0	0.91911	0	'XLOC_001074	0	2.15517	0	0.216604	0.229329	0.569245	0.625501	0.176972	0	0	0.592943	0.400262	1	1
'XLOC_001075	'-	'-	'XLOC_001075	'-	'TSS1327	'1:73735128-73736680	'-	'XLOC_001075	8.06929	0	15.8892	1	5.73567	0	21.0812	1	1.14131	0	5.59137	0	1.02017	0	7.35288	0	'XLOC_001075	0.345803	0.676445	0.251828	0.900655	0.0490828	0.241099	0.0440253	0.313167	0	0	0.543683	0.161844	0	1
'XLOC_001076	'-	'-	'XLOC_001076	'5S_rRNA	'TSS1328	'1:73763709-73763835	'-	'XLOC_001076	0	0	0	0	0	0	0	0	0	0	0	0	0	0	0	0	'XLOC_001076	0	0	0	0	0	0	0	0	0	0	0	0	0	0
'XLOC_001077	'-	'-	'XLOC_001077	'-	'TSS1329	'1:73832384-73833691	'-	'XLOC_001077	18.3393	1	35.5169	1	3.4414	0	17.7526	1	6.84784	0	19.5698	1	9.18152	0	33.088	1	'XLOC_001077	0.954898	1.83457	0.184558	0.920916	0.35809	1.02665	0.482149	1.71	0	0	0.973736	0.894222	1	1
'XLOC_001078	'-	'-	'XLOC_001078	'Rufy4	'TSS1330	'1:74125540-74148223	'-	'XLOC_001078	4.40143	0	0	0	6.8828	0	5.54769	0	9.13046	0	6.52327	0	8.16135	0	7.35288	0	'XLOC_001078	0.122117	0	0.24895	0.157329	0.253899	0.202694	0.291025	0.203188	0	0	0.132099	0.237702	0	0
'XLOC_001079	'-	'-	'XLOC_001079	'Cxcr2	'TSS1331	'1:74153988-74161238	'-	'XLOC_001079	29.3429	1	21.4971	1	20.6484	1	21.0812	1	19.4022	1	13.9784	1	16.3227	1	15.6249	1	'XLOC_001079	0.607127	0.443376	0.439322	0.435542	0.412445	0.290087	0.33887	0.322329	0	0	0.481342	0.340933	0	1
'XLOC_001080	'-	'-	'XLOC_001080	'U6	'TSS1332	'1:74212812-74212919	'-	'XLOC_001080	0	0	0	0	0	0	0	0	0	0	0	0	0	0	0	0	'XLOC_001080	0	0	0	0	0	0	0	0	0	0	0	0	0	0
'XLOC_001081	'-	'-	'XLOC_001081	'Arpc2	'TSS1333	'1:74236496-74268209	'-	'XLOC_001081	2376.04	1	2108.58	1	2595.96	1	2463.18	1	2147.94	1	2720.2	1	3430.83	1	2396.12	1	'XLOC_001081	112.638	99.314	126.038	117.547	101.699	129.737	164.611	113.533	0	0	113.884	127.395	1	1
'XLOC_001082	'-	'-	'XLOC_001082	'Gpbar1	'TSS1334	'1:74278549-74279624	'-	'XLOC_001082	1.46714	0	1.86931	0	2.29427	0	2.21908	0	6.84784	0	8.38706	0	9.18152	0	9.1911	0	'XLOC_001082	0.095922	0.120996	0.155687	0.144407	0.450133	0.553548	0.606739	0.595304	0	0	0.129253	0.551431	0	0
'XLOC_001083	'-	'-	'XLOC_001083	'Pnkd	'TSS1335,TSS1336,TSS1337,TSS1338	'1:74284929-74353694	'-	'XLOC_001083	894.224	1	669.214	1	877.558	1	816.621	1	1150.44	1	1248.74	1	1565.96	1	1045.03	1	'XLOC_001083	68.7675	55.5698	62.0496	63.9798	89.7732	90.1321	123.135	70.9647	0	0	62.5917	93.5012	1	1
'XLOC_001084	'-	'-	'XLOC_001084	'Tmbim1	'TSS1339	'1:74284929-74353694	'-	'XLOC_001084	2.20071	0	10.2812	1	4.58854	0	6.65723	0	9.13046	0	4.65948	0	3.06051	0	1.83822	0	'XLOC_001084	1.91698	8.24723	5.07119	5.5783	8.17929	4.36258	2.88425	1.48517	0	0	5.20343	4.22782	1	1
'XLOC_001085	'-	'-	'XLOC_001085	'Gm216	'TSS1340,TSS1341	'1:74362083-74369462	'-	'XLOC_001085	7.33571	0	1.86931	0	6.8828	0	4.43816	0	4.56523	0	3.72758	0	5.10084	0	4.59555	0	'XLOC_001085	0.22189	0.0842387	0.214864	0.135868	0.140417	0.114871	0.157287	0.140378	0	0	0.164215	0.138238	0	0
'XLOC_001086	'-	'-	'XLOC_001086	'Slc11a1	'TSS1342,TSS1343,TSS1344,TSS1345,TSS1346,TSS1347,TSS1348	'1:74375202-74386062	'-	'XLOC_001086	15.405	1	14.9545	1	17.207	1	11.0954	1	19.4022	1	20.5017	1	15.3025	1	33.088	1	'XLOC_001086	0.482419	0.910918	0.515797	0.378093	0.683141	0.639326	0.941242	1.02472	0	0	0.571807	0.822107	1	1
'XLOC_001087	'-	'-	'XLOC_001087	'Ctdsp1	'TSS1349,TSS1350,TSS1351	'1:74391508-74397397	'-	'XLOC_001087	1027	1	1003.82	1	736.46	1	919.808	1	1649.19	1	1213.33	1	1508.83	1	1509.18	1	'XLOC_001087	23.2131	22.4953	16.2399	20.9562	36.361	27.1619	33.9016	33.8545	0	0	20.7261	32.8197	1	1
'XLOC_001088	'-	'-	'XLOC_001088	'Mir26b	'TSS1352	'1:74391508-74397397	'-	'XLOC_001088	0	0	0	0	0	0	0	0	0	0	0	0	0	0	0	0	'XLOC_001088	0	0	0	0	0	0	0	0	0	0	0	0	0	0
'XLOC_001089	'-	'-	'XLOC_001089	'Vil1	'TSS1353,TSS1354,TSS1355,TSS1356	'1:74409375-74588246	'-	'XLOC_001089	5.86857	0	9.34656	0	11.4713	1	4.43816	0	7.98915	0	9.31896	0	12.242	1	4.59555	0	'XLOC_001089	0.11777	0.27928	0.390385	0.164718	0.231969	0.212303	0.351816	0.093089	0	0	0.238038	0.222294	0	1
'XLOC_001090	'-	'-	'XLOC_001090	'Rqcd1	'TSS1357,TSS1358	'1:74409375-74588246	'-	'XLOC_001090	444.544	1	383.209	1	518.505	1	443.816	1	353.805	1	394.192	1	454.995	1	366.725	1	'XLOC_001090	12.0908	10.6899	20.6936	14.7791	11.7773	13.0764	14.2215	12.6873	0	0	14.5633	12.9406	1	1
'XLOC_001091	'-	'-	'XLOC_001091	'Usp37	'TSS1359	'1:74409375-74588246	'-	'XLOC_001091	129.842	1	92.5309	1	214.514	1	104.297	1	130.109	1	101.577	1	126.501	1	98.3447	1	'XLOC_001091	1.8171	1.29215	3.02572	1.45814	1.82294	1.4244	1.77438	1.37353	0	0	1.89828	1.59881	1	1
'XLOC_001092	'-	'-	'XLOC_001092	'Usp37	'TSS1360	'1:74409375-74588246	'-	'XLOC_001092	49.1493	1	53.2754	1	82.5937	1	41.0529	1	38.8044	1	36.3439	1	60.1899	1	42.279	1	'XLOC_001092	1.54249	1.66393	2.63838	1.28551	1.22098	1.14578	1.89868	1.3209	0	0	1.78258	1.39658	1	1
'XLOC_001093	'-	'-	'XLOC_001093	'Usp37	'TSS1361	'1:74409375-74588246	'-	'XLOC_001093	49.8829	1	54.21	1	63.0924	1	69.9009	1	41.0871	1	44.731	1	52.0286	1	68.0141	1	'XLOC_001093	1.10289	1.19448	1.41239	1.54303	0.910069	0.992132	1.15448	1.49898	0	0	1.3132	1.13892	1	1
'XLOC_001094	'-	'-	'XLOC_001094	'Plcd4	'TSS1362,TSS1363,TSS1364	'1:74409375-74588246	'-	'XLOC_001094	5.86857	0	10.2812	1	6.8828	0	8.87631	0	4.56523	0	7.45516	0	5.10084	0	11.9484	1	'XLOC_001094	0.137252	0.134845	0.22338	0.194107	0.167889	0.0957785	0.0942048	0.175418	0	0	0.172396	0.133323	0	1
'XLOC_001095	'-	'-	'XLOC_001095	'Bcs1l	'TSS1365,TSS1366	'1:74588288-74601397	'-	'XLOC_001095	98.2986	1	66.3606	1	112.419	1	67.6819	1	98.1524	1	103.44	1	137.723	1	61.5804	1	'XLOC_001095	3.71446	2.8626	6.75237	3.75035	4.0923	4.01751	5.14406	3.05457	0	0	4.26994	4.07711	1	1
'XLOC_001096	'-	'-	'XLOC_001096	'Stk36	'TSS1367,TSS1368,TSS1369,TSS1370,TSS1371	'1:74601444-74636894	'-	'XLOC_001096	18.3393	1	19.6278	1	13.7656	1	7.76677	0	18.2609	1	21.4336	1	19.3832	1	27.5733	1	'XLOC_001096	0.538002	0.590401	0.250359	0.13392	0.334522	0.366836	0.247708	0.414179	0	0	0.378171	0.340811	0	1
'XLOC_001097	'-	'-	'XLOC_001097	'Ttll4	'TSS1372,TSS1373,TSS1374,TSS1375,TSS1376,TSS1377,TSS1378,TSS1379,TSS1380,TSS1381,TSS1382	'1:74661655-74702178	'-	'XLOC_001097	558.981	1	447.7	1	945.239	1	571.412	1	616.306	1	530.249	1	637.605	1	469.665	1	'XLOC_001097	8.00591	9.12798	8.58079	9.65139	9.10658	9.01797	11.5696	11.3138	0	0	8.84152	10.252	1	1
'XLOC_001098	'-	'-	'XLOC_001098	'Cyp27a1	'TSS1383,TSS1384	'1:74713573-74738295	'-	'XLOC_001098	40.3464	1	14.0198	1	44.7382	1	13.3145	1	95.8698	1	33.5482	1	74.4723	1	71.6906	1	'XLOC_001098	1.48101	0.480359	1.63918	0.508176	3.5396	1.22658	2.76349	2.68709	0	0	1.02718	2.55419	1	1
'XLOC_001099	'-	'-	'XLOC_001099	'Wnt6	'TSS1385	'1:74771891-74785319	'-	'XLOC_001099	0	0	1.86931	0	1.14713	0	0	0	3.42392	0	4.65948	0	1.02017	0	4.59555	0	'XLOC_001099	0	0.0580778	0.0364479	0	0.107166	0.146118	0.0320109	0.142824	0	0	0.0236314	0.10703	0	0
'XLOC_001100	'-	'-	'XLOC_001100	'Wnt10a	'TSS1386	'1:74791515-74804179	'-	'XLOC_001100	1.46714	0	0.934656	0	0	0	2.21908	0	0	0	0	0	0	0	0	0	'XLOC_001100	0.0378383	0.0240097	0	0.0571255	0	0	0	0	0	0	0.0297434	0	0	0
'XLOC_001101	'-	'-	'XLOC_001101	'-	'TSS1387	'1:74817002-74818710	'-	'XLOC_001101	10.27	1	10.2812	1	25.237	1	19.9717	1	22.8261	1	27.025	1	13.2622	1	19.3013	1	'XLOC_001101	0.395543	0.393636	0.993365	0.767082	0.881929	1.04664	0.514005	0.739274	0	0	0.637406	0.795462	1	1
'XLOC_001102	'-	'-	'XLOC_001102	'-	'TSS1388	'1:74819275-74821009	'-	'XLOC_001102	10.27	1	2.80397	0	25.237	1	7.76677	0	13.6957	1	7.45516	0	6.12101	0	5.51466	0	'XLOC_001102	0.388978	0.105584	0.976521	0.293372	0.520347	0.283911	0.233271	0.207734	0	0	0.441114	0.311316	0	1
'XLOC_001103	'-	'-	'XLOC_001103	'-	'TSS1389	'1:74825086-74825819	'-	'XLOC_001103	0.733571	0	2.80397	0	1.14713	0	0	0	10.2718	1	7.45516	0	5.10084	0	3.67644	0	'XLOC_001103	0.0769685	0.289515	0.127852	0	1.08712	0.794192	0.544485	0.379995	0	0	0.123584	0.701448	1	1
'XLOC_001104	'-	'-	'XLOC_001104	'-	'TSS1390	'1:74825911-74827679	'-	'XLOC_001104	0.733571	0	6.54259	0	3.4414	0	3.32862	0	18.2609	1	12.1146	1	0	0	10.1102	1	'XLOC_001104	0.0271939	0.241158	0.130273	0.123067	0.679012	0.451502	0	0.372799	0	0	0.130423	0.375828	0	1
'XLOC_001105	'-	'-	'XLOC_001105	'Gm16582	'TSS1391	'1:74850894-74879953	'-	'XLOC_001105	0	0	0.934656	0	1.14713	0	3.32862	0	0	0	0.931896	0	0	0	1.83822	0	'XLOC_001105	0	0.0313009	0.0393565	0.111782	0	0.031523	0	0.0615814	0	0	0.0456099	0.0232761	0	0
'XLOC_001106	'-	'-	'XLOC_001106	'Cdk5r2	'TSS1392	'1:74850894-74879953	'-	'XLOC_001106	0	0	7.47725	0	0	0	3.32862	0	1.14131	0	5.59137	0	1.02017	0	3.67644	0	'XLOC_001106	0	0.17427	0	0.0777289	0.0267476	0.131228	0.0239537	0.085706	0	0	0.0629997	0.0669088	0	0
'XLOC_001107	'-	'-	'XLOC_001107	'Gm15841	'TSS1393	'1:74902070-74935599	'-	'XLOC_001107	0	0	0	0	0	0	0	0	0	0	0	0	0	0	0	0	'XLOC_001107	0	0	0	0	0	0	0	0	0	0	0	0	0	0
'XLOC_001108	'-	'-	'XLOC_001108	'Ccdc108	'TSS1394	'1:74902070-74935599	'-	'XLOC_001108	0	0	4.67328	0	0	0	0	0	0	0	0.931896	0	0	0	0	0	'XLOC_001108	0	1.12257	0	0	0	0.240334	0	0	0	0	0.280643	0.0600835	1	0
'XLOC_001109	'-	'-	'XLOC_001109	'Fam134a	'TSS1395,TSS1396	'1:75142732-75147909	'-	'XLOC_001109	351.381	1	206.559	1	267.282	1	279.604	1	595.762	1	532.112	1	602.92	1	551.466	1	'XLOC_001109	8.83163	5.10929	6.73065	6.93022	15.0365	13.2858	15.2312	13.6645	0	0	6.90045	14.3045	1	1
'XLOC_001110	'-	'-	'XLOC_001110	'Zfand2b	'TSS1397,TSS1398,TSS1399,TSS1400	'1:75168511-75180394	'-	'XLOC_001110	92.43	1	46.7328	1	92.9179	1	68.7914	1	248.805	1	178.924	1	212.195	1	188.417	1	'XLOC_001110	6.55965	3.87242	5.59263	4.73603	16.8393	13.6	15.7877	15.2666	0	0	5.19018	15.3734	1	1
'XLOC_001111	'-	'-	'XLOC_001111	'Ankzf1	'TSS1401,TSS1402	'1:75192150-75210778	'-	'XLOC_001111	212.736	1	172.911	1	361.347	1	206.374	1	378.914	1	288.888	1	420.309	1	259.189	1	'XLOC_001111	5.13158	6.28346	8.83399	6.24228	10.3391	7.64628	9.39822	8.15511	0	0	6.62283	8.88468	1	1
'XLOC_001112	'-	'-	'XLOC_001112	'Stk16	'TSS1403,TSS1404,TSS1405,TSS1406	'1:75210837-75219253	'-	'XLOC_001112	195.864	1	151.414	1	235.162	1	171.979	1	344.675	1	374.622	1	486.62	1	300.549	1	'XLOC_001112	10.2064	8.31423	11.3902	8.52941	17.8721	20.6304	22.3601	14.5925	0	0	9.61006	18.8638	1	1
'XLOC_001113	'-	'-	'XLOC_001113	'Dnajb2	'TSS1407,TSS1408	'1:75236426-75245791	'-	'XLOC_001113	382.191	1	361.712	1	349.876	1	345.067	1	612.882	1	569.388	1	816.135	1	514.701	1	'XLOC_001113	14.2429	13.0647	12.228	11.9514	21.6604	18.4008	27.9277	19.2398	0	0	12.8718	21.8072	1	1
'XLOC_001114	'-	'-	'XLOC_001114	'Ptprn	'TSS1409	'1:75247040-75264208	'-	'XLOC_001114	5.86857	0	8.4119	0	5.73567	0	9.98585	0	18.2609	1	3.72758	0	7.14118	0	11.9484	1	'XLOC_001114	0.58868	0.830946	0.609508	0.994541	1.847	0.379385	0.728215	1.18147	0	0	0.755919	1.03402	1	1
'XLOC_001115	'-	'-	'XLOC_001115	'Des	'TSS1410,TSS1411,TSS1412	'1:75360328-75375012	'-	'XLOC_001115	4555.48	1	3221.76	1	8167.59	1	4105.29	1	9953.34	1	10375.7	1	18385.5	1	9892.38	1	'XLOC_001115	94.6774	67.3274	172.413	85.3963	208.552	217.161	383.109	204.901	0	0	104.954	253.431	1	1
'XLOC_001116	'-	'-	'XLOC_001116	'Speg	'TSS1413,TSS1414,TSS1415,TSS1416,TSS1417,TSS1418,TSS1419,TSS1420,TSS1421,TSS1422,TSS1423,TSS1424	'1:75375295-75432320	'-	'XLOC_001116	2059.14	1	1136.54	1	3238.36	1	1729.77	1	2825.88	1	3251.38	1	4392.85	1	3098.32	1	'XLOC_001116	22.8983	14.7016	26.1181	18.9496	27.832	32.7329	38.6781	26.437	0	0	20.6669	31.42	1	1
'XLOC_001117	'-	'-	'XLOC_001117	'Gmppa	'TSS1425,TSS1426,TSS1427,TSS1428	'1:75435929-75443217	'-	'XLOC_001117	275.089	1	190.67	1	281.048	1	215.251	1	538.697	1	457.561	1	560.073	1	443.011	1	'XLOC_001117	18.3355	11.5868	19.1313	14.3781	34.4372	31.3592	38.9648	27.6621	0	0	15.8579	33.1058	1	1
'XLOC_001118	'-	'-	'XLOC_001118	'Accn4	'TSS1429,TSS1430	'1:75450435-75474343	'-	'XLOC_001118	0	0	2.80397	0	1.14713	0	4.43816	0	1.14131	0	0.931896	0	1.02017	0	0	0	'XLOC_001118	0	0.0663153	0.0300674	0.10517	0.0295458	0.0241628	0.0264677	0	0	0	0.0503882	0.0200441	0	0
'XLOC_001119	'-	'-	'XLOC_001119	'Tmem198	'TSS1431	'1:75474568-75506501	'-	'XLOC_001119	15.405	1	29.909	1	29.8255	1	18.8622	1	36.5218	1	27.9569	1	21.4235	1	33.088	1	'XLOC_001119	0.400314	0.772411	0.823679	0.535082	1.07044	0.811732	0.649887	0.976438	0	0	0.632872	0.877124	1	1
'XLOC_001120	'-	'-	'XLOC_001120	'Inha	'TSS1432	'1:75507076-75510366	'-	'XLOC_001120	82.8936	1	56.0794	1	79.1523	1	82.1059	1	60.4893	1	51.2543	1	74.4723	1	58.823	1	'XLOC_001120	3.76154	2.52708	3.68522	3.71373	2.75516	2.34108	3.40453	2.65192	0	0	3.42189	2.78817	1	1
'XLOC_001121	'-	'-	'XLOC_001121	'Stk11ip	'TSS1433,TSS1434,TSS1435,TSS1436,TSS1437,TSS1438,TSS1439	'1:75521528-75537335	'-	'XLOC_001121	108.569	1	56.0794	1	150.275	1	73.2296	1	277.338	1	169.605	1	214.235	1	179.226	1	'XLOC_001121	3.81993	1.49092	6.08711	2.27209	8.09603	5.6875	8.34585	7.18371	0	0	3.41751	7.32827	1	1
'XLOC_001122	'-	'-	'XLOC_001122	'Gm15183	'TSS1440	'1:75542210-75542558	'-	'XLOC_001122	0.733571	0	1.86931	0	0	0	2.21908	0	0	0	0	0	0	0	0	0	'XLOC_001122	0.23913	0.582228	0	0.70815	0	0	0	0	0	0	0.382377	0	0	0
'XLOC_001123	'-	'-	'XLOC_001123	'Slc4a3	'TSS1441,TSS1442,TSS1443,TSS1444,TSS1445,TSS1446,TSS1447,TSS1448,TSS1449	'1:75545930-75565653	'-	'XLOC_001123	1841.26	1	944.002	1	2282.8	1	1318.13	1	2876.09	1	2449.02	1	3646.08	1	2803.28	1	'XLOC_001123	25.4333	16.3098	34.9201	16.7614	45.7595	41.3794	66.154	44.7119	0	0	23.3561	49.5012	1	1
'XLOC_001124	'-	'-	'XLOC_001124	'Gm15180	'TSS1450	'1:75568082-75568574	'-	'XLOC_001124	0	0	0	0	0	0	0	0	0	0	0.931896	0	0	0	0	0	'XLOC_001124	0	0	0	0	0	0.174833	0	0	0	0	0	0.0437082	0	0
'XLOC_001125	'-	'-	'XLOC_001125	'Gm15182	'TSS1451	'1:75624653-75626329	'-	'XLOC_001125	2.20071	0	3.73862	0	0	0	0	0	0	0	0.931896	0	0	0	0.91911	0	'XLOC_001125	0.0865573	0.146159	0	0	0	0.0368611	0	0.0359461	0	0	0.0581791	0.0182018	0	0
'XLOC_001126	'-	'-	'XLOC_001126	'Gm5257	'TSS1452	'1:75636389-75637179	'-	'XLOC_001126	1.46714	0	1.86931	0	0	0	1.10954	0	0	0	0	0	0	0	0	0	'XLOC_001126	0.139841	0.175592	0	0.105039	0	0	0	0	0	0	0.105118	0	0	0
'XLOC_001127	'-	'-	'XLOC_001127	'-	'TSS1453	'1:75855140-75857389	'-	'XLOC_001127	14.6714	1	54.21	1	10.3242	1	33.2862	1	10.2718	1	10.2509	1	3.06051	0	18.3822	1	'XLOC_001127	0.418195	1.53844	0.299044	0.946856	0.293474	0.293392	0.0876429	0.521822	0	0	0.800634	0.299083	1	1
'XLOC_001128	'-	'-	'XLOC_001128	'-	'TSS1454	'1:75946686-75996214	'-	'XLOC_001128	5.135	0	9.34656	0	6.8828	0	5.54769	0	5.70654	0	15.8422	1	16.3227	1	2.75733	0	'XLOC_001128	0.423454	0.761076	0.595004	0.4548	0.473799	1.32209	1.36434	0.22471	0	0	0.558584	0.846235	1	1
'XLOC_001129	'-	'-	'XLOC_001129	'-	'TSS1455	'1:75946686-75996214	'-	'XLOC_001129	3.66786	0	0.934656	0	5.73567	0	11.0954	1	2.28261	0	3.72758	0	10.2017	1	1.83822	0	'XLOC_001129	0.523751	0.130591	0.888861	1.56833	0.329731	0.543385	1.49121	0.257204	0	0	0.777883	0.655382	1	1
'XLOC_001130	'-	'-	'XLOC_001130	'-	'TSS1456	'1:75946686-75996214	'-	'XLOC_001130	14.6714	1	3.73862	0	26.3841	1	4.43816	0	4.56523	0	10.2509	1	10.2017	1	5.51466	0	'XLOC_001130	0.570244	0.144445	1.04825	0.172022	0.178009	0.400664	0.399038	0.213148	0	0	0.48374	0.297715	1	1
'XLOC_001131	'-	'-	'XLOC_001131	'-	'TSS1457	'1:75946686-75996214	'-	'XLOC_001131	1.46714	0	8.4119	0	5.73567	0	0	0	0	0	0.931896	0	0	0	1.83822	0	'XLOC_001131	0.277516	1.5464	1.20562	0	0	0.1811	0	0.338588	0	0	0.757384	0.129922	1	0
'XLOC_001132	'-	'-	'XLOC_001132	'-	'TSS1458	'1:75946686-75996214	'-	'XLOC_001132	17.6057	1	18.6931	1	17.207	1	5.54769	0	3.42392	0	16.7741	1	15.3025	1	12.8675	1	'XLOC_001132	0.374731	0.396573	0.370653	0.117901	0.0730046	0.358126	0.326839	0.273043	0	0	0.314965	0.257753	0	1
'XLOC_001133	'-	'-	'XLOC_001133	'-	'TSS1459	'1:75946686-75996214	'-	'XLOC_001133	7.33571	0	0.934656	0	6.8828	0	1.10954	0	0	0	3.72758	0	1.02017	0	0.91911	0	'XLOC_001133	0.624016	0.0784772	0.614709	0.0938118	0	0.321013	0.0879984	0.0772373	0	0	0.352754	0.121562	0	0
'XLOC_001134	'-	'-	'XLOC_001134	'-	'TSS1460	'1:75997621-75998411	'-	'XLOC_001134	8.80286	0	5.60794	0	10.3242	1	4.43816	0	3.42392	0	1.86379	0	2.04034	0	1.83822	0	'XLOC_001134	0.839044	0.526775	1.03941	0.420154	0.328929	0.180114	0.197536	0.172835	0	0	0.706346	0.219854	1	1
'XLOC_001135	'-	'-	'XLOC_001135	'-	'TSS1461	'1:75998950-75999422	'-	'XLOC_001135	7.33571	0	0.934656	0	3.4414	0	1.10954	0	0	0	0	0	3.06051	0	0	0	'XLOC_001135	1.42843	0.176741	0.746616	0.213109	0	0	0.614981	0	0	0	0.641224	0.153745	1	0
'XLOC_001136	'-	'-	'XLOC_001136	'-	'TSS1462	'1:75999778-76000332	'-	'XLOC_001136	1.46714	0	0	0	4.58854	0	1.10954	0	1.14131	0	12.1146	1	6.12101	0	0.91911	0	'XLOC_001136	0.225205	0	0.768802	0.168464	0.177356	1.90126	0.963449	0.138039	0	0	0.290618	0.795026	1	1
'XLOC_001137	'-	'-	'XLOC_001137	'-	'TSS1463	'1:76001950-76002912	'-	'XLOC_001137	8.80286	0	0.934656	0	8.02994	0	2.21908	0	3.42392	0	4.65948	0	4.08067	0	3.67644	0	'XLOC_001137	0.657392	0.0690046	0.625786	0.164838	0.257277	0.351742	0.308489	0.27163	0	0	0.379255	0.297285	0	0
'XLOC_001138	'-	'-	'XLOC_001138	'-	'TSS1464	'1:76014017-76015257	'-	'XLOC_001138	1.46714	0	3.73862	0	12.6185	1	4.43816	0	5.70654	0	0.931896	0	7.14118	0	2.75733	0	'XLOC_001138	0.0811642	0.205075	0.720338	0.244555	0.317136	0.0519668	0.398645	0.151332	0	0	0.312783	0.22977	0	1
'XLOC_001139	'-	'-	'XLOC_001139	'-	'TSS1465	'1:76045497-76046255	'-	'XLOC_001139	2.93429	0	12.1505	1	1.14713	0	5.54769	0	7.98915	0	2.79569	0	1.02017	0	3.67644	0	'XLOC_001139	0.294839	1.20226	0.12212	0.553452	0.809443	0.285028	0.10421	0.364136	0	0	0.543168	0.390704	1	1
'XLOC_001140	'-	'-	'XLOC_001140	'-	'TSS1466	'1:76078095-76079202	'-	'XLOC_001140	0.733571	0	11.2159	1	17.207	1	12.2049	1	4.56523	0	3.72758	0	1.02017	0	5.51466	0	'XLOC_001140	0.0463273	0.701484	1.12643	0.767308	0.289814	0.237564	0.0650953	0.345126	0	0	0.660387	0.2344	1	1
'XLOC_001141	'-	'-	'XLOC_001141	'-	'TSS1467	'1:76079734-76081493	'-	'XLOC_001141	8.80286	0	4.67328	0	18.3541	1	4.43816	0	18.2609	1	2.79569	0	5.10084	0	2.75733	0	'XLOC_001141	0.328172	0.173225	0.698803	0.165015	0.682864	0.104785	0.19132	0.102244	0	0	0.341304	0.270303	0	1
'XLOC_001142	'-	'-	'XLOC_001142	'-	'TSS1468	'1:76085455-76085923	'-	'XLOC_001142	3.66786	0	9.34656	0	1.14713	0	3.32862	0	3.42392	0	1.86379	0	0	0	0.91911	0	'XLOC_001142	0.723677	1.79019	0.252472	0.647688	0.685683	0.378207	0	0.176401	0	0	0.853507	0.310073	1	0
'XLOC_001143	'-	'-	'XLOC_001143	'-	'TSS1469	'1:76118575-76119458	'-	'XLOC_001143	7.33571	0	0.934656	0	0	0	1.10954	0	1.14131	0	0.931896	0	0	0	0.91911	0	'XLOC_001143	0.608317	0.0765277	0	0.0914656	0.0952932	0.0782098	0	0.0753171	0	0	0.194078	0.062205	0	0
'XLOC_001144	'-	'-	'XLOC_001144	'-	'TSS1470	'1:76120211-76120999	'-	'XLOC_001144	1.46714	0	3.73862	0	4.58854	0	1.10954	0	12.5544	1	1.86379	0	3.06051	0	2.75733	0	'XLOC_001144	0.140291	0.352299	0.463534	0.105375	1.20999	0.180703	0.297275	0.260077	0	0	0.265375	0.487011	1	1
'XLOC_001145	'-	'-	'XLOC_001145	'-	'TSS1471	'1:76122225-76123004	'-	'XLOC_001145	11.7371	1	4.67328	0	4.58854	0	2.21908	0	7.98915	0	4.65948	0	4.08067	0	9.1911	0	'XLOC_001145	1.13885	0.44676	0.470747	0.21383	0.78142	0.458501	0.402294	0.879506	0	0	0.567547	0.63043	1	1
'XLOC_001146	'-	'-	'XLOC_001146	'-	'TSS1472	'1:76123982-76124592	'-	'XLOC_001146	9.53643	0	1.86931	0	2.29427	0	2.21908	0	2.28261	0	3.72758	0	2.04034	0	5.51466	0	'XLOC_001146	1.2787	0.245572	0.332265	0.294716	0.309428	0.509612	0.27966	0.725431	0	0	0.537813	0.456033	1	0
'XLOC_001147	'-	'-	'XLOC_001147	'-	'TSS1473	'1:76151673-76152126	'-	'XLOC_001147	7.33571	0	1.86931	0	0	0	0	0	1.14131	0	0	0	0	0	1.83822	0	'XLOC_001147	1.52299	0.376209	0	0	0.240632	0	0	0.370753	0	0	0.4748	0.152846	1	0
'XLOC_001148	'-	'-	'XLOC_001148	'-	'TSS1474	'1:76175933-76180353	'-	'XLOC_001148	25.675	1	37.3862	1	16.0599	1	12.2049	1	44.511	1	27.025	1	22.4437	1	28.4924	1	'XLOC_001148	0.358216	0.52049	0.225827	0.170112	0.621727	0.377808	0.313845	0.396726	0	0	0.318661	0.427527	0	1
'XLOC_001149	'-	'-	'XLOC_001149	'-	'TSS1475	'1:76381143-76381762	'-	'XLOC_001149	1.46714	0	11.2159	1	1.14713	0	5.54769	0	0	0	0	0	0	0	2.75733	0	'XLOC_001149	0.192803	1.44465	0.16258	0.722245	0	0	0	0.35562	0	0	0.63057	0.088905	1	1
'XLOC_001150	'-	'-	'XLOC_001150	'-	'TSS1476	'1:76382485-76384439	'-	'XLOC_001150	16.8721	1	26.1704	1	6.8828	0	25.5194	1	5.70654	0	8.38706	0	3.06051	0	21.1395	1	'XLOC_001150	0.560339	0.864711	0.232906	0.84551	0.190038	0.279877	0.102194	0.698717	0	0	0.625867	0.317707	0	1
'XLOC_001151	'-	'-	'XLOC_001151	'-	'TSS1477	'1:76518499-76519510	'-	'XLOC_001151	11.7371	1	7.47725	0	2.29427	0	11.0954	1	4.56523	0	8.38706	0	1.02017	0	21.1395	1	'XLOC_001151	0.825602	0.520311	0.167984	0.776548	0.322991	0.595979	0.07259	1.47205	0	0	0.572611	0.615903	1	1
'XLOC_001152	'-	'-	'XLOC_001152	'-	'TSS1478	'1:76580355-76580933	'-	'XLOC_001152	3.66786	0	9.34656	0	0	0	1.10954	0	1.14131	0	2.79569	0	0	0	2.75733	0	'XLOC_001152	0.530126	1.32146	0	0.158722	0.166893	0.412601	0	0.390408	0	0	0.502577	0.242475	1	0
'XLOC_001153	'-	'-	'XLOC_001153	'-	'TSS1479	'1:76808920-76810017	'-	'XLOC_001153	5.135	0	14.9545	1	0	0	2.21908	0	3.42392	0	0	0	2.04034	0	3.67644	0	'XLOC_001153	0.32778	0.945276	0	0.141005	0.219711	0	0.131606	0.232537	0	0	0.353515	0.145963	0	1
'XLOC_001154	'-	'-	'XLOC_001154	'-	'TSS1480	'1:77004281-77005674	'-	'XLOC_001154	1.46714	0	20.5624	1	4.58854	0	9.98585	0	0	0	2.79569	0	0	0	2.75733	0	'XLOC_001154	0.0710308	0.988138	0.228328	0.481788	0	0.1363	0	0.132569	0	0	0.442321	0.0672173	0	1
'XLOC_001155	'-	'-	'XLOC_001155	'5S_rRNA	'TSS1481	'1:77144752-77144846	'-	'XLOC_001155	0	0	0	0	0	0	0	0	0	0	0	0	0	0	0	0	'XLOC_001155	0	0	0	0	0	0	0	0	0	0	0	0	0	0
'XLOC_001156	'-	'-	'XLOC_001156	'-	'TSS1482	'1:77613239-77614377	'-	'XLOC_001156	3.66786	0	16.8238	1	2.29427	0	7.76677	0	3.42392	0	3.72758	0	3.06051	0	1.83822	0	'XLOC_001156	0.224237	1.01893	0.145223	0.472758	0.210382	0.229909	0.188985	0.111399	0	0	0.465287	0.185169	1	1
'XLOC_001157	'-	'-	'XLOC_001157	'-	'TSS1483	'1:77614623-77615945	'-	'XLOC_001157	13.2043	1	27.105	1	6.8828	0	19.9717	1	2.28261	0	11.1827	1	2.04034	0	15.6249	1	'XLOC_001157	0.678593	1.38202	0.364179	1.02262	0.117806	0.578978	0.10574	0.797086	0	0	0.861853	0.399902	1	1
'XLOC_001158	'-	'-	'XLOC_001158	'-	'TSS1484	'1:78245941-78246601	'-	'XLOC_001158	8.06929	0	7.47725	0	0	0	5.54769	0	1.14131	0	3.72758	0	1.02017	0	3.67644	0	'XLOC_001158	0.972151	0.884392	0	0.662642	0.138867	0.456988	0.125358	0.435361	0	0	0.629796	0.289143	0	0
'XLOC_001159	'-	'-	'XLOC_001159	'-	'TSS1485	'1:78256926-78257958	'-	'XLOC_001159	7.33571	0	12.1505	1	1.14713	0	3.32862	0	0	0	0.931896	0	2.04034	0	6.43377	0	'XLOC_001159	0.503467	0.825182	0.0818702	0.227333	0	0.0645952	0.141613	0.437238	0	0	0.409463	0.160862	0	1
'XLOC_001160	'-	'-	'XLOC_001160	'Sgpp2	'TSS1486	'1:78310345-78488866	'-	'XLOC_001160	16.1386	1	14.9545	1	28.6784	1	15.5335	1	6.84784	0	9.31896	0	7.14118	0	9.1911	0	'XLOC_001160	0.24997	0.231078	0.448077	0.240332	0.106202	0.144663	0.110889	0.142044	0	0	0.292364	0.125949	0	1
'XLOC_001161	'-	'-	'XLOC_001161	'Mogat1	'TSS1487,TSS1488,TSS1489,TSS1490	'1:78497805-78538173	'-	'XLOC_001161	0.733571	0	10.2812	1	1.14713	0	2.21908	0	0	0	6.52327	0	4.08067	0	6.43377	0	'XLOC_001161	0.190695	2.24066	0.341375	0.566715	0	1.75742	1.10456	1.61283	0	0	0.834861	1.1187	1	1
'XLOC_001162	'-	'-	'XLOC_001162	'Acsl3,Utp14b	'TSS1491,TSS1492,TSS1493,TSS1494,TSS1495,TSS1496,TSS1497	'1:78657824-78706987	'-	'XLOC_001162	1236.8	1	1378.62	1	1647.28	1	1294.83	1	1086.52	1	936.555	1	958.958	1	929.22	1	'XLOC_001162	71.2893	78.7249	83.423	79.4582	66.7531	56.8954	57.0804	50.7813	0	0	78.2238	57.8775	1	1
'XLOC_001163	'-	'-	'XLOC_001163	'-	'TSS1498	'1:78718729-78719725	'-	'XLOC_001163	2.20071	0	10.2812	1	0	0	2.21908	0	1.14131	0	3.72758	0	2.04034	0	1.83822	0	'XLOC_001163	0.157603	0.72824	0	0.158107	0.0822185	0.269725	0.14784	0.130298	0	0	0.260987	0.15752	0	1
'XLOC_001164	'-	'-	'XLOC_001164	'-	'TSS1499	'1:78753485-78753965	'-	'XLOC_001164	2.93429	0	9.34656	0	0	0	1.10954	0	3.42392	0	2.79569	0	1.02017	0	0.91911	0	'XLOC_001164	0.556802	1.72356	0	0.207743	0.659195	0.545075	0.199619	0.16982	0	0	0.622026	0.393427	1	0
'XLOC_001165	'-	'-	'XLOC_001165	'-	'TSS1500	'1:78754221-78757395	'-	'XLOC_001165	32.2771	1	66.3606	1	18.3541	1	34.3957	1	20.5435	1	19.5698	1	9.18152	0	34.0071	1	'XLOC_001165	0.636962	1.3056	0.366242	0.677812	0.406068	0.387292	0.181773	0.669197	0	0	0.746654	0.411083	1	1
'XLOC_001166	'-	'-	'XLOC_001166	'-	'TSS1501	'1:78757512-78758680	'-	'XLOC_001166	6.60214	0	17.7585	1	2.29427	0	12.2049	1	2.28261	0	5.59137	0	2.04034	0	9.1911	0	'XLOC_001166	0.391524	1.04358	0.140719	0.720722	0.136028	0.334433	0.122175	0.540435	0	0	0.574136	0.283268	1	1
'XLOC_001167	'-	'-	'XLOC_001167	'-	'TSS1502	'1:78759011-78759489	'-	'XLOC_001167	8.06929	0	0	0	2.29427	0	2.21908	0	2.28261	0	1.86379	0	0	0	0	0	'XLOC_001167	1.54103	0	0.487308	0.418118	0.442313	0.365774	0	0	0	0	0.611614	0.202022	1	0
'XLOC_001168	'-	'-	'XLOC_001168	'-	'TSS1503	'1:78768042-78768487	'-	'XLOC_001168	0	0	9.34656	0	0	0	0	0	2.28261	0	0	0	0	0	0	0	'XLOC_001168	0	1.93336	0	0	0.49519	0	0	0	0	0	0.48334	0.123798	1	0
'XLOC_001169	'-	'-	'XLOC_001169	'-	'TSS1504	'1:78777664-78781587	'-	'XLOC_001169	24.9414	1	55.1447	1	13.7656	1	43.272	1	14.837	1	23.2974	1	12.242	1	24.816	1	'XLOC_001169	0.394033	0.869076	0.219411	0.682853	0.234705	0.368897	0.193902	0.39116	0	0	0.541343	0.297166	0	1
'XLOC_001170	'-	'-	'XLOC_001170	'Kcne4	'TSS1505,TSS1506	'1:78816758-78820117	'-	'XLOC_001170	102.7	1	68.2299	1	83.7408	1	86.544	1	63.9132	1	123.01	1	136.703	1	86.3963	1	'XLOC_001170	2.65561	1.76104	2.2143	2.23732	1.65618	3.19718	3.561	2.23584	0	0	2.21707	2.66255	1	1
'XLOC_001171	'-	'-	'XLOC_001171	'-	'TSS1507	'1:78842250-78842654	'-	'XLOC_001171	0	0	9.34656	0	0	0	0	0	2.28261	0	0.931896	0	1.02017	0	0	0	'XLOC_001171	0	2.25421	0	0	0.581031	0.241366	0.265441	0	0	0	0.563553	0.271959	1	0
'XLOC_001172	'-	'-	'XLOC_001172	'-	'TSS1508	'1:78858130-78859018	'-	'XLOC_001172	0.733571	0	9.34656	0	1.14713	0	4.43816	0	2.28261	0	3.72758	0	0	0	5.51466	0	'XLOC_001172	0.0604095	0.760033	0.0990231	0.363338	0.189255	0.310642	0	0.448803	0	0	0.320701	0.237175	0	0
'XLOC_001173	'-	'-	'XLOC_001173	'-	'TSS1509	'1:78868501-78869135	'-	'XLOC_001173	0.733571	0	12.1505	1	1.14713	0	4.43816	0	1.14131	0	1.86379	0	2.04034	0	5.51466	0	'XLOC_001173	0.0933025	1.51569	0.156981	0.559389	0.146681	0.241461	0.264979	0.688784	0	0	0.581341	0.335476	1	1
'XLOC_001174	'-	'-	'XLOC_001174	'-	'TSS1510	'1:78869581-78870335	'-	'XLOC_001174	2.93429	0	9.34656	0	0	0	3.32862	0	0	0	0	0	4.08067	0	0.91911	0	'XLOC_001174	0.29685	0.931023	0	0.33432	0	0	0.41973	0.0916459	0	0	0.390548	0.127844	0	0
'XLOC_001175	'-	'-	'XLOC_001175	'-	'TSS1511	'1:78871428-78872185	'-	'XLOC_001175	5.135	0	12.1505	1	1.14713	0	6.65723	0	3.42392	0	3.72758	0	2.04034	0	7.35288	0	'XLOC_001175	0.516843	1.20426	0.12234	0.665261	0.347497	0.380691	0.208779	0.729489	0	0	0.627176	0.416614	1	1
'XLOC_001176	'-	'-	'XLOC_001176	'-	'TSS1512	'1:79112929-79113539	'-	'XLOC_001176	0	0	10.2812	1	0	0	3.32862	0	1.14131	0	2.79569	0	1.02017	0	4.59555	0	'XLOC_001176	0	1.35065	0	0.442075	0.154714	0.382209	0.13983	0.604526	0	0	0.448181	0.32032	1	1
'XLOC_001177	'-	'-	'XLOC_001177	'-	'TSS1513	'1:79253305-79253788	'-	'XLOC_001177	3.66786	0	0.934656	0	0	0	8.87631	0	2.28261	0	2.79569	0	2.04034	0	6.43377	0	'XLOC_001177	0.689409	0.170766	0	1.6464	0.435257	0.539783	0.395349	1.17775	0	0	0.626644	0.637035	1	0
'XLOC_001178	'-	'-	'XLOC_001178	'-	'TSS1514	'1:79326746-79329241	'-	'XLOC_001178	13.9379	1	35.5169	1	5.73567	0	31.0671	1	2.28261	0	19.5698	1	0	0	11.0293	1	'XLOC_001178	0.355294	0.901826	0.148322	0.790497	0.058309	0.500694	0	0.280122	0	0	0.548985	0.209781	0	1
'XLOC_001179	'-	'-	'XLOC_001179	'Mrpl44	'TSS1515	'1:79702261-79781445	'-	'XLOC_001179	300.031	1	216.84	1	284.489	1	266.289	1	354.947	1	392.328	1	522.326	1	315.255	1	'XLOC_001179	14.1674	10.1651	13.7976	12.5318	16.8259	18.6523	24.855	14.7856	0	0	12.6655	18.7797	1	1
'XLOC_001180	'-	'-	'XLOC_001180	'-	'TSS1516	'1:79973664-79974857	'-	'XLOC_001180	8.06929	0	6.54259	0	2.29427	0	16.6431	1	5.70654	0	14.9103	1	6.12101	0	16.544	1	'XLOC_001180	0.466863	0.375185	0.137174	0.958942	0.331741	0.869897	0.357506	0.949264	0	0	0.484541	0.627102	0	1
'XLOC_001181	'-	'-	'XLOC_001181	'U6	'TSS1517	'1:80135465-80135572	'-	'XLOC_001181	0	0	0	0	0	0	0	0	0	0	0	0	0	0	0	0	'XLOC_001181	0	0	0	0	0	0	0	0	0	0	0	0	0	0
'XLOC_001182	'-	'-	'XLOC_001182	'-	'TSS1518	'1:80386842-80387814	'-	'XLOC_001182	5.135	0	0.934656	0	0	0	4.43816	0	1.14131	0	10.2509	1	0	0	2.75733	0	'XLOC_001182	0.378712	0.0681565	0	0.325599	0.0846863	0.76411	0	0.201217	0	0	0.193117	0.262503	0	1
'XLOC_001183	'-	'-	'XLOC_001183	'-	'TSS1519	'1:80431998-80433240	'-	'XLOC_001183	3.66786	0	8.4119	0	2.29427	0	11.0954	1	4.56523	0	0.931896	0	0	0	11.0293	1	'XLOC_001183	0.202533	0.460568	0.130719	0.610255	0.253234	0.0518693	0	0.60421	0	0	0.351019	0.227328	0	1
'XLOC_001184	'-	'-	'XLOC_001184	'-	'TSS1520	'1:80486622-80487221	'-	'XLOC_001184	1.46714	0	12.1505	1	4.58854	0	4.43816	0	2.28261	0	0	0	3.06051	0	3.67644	0	'XLOC_001184	0.201736	1.63606	0.682753	0.604307	0.317392	0	0.430417	0.495708	0	0	0.781214	0.310879	1	1
'XLOC_001185	'-	'-	'XLOC_001185	'-	'TSS1521	'1:81014872-81017406	'-	'XLOC_001185	7.33571	0	42.9942	1	8.02994	0	29.9575	1	2.28261	0	4.65948	0	7.14118	0	11.9484	1	'XLOC_001185	0.183915	1.07376	0.204181	0.749725	0.0573461	0.117241	0.179771	0.298482	0	0	0.552895	0.16321	1	1
'XLOC_001186	'-	'-	'XLOC_001186	'Nyap2	'TSS1522,TSS1523,TSS1524,TSS1525	'1:81076882-81341764	'-	'XLOC_001186	12.4707	1	20.5624	1	4.58854	0	22.1908	1	1.14131	0	0	0	1.02017	0	15.6249	1	'XLOC_001186	0.111989	0.208858	0.0610228	0.217209	0.0092378	0	0.00826285	0.169622	0	0	0.14977	0.0467807	0	1
'XLOC_001187	'-	'-	'XLOC_001187	'-	'TSS1526	'1:81394427-81396773	'-	'XLOC_001187	8.80286	0	27.105	1	9.17707	0	17.7526	1	2.28261	0	5.59137	0	3.06051	0	20.2204	1	'XLOC_001187	0.239744	0.735112	0.253798	0.482548	0.0623061	0.152878	0.0837231	0.548545	0	0	0.4278	0.211863	0	1
'XLOC_001188	'-	'-	'XLOC_001188	'-	'TSS1527	'1:81430557-81431406	'-	'XLOC_001188	9.53643	0	12.1505	1	2.29427	0	8.87631	0	0	0	4.65948	0	6.12101	0	10.1102	1	'XLOC_001188	0.830268	1.04384	0.20996	0.768006	0	0.410807	0.540565	0.869311	0	0	0.713018	0.455171	1	1
'XLOC_001189	'-	'-	'XLOC_001189	'-	'TSS1528	'1:81713024-81713845	'-	'XLOC_001189	3.66786	0	18.6931	1	1.14713	0	6.65723	0	3.42392	0	2.79569	0	5.10084	0	15.6249	1	'XLOC_001189	0.333017	1.67377	0.109719	0.600526	0.313208	0.257185	0.470062	1.4003	0	0	0.679258	0.610189	1	1
'XLOC_001190	'-	'-	'XLOC_001190	'-	'TSS1529	'1:81806687-81807363	'-	'XLOC_001190	4.40143	0	17.7585	1	1.14713	0	5.54769	0	0	0	5.59137	0	0	0	5.51466	0	'XLOC_001190	0.51358	2.03551	0.143157	0.641966	0	0.663549	0	0.632833	0	0	0.833553	0.324095	1	1
'XLOC_001191	'-	'-	'XLOC_001191	'-	'TSS1530	'1:81831712-81833082	'-	'XLOC_001191	5.135	0	19.6278	1	4.58854	0	9.98585	0	1.14131	0	3.72758	0	1.02017	0	3.67644	0	'XLOC_001191	0.253363	0.961127	0.232819	0.490971	0.056542	0.185234	0.0507427	0.180116	0	0	0.48457	0.118159	0	1
'XLOC_001192	'-	'-	'XLOC_001192	'-	'TSS1531	'1:81833147-81834011	'-	'XLOC_001192	8.06929	0	21.4971	1	0	0	1.10954	0	2.28261	0	9.31896	0	1.02017	0	9.1911	0	'XLOC_001192	0.687403	1.80753	0	0.0939457	0.195822	0.803698	0.0881265	0.773469	0	0	0.64722	0.465279	1	1
'XLOC_001193	'-	'-	'XLOC_001193	'Gm9747	'TSS1532	'1:82233100-82291627	'-	'XLOC_001193	838.472	1	809.412	1	1443.09	1	955.313	1	1180.11	1	687.739	1	757.985	1	672.788	1	'XLOC_001193	18.7407	18.029	32.6626	21.3181	26.4253	15.4212	17.0036	14.9892	0	0	22.6876	18.4598	1	1
'XLOC_001194	'-	'-	'XLOC_001194	'-	'TSS1533	'1:82291923-82292267	'-	'XLOC_001194	0.733571	0	1.86931	0	3.4414	0	1.10954	0	11.4131	1	4.65948	0	1.02017	0	2.75733	0	'XLOC_001194	0.244377	0.594548	1.34394	0.361717	3.87775	1.62079	0.3569	0.880198	0	0	0.636145	1.68391	1	1
'XLOC_001195	'-	'-	'XLOC_001195	'Rhbdd1	'TSS1534,TSS1535,TSS1536,TSS1537	'1:82316451-82445647	'-	'XLOC_001195	134.977	1	112.159	1	220.25	1	128.707	1	222.555	1	184.515	1	259.123	1	160.844	1	'XLOC_001195	2.57271	2.00795	4.00751	2.27166	3.81663	3.26857	4.68251	3.05719	0	0	2.71496	3.70623	1	1
'XLOC_001196	'-	'-	'XLOC_001196	'-	'TSS1538	'1:82448411-82586849	'-	'XLOC_001196	8.80286	0	4.67328	0	0	0	2.21908	0	4.56523	0	3.72758	0	3.06051	0	8.27199	0	'XLOC_001196	1.36535	0.707941	0	0.340409	0.71691	0.591245	0.48688	1.25505	0	0	0.603425	0.762521	1	0
'XLOC_001197	'-	'-	'XLOC_001197	'Col4a3	'TSS1539,TSS1540	'1:82586920-82752394	'-	'XLOC_001197	46.215	1	59.818	1	44.7382	1	42.1625	1	132.392	1	111.827	1	158.126	1	88.2345	1	'XLOC_001197	0.38487	0.682019	0.403222	0.331768	0.954718	0.884083	1.13979	0.655677	0	0	0.45047	0.908567	1	1
'XLOC_001198	'-	'-	'XLOC_001198	'n-R5s213	'TSS1541	'1:82586920-82752394	'-	'XLOC_001198	0	0	0	0	0	0	0	0	0	0	0	0	0	0	0	0	'XLOC_001198	0	0	0	0	0	0	0	0	0	0	0	0	0	0
'XLOC_001199	'-	'-	'XLOC_001199	'Mff	'TSS1542,TSS1543,TSS1544,TSS1545,TSS1546,TSS1547	'1:82586920-82752394	'-	'XLOC_001199	2937.22	1	2317.01	1	3260.16	1	2341.13	1	2950.28	1	2289.67	1	2679.98	1	2046.86	1	'XLOC_001199	100.392	71.0828	96.8569	75.2723	89.9891	85.7582	101.38	86.7987	0	0	85.901	90.9815	1	1
'XLOC_001200	'-	'-	'XLOC_001200	'Tm4sf20	'TSS1548	'1:82756648-82768461	'-	'XLOC_001200	2.93429	0	5.60794	0	6.8828	0	7.76677	0	14.837	1	1.86379	0	5.10084	0	1.83822	0	'XLOC_001200	0.719139	1.32573	1.92022	1.87163	3.69876	0.472578	1.29919	0.435695	0	0	1.45918	1.47656	1	1
'XLOC_001201	'-	'-	'XLOC_001201	'AC138214.1,Agfg1	'TSS1549	'1:82839445-82908447	'-	'XLOC_001201	2371.64	1	2067.46	1	2851.78	1	2215.75	1	2315.71	1	1853.54	1	2176.02	1	1586.38	1	'XLOC_001201	21.7955	19.2382	28.1023	20.2097	22.3796	19.0098	23.7345	16.2882	0	0	22.3364	20.353	1	1
'XLOC_001202	'-	'-	'XLOC_001202	'-	'TSS1550	'1:82908850-82910821	'-	'XLOC_001202	31.5436	1	29.909	1	45.8854	1	26.6289	1	18.2609	1	26.0931	1	15.3025	1	17.4631	1	'XLOC_001202	1.03772	0.978973	1.5378	0.873975	0.602374	0.862483	0.506128	0.571786	0	0	1.10712	0.635693	1	1
'XLOC_001203	'-	'-	'XLOC_001203	'-	'TSS1551	'1:82911570-82913297	'-	'XLOC_001203	17.6057	1	22.4317	1	30.9726	1	22.1908	1	23.9674	1	5.59137	0	14.2824	1	14.7058	1	'XLOC_001203	0.669812	0.84844	1.20395	0.841957	0.914708	0.213894	0.546757	0.556431	0	0	0.89104	0.557947	1	1
'XLOC_001204	'-	'-	'XLOC_001204	'-	'TSS1552	'1:82913497-82914250	'-	'XLOC_001204	4.40143	0	7.47725	0	8.02994	0	5.54769	0	7.98915	0	8.38706	0	11.2219	1	8.27199	0	'XLOC_001204	0.446035	0.746071	0.862577	0.558144	0.816413	0.862494	1.15626	0.826202	0	0	0.653207	0.915342	1	1
'XLOC_001205	'-	'-	'XLOC_001205	'-	'TSS1553	'1:82919272-82919744	'-	'XLOC_001205	7.33571	0	0	0	0	0	0	0	0	0	0	0	0	0	0.91911	0	'XLOC_001205	1.42843	0	0	0	0	0	0	0.174152	0	0	0.357108	0.043538	1	0
'XLOC_001206	'-	'-	'XLOC_001206	'Ccl20	'TSS1554	'1:83116765-83119167	'-	'XLOC_001206	2.20071	0	1.86931	0	2.29427	0	4.43816	0	0	0	0.931896	0	0	0	2.75733	0	'XLOC_001206	0.104249	0.0879082	0.111636	0.209528	0	0.0444471	0	0.129731	0	0	0.12833	0.0435445	0	0
'XLOC_001207	'-	'-	'XLOC_001207	'Wdr69	'TSS1555	'1:83159751-83210574	'-	'XLOC_001207	1.46714	0	4.67328	0	2.29427	0	1.10954	0	1.14131	0	0	0	2.04034	0	0.91911	0	'XLOC_001207	0.0736151	0.306414	0.221664	0.0554715	0.151433	0	0.103218	0.0457849	0	0	0.164291	0.075109	0	0
'XLOC_001208	'-	'-	'XLOC_001208	'Gm6374	'TSS1556	'1:83254138-83408266	'-	'XLOC_001208	5.135	0	5.60794	0	5.73567	0	2.21908	0	6.84784	0	5.59137	0	0	0	0	0	'XLOC_001208	0.492549	0.529906	0.581355	0.211405	0.66214	0.543869	0	0	0	0	0.453804	0.301502	0	0
'XLOC_001209	'-	'-	'XLOC_001209	'-	'TSS1557	'1:83423119-83424484	'-	'XLOC_001209	2.20071	0	10.2812	1	1.14713	0	3.32862	0	1.14131	0	5.59137	0	0	0	1.83822	0	'XLOC_001209	0.109038	0.505534	0.0584548	0.164338	0.0567791	0.279019	0	0.0904313	0	0	0.209341	0.106557	0	1
'XLOC_001210	'-	'-	'XLOC_001210	'-	'TSS1558	'1:83447118-83448147	'-	'XLOC_001210	5.86857	0	14.9545	1	3.4414	0	2.21908	0	2.28261	0	4.65948	0	1.02017	0	5.51466	0	'XLOC_001210	0.404176	1.01911	0.2465	0.15208	0.158102	0.324112	0.0710561	0.376068	0	0	0.455466	0.232335	1	1
'XLOC_001211	'-	'-	'XLOC_001211	'AC158909.1	'TSS1559	'1:83795911-83796032	'-	'XLOC_001211	0	0	0	0	0	0	0	0	0	0	0	0	0	0	0	0	'XLOC_001211	0	0	0	0	0	0	0	0	0	0	0	0	0	0
'XLOC_001212	'-	'-	'XLOC_001212	'SNORA17	'TSS1560	'1:83921917-83922041	'-	'XLOC_001212	0	0	0	0	0	0	0	0	0	0	0	0	0	0	0	0	'XLOC_001212	0	0	0	0	0	0	0	0	0	0	0	0	0	0
'XLOC_001213	'-	'-	'XLOC_001213	'-	'TSS1561	'1:84366440-84366880	'-	'XLOC_001213	0	0	8.4119	0	0	0	0	0	0	0	0	0	0	0	0.91911	0	'XLOC_001213	0	1.77079	0	0	0	0	0	0.193924	0	0	0.442698	0.048481	1	0
'XLOC_001214	'-	'-	'XLOC_001214	'Mir5126	'TSS1562	'1:84369840-84696221	'-	'XLOC_001214	0	0	0	0	0	0	0	0	0	0	0	0	0	0	0	0	'XLOC_001214	0	0	0	0	0	0	0	0	0	0	0	0	0	0
'XLOC_001215	'-	'-	'XLOC_001215	'Fbxo36	'TSS1563,TSS1564,TSS1565,TSS1566	'1:84839640-84900487	'-	'XLOC_001215	21.2736	1	12.1505	1	12.6185	1	14.424	1	25.1088	1	19.5698	1	33.6656	1	28.4924	1	'XLOC_001215	1.72083	0.609026	1.00451	1.10161	1.95608	1.5109	2.47602	1.73422	0	0	1.10899	1.91931	1	1
'XLOC_001216	'-	'-	'XLOC_001216	'Gm15433	'TSS1567	'1:84963668-84964559	'-	'XLOC_001216	2.20071	0	6.54259	0	3.4414	0	5.54769	0	4.56523	0	3.72758	0	0	0	10.1102	1	'XLOC_001216	0.180477	0.529845	0.295778	0.452301	0.376929	0.309339	0	0.819434	0	0	0.3646	0.376425	0	1
'XLOC_001217	'-	'-	'XLOC_001217	'Rpl19-ps1	'TSS1568	'1:84992689-85285491	'-	'XLOC_001217	2.93429	0	0	0	1.14713	0	2.21908	0	3.42392	0	2.79569	0	2.04034	0	0	0	'XLOC_001217	0.41109	0	0.174159	0.307802	0.485167	0.399692	0.292485	0	0	0	0.223263	0.294336	0	0
'XLOC_001218	'-	'-	'XLOC_001218	'Gm2389	'TSS1569	'1:84992689-85285491	'-	'XLOC_001218	0	0	0	0	0	0	0	0	0	0	0.931896	0	0	0	0	0	'XLOC_001218	0	0	0	0	0	1.62324	0	0	0	0	0	0.40581	1	0
'XLOC_001219	'-	'-	'XLOC_001219	'Gm10553	'TSS1570	'1:84992689-85285491	'-	'XLOC_001219	0	0	0.934656	0	0	0	0	0	0	0	0	0	0	0	0	0	'XLOC_001219	0	0.258851	0	0	0	0	0	0	0	0	0.0647127	0	0	0
'XLOC_001220	'-	'-	'XLOC_001220	'A530040E14Rik	'TSS1571,TSS1572,TSS1573	'1:84992689-85285491	'-	'XLOC_001220	31.5436	1	58.8833	1	51.621	1	68.7914	1	37.6631	1	39.1396	1	39.7866	1	34.9262	1	'XLOC_001220	1.04926	1.92286	1.68621	2.2534	1.24265	1.32812	1.3086	1.11526	0	0	1.72793	1.24866	1	1
'XLOC_001221	'-	'-	'XLOC_001221	'Gm16038	'TSS1574	'1:84992689-85285491	'-	'XLOC_001221	0	0	0	0	0	0	0	0	0	0	0	0	0	0	0	0	'XLOC_001221	0	0	0	0	0	0	0	0	0	0	0	0	0	0
'XLOC_001222	'-	'-	'XLOC_001222	'Gm6264	'TSS1575,TSS1576	'1:84992689-85285491	'-	'XLOC_001222	118.839	1	102.812	1	117.008	1	109.844	1	126.685	1	126.738	1	174.449	1	141.543	1	'XLOC_001222	6.46523	5.44481	6.76077	5.86764	7.12931	7.16943	9.95374	7.83298	0	0	6.13461	8.02136	1	1
'XLOC_001223	'-	'-	'XLOC_001223	'Gm7609	'TSS1577	'1:84992689-85285491	'-	'XLOC_001223	20.54	1	47.6675	1	19.5013	1	32.1766	1	14.837	1	20.5017	1	22.4437	1	28.4924	1	'XLOC_001223	1.52435	3.49469	1.6893	2.25578	1.10479	1.6164	2.06923	2.55956	0	0	2.24103	1.8375	1	1
'XLOC_001224	'-	'-	'XLOC_001224	'Gm16028	'TSS1578	'1:84992689-85285491	'-	'XLOC_001224	6.60214	0	14.9545	1	2.29427	0	14.424	1	1.14131	0	5.59137	0	2.04034	0	6.43377	0	'XLOC_001224	0.542181	1.21273	0.197472	1.1776	0.0943636	0.464658	0.169824	0.522171	0	0	0.782496	0.312754	1	1
'XLOC_001225	'-	'-	'XLOC_001225	'Gm16026	'TSS1579,TSS1580,TSS1581	'1:84992689-85285491	'-	'XLOC_001225	3.66786	0	21.4971	1	5.73567	0	7.76677	0	0	0	2.79569	0	1.02017	0	6.43377	0	'XLOC_001225	0.271558	0.677876	0.601582	0.359489	0	0.450127	0.0442506	0.232615	0	0	0.477626	0.181748	0	1
'XLOC_001226	'-	'-	'XLOC_001226	'-	'TSS1582	'1:85288465-85289073	'-	'XLOC_001226	0	0	7.47725	0	0	0	2.21908	0	0	0	1.86379	0	0	0	1.83822	0	'XLOC_001226	0	0.986657	0	0.296041	0	0.255985	0	0.242887	0	0	0.320674	0.124718	0	0
'XLOC_001227	'-	'-	'XLOC_001227	'Gm16025	'TSS1583	'1:85308658-85342615	'-	'XLOC_001227	1.46714	0	9.34656	0	0	0	13.3145	1	1.14131	0	13.0465	1	2.04034	0	5.51466	0	'XLOC_001227	0.0385591	0.244652	0	0.34927	0.0300605	0.344186	0.0538537	0.144388	0	0	0.15812	0.143122	0	1
'XLOC_001228	'-	'-	'XLOC_001228	'Gm16094,Sp140	'TSS1584,TSS1585,TSS1586,TSS1587,TSS1588,TSS1589,TSS1590,TSS1591,TSS1592	'1:85498036-85709998	'-	'XLOC_001228	119.572	1	137.394	1	170.923	1	148.678	1	194.022	1	137.921	1	204.034	1	128.675	1	'XLOC_001228	5.6053	8.03252	9.37352	7.76666	9.77098	7.84825	10.9635	8.30293	0	0	7.6945	9.22142	1	1
'XLOC_001229	'-	'-	'XLOC_001229	'Gm7592	'TSS1593,TSS1594	'1:85498036-85709998	'-	'XLOC_001229	18.3393	1	27.105	1	26.3841	1	38.8339	1	13.6957	1	25.1612	1	2.04034	0	10.1102	1	'XLOC_001229	0.523774	0.749716	0.670451	1.06823	0.39684	0.641498	0.0611743	0.300368	0	0	0.753043	0.34997	1	1
'XLOC_001230	'-	'-	'XLOC_001230	'AC147806.1	'TSS1595	'1:85498036-85709998	'-	'XLOC_001230	0	0	0	0	0	0	0	0	0	0	0	0	0	0	0	0	'XLOC_001230	0	0	0	0	0	0	0	0	0	0	0	0	0	0
'XLOC_001231	'-	'-	'XLOC_001231	'Sp100,n-R5s215	'TSS1596,TSS1597,TSS1598,TSS1599,TSS1600,TSS1601,TSS1602,TSS1603	'1:85498036-85709998	'-	'XLOC_001231	39.6129	1	36.4516	1	73.4166	1	52.1483	1	86.7393	1	38.2077	1	81.6135	1	64.3377	1	'XLOC_001231	1.70611	2.14627	4.09632	2.62301	3.35153	1.76373	3.16735	2.53802	0	0	2.64293	2.70516	1	1
'XLOC_001232	'-	'-	'XLOC_001232	'AC161342.1	'TSS1604	'1:85717082-85778643	'-	'XLOC_001232	0	0	0	0	0	0	0	0	0	0	0	0	0	0	0	0	'XLOC_001232	0	0	0	0	0	0	0	0	0	0	0	0	0	0
'XLOC_001233	'-	'-	'XLOC_001233	'Metazoa_SRP	'TSS1605	'1:85784712-85784960	'-	'XLOC_001233	0	0	1.86931	0	0	0	0	0	0	0	2.79569	0	0	0	0	0	'XLOC_001233	0	1.18675	0	0	0	2.03885	0	0	0	0	0.296687	0.509713	1	0
'XLOC_001234	'-	'-	'XLOC_001234	'Cab39	'TSS1606,TSS1607,TSS1608	'1:85793440-85851887	'-	'XLOC_001234	1956.44	1	1677.71	1	2956.16	1	1993.84	1	2007.56	1	1963.5	1	2371.89	1	1726.09	1	'XLOC_001234	34.7333	30.1861	55.1278	35.9237	34.8849	37.7367	42.2687	31.9508	0	0	38.9927	36.7103	1	1
'XLOC_001235	'-	'-	'XLOC_001235	'Itm2c	'TSS1609,TSS1610	'1:85894280-85908691	'-	'XLOC_001235	1338.77	1	1282.35	1	1020.95	1	1095.11	1	2751.69	1	1927.16	1	2805.46	1	2007.34	1	'XLOC_001235	41.9116	39.2894	32.0887	35.175	85.1102	57.8047	88.1531	60.8163	0	0	37.1162	72.9711	1	1
'XLOC_001236	'-	'-	'XLOC_001236	'4933407L21Rik	'TSS1611,TSS1612	'1:85928482-85961055	'-	'XLOC_001236	0.733571	0	1.86931	0	2.29427	0	0	0	0	0	2.79569	0	1.02017	0	0	0	'XLOC_001236	0.129687	0.156126	0.226635	0	0	0.171009	0.18561	0	0	0	0.128112	0.0891548	0	0
'XLOC_001237	'-	'-	'XLOC_001237	'Spata3	'TSS1613,TSS1614,TSS1615,TSS1616	'1:86016815-86029958	'-	'XLOC_001237	1.46714	0	0.934656	0	1.14713	0	0	0	1.14131	0	0	0	2.04034	0	2.75733	0	'XLOC_001237	0.12016	0.121703	0.0995905	0	0.153307	0	0.139684	0.300143	0	0	0.0853634	0.148284	0	0
'XLOC_001238	'-	'-	'XLOC_001238	'2810459M11Rik	'TSS1617,TSS1618	'1:86045862-86055456	'-	'XLOC_001238	5.86857	0	2.80397	0	4.58854	0	9.98585	0	0	0	0.931896	0	0	0	0	0	'XLOC_001238	0.126222	0.060108	0.099891	0.214447	0	0.0201044	0	0	0	0	0.125167	0.0050261	0	0
'XLOC_001239	'-	'-	'XLOC_001239	'Armc9,Psmd1,RP24-308M3.1	'TSS1619,TSS1620,TSS1621,TSS1622,TSS1623,TSS1624,TSS1625,TSS1626,TSS1627,TSS1628,TSS1629	'1:86064379-86301375	'-	'XLOC_001239	1407.72	1	1284.22	1	2015.51	1	1604.39	1	1382.12	1	1333.54	1	1536.37	1	1019.29	1	'XLOC_001239	31.74	27.3713	43.9589	35.7177	31.0195	29.4981	34.3096	21.8645	0	0	34.697	29.1729	1	1
'XLOC_001240	'-	'-	'XLOC_001240	'SNORA26	'TSS1630	'1:86064379-86301375	'-	'XLOC_001240	0	0	0	0	0	0	0	0	0	0	0	0	0	0	0	0	'XLOC_001240	0	0	0	0	0	0	0	0	0	0	0	0	0	0
'XLOC_001241	'-	'-	'XLOC_001241	'Htr2b	'TSS1631	'1:86064379-86301375	'-	'XLOC_001241	11.0036	1	11.2159	1	22.9427	1	13.3145	1	14.837	1	7.45516	0	14.2824	1	12.8675	1	'XLOC_001241	3.76888	3.66412	9.23618	4.46079	5.18416	2.66858	5.1423	4.21954	0	0	5.28249	4.30364	1	1
'XLOC_001242	'-	'-	'XLOC_001242	'Htr2b	'TSS1632	'1:86064379-86301375	'-	'XLOC_001242	8.06929	0	4.67328	0	3.4414	0	0	0	4.56523	0	3.72758	0	4.08067	0	9.1911	0	'XLOC_001242	6.01336	3.22578	3.21959	0	3.49343	2.97307	3.27787	6.38963	0	0	3.11468	4.0335	1	0
'XLOC_001243	'-	'-	'XLOC_001243	'Htr2b	'TSS1633	'1:86064379-86301375	'-	'XLOC_001243	8.06929	0	7.47725	0	10.3242	1	22.1908	1	10.2718	1	11.1827	1	13.2622	1	7.35288	0	'XLOC_001243	5.8803	5.05138	9.4301	15.6088	7.68464	8.71621	10.4113	5.0024	0	0	8.99264	7.95364	1	1
'XLOC_001244	'-	'-	'XLOC_001244	'Htr2b	'TSS1634	'1:86064379-86301375	'-	'XLOC_001244	22.0071	1	28.9743	1	18.3541	1	18.8622	1	19.4022	1	10.2509	1	19.3832	1	16.544	1	'XLOC_001244	6.20363	7.84292	5.9691	5.21715	5.57035	3.00191	5.70492	4.49188	0	0	6.3082	4.69227	1	1
'XLOC_001245	'-	'-	'XLOC_001245	'Htr2b	'TSS1635	'1:86064379-86301375	'-	'XLOC_001245	18.3393	1	7.47725	0	8.02994	0	12.2049	1	18.2609	1	7.45516	0	8.16135	0	19.3013	1	'XLOC_001245	14.8298	5.58317	8.19792	9.50763	15.1748	6.46708	7.12788	14.5179	0	0	9.52963	10.8219	1	1
'XLOC_001246	'-	'-	'XLOC_001246	'Htr2b	'TSS1636	'1:86064379-86301375	'-	'XLOC_001246	38.1457	1	44.8635	1	41.2968	1	34.3957	1	38.8044	1	37.2758	1	33.6656	1	22.9777	1	'XLOC_001246	6.72374	7.69965	8.03853	5.98753	6.93435	6.73872	6.10651	3.95062	0	0	7.11236	5.93255	1	1
'XLOC_001247	'-	'-	'XLOC_001247	'B3gnt7	'TSS1637	'1:86303220-86307303	'-	'XLOC_001247	7.33571	0	10.2812	1	8.02994	0	5.54769	0	7.98915	0	7.45516	0	10.2017	1	2.75733	0	'XLOC_001247	0.179441	0.250547	0.199145	0.135467	0.195819	0.183006	0.250543	0.0672109	0	0	0.19115	0.174145	0	1
'XLOC_001248	'-	'-	'XLOC_001248	'Gm5258	'TSS1638	'1:86323266-86323593	'-	'XLOC_001248	0.733571	0	0	0	0	0	0	0	0	0	0	0	0	0	0	0	'XLOC_001248	0.26941	0	0	0	0	0	0	0	0	0	0.0673525	0	0	0
'XLOC_001249	'-	'-	'XLOC_001249	'C130036L24Rik	'TSS1639	'1:86359573-86373791	'-	'XLOC_001249	14.6714	1	4.67328	0	24.0898	1	13.3145	1	27.3914	1	5.59137	0	17.3429	1	11.9484	1	'XLOC_001249	0.395849	0.199806	0.747981	0.345806	0.827074	0.198602	0.608475	0.348102	0	0	0.422361	0.495563	0	1
'XLOC_001250	'-	'-	'XLOC_001250	'1700019O17Rik	'TSS1640	'1:86426328-86428049	'-	'XLOC_001250	4.40143	0	0.934656	0	0	0	1.10954	0	0	0	0	0	0	0	0	0	'XLOC_001250	0.1681	0.0354874	0	0.04226	0	0	0	0	0	0	0.0614618	0	0	0
'XLOC_001251	'-	'-	'XLOC_001251	'-	'TSS1641	'1:86442972-86443674	'-	'XLOC_001251	5.86857	0	1.86931	0	1.14713	0	3.32862	0	4.56523	0	5.59137	0	6.12101	0	9.1911	0	'XLOC_001251	0.651462	0.204016	0.135748	0.36659	0.511439	0.630751	0.691973	1.00422	0	0	0.339454	0.709596	1	0
'XLOC_001252	'-	'-	'XLOC_001252	'-	'TSS1642	'1:86470957-86471653	'-	'XLOC_001252	1.46714	0	7.47725	0	4.58854	0	2.21908	0	6.84784	0	6.52327	0	8.16135	0	11.0293	1	'XLOC_001252	0.164715	0.825173	0.549556	0.247146	0.775947	0.744368	0.933298	1.21853	0	0	0.446648	0.918036	1	1
'XLOC_001253	'-	'-	'XLOC_001253	'-	'TSS1643	'1:86487761-86489417	'-	'XLOC_001253	20.54	1	8.4119	0	34.414	1	8.87631	0	41.0871	1	20.5017	1	24.484	1	22.0586	1	'XLOC_001253	0.818723	0.333249	1.40299	0.352802	1.64311	0.821904	0.982299	0.874232	0	0	0.726941	1.08039	1	1
'XLOC_001254	'-	'-	'XLOC_001254	'Ptma	'TSS1644	'1:86526735-86530698	'-	'XLOC_001254	5064.58	1	3526.46	1	4995.77	1	3633.74	1	6530.56	1	7552.08	1	9740.57	1	7248.1	1	'XLOC_001254	293.306	202.42	298.998	209.572	380.016	441.036	569.472	416.286	0	0	251.074	451.702	1	1
'XLOC_001255	'-	'-	'XLOC_001255	'-	'TSS1645	'1:86535468-86536756	'-	'XLOC_001255	26.4086	1	13.0852	1	10.3242	1	13.3145	1	13.6957	1	20.5017	1	8.16135	0	11.9484	1	'XLOC_001255	1.39837	0.687264	0.56335	0.702355	0.728377	1.09392	0.435908	0.627892	0	0	0.837835	0.721524	1	1
'XLOC_001256	'-	'-	'XLOC_001256	'-	'TSS1646	'1:86537073-86537878	'-	'XLOC_001256	11.0036	1	4.67328	0	5.73567	0	3.32862	0	3.42392	0	6.52327	0	4.08067	0	1.83822	0	'XLOC_001256	1.02413	0.428796	0.563118	0.30775	0.32113	0.615365	0.385633	0.168822	0	0	0.580948	0.372738	1	1
'XLOC_001257	'-	'-	'XLOC_001257	'Cops7b	'TSS1647,TSS1648,TSS1649	'1:86582860-86607647	'-	'XLOC_001257	124.707	1	104.681	1	160.599	1	105.406	1	179.185	1	163.082	1	243.82	1	166.359	1	'XLOC_001257	3.32915	2.40702	4.09013	2.7632	4.4107	4.53874	6.1845	4.23297	0	0	3.14737	4.84173	1	1
'XLOC_001258	'-	'-	'XLOC_001258	'Dis3l2	'TSS1650	'1:86703803-87050097	'-	'XLOC_001258	303.699	1	250.488	1	393.467	1	288.48	1	406.305	1	350.393	1	410.108	1	262.865	1	'XLOC_001258	12.2689	8.17703	17.648	8.78514	13.6459	14.9237	14.6185	8.80177	0	0	11.7198	12.9975	1	1
'XLOC_001259	'-	'-	'XLOC_001259	'Akp3	'TSS1651	'1:87125007-87127912	'-	'XLOC_001259	0	0	0	0	0	0	0	0	0	0	0	0	0	0	0	0	'XLOC_001259	0	0	0	0	0	0	0	0	0	0	0	0	0	0
'XLOC_001260	'-	'-	'XLOC_001260	'Prss56	'TSS1652,TSS1653	'1:87183492-87188404	'-	'XLOC_001260	0	0	0	0	1.14713	0	0	0	0	0	0	0	0	0	0	0	'XLOC_001260	0	0	0.0996024	0	0	0	0	0	0	0	0.0249006	0	0	0
'XLOC_001261	'-	'-	'XLOC_001261	'Chrnd	'TSS1654	'1:87190651-87200069	'-	'XLOC_001261	0	0	1.86931	0	0	0	1.10954	0	0	0	0	0	0	0	1.83822	0	'XLOC_001261	0	0.0403206	0	0.0239752	0	0	0	0.0396585	0	0	0.016074	0.00991462	0	0
'XLOC_001262	'-	'-	'XLOC_001262	'Chrng	'TSS1655	'1:87205810-87211835	'-	'XLOC_001262	8.06929	0	3.73862	0	2.29427	0	3.32862	0	2.28261	0	0	0	1.02017	0	0.91911	0	'XLOC_001262	0.273032	0.125843	0.0791247	0.112354	0.0774499	0	0.0347093	0.030948	0	0	0.147588	0.0357768	0	0
'XLOC_001263	'-	'-	'XLOC_001263	'Eif4e2	'TSS1656,TSS1657	'1:87213913-87240488	'-	'XLOC_001263	638.207	1	460.785	1	1002.6	1	589.165	1	803.48	1	794.907	1	981.402	1	639.7	1	'XLOC_001263	26.479	18.1457	43.3034	22.73	33.0172	34.0904	43.3883	27.046	0	0	27.6645	34.3855	1	1
'XLOC_001264	'-	'-	'XLOC_001264	'-	'TSS1658	'1:87244933-87245755	'-	'XLOC_001264	7.33571	0	6.54259	0	4.58854	0	2.21908	0	10.2718	1	5.59137	0	2.04034	0	3.67644	0	'XLOC_001264	0.665016	0.584936	0.438168	0.199872	0.938177	0.513574	0.187733	0.328986	0	0	0.471998	0.492117	0	1
'XLOC_001265	'-	'-	'XLOC_001265	'-	'TSS1659	'1:87247372-87248012	'-	'XLOC_001265	2.20071	0	4.67328	0	11.4713	1	4.43816	0	1.14131	0	3.72758	0	5.10084	0	3.67644	0	'XLOC_001265	0.276354	0.575696	1.54846	0.55235	0.144801	0.47668	0.653864	0.453462	0	0	0.738215	0.432202	1	1
'XLOC_001266	'-	'-	'XLOC_001266	'U6	'TSS1660	'1:87251147-87251248	'-	'XLOC_001266	0	0	0	0	0	0	0	0	0	0	0	0	0	0	0	0	'XLOC_001266	0	0	0	0	0	0	0	0	0	0	0	0	0	0
'XLOC_001267	'-	'-	'XLOC_001267	'Efhd1	'TSS1661,TSS1662	'1:87264362-87310839	'-	'XLOC_001267	8.80286	0	7.47725	0	6.8828	0	11.0954	1	45.6523	1	66.1646	1	57.1294	1	54.2275	1	'XLOC_001267	0.414694	0.286085	0.246994	0.421258	1.89335	2.3398	2.02139	1.94766	0	0	0.342258	2.05055	1	1
'XLOC_001268	'-	'-	'XLOC_001268	'Gigyf2	'TSS1663,TSS1664,TSS1665,TSS1666,TSS1667,TSS1668,TSS1669,TSS1670,TSS1671,TSS1672,TSS1673	'1:87326997-87450796	'-	'XLOC_001268	1674.01	1	1440.3	1	2049.93	1	1351.42	1	1950.49	1	1535.76	1	2060.74	1	1312.49	1	'XLOC_001268	54.1093	48.337	81.0546	47.8408	68.3005	54.7323	80.1862	41.2534	0	0	57.8354	61.1181	1	1
'XLOC_001269	'-	'-	'XLOC_001269	'Kcnj13	'TSS1674	'1:87326997-87450796	'-	'XLOC_001269	79.2257	1	69.1645	1	52.7682	1	57.696	1	81.0328	1	82.9387	1	66.311	1	77.2052	1	'XLOC_001269	11.3677	9.70944	8.22013	8.19433	11.7626	12.1499	9.74082	10.8538	0	0	9.3729	11.1268	1	1
'XLOC_001270	'-	'-	'XLOC_001270	'-	'TSS1675	'1:87453498-87456245	'-	'XLOC_001270	21.2736	1	28.9743	1	35.5612	1	13.3145	1	33.0979	1	17.706	1	21.4235	1	10.1102	1	'XLOC_001270	0.489312	0.66408	0.828589	0.305741	0.762725	0.408605	0.494611	0.231776	0	0	0.571931	0.474429	0	1
'XLOC_001271	'-	'-	'XLOC_001271	'3110079O15Rik	'TSS1676	'1:87470263-87475459	'-	'XLOC_001271	0	0	0	0	0	0	0	0	0	0	0	0	0	0	0	0	'XLOC_001271	0	0	0	0	0	0	0	0	0	0	0	0	0	0
'XLOC_001272	'-	'-	'XLOC_001272	'Neu2	'TSS1677,TSS1678,TSS1679,TSS1680	'1:87476833-87597845	'-	'XLOC_001272	0.733571	0	0.934656	0	1.14713	0	1.10954	0	0	0	0	0	0	0	0	0	'XLOC_001272	0.0278019	0.0392601	0.0419264	0.0467728	0	0	0	0	0	0	0.0389403	0	0	0
'XLOC_001273	'-	'-	'XLOC_001273	'Gm17181	'TSS1681	'1:87476833-87597845	'-	'XLOC_001273	0	0	0	0	0	0	0	0	0	0	0	0	0	0	0	0	'XLOC_001273	0	0	0	0	0	0	0	0	0	0	0	0	0	0
'XLOC_001274	'-	'-	'XLOC_001274	'Inpp5d	'TSS1682,TSS1683,TSS1684,TSS1685,TSS1686	'1:87620311-87720507	'-	'XLOC_001274	60.1529	1	58.8833	1	79.1523	1	51.0388	1	86.7393	1	102.509	1	113.239	1	54.2275	1	'XLOC_001274	1.04324	1.16395	1.6799	2.1717	1.84159	2.10292	2.17566	0.839497	0	0	1.5147	1.73992	1	1
'XLOC_001275	'-	'-	'XLOC_001275	'Atg16l1	'TSS1687,TSS1688,TSS1689,TSS1690,TSS1691	'1:87755869-87792428	'-	'XLOC_001275	264.819	1	219.644	1	439.352	1	259.632	1	358.37	1	298.207	1	449.894	1	261.946	1	'XLOC_001275	7.98014	4.55875	14.4241	5.77035	12.5356	8.61055	14.1003	8.38747	0	0	8.18333	10.9085	1	1
'XLOC_001276	'-	'-	'XLOC_001276	'SCARNA6	'TSS1692	'1:87755869-87792428	'-	'XLOC_001276	88.7621	1	209.363	1	30.9726	1	142.021	1	59.348	1	50.3224	1	57.1294	1	198.528	1	'XLOC_001276	48.3098	106.825	20.6579	75.0092	33.0804	29.0412	33.2099	101.877	0	0	62.7005	49.3021	1	1
'XLOC_001277	'-	'-	'XLOC_001277	'Scarna6	'TSS1693	'1:87755869-87792428	'-	'XLOC_001277	105.634	1	242.076	1	66.5338	1	139.802	1	172.337	1	96.9171	1	149.965	1	163.602	1	'XLOC_001277	61.1537	131.071	47.4427	78.4518	102.235	59.6061	92.9093	89.1145	0	0	79.5298	85.9662	1	1
'XLOC_001278	'-	'-	'XLOC_001278	'5830472F04Rik	'TSS1694	'1:87796466-87796817	'-	'XLOC_001278	0.733571	0	0.934656	0	3.4414	0	4.43816	0	0	0	1.86379	0	5.10084	0	0.91911	0	'XLOC_001278	0.235335	0.286656	1.28959	1.39419	0	0.623601	1.71621	0.282879	0	0	0.801443	0.655672	1	0
'XLOC_001279	'-	'-	'XLOC_001279	'Sag	'TSS1695,TSS1696,TSS1697,TSS1698	'1:87803679-87845158	'-	'XLOC_001279	31.5436	1	57.9487	1	41.2968	1	42.1625	1	31.9566	1	32.6163	1	36.7261	1	40.4408	1	'XLOC_001279	0.922096	1.51032	1.36207	1.40664	1.18696	1.05283	1.37149	1.24098	0	0	1.30028	1.21307	1	1
'XLOC_001280	'-	'-	'XLOC_001280	'Dgkd	'TSS1699	'1:87853286-87944489	'-	'XLOC_001280	482.69	1	323.391	1	724.989	1	398.324	1	773.806	1	572.184	1	688.614	1	506.429	1	'XLOC_001280	5.18198	3.46606	7.83018	4.27298	8.31463	6.15224	7.40563	5.42844	0	0	5.1878	6.82524	1	1
'XLOC_001281	'-	'-	'XLOC_001281	'AC087801.1	'TSS1700	'1:88015923-88016033	'-	'XLOC_001281	0	0	0	0	0	0	0	0	0	0	0	0	0	0	0	0	'XLOC_001281	0	0	0	0	0	0	0	0	0	0	0	0	0	0
'XLOC_001282	'-	'-	'XLOC_001282	'Gm5832	'TSS1701	'1:88022380-88023962	'-	'XLOC_001282	1.46714	0	6.54259	0	1.14713	0	2.21908	0	0	0	1.86379	0	0	0	0	0	'XLOC_001282	0.0615397	0.272667	0.0492717	0.092801	0	0.0786513	0	0	0	0	0.11907	0.0196628	0	0
'XLOC_001283	'-	'-	'XLOC_001283	'Gm15375	'TSS1702	'1:88025210-88026059	'-	'XLOC_001283	0	0	0.934656	0	1.14713	0	0	0	0	0	0.931896	0	1.02017	0	0	0	'XLOC_001283	0	0.0802953	0.10498	0	0	0.0821613	0.0900942	0	0	0	0.0463188	0.0430639	0	0
'XLOC_001284	'-	'-	'XLOC_001284	'Ugt1a1,Ugt1a10,Ugt1a2,Ugt1a5,Ugt1a6a,Ugt1a6b,Ugt1a7c,Ugt1a8,Ugt1a9	'TSS1703,TSS1704,TSS1705,TSS1706,TSS1707,TSS1708,TSS1709,TSS1710,TSS1711,TSS1712,TSS1713	'1:88055387-88220280	'-	'XLOC_001284	45.4814	1	54.21	1	47.0325	1	41.0529	1	66.1958	1	41.0034	1	31.6252	1	34.9262	1	'XLOC_001284	1.09459	1.25564	1.05404	1.13155	1.98464	0.865777	0.689553	0.887074	0	0	1.13396	1.10676	1	1
'XLOC_001285	'-	'-	'XLOC_001285	'Gm15373	'TSS1714	'1:88055387-88220280	'-	'XLOC_001285	0	0	0	0	0	0	0	0	0	0	0	0	0	0	0.91911	0	'XLOC_001285	0	0	0	0	0	0	0	0.880783	0	0	0	0.220196	0	0
'XLOC_001286	'-	'-	'XLOC_001286	'Gm15372	'TSS1715	'1:88055387-88220280	'-	'XLOC_001286	2.93429	0	1.86931	0	3.4414	0	2.21908	0	2.28261	0	0.931896	0	1.02017	0	0	0	'XLOC_001286	0.261217	0.164156	0.322399	0.196296	0.204702	0.0840345	0.0921517	0	0	0	0.236017	0.0952221	0	0
'XLOC_001287	'-	'-	'XLOC_001287	'Gm15370	'TSS1716	'1:88055387-88220280	'-	'XLOC_001287	0	0	0	0	0	0	0	0	0	0	0	0	0	0	0	0	'XLOC_001287	0	0	0	0	0	0	0	0	0	0	0	0	0	0
'XLOC_001288	'-	'-	'XLOC_001288	'Gm15369	'TSS1717	'1:88055387-88220280	'-	'XLOC_001288	0	0	0	0	0	0	2.21908	0	0	0	0.931896	0	0	0	0	0	'XLOC_001288	0	0	0	0.569142	0	0.252183	0	0	0	0	0.142286	0.0630457	0	0
'XLOC_001289	'-	'-	'XLOC_001289	'Gm15374	'TSS1718	'1:88055387-88220280	'-	'XLOC_001289	1.46714	0	2.80397	0	2.29427	0	3.32862	0	6.84784	0	2.79569	0	2.04034	0	0	0	'XLOC_001289	0.128678	0.242643	0.211592	0.290118	0.604962	0.248329	0.181539	0	0	0	0.218258	0.258707	0	0
'XLOC_001290	'-	'-	'XLOC_001290	'Gm15371	'TSS1719	'1:88055387-88220280	'-	'XLOC_001290	1.46714	0	1.86931	0	1.14713	0	0	0	4.56523	0	1.86379	0	2.04034	0	0	0	'XLOC_001290	0.141202	0.177276	0.116678	0	0.442875	0.181892	0.19949	0	0	0	0.108789	0.206064	0	0
'XLOC_001291	'-	'-	'XLOC_001291	'Gm15368	'TSS1720	'1:88055387-88220280	'-	'XLOC_001291	0.733571	0	5.60794	0	1.14713	0	2.21908	0	2.28261	0	0	0	2.04034	0	1.83822	0	'XLOC_001291	0.0630343	0.475574	0.103543	0.189514	0.197536	0	0.177806	0.156022	0	0	0.207916	0.132841	0	0
'XLOC_001292	'-	'-	'XLOC_001292	'Gm15376	'TSS1721	'1:88055387-88220280	'-	'XLOC_001292	0.733571	0	0.934656	0	0	0	1.10954	0	1.14131	0	0	0	0	0	2.75733	0	'XLOC_001292	0.0707156	0.0887797	0	0.106225	0.1109	0	0	0.262161	0	0	0.0664301	0.0932652	0	0
'XLOC_001293	'-	'-	'XLOC_001293	'Heatr7b1	'TSS1722,TSS1723,TSS1724	'1:88226985-88262289	'-	'XLOC_001293	41.8136	1	37.3862	1	47.0325	1	24.4099	1	46.7936	1	58.7094	1	73.4521	1	41.3599	1	'XLOC_001293	0.432044	0.486344	0.441572	0.207926	0.437373	0.549064	0.687063	0.377222	0	0	0.391972	0.51268	0	1
'XLOC_001294	'-	'-	'XLOC_001294	'Trpm8	'TSS1725,TSS1726,TSS1727,TSS1728	'1:88277660-88389293	'-	'XLOC_001294	2.20071	0	5.60794	0	4.58854	0	3.32862	0	1.14131	0	0	0	1.02017	0	4.59555	0	'XLOC_001294	0.0367224	0.0834367	0.0690012	0.0495844	0.0190697	0	0.0152492	0.0683842	0	0	0.0596862	0.0256758	0	0
'XLOC_001295	'-	'-	'XLOC_001295	'Spp2	'TSS1729,TSS1730	'1:88406960-88426438	'-	'XLOC_001295	1.46714	0	0.934656	0	0	0	0	0	0	0	0	0	0	0	0	0	'XLOC_001295	0.160462	0.0720531	0	0	0	0	0	0	0	0	0.0581288	0	0	0
'XLOC_001296	'-	'-	'XLOC_001296	'-	'TSS1731	'1:88472624-88473343	'-	'XLOC_001296	2.93429	0	11.2159	1	3.4414	0	4.43816	0	2.28261	0	5.59137	0	2.04034	0	4.59555	0	'XLOC_001296	0.31569	1.18698	0.393904	0.473834	0.247769	0.611003	0.223421	0.486868	0	0	0.592602	0.392265	1	1
'XLOC_001297	'-	'-	'XLOC_001297	'-	'TSS1732	'1:88567502-88567770	'-	'XLOC_001297	3.66786	0	11.2159	1	6.8828	0	7.76677	0	7.98915	0	11.1827	1	9.18152	0	11.0293	1	'XLOC_001297	2.0671	5.91789	4.76735	4.24495	4.6127	6.68979	5.53285	5.85376	0	0	4.24932	5.67228	1	1
'XLOC_001298	'-	'-	'XLOC_001298	'-	'TSS1733	'1:88614478-88615769	'-	'XLOC_001298	9.53643	0	32.713	1	28.6784	1	16.6431	1	34.2392	1	15.8422	1	37.7462	1	23.8969	1	'XLOC_001298	0.503618	1.71361	1.56055	0.875608	1.81606	0.843025	2.01064	1.25246	0	0	1.16335	1.48055	1	1
'XLOC_001299	'-	'-	'XLOC_001299	'RP23-299M19.1	'TSS1734	'1:88754889-88755739	'-	'XLOC_001299	0	0	0	0	0	0	0	0	0	0	0	0	0	0	0	0	'XLOC_001299	0	0	0	0	0	0	0	0	0	0	0	0	0	0
'XLOC_001300	'-	'-	'XLOC_001300	'-	'TSS1735	'1:88855987-88858866	'-	'XLOC_001300	20.54	1	42.0595	1	9.17707	0	26.6289	1	7.98915	0	14.9103	1	6.12101	0	19.3013	1	'XLOC_001300	0.44944	0.917216	0.203291	0.581761	0.175127	0.327285	0.134413	0.421007	0	0	0.537927	0.264458	0	1
'XLOC_001301	'-	'-	'XLOC_001301	'Sh3bp4	'TSS1736,TSS1737,TSS1738	'1:89070414-89155092	'-	'XLOC_001301	311.768	1	177.585	1	435.911	1	278.494	1	365.218	1	371.826	1	396.846	1	335.475	1	'XLOC_001301	4.06703	2.09152	5.57726	5.66616	4.01002	4.04717	4.41217	4.16499	0	0	4.35049	4.15859	1	1
'XLOC_001302	'-	'-	'XLOC_001302	'-	'TSS1739	'1:89157383-89159049	'-	'XLOC_001302	19.0729	1	12.1505	1	35.5612	1	21.0812	1	26.2501	1	20.5017	1	25.5042	1	6.43377	0	'XLOC_001302	0.755169	0.478167	1.43986	0.832328	1.04274	0.816388	1.01636	0.253292	0	0	0.876381	0.782195	1	1
'XLOC_001303	'-	'-	'XLOC_001303	'-	'TSS1740	'1:89243424-89244002	'-	'XLOC_001303	0	0	12.1505	1	2.29427	0	5.54769	0	1.14131	0	1.86379	0	0	0	3.67644	0	'XLOC_001303	0	1.7179	0.360212	0.793612	0.166893	0.275067	0	0.520544	0	0	0.717931	0.240626	1	1
'XLOC_001304	'-	'-	'XLOC_001304	'-	'TSS1741	'1:89367595-89368532	'-	'XLOC_001304	1.46714	0	14.0198	1	0	0	2.21908	0	0	0	3.72758	0	0	0	0.91911	0	'XLOC_001304	0.113125	1.0683	0	0.170164	0	0.290638	0	0.0700896	0	0	0.337897	0.0901819	1	1
'XLOC_001305	'-	'-	'XLOC_001305	'Agap1	'TSS1742,TSS1743,TSS1744,TSS1745	'1:89454810-89895807	'-	'XLOC_001305	726.969	1	521.538	1	1025.54	1	583.617	1	1197.23	1	999.924	1	1345.6	1	1010.1	1	'XLOC_001305	4.59532	3.31298	6.49873	3.69688	7.5328	6.34545	8.47535	6.39987	0	0	4.52598	7.18837	1	1
'XLOC_001306	'-	'-	'XLOC_001306	'5S_rRNA	'TSS1746	'1:89454810-89895807	'-	'XLOC_001306	0	0	0	0	0	0	0	0	0	0	0	0	0	0	0	0	'XLOC_001306	0	0	0	0	0	0	0	0	0	0	0	0	0	0
'XLOC_001307	'-	'-	'XLOC_001307	'7SK	'TSS1747	'1:89454810-89895807	'-	'XLOC_001307	1.46714	0	4.67328	0	6.8828	0	4.43816	0	4.56523	0	0.931896	0	7.14118	0	1.83822	0	'XLOC_001307	0.595871	1.79914	3.33832	1.75814	1.89404	0.397659	3.06725	0.710841	0	0	1.87287	1.51745	1	0
'XLOC_001308	'-	'-	'XLOC_001308	'-	'TSS1748	'1:89901115-89901810	'-	'XLOC_001308	4.40143	0	11.2159	1	4.58854	0	2.21908	0	3.42392	0	0.931896	0	7.14118	0	1.83822	0	'XLOC_001308	0.495081	1.24007	0.550666	0.247611	0.388715	0.106543	0.818213	0.203467	0	0	0.633357	0.379234	1	1
'XLOC_001309	'-	'-	'XLOC_001309	'-	'TSS1749	'1:89901902-89902862	'-	'XLOC_001309	8.80286	0	4.67328	0	4.58854	0	4.43816	0	2.28261	0	0	0	3.06051	0	3.67644	0	'XLOC_001309	0.659051	0.345884	0.358534	0.330503	0.171953	0	0.231958	0.272308	0	0	0.423493	0.169055	0	0
'XLOC_001310	'-	'-	'XLOC_001310	'D130058E05Rik	'TSS1750	'1:89927961-89933290	'-	'XLOC_001310	1.46714	0	0	0	1.14713	0	0	0	1.14131	0	0.931896	0	0	0	0	0	'XLOC_001310	0.0722693	0	0.0581055	0	0.0564478	0.046231	0	0	0	0	0.0325937	0.0256697	0	0
'XLOC_001311	'-	'-	'XLOC_001311	'Cxcr7	'TSS1751,TSS1752	'1:90203979-90217020	'-	'XLOC_001311	228.874	1	235.533	1	286.784	1	220.798	1	394.892	1	352.257	1	500.903	1	267.461	1	'XLOC_001311	4.63617	5.98059	6.22879	4.60657	8.51216	7.88742	13.3954	5.66891	0	0	5.36303	8.86597	1	1
'XLOC_001312	'-	'-	'XLOC_001312	'-	'TSS1753	'1:90219038-90220060	'-	'XLOC_001312	0	0	1.86931	0	3.4414	0	3.32862	0	2.28261	0	10.2509	1	11.2219	1	4.59555	0	'XLOC_001312	0	0.128421	0.248601	0.22998	0.159405	0.718946	0.788093	0.315932	0	0	0.15175	0.495594	0	1
'XLOC_001313	'-	'-	'XLOC_001313	'Cops8	'TSS1754	'1:90603424-90613341	'-	'XLOC_001313	365.319	1	264.508	1	528.829	1	381.681	1	338.968	1	480.858	1	635.565	1	365.806	1	'XLOC_001313	12.9363	9.31563	19.1045	13.4816	12.0383	17.1148	22.6364	12.8878	0	0	13.7095	16.1693	1	1
'XLOC_001314	'-	'-	'XLOC_001314	'Gm9991	'TSS1755	'1:90675160-90679793	'-	'XLOC_001314	0.733571	0	2.80397	0	3.4414	0	0	0	0	0	0	0	0	0	0.91911	0	'XLOC_001314	0.0418705	0.158647	0.202898	0	0	0	0	0.0520324	0	0	0.100854	0.0130081	0	0
'XLOC_001315	'-	'-	'XLOC_001315	'-	'TSS1756	'1:90722708-90723191	'-	'XLOC_001315	1.46714	0	11.2159	1	5.73567	0	4.43816	0	3.42392	0	5.59137	0	3.06051	0	2.75733	0	'XLOC_001315	0.275764	2.0492	1.19732	0.823199	0.652886	1.07957	0.593023	0.504752	0	0	1.08637	0.707558	1	1
'XLOC_001316	'-	'-	'XLOC_001316	'Mlph	'TSS1757,TSS1758,TSS1759	'1:90915084-90951142	'-	'XLOC_001316	9.53643	0	10.2812	1	4.58854	0	6.65723	0	4.56523	0	1.86379	0	6.12101	0	5.51466	0	'XLOC_001316	0.130625	0.347201	0.154562	0.0910978	0.314163	0.0255796	0.101486	0.0753879	0	0	0.180871	0.129154	0	1
'XLOC_001317	'-	'-	'XLOC_001317	'Prlh	'TSS1760	'1:90953107-90954012	'-	'XLOC_001317	0	0	0.934656	0	0	0	0	0	0	0	0	0	0	0	0	0	'XLOC_001317	0	0.524317	0	0	0	0	0	0	0	0	0.131079	0	0	0
'XLOC_001318	'-	'-	'XLOC_001318	'Lrrfip1	'TSS1761,TSS1762,TSS1763,TSS1764	'1:90998726-91128944	'-	'XLOC_001318	4739.61	1	2635.73	1	6360.86	1	3958.83	1	4077.89	1	3540.27	1	4932.51	1	3169.09	1	'XLOC_001318	57.9728	35.2028	86.6015	50.5211	57.202	48.916	65.8237	42.9999	0	0	57.5746	53.7354	1	1
'XLOC_001319	'-	'-	'XLOC_001319	'-	'TSS1765	'1:91136045-91136460	'-	'XLOC_001319	12.4707	1	0.934656	0	17.207	1	3.32862	0	6.84784	0	12.1146	1	7.14118	0	0	0	'XLOC_001319	2.98308	0.215821	4.67469	0.783178	1.66582	2.99605	1.77388	0	0	0	2.16419	1.60894	1	1
'XLOC_001320	'-	'-	'XLOC_001320	'Rbm44	'TSS1766	'1:91145102-91170795	'-	'XLOC_001320	1.46714	0	6.54259	0	1.14713	0	3.32862	0	0	0	2.79569	0	3.06051	0	0	0	'XLOC_001320	0.0236315	0.105121	0.0186449	0.0535527	0	0.045135	0.0494254	0	0	0	0.0502375	0.0236401	0	0
'XLOC_001321	'-	'-	'XLOC_001321	'Ramp1	'TSS1767	'1:91179821-91225196	'-	'XLOC_001321	562.649	1	466.393	1	487.532	1	400.544	1	950.709	1	612.255	1	676.372	1	628.671	1	'XLOC_001321	15.7545	13.0516	12.8614	11.8414	26.0279	16.1832	17.3524	18.1403	0	0	13.3772	19.426	1	1
'XLOC_001322	'-	'-	'XLOC_001322	'Ube2f	'TSS1768,TSS1769	'1:91250310-91288877	'-	'XLOC_001322	570.719	1	429.942	1	616.011	1	530.36	1	437.121	1	543.295	1	811.034	1	515.621	1	'XLOC_001322	25.0133	17.8317	25.4015	22.9087	18.5176	24.7636	35.5677	22.9071	0	0	22.7888	25.439	1	1
'XLOC_001323	'-	'-	'XLOC_001323	'Gm7785	'TSS1770	'1:91296044-91296936	'-	'XLOC_001323	7.33571	0	2.80397	0	8.02994	0	6.65723	0	2.28261	0	7.45516	0	3.06051	0	0.91911	0	'XLOC_001323	0.60076	0.226767	0.689151	0.542016	0.188203	0.617813	0.254024	0.0743924	0	0	0.514674	0.283608	0	0
'XLOC_001324	'-	'-	'XLOC_001324	'Scly	'TSS1771,TSS1772,TSS1773	'1:91297202-91321242	'-	'XLOC_001324	59.4193	1	52.3407	1	92.9179	1	65.4628	1	108.424	1	122.078	1	169.348	1	90.0728	1	'XLOC_001324	2.09142	2.20064	3.39476	2.31838	3.53086	4.0813	4.9974	3.14075	0	0	2.5013	3.93758	1	1
'XLOC_001325	'-	'-	'XLOC_001325	'Espnl	'TSS1774	'1:91322074-91348306	'-	'XLOC_001325	2.20071	0	2.80397	0	2.29427	0	4.43816	0	4.56523	0	4.65948	0	8.16135	0	3.67644	0	'XLOC_001325	0.0247408	0.0322698	0.0266224	0.0511272	0.0526844	0.0538113	0.094277	0.0412642	0	0	0.03369	0.0605092	0	0
'XLOC_001326	'-	'-	'XLOC_001326	'Klhl30	'TSS1775,TSS1776	'1:91351015-91362416	'-	'XLOC_001326	736.506	1	497.237	1	702.046	1	604.699	1	982.665	1	1075.41	1	1426.2	1	903.485	1	'XLOC_001326	25.3081	17.8655	22.1325	21.2154	31.3896	34.7167	44.0656	29.3649	0	0	21.6304	34.8842	1	1
'XLOC_001327	'-	'-	'XLOC_001327	'Fam132b	'TSS1777	'1:91366429-91375597	'-	'XLOC_001327	9.53643	0	13.0852	1	18.3541	1	8.87631	0	15.9783	1	13.9784	1	13.2622	1	21.1395	1	'XLOC_001327	0.213794	0.292341	0.416695	0.198676	0.358873	0.31439	0.298408	0.472392	0	0	0.280377	0.361016	0	1
'XLOC_001328	'-	'-	'XLOC_001328	'Traf3ip1	'TSS1778,TSS1779,TSS1780,TSS1781,TSS1782	'1:91494667-91529547	'-	'XLOC_001328	101.966	1	92.5309	1	127.332	1	90.9822	1	149.511	1	78.2792	1	138.743	1	99.2639	1	'XLOC_001328	1.97124	1.8054	2.44868	1.79302	2.96281	1.49188	2.74509	1.98405	0	0	2.00459	2.29596	1	1
'XLOC_001329	'-	'-	'XLOC_001329	'Asb1	'TSS1783,TSS1784	'1:91540556-91559590	'-	'XLOC_001329	336.709	1	343.953	1	422.145	1	308.452	1	400.599	1	368.099	1	432.551	1	272.976	1	'XLOC_001329	3.5335	3.55571	4.37483	3.18166	4.12078	3.80512	4.49996	2.78132	0	0	3.66143	3.8018	1	1
'XLOC_001330	'-	'-	'XLOC_001330	'-	'TSS1785	'1:91592840-91594089	'-	'XLOC_001330	2.93429	0	14.9545	1	0	0	4.43816	0	0	0	3.72758	0	0	0	0.91911	0	'XLOC_001330	0.160978	0.813532	0	0.242528	0	0.206124	0	0.0500275	0	0	0.30426	0.0640379	0	1
'XLOC_001331	'-	'-	'XLOC_001331	'-	'TSS1786	'1:91725542-91727168	'-	'XLOC_001331	4.40143	0	15.8892	1	2.29427	0	17.7526	1	2.28261	0	5.59137	0	1.02017	0	11.0293	1	'XLOC_001331	0.179049	0.642337	0.0955014	0.720075	0.0931681	0.228794	0.0417766	0.446055	0	0	0.409241	0.202448	0	1
'XLOC_001332	'-	'-	'XLOC_001332	'Twist2	'TSS1787	'1:91801460-91848028	'-	'XLOC_001332	11.0036	1	11.2159	1	17.207	1	4.43816	0	21.6848	1	18.6379	1	27.5445	1	37.6835	1	'XLOC_001332	0.562086	0.568452	0.904798	0.225884	1.11238	0.959105	1.41882	1.91088	0	0	0.565305	1.3503	1	1
'XLOC_001333	'-	'-	'XLOC_001333	'AC109197.1	'TSS1788	'1:91928480-92148497	'-	'XLOC_001333	16.8721	1	14.0198	1	37.8554	1	31.0671	1	25.1088	1	36.3439	1	34.6857	1	11.9484	1	'XLOC_001333	0.296999	0.246122	0.672986	0.546183	0.442629	0.641382	0.612323	0.209795	0	0	0.440573	0.476532	0	1
'XLOC_001334	'-	'-	'XLOC_001334	'-	'TSS1789	'1:92180688-92182075	'-	'XLOC_001334	7.33571	0	5.60794	0	11.4713	1	8.87631	0	5.70654	0	2.79569	0	8.16135	0	19.3013	1	'XLOC_001334	0.356902	0.270808	0.573708	0.430356	0.278753	0.136975	0.400237	0.932518	0	0	0.407943	0.437121	0	1
'XLOC_001335	'-	'-	'XLOC_001335	'-	'TSS1790,TSS1791	'1:92379438-92393706	'-	'XLOC_001335	8.06929	0	7.47725	0	1.14713	0	1.10954	0	33.0979	1	18.6379	1	18.363	1	13.7866	1	'XLOC_001335	0.976669	0.645166	0.156619	0.0964226	3.48165	1.80962	2.00124	1.45517	0	0	0.468719	2.18692	1	1
'XLOC_001336	'-	'-	'XLOC_001336	'-	'TSS1792	'1:92379438-92393706	'-	'XLOC_001336	8.80286	0	2.80397	0	12.6185	1	2.21908	0	22.8261	1	5.59137	0	21.4235	1	10.1102	1	'XLOC_001336	0.327349	0.103676	0.479197	0.082301	0.851433	0.209042	0.801518	0.373961	0	0	0.248131	0.558988	0	1
'XLOC_001337	'-	'-	'XLOC_001337	'-	'TSS1793	'1:92379438-92393706	'-	'XLOC_001337	4.40143	0	0.934656	0	10.3242	1	2.21908	0	10.2718	1	2.79569	0	17.3429	1	5.51466	0	'XLOC_001337	0.363466	0.0762122	0.893809	0.182172	0.854033	0.233638	1.45165	0.450038	0	0	0.378915	0.74734	1	1
'XLOC_001338	'-	'-	'XLOC_001338	'-	'TSS1794	'1:92379438-92393706	'-	'XLOC_001338	2.20071	0	0.934656	0	0	0	2.21908	0	5.70654	0	2.79569	0	10.2017	1	3.67644	0	'XLOC_001338	0.584743	0.238935	0	0.579061	1.54346	0.770336	2.82455	0.942529	0	0	0.350685	1.52022	1	1
'XLOC_001339	'-	'-	'XLOC_001339	'-	'TSS1795	'1:92379438-92393706	'-	'XLOC_001339	0.733571	0	0.934656	0	5.73567	0	1.10954	0	3.42392	0	2.79569	0	9.18152	0	2.75733	0	'XLOC_001339	0.113779	0.141588	0.971863	0.170204	0.537683	0.443434	1.46064	0.418351	0	0	0.349359	0.715027	1	0
'XLOC_001340	'-	'-	'XLOC_001340	'-	'TSS1796	'1:92379438-92393706	'-	'XLOC_001340	2.20071	0	1.86931	0	2.29427	0	4.43816	0	6.84784	0	12.1146	1	2.04034	0	3.67644	0	'XLOC_001340	0.197393	0.16538	0.216643	0.39554	0.618783	1.10081	0.185717	0.325549	0	0	0.243739	0.557715	1	1
'XLOC_001341	'-	'-	'XLOC_001341	'-	'TSS1797	'1:92552953-92553568	'-	'XLOC_001341	2.20071	0	4.67328	0	2.29427	0	7.76677	0	2.28261	0	1.86379	0	0	0	1.83822	0	'XLOC_001341	0.291789	0.60721	0.32828	1.02009	0.305938	0.251906	0	0.23916	0	0	0.561842	0.199251	1	0
'XLOC_001342	'-	'-	'XLOC_001342	'Olfr1413	'TSS1798	'1:92573124-92574206	'-	'XLOC_001342	0	0	0	0	1.14713	0	0	0	0	0	0	0	0	0	0	0	'XLOC_001342	0	0	0.0772254	0	0	0	0	0	0	0	0.0193063	0	0	0
'XLOC_001343	'-	'-	'XLOC_001343	'Olfr1412	'TSS1799	'1:92588331-92589297	'-	'XLOC_001343	0	0	2.80397	0	0	0	1.10954	0	0	0	0.931896	0	0	0	0	0	'XLOC_001343	0	0.205989	0	0.0820081	0	0.0699922	0	0	0	0	0.0719993	0.0174981	0	0
'XLOC_001344	'-	'-	'XLOC_001344	'Olfr1411	'TSS1800	'1:92596520-92597492	'-	'XLOC_001344	1.46714	0	0	0	0	0	0	0	0	0	0.931896	0	0	0	0	0	'XLOC_001344	0.108203	0	0	0	0	0.0694645	0	0	0	0	0.0270507	0.0173661	0	0
'XLOC_001345	'-	'-	'XLOC_001345	'Olfr1410	'TSS1801	'1:92607838-92608847	'-	'XLOC_001345	0	0	2.80397	0	0	0	0	0	0	0	0	0	0	0	0	0	'XLOC_001345	0	0.205226	0	0	0	0	0	0	0	0	0.0513065	0	0	0
'XLOC_001346	'-	'-	'XLOC_001346	'Olfr12	'TSS1802	'1:92619880-92621001	'-	'XLOC_001346	0	0	2.80397	0	1.14713	0	0	0	0	0	1.86379	0	0	0	0.91911	0	'XLOC_001346	0	0.17282	0.0739528	0	0	0.117022	0	0.0566839	0	0	0.0616932	0.0434265	0	0
'XLOC_001347	'-	'-	'XLOC_001347	'Gpc1	'TSS1803	'1:92831644-92860198	'-	'XLOC_001347	1545.64	1	610.33	1	1566.99	1	943.108	1	2225.55	1	2333.47	1	3712.39	1	1995.39	1	'XLOC_001347	26.7552	10.5368	27.3897	16.3052	38.5796	40.4935	64.4436	34.4546	0	0	20.2467	44.4928	1	1
'XLOC_001348	'-	'-	'XLOC_001348	'Mir149	'TSS1804	'1:92831644-92860198	'-	'XLOC_001348	0	0	0	0	0	0	0	0	0	0	0	0	0	0	0	0	'XLOC_001348	0	0	0	0	0	0	0	0	0	0	0	0	0	0
'XLOC_001349	'-	'-	'XLOC_001349	'Dusp28	'TSS1805	'1:92906988-92910764	'-	'XLOC_001349	102.7	1	42.0595	1	71.1223	1	63.2437	1	147.229	1	156.558	1	198.933	1	145.219	1	'XLOC_001349	4.60398	1.87255	3.27029	2.8261	6.62459	7.06393	8.98353	6.46829	0	0	3.14323	7.28508	1	1
'XLOC_001350	'-	'-	'XLOC_001350	'Rnpepl1	'TSS1806,TSS1807,TSS1808,TSS1809,TSS1810,TSS1811,TSS1812,TSS1813	'1:92910782-92925083	'-	'XLOC_001350	338.91	1	186.931	1	354.464	1	219.689	1	518.153	1	495.768	1	625.363	1	553.304	1	'XLOC_001350	5.89029	4.38785	8.05283	5.0938	10.6947	10.0481	14.8928	13.4588	0	0	5.85619	12.2736	1	1
'XLOC_001351	'-	'-	'XLOC_001351	'Capn10	'TSS1814,TSS1815,TSS1816,TSS1817,TSS1818	'1:92933573-92948372	'-	'XLOC_001351	68.2221	1	51.4061	1	131.92	1	44.3816	1	149.511	1	110.896	1	176.489	1	124.08	1	'XLOC_001351	2.45584	1.26384	3.80575	1.42521	4.21389	3.28716	5.88622	3.45289	0	0	2.23766	4.21004	1	1
'XLOC_001352	'-	'-	'XLOC_001352	'-	'TSS1819	'1:92951856-92952650	'-	'XLOC_001352	3.66786	0	9.34656	0	5.73567	0	4.43816	0	7.98915	0	4.65948	0	2.04034	0	6.43377	0	'XLOC_001352	0.347369	0.872433	0.573558	0.417489	0.762563	0.447371	0.196255	0.601112	0	0	0.552712	0.501825	0	0
'XLOC_001353	'-	'-	'XLOC_001353	'-	'TSS1820	'1:92952891-92953812	'-	'XLOC_001353	2.20071	0	1.86931	0	4.58854	0	4.43816	0	11.4131	1	5.59137	0	6.12101	0	2.75733	0	'XLOC_001353	0.173291	0.145429	0.377946	0.347514	0.904559	0.445321	0.488239	0.214684	0	0	0.261045	0.513201	0	1
'XLOC_001354	'-	'-	'XLOC_001354	'-	'TSS1821	'1:92955640-92957440	'-	'XLOC_001354	8.06929	0	9.34656	0	20.6484	1	13.3145	1	5.70654	0	1.86379	0	11.2219	1	1.83822	0	'XLOC_001354	0.293269	0.337796	0.766	0.482643	0.208019	0.068093	0.41027	0.0664598	0	0	0.469927	0.18821	0	1
'XLOC_001355	'-	'-	'XLOC_001355	'-	'TSS1822	'1:92966277-92967732	'-	'XLOC_001355	6.60214	0	3.73862	0	4.58854	0	4.43816	0	7.98915	0	1.86379	0	3.06051	0	0.91911	0	'XLOC_001355	0.304246	0.171071	0.217042	0.20385	0.369564	0.0864615	0.142102	0.0420757	0	0	0.224052	0.160051	0	0
'XLOC_001356	'-	'-	'XLOC_001356	'-	'TSS1823	'1:92968286-92970530	'-	'XLOC_001356	11.7371	1	26.1704	1	12.6185	1	17.7526	1	17.1196	1	8.38706	0	2.04034	0	12.8675	1	'XLOC_001356	0.335361	0.744475	0.366393	0.506203	0.490305	0.240628	0.05857	0.366151	0	0	0.488108	0.288914	0	1
'XLOC_001357	'-	'-	'XLOC_001357	'Gpr35	'TSS1824,TSS1825,TSS1826	'1:92973118-92986391	'-	'XLOC_001357	8.06929	0	6.54259	0	14.9127	1	17.7526	1	10.2718	1	8.38706	0	16.3227	1	11.0293	1	'XLOC_001357	0.147695	0.0952673	0.275775	0.284168	0.188291	0.130229	0.281067	0.201343	0	0	0.200726	0.200233	0	1
'XLOC_001358	'-	'-	'XLOC_001358	'Aqp12	'TSS1827	'1:93006333-93012269	'-	'XLOC_001358	0	0	0.934656	0	0	0	0	0	0	0	0	0	0	0	0	0	'XLOC_001358	0	0.0596517	0	0	0	0	0	0	0	0	0.0149129	0	0	0
'XLOC_001359	'-	'-	'XLOC_001359	'Agxt	'TSS1828	'1:93135244-93145407	'-	'XLOC_001359	2.20071	0	2.80397	0	0	0	0	0	0	0	5.59137	0	1.02017	0	0	0	'XLOC_001359	0.0955521	0.120935	0	0	0	0.244294	0.0446093	0	0	0	0.0541218	0.0722258	0	0
'XLOC_001360	'-	'-	'XLOC_001360	'E030010N08Rik	'TSS1829,TSS1830	'1:93215898-93231136	'-	'XLOC_001360	4.40143	0	9.34656	0	13.7656	1	8.87631	0	9.13046	0	12.1146	1	22.4437	1	8.27199	0	'XLOC_001360	0.102147	0.205229	0.323666	0.205657	0.186758	0.282095	0.497037	0.191334	0	0	0.209175	0.289306	0	1
'XLOC_001361	'-	'-	'XLOC_001361	'Sned1	'TSS1831,TSS1832,TSS1833,TSS1834,TSS1835	'1:93235840-93305915	'-	'XLOC_001361	263.352	1	166.369	1	361.347	1	168.65	1	359.512	1	371.826	1	443.773	1	362.129	1	'XLOC_001361	2.72194	1.94158	3.28202	1.91333	2.52373	3.57268	4.24755	3.54997	0	0	2.46472	3.47348	1	1
'XLOC_001362	'-	'-	'XLOC_001362	'Ppp1r7	'TSS1836,TSS1837	'1:93308769-93373489	'-	'XLOC_001362	413.001	1	343.953	1	610.275	1	414.968	1	366.36	1	404.443	1	531.508	1	332.718	1	'XLOC_001362	4.23753	3.87361	5.40308	4.9005	2.14306	2.36668	4.5952	3.59335	0	0	4.60368	3.17457	1	1
'XLOC_001363	'-	'-	'XLOC_001363	'U6	'TSS1838	'1:93308769-93373489	'-	'XLOC_001363	0	0	0	0	0	0	0	0	0	0	0	0	0	0	0	0	'XLOC_001363	0	0	0	0	0	0	0	0	0	0	0	0	0	0
'XLOC_001364	'-	'-	'XLOC_001364	'Ano7	'TSS1839	'1:93373895-93403502	'-	'XLOC_001364	0.733571	0	2.80397	0	0	0	0	0	0	0	0.931896	0	1.02017	0	2.75733	0	'XLOC_001364	0.0142723	0.0543905	0	0	0	0.0181817	0.0199113	0.0534963	0	0	0.0171657	0.0228973	0	0
'XLOC_001365	'-	'-	'XLOC_001365	'Gm17415	'TSS1840	'1:93405936-93478808	'-	'XLOC_001365	20.54	1	18.6931	1	11.4713	1	2.21908	0	15.9783	1	6.52327	0	6.12101	0	11.9484	1	'XLOC_001365	1.90572	1.70989	1.12252	0.204529	1.49388	0.613414	0.576613	1.09395	0	0	1.23566	0.944464	1	1
'XLOC_001366	'-	'-	'XLOC_001366	'Sept2	'TSS1841,TSS1842,TSS1843,TSS1844,TSS1845,TSS1846	'1:93478963-93510260	'-	'XLOC_001366	5487.85	1	4826.56	1	7238.42	1	4874.2	1	5402.95	1	4627.79	1	5777.21	1	3310.63	1	'XLOC_001366	124.285	125.743	186.109	121.568	124.45	107.274	135.216	80.8426	0	0	139.426	111.946	1	1
'XLOC_001367	'-	'-	'XLOC_001367	'Farp2	'TSS1847	'1:93512078-93635722	'-	'XLOC_001367	988.854	1	796.327	1	1256.11	1	948.656	1	1026.04	1	1038.13	1	1195.64	1	793.192	1	'XLOC_001367	5.30843	4.12562	6.96242	5.04211	6.02064	5.62541	6.62746	4.43706	0	0	5.35965	5.67764	1	1
'XLOC_001368	'-	'-	'XLOC_001368	'Metazoa_SRP	'TSS1848	'1:93652499-93652790	'-	'XLOC_001368	0	0	0	0	0	0	0	0	0	0	0	0	0	0	0	0	'XLOC_001368	0	0	0	0	0	0	0	0	0	0	0	0	0	0
'XLOC_001369	'-	'-	'XLOC_001369	'Bok	'TSS1849,TSS1850	'1:93685693-93695762	'-	'XLOC_001369	60.8864	1	42.9942	1	48.1796	1	49.9292	1	83.3154	1	70.8241	1	129.561	1	68.0141	1	'XLOC_001369	2.67225	1.97014	2.24196	2.18022	3.44891	3.1761	5.82728	3.03561	0	0	2.26614	3.87197	1	1
'XLOC_001370	'-	'-	'XLOC_001370	'Atg4b	'TSS1851,TSS1852,TSS1853,TSS1854	'1:93705019-93792561	'-	'XLOC_001370	374.855	1	296.286	1	471.472	1	321.766	1	475.925	1	424.012	1	542.73	1	421.871	1	'XLOC_001370	18.3494	15.7174	20.4417	16.5447	19.0989	18.0217	25.4684	20.7515	0	0	17.7633	20.8351	1	1
'XLOC_001371	'-	'-	'XLOC_001371	'Ing5	'TSS1855	'1:93803964-93822295	'-	'XLOC_001371	209.068	1	175.715	1	270.724	1	210.812	1	204.294	1	240.429	1	276.466	1	191.175	1	'XLOC_001371	2.82116	2.36606	3.70237	2.84993	2.75362	3.2647	3.74606	2.58107	0	0	2.93488	3.08636	1	1
'XLOC_001372	'-	'-	'XLOC_001372	'D2hgdh	'TSS1856,TSS1857,TSS1858	'1:93825215-93857028	'-	'XLOC_001372	394.661	1	264.508	1	322.345	1	322.876	1	725.871	1	643.008	1	819.195	1	607.532	1	'XLOC_001372	7.14005	5.19576	6.10858	5.75386	13.096	11.9249	14.734	10.8259	0	0	6.04956	12.6452	1	1
'XLOC_001373	'-	'-	'XLOC_001373	'-	'TSS1859	'1:93857180-93858492	'-	'XLOC_001373	30.81	1	46.7328	1	24.0898	1	25.5194	1	78.7502	1	33.5482	1	48.9681	1	50.551	1	'XLOC_001373	1.59722	2.40345	1.2861	1.31805	4.09996	1.75223	2.56013	2.60117	0	0	1.65121	2.75337	1	1
'XLOC_001374	'-	'-	'XLOC_001374	'Gal3st2	'TSS1860	'1:93861343-93876494	'-	'XLOC_001374	4.40143	0	10.2812	1	5.73567	0	5.54769	0	12.5544	1	17.706	1	10.2017	1	13.7866	1	'XLOC_001374	0.0974951	0.226961	0.128642	0.122691	0.278597	0.393454	0.226792	0.304413	0	0	0.143947	0.300814	0	1
'XLOC_001375	'-	'-	'XLOC_001375	'-	'TSS1861	'1:93906909-93908083	'-	'XLOC_001375	6.60214	0	8.4119	0	2.29427	0	9.98585	0	12.5544	1	2.79569	0	11.2219	1	4.59555	0	'XLOC_001375	0.38919	0.491405	0.139852	0.586181	0.743674	0.166211	0.66792	0.26862	0	0	0.401657	0.461606	0	1
'XLOC_001376	'-	'-	'XLOC_001376	'-	'TSS1862	'1:93912372-93913556	'-	'XLOC_001376	7.33571	0	1.86931	0	3.4414	0	3.32862	0	7.98915	0	0	0	9.18152	0	3.67644	0	'XLOC_001376	0.428179	0.108136	0.207644	0.193479	0.468569	0	0.541052	0.2128	0	0	0.234359	0.305605	0	0
'XLOC_001377	'-	'-	'XLOC_001377	'-	'TSS1863	'1:93914751-93915908	'-	'XLOC_001377	3.66786	0	4.67328	0	3.4414	0	4.43816	0	4.56523	0	5.59137	0	12.242	1	3.67644	0	'XLOC_001377	0.219932	0.27765	0.213507	0.264982	0.275096	0.338183	0.741282	0.218557	0	0	0.244018	0.39328	0	1
'XLOC_001378	'-	'-	'XLOC_001378	'Gm9994	'TSS1864,TSS1865	'1:93918436-93941239	'-	'XLOC_001378	0	0	0	0	0	0	0	0	0	0	0	0	1.02017	0	0	0	'XLOC_001378	0	0	0	0	0	0	0.0597018	0	0	0	0	0.0149254	0	0
'XLOC_001379	'-	'-	'XLOC_001379	'-	'TSS1866	'1:93982863-93983590	'-	'XLOC_001379	0.733571	0	0.934656	0	3.4414	0	1.10954	0	2.28261	0	1.86379	0	11.2219	1	0	0	'XLOC_001379	0.0777939	0.0975232	0.387924	0.116778	0.244195	0.20071	1.21094	0	0	0	0.170005	0.413961	1	1
'XLOC_001380	'-	'-	'XLOC_001380	'-	'TSS1867	'1:93985833-93990423	'-	'XLOC_001380	48.4157	1	42.0595	1	72.2694	1	65.4628	1	85.598	1	143.512	1	222.397	1	118.565	1	'XLOC_001380	0.649526	0.563089	0.976862	0.87738	1.14962	1.92902	2.99011	1.58755	0	0	0.766714	1.91407	1	1
'XLOC_001381	'-	'-	'XLOC_001381	'Gm6086	'TSS1868	'1:93990508-94011541	'-	'XLOC_001381	31.5436	1	25.2357	1	52.7682	1	41.0529	1	39.9457	1	59.6413	1	92.8353	1	56.0657	1	'XLOC_001381	0.785416	0.596702	1.4684	1.09133	1.05324	1.62151	2.54443	1.4325	0	0	0.985462	1.66292	1	1
'XLOC_001382	'-	'-	'XLOC_001382	'Neu4	'TSS1869	'1:94020492-94028326	'-	'XLOC_001382	3.66786	0	5.60794	0	2.29427	0	3.32862	0	0	0	0	0	1.02017	0	1.83822	0	'XLOC_001382	0.050194	0.0765819	0.0316386	0.0455069	0	0	0.013992	0.0251062	0	0	0.0509804	0.00977455	0	0
'XLOC_001383	'-	'-	'XLOC_001383	'-	'TSS1870	'1:94095998-94097338	'-	'XLOC_001383	2.93429	0	9.34656	0	1.14713	0	9.98585	0	4.56523	0	1.86379	0	0	0	4.59555	0	'XLOC_001383	0.148483	0.4693	0.0597375	0.503488	0.231979	0.0950041	0	0.230864	0	0	0.295252	0.139462	0	0
'XLOC_001384	'-	'-	'XLOC_001384	'-	'TSS1871	'1:94098883-94099452	'-	'XLOC_001384	1.46714	0	14.0198	1	1.14713	0	11.0954	1	4.56523	0	3.72758	0	3.06051	0	12.8675	1	'XLOC_001384	0.2168	2.02562	0.184462	1.62241	0.682678	0.562714	0.463321	1.86188	0	0	1.01232	0.892648	1	1
'XLOC_001385	'-	'-	'XLOC_001385	'-	'TSS1872	'1:94130383-94133894	'-	'XLOC_001385	24.9414	1	31.7783	1	13.7656	1	37.7243	1	12.5544	1	11.1827	1	10.2017	1	12.8675	1	'XLOC_001385	0.442588	0.562369	0.246718	0.668571	0.223104	0.198946	0.181554	0.227753	0	0	0.480062	0.207839	0	1
'XLOC_001386	'-	'-	'XLOC_001386	'-	'TSS1873	'1:94199071-94199826	'-	'XLOC_001386	8.06929	0	14.0198	1	2.29427	0	5.54769	0	1.14131	0	2.79569	0	0	0	1.83822	0	'XLOC_001386	0.814947	1.39419	0.245562	0.556258	0.11623	0.286505	0	0.182984	0	0	0.752739	0.14643	1	1
'XLOC_001387	'-	'-	'XLOC_001387	'-	'TSS1874	'1:94200261-94200733	'-	'XLOC_001387	0.733571	0	11.2159	1	0	0	4.43816	0	0	0	1.86379	0	0	0	0.91911	0	'XLOC_001387	0.142843	2.1209	0	0.852435	0	0.373135	0	0.174152	0	0	0.779044	0.136822	1	1
'XLOC_001388	'-	'-	'XLOC_001388	'-	'TSS1875	'1:94201173-94201982	'-	'XLOC_001388	3.66786	0	15.8892	1	4.58854	0	7.76677	0	0	0	7.45516	0	3.06051	0	4.59555	0	'XLOC_001388	0.339247	1.44894	0.447532	0.713634	0	0.69883	0.287394	0.419457	0	0	0.737338	0.35142	1	1
'XLOC_001389	'-	'-	'XLOC_001389	'-	'TSS1876	'1:94246104-94248044	'-	'XLOC_001389	2.93429	0	20.5624	1	6.8828	0	15.5335	1	2.28261	0	2.79569	0	3.06051	0	17.4631	1	'XLOC_001389	0.09822	0.684755	0.234781	0.518714	0.0766174	0.0940329	0.103006	0.581738	0	0	0.384118	0.213849	0	1
'XLOC_001390	'-	'-	'XLOC_001390	'-	'TSS1877	'1:94258706-94260051	'-	'XLOC_001390	5.135	0	11.2159	1	5.73567	0	13.3145	1	4.56523	0	12.1146	1	5.10084	0	13.7866	1	'XLOC_001390	0.258743	0.560787	0.297382	0.668477	0.23099	0.614885	0.259145	0.689672	0	0	0.446347	0.448673	0	1
'XLOC_001391	'-	'-	'XLOC_001391	'-	'TSS1878	'1:94290512-94292755	'-	'XLOC_001391	7.33571	0	16.8238	1	4.58854	0	11.0954	1	3.42392	0	2.79569	0	2.04034	0	14.7058	1	'XLOC_001391	0.209702	0.478821	0.133299	0.316529	0.0981083	0.0802483	0.0585983	0.418659	0	0	0.284588	0.163903	0	1
'XLOC_001392	'-	'-	'XLOC_001392	'-	'TSS1879	'1:94293399-94294980	'-	'XLOC_001392	8.80286	0	18.6931	1	1.14713	0	12.2049	1	2.28261	0	5.59137	0	1.02017	0	8.27199	0	'XLOC_001392	0.369499	0.779595	0.0493074	0.510765	0.0961445	0.236122	0.0431158	0.345128	0	0	0.427292	0.180128	0	1
'XLOC_001393	'-	'-	'XLOC_001393	'-	'TSS1880	'1:94312087-94313893	'-	'XLOC_001393	8.80286	0	21.4971	1	8.02994	0	24.4099	1	2.28261	0	7.45516	0	5.10084	0	5.51466	0	'XLOC_001393	0.318758	0.774102	0.296776	0.881613	0.0829021	0.271369	0.1858	0.198653	0	0	0.567812	0.184681	0	1
'XLOC_001394	'-	'-	'XLOC_001394	'-	'TSS1881	'1:94348509-94349953	'-	'XLOC_001394	3.66786	0	19.6278	1	6.8828	0	11.0954	1	1.14131	0	3.72758	0	1.02017	0	1.83822	0	'XLOC_001394	0.170482	0.905805	0.328444	0.514003	0.0532515	0.174423	0.0477786	0.0848718	0	0	0.479683	0.0900812	0	1
'XLOC_001395	'-	'-	'XLOC_001395	'-	'TSS1882	'1:94350124-94352210	'-	'XLOC_001395	12.4707	1	35.5169	1	8.02994	0	15.5335	1	4.56523	0	9.31896	0	0	0	19.3013	1	'XLOC_001395	0.385667	1.09317	0.252699	0.479326	0.141543	0.289483	0	0.594259	0	0	0.552716	0.256321	1	1
'XLOC_001396	'-	'-	'XLOC_001396	'-	'TSS1883	'1:94371592-94372356	'-	'XLOC_001396	1.46714	0	10.2812	1	0	0	3.32862	0	1.14131	0	1.86379	0	1.02017	0	0.91911	0	'XLOC_001396	0.145936	1.00722	0	0.328754	0.114462	0.188079	0.103144	0.0901312	0	0	0.370478	0.123954	1	1
'XLOC_001397	'-	'-	'XLOC_001397	'-	'TSS1884	'1:94407133-94407885	'-	'XLOC_001397	1.46714	0	3.73862	0	2.29427	0	9.98585	0	0	0	3.72758	0	0	0	4.59555	0	'XLOC_001397	0.148933	0.373664	0.246897	1.00637	0	0.383996	0	0.459775	0	0	0.443966	0.210943	1	0
'XLOC_001398	'-	'-	'XLOC_001398	'-	'TSS1885	'1:94460087-94461272	'-	'XLOC_001398	4.40143	0	14.0198	1	0	0	4.43816	0	0	0	2.79569	0	1.02017	0	4.59555	0	'XLOC_001398	0.256655	0.810233	0	0.25772	0	0.164399	0.0600573	0.265741	0	0	0.331152	0.122549	0	1
'XLOC_001399	'-	'-	'XLOC_001399	'-	'TSS1886	'1:94472128-94472912	'-	'XLOC_001399	1.46714	0	9.34656	0	1.14713	0	3.32862	0	1.14131	0	0	0	0	0	0	0	'XLOC_001399	0.141202	0.886378	0.116678	0.318162	0.110719	0	0	0	0	0	0.365605	0.0276797	0	0
'XLOC_001400	'-	'-	'XLOC_001400	'-	'TSS1887	'1:94616013-94616723	'-	'XLOC_001400	8.80286	0	9.34656	0	1.14713	0	5.54769	0	1.14131	0	0.931896	0	0	0	7.35288	0	'XLOC_001400	0.962782	1.00529	0.133619	0.602043	0.125958	0.10355	0	0.791713	0	0	0.675934	0.255305	1	0
'XLOC_001401	'-	'-	'XLOC_001401	'-	'TSS1888	'1:94692472-94693148	'-	'XLOC_001401	2.20071	0	15.8892	1	0	0	7.76677	0	1.14131	0	5.59137	0	0	0	1.83822	0	'XLOC_001401	0.25679	1.82124	0	0.898752	0.134458	0.663549	0	0.210944	0	0	0.744196	0.252238	1	1
'XLOC_001402	'-	'-	'XLOC_001402	'-	'TSS1889	'1:94946210-94946853	'-	'XLOC_001402	7.33571	0	0	0	1.14713	0	2.21908	0	0	0	0	0	0	0	2.75733	0	'XLOC_001402	0.915367	0	0.1538	0.274448	0	0	0	0.337989	0	0	0.335904	0.0844972	0	0
'XLOC_001403	'-	'-	'XLOC_001403	'-	'TSS1890	'1:94958409-94960145	'-	'XLOC_001403	3.66786	0	17.7585	1	4.58854	0	9.98585	0	6.84784	0	3.72758	0	0	0	14.7058	1	'XLOC_001403	0.138744	0.66785	0.177318	0.376713	0.259841	0.141773	0	0.553256	0	0	0.340156	0.238717	0	1
'XLOC_001404	'-	'-	'XLOC_001404	'-	'TSS1891	'1:95089397-95090613	'-	'XLOC_001404	2.20071	0	13.0852	1	4.58854	0	1.10954	0	0	0	3.72758	0	1.02017	0	0.91911	0	'XLOC_001404	0.124533	0.734052	0.268133	0.0625327	0	0.212664	0.0582651	0.0515894	0	0	0.297313	0.0806296	0	1
'XLOC_001405	'-	'-	'XLOC_001405	'-	'TSS1892	'1:95091070-95091902	'-	'XLOC_001405	4.40143	0	19.6278	1	2.29427	0	7.76677	0	2.28261	0	0.931896	0	0	0	1.83822	0	'XLOC_001405	0.393004	1.72876	0.215614	0.689089	0.205323	0.0842907	0	0.162049	0	0	0.756617	0.112916	1	1
'XLOC_001406	'-	'-	'XLOC_001406	'-	'TSS1893	'1:95127631-95130865	'-	'XLOC_001406	13.2043	1	34.5823	1	5.73567	0	27.7385	1	10.2718	1	7.45516	0	1.02017	0	12.8675	1	'XLOC_001406	0.255477	0.667108	0.112187	0.535942	0.199055	0.144645	0.0198006	0.248269	0	0	0.392679	0.152942	0	1
'XLOC_001407	'-	'-	'XLOC_001407	'-	'TSS1894	'1:95155051-95157533	'-	'XLOC_001407	8.06929	0	26.1704	1	1.14713	0	17.7526	1	3.42392	0	5.59137	0	2.04034	0	5.51466	0	'XLOC_001407	0.206852	0.668221	0.0298335	0.454245	0.0879558	0.143862	0.0525219	0.140845	0	0	0.339788	0.106296	0	1
'XLOC_001408	'-	'-	'XLOC_001408	'Fam174a	'TSS1895	'1:95313627-95335284	'-	'XLOC_001408	443.811	1	476.675	1	360.2	1	387.229	1	927.883	1	615.051	1	884.486	1	492.643	1	'XLOC_001408	13.5766	14.5134	11.2105	11.8198	28.4564	18.8981	27.1925	15.0042	0	0	12.7801	22.3878	1	1
'XLOC_001409	'-	'-	'XLOC_001409	'-	'TSS1896	'1:95360708-95362205	'-	'XLOC_001409	11.0036	1	9.34656	0	2.29427	0	7.76677	0	2.28261	0	6.52327	0	4.08067	0	5.51466	0	'XLOC_001409	0.491057	0.414258	0.105005	0.345504	0.102242	0.292993	0.18344	0.24453	0	0	0.338956	0.205801	0	1
'XLOC_001410	'-	'-	'XLOC_001410	'-	'TSS1897	'1:95418827-95419647	'-	'XLOC_001410	1.46714	0	11.2159	1	3.4414	0	1.10954	0	0	0	0.931896	0	0	0	0.91911	0	'XLOC_001410	0.133411	1.00578	0.329687	0.10024	0	0.0858615	0	0.0824954	0	0	0.39228	0.0420892	1	1
'XLOC_001411	'-	'-	'XLOC_001411	'-	'TSS1898	'1:95420170-95420840	'-	'XLOC_001411	4.40143	0	7.47725	0	0	0	2.21908	0	1.14131	0	0	0	2.04034	0	0.91911	0	'XLOC_001411	0.519712	0.867106	0	0.259827	0.136078	0	0.245631	0.106711	0	0	0.411661	0.122105	0	0
'XLOC_001412	'-	'-	'XLOC_001412	'Gm15427	'TSS1899	'1:95498583-95499187	'-	'XLOC_001412	36.6786	1	56.0794	1	26.3841	1	43.272	1	45.6523	1	42.8672	1	51.0084	1	80.8817	1	'XLOC_001412	4.98567	7.63391	3.87751	5.8252	6.27444	5.94264	7.08987	11.1861	0	0	5.58057	7.62326	1	1
'XLOC_001413	'-	'-	'XLOC_001413	'-	'TSS1900	'1:95690743-95691738	'-	'XLOC_001413	5.135	0	2.80397	0	3.4414	0	12.2049	1	1.14131	0	6.52327	0	1.02017	0	6.43377	0	'XLOC_001413	0.368185	0.198848	0.257052	0.870636	0.0823184	0.472595	0.0740102	0.456589	0	0	0.42368	0.271378	0	1
'XLOC_001414	'-	'-	'XLOC_001414	'-	'TSS1901	'1:95758146-95761300	'-	'XLOC_001414	13.9379	1	46.7328	1	6.8828	0	29.9575	1	4.56523	0	14.9103	1	4.08067	0	13.7866	1	'XLOC_001414	0.276894	0.925572	0.138271	0.594301	0.0908427	0.297061	0.0813307	0.273108	0	0	0.483759	0.185586	0	1
'XLOC_001415	'-	'-	'XLOC_001415	'-	'TSS1902	'1:95793715-95794084	'-	'XLOC_001415	1.46714	0	9.34656	0	0	0	4.43816	0	2.28261	0	0	0	0	0	2.75733	0	'XLOC_001415	0.429647	2.62493	0	1.27451	0.68103	0	0	0.776846	0	0	1.08227	0.364469	1	0
'XLOC_001416	'-	'-	'XLOC_001416	'-	'TSS1903	'1:95795484-95796490	'-	'XLOC_001416	0.733571	0	9.34656	0	0	0	3.32862	0	0	0	0	0	1.02017	0	1.83822	0	'XLOC_001416	0.0519079	0.654226	0	0.234347	0	0	0.0730279	0.12876	0	0	0.23512	0.050447	0	0
'XLOC_001417	'-	'-	'XLOC_001417	'-	'TSS1904	'1:95796540-95797861	'-	'XLOC_001417	5.135	0	14.0198	1	1.14713	0	13.3145	1	1.14131	0	3.72758	0	3.06051	0	5.51466	0	'XLOC_001417	0.264126	0.715454	0.0607506	0.682335	0.0589542	0.193161	0.158749	0.281567	0	0	0.430666	0.173108	0	1
'XLOC_001418	'-	'-	'XLOC_001418	'-	'TSS1905	'1:95854668-95856319	'-	'XLOC_001418	11.0036	1	16.8238	1	1.14713	0	12.2049	1	3.42392	0	0.931896	0	1.02017	0	5.51466	0	'XLOC_001418	0.44008	0.66873	0.0469276	0.486733	0.137389	0.0374859	0.041068	0.21929	0	0	0.410618	0.108808	0	1
'XLOC_001419	'-	'-	'XLOC_001419	'-	'TSS1906	'1:95860332-95862398	'-	'XLOC_001419	5.135	0	18.6931	1	0	0	24.4099	1	0	0	6.52327	0	0	0	7.35288	0	'XLOC_001419	0.160477	0.581387	0	0.761144	0	0.204782	0	0.228759	0	0	0.375752	0.108385	0	1
'XLOC_001420	'-	'-	'XLOC_001420	'-	'TSS1907	'1:95862682-95863481	'-	'XLOC_001420	0.733571	0	5.60794	0	1.14713	0	31.0671	1	0	0	4.65948	0	2.04034	0	3.67644	0	'XLOC_001420	0.0689238	0.519374	0.113753	2.89944	0	0.44378	0.194677	0.340809	0	0	0.900373	0.244816	1	1
'XLOC_001421	'-	'-	'XLOC_001421	'-	'TSS1908	'1:96077583-96077907	'-	'XLOC_001421	6.60214	0	3.73862	0	2.29427	0	0	0	2.28261	0	0.931896	0	1.02017	0	0	0	'XLOC_001421	2.46916	1.3294	1.01688	0	0.87147	0.365229	0.402314	0	0	0	1.20386	0.409753	1	0
'XLOC_001422	'-	'-	'XLOC_001422	'-	'TSS1909	'1:96108962-96110347	'-	'XLOC_001422	6.60214	0	16.8238	1	13.7656	1	9.98585	0	9.13046	0	9.31896	0	3.06051	0	12.8675	1	'XLOC_001422	0.321739	0.813749	0.689612	0.484943	0.446741	0.457339	0.150337	0.622693	0	0	0.577511	0.419277	0	1
'XLOC_001423	'-	'-	'XLOC_001423	'-	'TSS1910	'1:96119244-96120150	'-	'XLOC_001423	2.93429	0	12.1505	1	0	0	9.98585	0	1.14131	0	2.79569	0	1.02017	0	5.51466	0	'XLOC_001423	0.235748	0.964254	0	0.797698	0.0923055	0.227236	0.083048	0.437989	0	0	0.499425	0.210145	0	1
'XLOC_001424	'-	'-	'XLOC_001424	'-	'TSS1911	'1:96141839-96142451	'-	'XLOC_001424	2.93429	0	10.2812	1	1.14713	0	4.43816	0	0	0	2.79569	0	1.02017	0	1.83822	0	'XLOC_001424	0.391677	1.34469	0.16533	0.586807	0	0.380457	0.139187	0.240743	0	0	0.622126	0.190097	1	1
'XLOC_001425	'-	'-	'XLOC_001425	'-	'TSS1912	'1:96142959-96145303	'-	'XLOC_001425	9.53643	0	35.5169	1	9.17707	0	29.9575	1	5.70654	0	13.9784	1	6.12101	0	12.8675	1	'XLOC_001425	0.259962	0.964131	0.254035	0.815047	0.155909	0.382548	0.167601	0.349394	0	0	0.573294	0.263863	0	1
'XLOC_001426	'-	'-	'XLOC_001426	'AC102463.2	'TSS1913	'1:96303145-96303255	'-	'XLOC_001426	0	0	0	0	0	0	0	0	0	0	0	0	0	0	0	0	'XLOC_001426	0	0	0	0	0	0	0	0	0	0	0	0	0	0
'XLOC_001427	'-	'-	'XLOC_001427	'-	'TSS1914	'1:96335448-96336450	'-	'XLOC_001427	8.80286	0	11.2159	1	1.14713	0	12.2049	1	0	0	0.931896	0	0	0	9.1911	0	'XLOC_001427	0.62588	0.788793	0.0849354	0.863369	0	0.0669414	0	0.646854	0	0	0.590744	0.178449	0	1
'XLOC_001428	'-	'-	'XLOC_001428	'-	'TSS1915	'1:96477729-96478824	'-	'XLOC_001428	3.66786	0	13.0852	1	0	0	6.65723	0	1.14131	0	0.931896	0	0	0	3.67644	0	'XLOC_001428	0.234634	0.828883	0	0.423922	0.0733958	0.0601667	0	0.233034	0	0	0.37186	0.0916491	0	1
'XLOC_001429	'-	'-	'XLOC_001429	'-	'TSS1916	'1:96480575-96481370	'-	'XLOC_001429	5.135	0	8.4119	0	1.14713	0	7.76677	0	0	0	0.931896	0	1.02017	0	2.75733	0	'XLOC_001429	0.485542	0.783956	0.114519	0.72945	0	0.0893296	0.0979688	0.257214	0	0	0.528367	0.111128	0	0
'XLOC_001430	'-	'-	'XLOC_001430	'U6	'TSS1917	'1:96617098-96617205	'-	'XLOC_001430	0	0	0	0	0	0	0	0	0	0	0	0	0	0	0	0	'XLOC_001430	0	0	0	0	0	0	0	0	0	0	0	0	0	0
'XLOC_001431	'-	'-	'XLOC_001431	'SNORA17	'TSS1918	'1:96762030-96762158	'-	'XLOC_001431	0	0	0	0	0	0	0	0	0	0	0	0	0	0	0	0	'XLOC_001431	0	0	0	0	0	0	0	0	0	0	0	0	0	0
'XLOC_001432	'-	'-	'XLOC_001432	'-	'TSS1919	'1:96776272-96776983	'-	'XLOC_001432	3.66786	0	15.8892	1	0	0	6.65723	0	0	0	0	0	1.02017	0	2.75733	0	'XLOC_001432	0.400421	1.7059	0	0.721133	0	0	0.113385	0.296354	0	0	0.706863	0.102435	1	1
'XLOC_001433	'-	'-	'XLOC_001433	'AC102484.1	'TSS1920	'1:96872220-96881230	'-	'XLOC_001433	5.86857	0	12.1505	1	6.8828	0	9.98585	0	0	0	2.79569	0	1.02017	0	3.67644	0	'XLOC_001433	0.0946801	0.195543	0.112053	0.16092	0	0.0452088	0.0165021	0.0591759	0	0	0.140799	0.0302217	0	1
'XLOC_001434	'-	'-	'XLOC_001434	'-	'TSS1921	'1:97009140-97010470	'-	'XLOC_001434	2.93429	0	12.1505	1	1.14713	0	17.7526	1	1.14131	0	6.52327	0	1.02017	0	11.0293	1	'XLOC_001434	0.149761	0.615297	0.0602665	0.902762	0.0584958	0.335396	0.0525033	0.558805	0	0	0.432022	0.2513	0	1
'XLOC_001435	'-	'-	'XLOC_001435	'Gm6430	'TSS1922	'1:97024680-97025928	'-	'XLOC_001435	0.733571	0	0	0	1.14713	0	0	0	0	0	0.931896	0	0	0	0.91911	0	'XLOC_001435	0.0402816	0	0.0649851	0	0	0.051579	0	0.0500735	0	0	0.0263167	0.0254131	0	0
'XLOC_001436	'-	'-	'XLOC_001436	'-	'TSS1923	'1:97149792-97151804	'-	'XLOC_001436	15.405	1	25.2357	1	4.58854	0	18.8622	1	5.70654	0	15.8422	1	4.08067	0	11.9484	1	'XLOC_001436	0.495526	0.807738	0.150299	0.605336	0.184047	0.511956	0.131951	0.382566	0	0	0.514725	0.30263	0	1
'XLOC_001437	'-	'-	'XLOC_001437	'-	'TSS1924	'1:97225369-97226614	'-	'XLOC_001437	4.40143	0	11.2159	1	2.29427	0	17.7526	1	1.14131	0	1.86379	0	0	0	4.59555	0	'XLOC_001437	0.242363	0.612395	0.130344	0.9737	0.0631315	0.103447	0	0.251059	0	0	0.4897	0.104409	0	1
'XLOC_001438	'-	'-	'XLOC_001438	'-	'TSS1925	'1:97227271-97228431	'-	'XLOC_001438	0.733571	0	15.8892	1	1.14713	0	4.43816	0	0	0	11.1827	1	2.04034	0	5.51466	0	'XLOC_001438	0.0438533	0.941184	0.0709463	0.264184	0	0.674304	0.12317	0.326853	0	0	0.330042	0.281082	0	1
'XLOC_001439	'-	'-	'XLOC_001439	'-	'TSS1926	'1:97277435-97278382	'-	'XLOC_001439	7.33571	0	10.2812	1	2.29427	0	11.0954	1	2.28261	0	7.45516	0	3.06051	0	8.27199	0	'XLOC_001439	0.558369	0.773489	0.182389	0.839963	0.174839	0.573737	0.235875	0.622801	0	0	0.588553	0.401813	0	1
'XLOC_001440	'-	'-	'XLOC_001440	'-	'TSS1927	'1:97361576-97362646	'-	'XLOC_001440	2.20071	0	10.2812	1	0	0	2.21908	0	0	0	2.79569	0	1.02017	0	0.91911	0	'XLOC_001440	0.14468	0.669125	0	0.145204	0	0.185548	0.067793	0.0598571	0	0	0.239752	0.0782995	0	1
'XLOC_001441	'-	'-	'XLOC_001441	'-	'TSS1928	'1:97410327-97411442	'-	'XLOC_001441	3.66786	0	17.7585	1	4.58854	0	8.87631	0	0	0	4.65948	0	0	0	2.75733	0	'XLOC_001441	0.229681	1.10139	0.297753	0.553352	0	0.294425	0	0.171119	0	0	0.545544	0.116386	1	1
'XLOC_001442	'-	'-	'XLOC_001442	'-	'TSS1929	'1:97426307-97427234	'-	'XLOC_001442	5.135	0	9.34656	0	3.4414	0	17.7526	1	4.56523	0	2.79569	0	0	0	3.67644	0	'XLOC_001442	0.401152	0.721469	0.281118	1.37914	0.358947	0.220882	0	0.284009	0	0	0.69572	0.21596	1	1
'XLOC_001443	'-	'-	'XLOC_001443	'-	'TSS1930	'1:97427384-97428744	'-	'XLOC_001443	4.40143	0	20.5624	1	8.02994	0	14.424	1	1.14131	0	0.931896	0	2.04034	0	5.51466	0	'XLOC_001443	0.21899	1.01527	0.410949	0.715106	0.0570181	0.0466996	0.102343	0.272423	0	0	0.590079	0.119621	1	1
'XLOC_001444	'-	'-	'XLOC_001444	'-	'TSS1931	'1:97485033-97487364	'-	'XLOC_001444	14.6714	1	23.3664	1	6.8828	0	21.0812	1	2.28261	0	10.2509	1	3.06051	0	9.1911	0	'XLOC_001444	0.402344	0.638092	0.191689	0.576991	0.0627391	0.282228	0.0843062	0.251061	0	0	0.452279	0.170084	0	1
'XLOC_001445	'-	'-	'XLOC_001445	'-	'TSS1932	'1:97492031-97494458	'-	'XLOC_001445	4.40143	0	22.4317	1	5.73567	0	25.5194	1	5.70654	0	8.38706	0	5.10084	0	11.9484	1	'XLOC_001445	0.115575	0.586647	0.152853	0.668842	0.150169	0.221066	0.134515	0.312564	0	0	0.380979	0.204578	0	1
'XLOC_001446	'-	'-	'XLOC_001446	'-	'TSS1933	'1:97502641-97503937	'-	'XLOC_001446	5.135	0	10.2812	1	3.4414	0	5.54769	0	0	0	6.52327	0	0	0	0.91911	0	'XLOC_001446	0.269978	0.536196	0.186412	0.290581	0	0.345578	0	0.0479596	0	0	0.320792	0.0983844	0	1
'XLOC_001447	'-	'-	'XLOC_001447	'-	'TSS1934	'1:97519443-97521520	'-	'XLOC_001447	12.4707	1	26.1704	1	6.8828	0	21.0812	1	4.56523	0	9.31896	0	1.02017	0	12.8675	1	'XLOC_001447	0.387485	0.809276	0.217638	0.653573	0.142212	0.290853	0.0318592	0.398032	0	0	0.516993	0.215739	0	1
'XLOC_001448	'-	'-	'XLOC_001448	'-	'TSS1935	'1:97532718-97534009	'-	'XLOC_001448	2.20071	0	10.2812	1	3.4414	0	14.424	1	2.28261	0	0	0	2.04034	0	7.35288	0	'XLOC_001448	0.11622	0.538563	0.187267	0.75886	0.121071	0	0.108683	0.385371	0	0	0.400227	0.153781	0	1
'XLOC_001449	'-	'-	'XLOC_001449	'-	'TSS1936	'1:97534575-97535567	'-	'XLOC_001449	7.33571	0	15.8892	1	2.29427	0	6.65723	0	1.14131	0	5.59137	0	2.04034	0	5.51466	0	'XLOC_001449	0.527893	1.13086	0.172017	0.476611	0.0826198	0.406571	0.148565	0.392771	0	0	0.576845	0.257632	1	1
'XLOC_001450	'-	'-	'XLOC_001450	'-	'TSS1937	'1:97680709-97681906	'-	'XLOC_001450	2.20071	0	9.34656	0	3.4414	0	6.65723	0	1.14131	0	1.86379	0	2.04034	0	10.1102	1	'XLOC_001450	0.126832	0.533914	0.204935	0.382092	0.0660891	0.108311	0.118701	0.57787	0	0	0.311943	0.217743	0	1
'XLOC_001451	'-	'-	'XLOC_001451	'Gin1	'TSS1938	'1:97706047-97793709	'-	'XLOC_001451	205.4	1	169.173	1	255.811	1	217.47	1	233.968	1	152.831	1	212.195	1	148.896	1	'XLOC_001451	8.27511	7.18032	10.2651	7.73705	9.37515	6.28258	8.01717	6.29855	0	0	8.3644	7.49336	1	1
'XLOC_001452	'-	'-	'XLOC_001452	'7SK	'TSS1939	'1:97795113-98095646	'-	'XLOC_001452	17.6057	1	14.9545	1	16.0599	1	23.3003	1	12.5544	1	7.45516	0	7.14118	0	9.1911	0	'XLOC_001452	7.10362	5.72093	7.73371	9.17079	5.17421	3.15977	3.04645	3.53169	0	0	7.43226	3.72803	1	1
'XLOC_001453	'-	'-	'XLOC_001453	'U6	'TSS1940	'1:97795113-98095646	'-	'XLOC_001453	0	0	0	0	0	0	0	0	0	0	0	0	0	0	0	0	'XLOC_001453	0	0	0	0	0	0	0	0	0	0	0	0	0	0
'XLOC_001454	'-	'-	'XLOC_001454	'-	'TSS1941	'1:98120971-98121806	'-	'XLOC_001454	1.46714	0	9.34656	0	0	0	6.65723	0	0	0	1.86379	0	0	0	0	0	'XLOC_001454	0.130413	0.819567	0	0.58801	0	0.167814	0	0	0	0	0.384498	0.0419535	0	0
'XLOC_001455	'-	'-	'XLOC_001455	'-	'TSS1942	'1:98133541-98134159	'-	'XLOC_001455	7.33571	0	3.73862	0	5.73567	0	7.76677	0	1.14131	0	13.0465	1	3.06051	0	0.91911	0	'XLOC_001455	0.966155	0.482598	0.814834	1.01337	0.151941	1.75138	0.411884	0.118798	0	0	0.819239	0.608501	1	1
'XLOC_001456	'-	'-	'XLOC_001456	'-	'TSS1943	'1:98134312-98135275	'-	'XLOC_001456	13.2043	1	4.67328	0	4.58854	0	4.43816	0	2.28261	0	0	0	3.06051	0	3.67644	0	'XLOC_001456	0.984849	0.344594	0.357123	0.329263	0.171301	0	0.231072	0.271292	0	0	0.503957	0.168416	0	1
'XLOC_001457	'-	'-	'XLOC_001457	'-	'TSS1944	'1:98136248-98136713	'-	'XLOC_001457	8.06929	0	1.86931	0	1.14713	0	5.54769	0	0	0	3.72758	0	4.08067	0	0.91911	0	'XLOC_001457	1.60807	0.361531	0.255238	1.09017	0	0.764203	0.839745	0.178126	0	0	0.828752	0.445518	1	0
'XLOC_001458	'-	'-	'XLOC_001458	'-	'TSS1945	'1:98137201-98138802	'-	'XLOC_001458	19.8064	1	19.6278	1	17.207	1	18.8622	1	4.56523	0	27.025	1	15.3025	1	7.35288	0	'XLOC_001458	0.819774	0.807226	0.729048	0.778384	0.189597	1.12524	0.637653	0.302525	0	0	0.783608	0.563754	1	1
'XLOC_001459	'-	'-	'XLOC_001459	'-	'TSS1946	'1:98140978-98141368	'-	'XLOC_001459	9.53643	0	0	0	0	0	1.10954	0	0	0	1.86379	0	0	0	0	0	'XLOC_001459	2.53389	0	0	0.28953	0	0.513557	0	0	0	0	0.705855	0.128389	1	0
'XLOC_001460	'-	'-	'XLOC_001460	'-	'TSS1947	'1:98143193-98143652	'-	'XLOC_001460	9.53643	0	3.73862	0	3.4414	0	4.43816	0	2.28261	0	1.86379	0	1.02017	0	0	0	'XLOC_001460	1.93936	0.737449	0.782851	0.889761	0.471312	0.390132	0.214364	0	0	0	1.08736	0.268952	1	0
'XLOC_001461	'-	'-	'XLOC_001461	'RP23-22I7.1	'TSS1948	'1:98263522-98264506	'-	'XLOC_001461	0	0	4.67328	0	0	0	0	0	0	0	0.931896	0	2.04034	0	0.91911	0	'XLOC_001461	0	0.335829	0	0	0	0.0684328	0.150038	0.0660967	0	0	0.0839572	0.0711419	0	0
'XLOC_001462	'-	'-	'XLOC_001462	'-	'TSS1949	'1:98318107-98321608	'-	'XLOC_001462	19.0729	1	27.105	1	5.73567	0	26.6289	1	3.42392	0	13.9784	1	3.06051	0	18.3822	1	'XLOC_001462	0.339465	0.481103	0.103111	0.473347	0.0610294	0.249431	0.05463	0.326335	0	0	0.349256	0.172856	0	1
'XLOC_001463	'-	'-	'XLOC_001463	'-	'TSS1950	'1:98378814-98380047	'-	'XLOC_001463	6.60214	0	14.9545	1	5.73567	0	11.0954	1	3.42392	0	2.79569	0	2.04034	0	5.51466	0	'XLOC_001463	0.367639	0.825645	0.329647	0.615389	0.191537	0.156933	0.114654	0.304637	0	0	0.53458	0.19194	0	1
'XLOC_001464	'-	'-	'XLOC_001464	'-	'TSS1951	'1:98398843-98399813	'-	'XLOC_001464	2.93429	0	8.4119	0	1.14713	0	3.32862	0	2.28261	0	0	0	0	0	1.83822	0	'XLOC_001464	0.216946	0.61492	0.0884683	0.244804	0.169797	0	0	0.134475	0	0	0.291285	0.076068	0	0
'XLOC_001465	'-	'-	'XLOC_001465	'Slco6d1	'TSS1952,TSS1953	'1:98421097-98517084	'-	'XLOC_001465	0.733571	0	9.34656	0	0	0	2.21908	0	0	0	2.79569	0	1.02017	0	0.91911	0	'XLOC_001465	0.023342	0.204427	0	0.0704514	0	0.0784969	0.0326299	0.0291123	0	0	0.0745551	0.0350598	0	0
'XLOC_001466	'-	'-	'XLOC_001466	'Gm3555	'TSS1954	'1:98421097-98517084	'-	'XLOC_001466	13.9379	1	15.8892	1	22.9427	1	16.6431	1	5.70654	0	10.2509	1	18.363	1	3.67644	0	'XLOC_001466	0.673693	0.762326	1.13973	0.801676	0.276929	0.498946	0.894618	0.176473	0	0	0.844356	0.461742	1	1
'XLOC_001467	'-	'-	'XLOC_001467	'AC102227.1	'TSS1955	'1:98549450-98549560	'-	'XLOC_001467	0	0	0	0	0	0	0	0	0	0	0	0	0	0	0	0	'XLOC_001467	0	0	0	0	0	0	0	0	0	0	0	0	0	0
'XLOC_001468	'-	'-	'XLOC_001468	'-	'TSS1956	'1:98571188-98572135	'-	'XLOC_001468	5.135	0	10.2812	1	0	0	4.43816	0	4.56523	0	10.2509	1	2.04034	0	4.59555	0	'XLOC_001468	0.390859	0.773489	0	0.335985	0.349678	0.788888	0.15725	0.346001	0	0	0.375083	0.410454	0	1
'XLOC_001469	'-	'-	'XLOC_001469	'-	'TSS1957,TSS1958,TSS1959	'1:98589492-98608446	'-	'XLOC_001469	36.6786	1	30.8436	1	32.1198	1	36.6148	1	67.3371	1	23.2974	1	20.4034	1	18.3822	1	'XLOC_001469	0.878164	0.805515	0.681467	0.850286	1.61974	0.528467	0.621814	0.441643	0	0	0.803858	0.802916	1	1
'XLOC_001470	'-	'-	'XLOC_001470	'-	'TSS1960	'1:98608517-98609742	'-	'XLOC_001470	7.33571	0	4.67328	0	6.8828	0	4.43816	0	30.8153	1	5.59137	0	12.242	1	6.43377	0	'XLOC_001470	0.411578	0.259949	0.398666	0.24801	1.73694	0.31626	0.693175	0.358077	0	0	0.329551	0.776113	1	1
'XLOC_001471	'-	'-	'XLOC_001471	'-	'TSS1961	'1:98609861-98612466	'-	'XLOC_001471	24.2079	1	37.3862	1	35.5612	1	15.5335	1	66.1958	1	21.4336	1	12.242	1	25.7351	1	'XLOC_001471	0.589241	0.90661	0.877526	0.377442	1.6145	0.523544	0.299166	0.624224	0	0	0.687705	0.765358	1	1
'XLOC_001472	'-	'-	'XLOC_001472	'-	'TSS1962	'1:98612560-98612968	'-	'XLOC_001472	0	0	2.80397	0	1.14713	0	1.10954	0	11.4131	1	2.79569	0	0	0	0	0	'XLOC_001472	0	0.665502	0.321477	0.268459	2.857	0.711863	0	0	0	0	0.31386	0.892216	1	1
'XLOC_001473	'-	'-	'XLOC_001473	'-	'TSS1963	'1:98613137-98613518	'-	'XLOC_001473	2.93429	0	0	0	5.73567	0	5.54769	0	11.4131	1	0	0	2.04034	0	5.51466	0	'XLOC_001473	0.811946	0	1.8278	1.50668	3.21592	0	0.589107	1.47058	0	0	1.03661	1.3189	1	1
'XLOC_001474	'-	'-	'XLOC_001474	'-	'TSS1964	'1:98621042-98622056	'-	'XLOC_001474	3.66786	0	2.80397	0	5.73567	0	4.43816	0	18.2609	1	3.72758	0	4.08067	0	12.8675	1	'XLOC_001474	0.257086	0.194433	0.418411	0.309524	1.28736	0.263931	0.289319	0.892885	0	0	0.294864	0.683374	1	1
'XLOC_001475	'-	'-	'XLOC_001475	'-	'TSS1965	'1:98622653-98624677	'-	'XLOC_001475	17.6057	1	16.8238	1	16.0599	1	11.0954	1	27.3914	1	12.1146	1	8.16135	0	25.7351	1	'XLOC_001475	0.562655	0.535028	0.522584	0.353784	0.877698	0.388954	0.262188	0.818686	0	0	0.493513	0.586882	0	1
'XLOC_001476	'-	'-	'XLOC_001476	'-	'TSS1966	'1:98628402-98631265	'-	'XLOC_001476	19.8064	1	17.7585	1	41.2968	1	19.9717	1	33.0979	1	20.5017	1	15.3025	1	24.816	1	'XLOC_001476	0.435961	0.38956	0.920307	0.438907	0.729842	0.452696	0.338035	0.544498	0	0	0.546184	0.516268	0	1
'XLOC_001477	'-	'-	'XLOC_001477	'-	'TSS1967	'1:98631583-98632676	'-	'XLOC_001477	3.66786	0	2.80397	0	5.73567	0	5.54769	0	13.6957	1	2.79569	0	2.04034	0	5.51466	0	'XLOC_001477	0.235141	0.177998	0.381367	0.354029	0.882664	0.180894	0.132181	0.350299	0	0	0.287134	0.38651	0	1
'XLOC_001478	'-	'-	'XLOC_001478	'-	'TSS1968	'1:98633888-98635721	'-	'XLOC_001478	20.54	1	16.8238	1	13.7656	1	17.7526	1	21.6848	1	3.72758	0	10.2017	1	16.544	1	'XLOC_001478	0.731712	0.596052	0.500343	0.630805	0.774765	0.133474	0.36554	0.586347	0	0	0.614728	0.465031	0	1
'XLOC_001479	'-	'-	'XLOC_001479	'-	'TSS1969	'1:98637485-98638053	'-	'XLOC_001479	0.733571	0	3.73862	0	9.17707	0	8.87631	0	12.5544	1	7.45516	0	3.06051	0	4.59555	0	'XLOC_001479	0.10867	0.541482	1.47967	1.30113	1.8821	1.12829	0.464504	0.666583	0	0	0.857738	1.03537	1	1
'XLOC_001480	'-	'-	'XLOC_001480	'-	'TSS1970	'1:98638644-98640332	'-	'XLOC_001480	13.2043	1	14.9545	1	11.4713	1	15.5335	1	30.8153	1	4.65948	0	13.2622	1	7.35288	0	'XLOC_001480	0.515245	0.580048	0.457601	0.604445	1.20632	0.182843	0.520809	0.285312	0	0	0.539335	0.548821	1	1
'XLOC_001481	'-	'-	'XLOC_001481	'-	'TSS1971	'1:98640631-98642331	'-	'XLOC_001481	14.6714	1	5.60794	0	17.207	1	16.6431	1	30.8153	1	21.4336	1	4.08067	0	18.3822	1	'XLOC_001481	0.568011	0.215825	0.680908	0.642563	1.19684	0.834454	0.158986	0.707725	0	0	0.526827	0.724501	1	1
'XLOC_001482	'-	'-	'XLOC_001482	'-	'TSS1972	'1:98644266-98644765	'-	'XLOC_001482	0.733571	0	1.86931	0	0	0	2.21908	0	5.70654	0	0	0	9.18152	0	2.75733	0	'XLOC_001482	0.131248	0.32552	0	0.392033	1.03526	0	1.69115	0.481037	0	0	0.2122	0.801862	1	0
'XLOC_001483	'-	'-	'XLOC_001483	'-	'TSS1973	'1:98651617-98651998	'-	'XLOC_001483	2.93429	0	0.934656	0	5.73567	0	2.21908	0	5.70654	0	11.1827	1	2.04034	0	2.75733	0	'XLOC_001483	0.811946	0.2485	1.8278	0.602671	1.60796	3.21283	0.589107	0.735292	0	0	0.872729	1.5363	1	1
'XLOC_001484	'-	'-	'XLOC_001484	'-	'TSS1974	'1:98655030-98657209	'-	'XLOC_001484	11.7371	1	13.0852	1	17.207	1	17.7526	1	49.0762	1	20.5017	1	10.2017	1	18.3822	1	'XLOC_001484	0.346198	0.384212	0.516043	0.522527	1.45107	0.607292	0.302359	0.539905	0	0	0.442245	0.725157	1	1
'XLOC_001485	'-	'-	'XLOC_001485	'-	'TSS1975	'1:98657776-98659497	'-	'XLOC_001485	16.1386	1	10.2812	1	8.02994	0	14.424	1	23.9674	1	10.2509	1	11.2219	1	9.1911	0	'XLOC_001485	0.616366	0.390362	0.313368	0.54938	0.918252	0.393662	0.431265	0.349105	0	0	0.467369	0.523071	0	1
'XLOC_001486	'-	'-	'XLOC_001486	'-	'TSS1976	'1:98659613-98660552	'-	'XLOC_001486	4.40143	0	8.4119	0	2.29427	0	7.76677	0	17.1196	1	5.59137	0	5.10084	0	13.7866	1	'XLOC_001486	0.338496	0.63934	0.184366	0.594038	1.32498	0.434815	0.397253	1.04865	0	0	0.43906	0.801424	1	1
'XLOC_001487	'-	'-	'XLOC_001487	'-	'TSS1977	'1:98661308-98662306	'-	'XLOC_001487	5.86857	0	9.34656	0	4.58854	0	6.65723	0	19.4022	1	7.45516	0	5.10084	0	12.8675	1	'XLOC_001487	0.419263	0.660459	0.341446	0.473185	1.39433	0.538138	0.368698	0.909913	0	0	0.473588	0.80277	1	1
'XLOC_001488	'-	'-	'XLOC_001488	'-	'TSS1978	'1:98662582-98663054	'-	'XLOC_001488	4.40143	0	12.1505	1	3.4414	0	4.43816	0	4.56523	0	5.59137	0	0	0	2.75733	0	'XLOC_001488	0.857056	2.29764	0.746616	0.852435	0.902165	1.1194	0	0.522455	0	0	1.18844	0.636005	1	1
'XLOC_001489	'-	'-	'XLOC_001489	'-	'TSS1979	'1:98667948-98668732	'-	'XLOC_001489	6.60214	0	0.934656	0	4.58854	0	4.43816	0	13.6957	1	6.52327	0	1.02017	0	1.83822	0	'XLOC_001489	0.635408	0.0886378	0.466713	0.424215	1.32863	0.636621	0.0997448	0.174494	0	0	0.403743	0.559872	1	1
'XLOC_001490	'-	'-	'XLOC_001490	'-	'TSS1980	'1:98671253-98672619	'-	'XLOC_001490	22.0071	1	8.4119	0	2.29427	0	11.0954	1	9.13046	0	1.86379	0	7.14118	0	22.9777	1	'XLOC_001490	1.08947	0.413276	0.116809	0.547337	0.453852	0.0929283	0.356394	1.12945	0	0	0.541723	0.508156	1	1
'XLOC_001491	'-	'-	'XLOC_001491	'-	'TSS1981	'1:98681773-98682723	'-	'XLOC_001491	11.0036	1	0.934656	0	5.73567	0	2.21908	0	1.14131	0	0	0	3.06051	0	2.75733	0	'XLOC_001491	0.834343	0.0700507	0.454148	0.167352	0.0870823	0	0.234959	0.206813	0	0	0.381473	0.132214	0	1
'XLOC_001492	'-	'-	'XLOC_001492	'-	'TSS1982	'1:98683374-98684331	'-	'XLOC_001492	8.80286	0	7.47725	0	3.4414	0	6.65723	0	11.4131	1	0.931896	0	2.04034	0	4.59555	0	'XLOC_001492	0.661556	0.555493	0.269967	0.497628	0.863054	0.0707988	0.155233	0.341665	0	0	0.496161	0.357688	0	1
'XLOC_001493	'-	'-	'XLOC_001493	'-	'TSS1983	'1:98684840-98685954	'-	'XLOC_001493	6.60214	0	10.2812	1	3.4414	0	7.76677	0	10.2718	1	5.59137	0	2.04034	0	7.35288	0	'XLOC_001493	0.413862	0.638316	0.223559	0.484692	0.647233	0.353687	0.129218	0.456795	0	0	0.440107	0.396733	0	1
'XLOC_001494	'-	'-	'XLOC_001494	'-	'TSS1984	'1:98688235-98689961	'-	'XLOC_001494	12.4707	1	7.47725	0	12.6185	1	9.98585	0	10.2718	1	6.52327	0	7.14118	0	19.3013	1	'XLOC_001494	0.474755	0.282994	0.490821	0.379123	0.39227	0.249704	0.273555	0.730782	0	0	0.406923	0.411578	0	1
'XLOC_001495	'-	'-	'XLOC_001495	'-	'TSS1985	'1:98695436-98697707	'-	'XLOC_001495	19.8064	1	7.47725	0	16.0599	1	17.7526	1	27.3914	1	13.9784	1	6.12101	0	18.3822	1	'XLOC_001495	0.558658	0.209989	0.460237	0.499719	0.774394	0.395879	0.173444	0.516386	0	0	0.432151	0.465026	0	1
'XLOC_001496	'-	'-	'XLOC_001496	'-	'TSS1986	'1:98703988-98704653	'-	'XLOC_001496	7.33571	0	0	0	1.14713	0	1.10954	0	1.14131	0	0	0	0	0	0.91911	0	'XLOC_001496	0.874892	0	0.146539	0.131208	0.137459	0	0	0.107765	0	0	0.28816	0.061306	0	0
'XLOC_001497	'-	'-	'XLOC_001497	'-	'TSS1987	'1:98708425-98709083	'-	'XLOC_001497	3.66786	0	1.86931	0	1.14713	0	4.43816	0	9.13046	0	3.72758	0	4.08067	0	10.1102	1	'XLOC_001497	0.443688	0.221983	0.148775	0.532257	1.11551	0.458884	0.503518	1.20204	0	0	0.336676	0.819988	1	1
'XLOC_001498	'-	'-	'XLOC_001498	'-	'TSS1988	'1:98713025-98713746	'-	'XLOC_001498	7.33571	0	0.934656	0	2.29427	0	3.32862	0	3.42392	0	3.72758	0	0	0	0.91911	0	'XLOC_001498	0.786373	0.0985632	0.261595	0.354101	0.370298	0.40584	0	0.0970271	0	0	0.375158	0.218291	0	0
'XLOC_001499	'-	'-	'XLOC_001499	'-	'TSS1989	'1:98721177-98722273	'-	'XLOC_001499	0.733571	0	2.80397	0	2.29427	0	2.21908	0	13.6957	1	1.86379	0	0	0	5.51466	0	'XLOC_001499	0.0468762	0.177428	0.152036	0.141156	0.879796	0.120203	0	0.349177	0	0	0.129374	0.337294	0	1
'XLOC_001500	'-	'-	'XLOC_001500	'-	'TSS1990	'1:98723291-98724078	'-	'XLOC_001500	0	0	2.80397	0	1.14713	0	5.54769	0	11.4131	1	2.79569	0	3.06051	0	0.91911	0	'XLOC_001500	0	0.264644	0.116081	0.527719	1.10178	0.271498	0.297762	0.0868303	0	0	0.227111	0.439468	1	1
'XLOC_001501	'-	'-	'XLOC_001501	'-	'TSS1991	'1:98744542-98745109	'-	'XLOC_001501	0	0	1.86931	0	1.14713	0	3.32862	0	3.42392	0	1.86379	0	1.02017	0	12.8675	1	'XLOC_001501	0	0.271403	0.185458	0.489132	0.514596	0.282794	0.155231	1.871	0	0	0.236498	0.705905	1	1
'XLOC_001502	'-	'-	'XLOC_001502	'-	'TSS1992	'1:98772498-98773169	'-	'XLOC_001502	8.06929	0	4.67328	0	2.29427	0	5.54769	0	1.14131	0	0	0	0	0	4.59555	0	'XLOC_001502	0.950913	0.540884	0.28935	0.648287	0.135805	0	0	0.532511	0	0	0.607359	0.167079	0	0
'XLOC_001503	'-	'-	'XLOC_001503	'-	'TSS1993	'1:98774299-98777382	'-	'XLOC_001503	16.8721	1	27.105	1	13.7656	1	16.6431	1	42.2284	1	17.706	1	15.3025	1	36.7644	1	'XLOC_001503	0.34335	0.549864	0.283354	0.338196	0.860793	0.361376	0.312442	0.745971	0	0	0.378691	0.570145	0	1
'XLOC_001504	'-	'-	'XLOC_001504	'-	'TSS1994	'1:98777895-98780518	'-	'XLOC_001504	23.4743	1	30.8436	1	11.4713	1	26.6289	1	34.2392	1	13.0465	1	17.3429	1	34.9262	1	'XLOC_001504	0.567197	0.742491	0.280969	0.642309	0.828951	0.316335	0.420699	0.840973	0	0	0.558242	0.601739	0	1
'XLOC_001505	'-	'-	'XLOC_001505	'-	'TSS1995	'1:98868520-98869374	'-	'XLOC_001505	1.46714	0	11.2159	1	1.14713	0	6.65723	0	3.42392	0	3.72758	0	1.02017	0	0.91911	0	'XLOC_001505	0.126803	0.956618	0.104177	0.571835	0.298043	0.326221	0.0894286	0.0784598	0	0	0.439858	0.198038	0	1
'XLOC_001506	'-	'-	'XLOC_001506	'-	'TSS1996	'1:98869432-98870104	'-	'XLOC_001506	5.86857	0	14.9545	1	3.4414	0	5.54769	0	4.56523	0	0	0	0	0	0.91911	0	'XLOC_001506	0.690202	1.72746	0.433106	0.647013	0.542135	0	0	0.106295	0	0	0.874445	0.162108	1	1
'XLOC_001507	'-	'-	'XLOC_001507	'-	'TSS1997	'1:98906052-98906702	'-	'XLOC_001507	0	0	9.34656	0	1.14713	0	3.32862	0	0	0	0.931896	0	3.06051	0	1.83822	0	'XLOC_001507	0	1.12797	0.151414	0.405753	0	0.116657	0.384025	0.222114	0	0	0.421284	0.180699	1	0
'XLOC_001508	'-	'-	'XLOC_001508	'-	'TSS1998	'1:99009472-99010733	'-	'XLOC_001508	10.27	1	10.2812	1	1.14713	0	9.98585	0	1.14131	0	3.72758	0	4.08067	0	5.51466	0	'XLOC_001508	0.557238	0.553216	0.0641883	0.539723	0.0622036	0.203844	0.223384	0.296897	0	0	0.428591	0.196582	0	1
'XLOC_001509	'-	'-	'XLOC_001509	'U6	'TSS1999	'1:99017363-99017463	'-	'XLOC_001509	0	0	0	0	0	0	0	0	0	0	0	0	0	0	0	0	'XLOC_001509	0	0	0	0	0	0	0	0	0	0	0	0	0	0
'XLOC_001510	'-	'-	'XLOC_001510	'-	'TSS2000	'1:99063376-99065669	'-	'XLOC_001510	6.60214	0	35.5169	1	5.73567	0	23.3003	1	4.56523	0	13.0465	1	5.10084	0	7.35288	0	'XLOC_001510	0.184292	0.987166	0.162642	0.649106	0.127727	0.365647	0.143034	0.204425	0	0	0.495801	0.210208	0	1
'XLOC_001511	'-	'-	'XLOC_001511	'-	'TSS2001	'1:99092955-99094234	'-	'XLOC_001511	10.27	1	14.9545	1	1.14713	0	11.0954	1	3.42392	0	0.931896	0	1.02017	0	10.1102	1	'XLOC_001511	0.548214	0.791753	0.0631169	0.590017	0.183575	0.0501292	0.0549336	0.535563	0	0	0.498275	0.20605	0	1
'XLOC_001512	'-	'-	'XLOC_001512	'-	'TSS2002	'1:99256560-99257255	'-	'XLOC_001512	1.46714	0	11.2159	1	0	0	6.65723	0	0	0	1.86379	0	0	0	0.91911	0	'XLOC_001512	0.165027	1.24007	0	0.742833	0	0.213086	0	0.101734	0	0	0.536983	0.078705	1	1
'XLOC_001513	'-	'-	'XLOC_001513	'-	'TSS2003	'1:99257582-99259744	'-	'XLOC_001513	15.405	1	30.8436	1	2.29427	0	24.4099	1	4.56523	0	8.38706	0	6.12101	0	6.43377	0	'XLOC_001513	0.458258	0.913326	0.0694021	0.724585	0.136137	0.250564	0.182969	0.19057	0	0	0.541393	0.19006	0	1
'XLOC_001514	'-	'-	'XLOC_001514	'-	'TSS2004	'1:99367557-99368949	'-	'XLOC_001514	8.80286	0	35.5169	1	9.17707	0	16.6431	1	2.28261	0	2.79569	0	0	0	1.83822	0	'XLOC_001514	0.426533	1.70817	0.45704	0.803633	0.111044	0.136412	0	0.0884511	0	0	0.848844	0.0839768	1	1
'XLOC_001515	'-	'-	'XLOC_001515	'-	'TSS2005	'1:99375217-99377228	'-	'XLOC_001515	7.33571	0	17.7585	1	9.17707	0	21.0812	1	4.56523	0	8.38706	0	0	0	4.59555	0	'XLOC_001515	0.236093	0.568715	0.300764	0.676918	0.147317	0.271183	0	0.14722	0	0	0.445623	0.14143	0	1
'XLOC_001516	'-	'-	'XLOC_001516	'-	'TSS2006	'1:99377858-99379034	'-	'XLOC_001516	6.60214	0	6.54259	0	1.14713	0	5.54769	0	0	0	6.52327	0	1.02017	0	0.91911	0	'XLOC_001516	0.388418	0.381453	0.0697825	0.325013	0	0.38705	0.0605984	0.0536184	0	0	0.291167	0.125317	0	0
'XLOC_001517	'-	'-	'XLOC_001517	'-	'TSS2007	'1:99415391-99416066	'-	'XLOC_001517	2.20071	0	10.2812	1	6.8828	0	5.54769	0	1.14131	0	1.86379	0	3.06051	0	4.59555	0	'XLOC_001517	0.257296	1.18073	0.860748	0.64322	0.134725	0.221626	0.364747	0.528383	0	0	0.735498	0.31237	1	1
'XLOC_001518	'-	'-	'XLOC_001518	'-	'TSS2008	'1:99416124-99417083	'-	'XLOC_001518	2.93429	0	5.60794	0	1.14713	0	17.7526	1	0	0	8.38706	0	1.02017	0	11.9484	1	'XLOC_001518	0.219961	0.415579	0.0897516	1.32367	0	0.635561	0.0774181	0.886108	0	0	0.51224	0.399772	1	1
'XLOC_001519	'-	'-	'XLOC_001519	'-	'TSS2009	'1:99463465-99464643	'-	'XLOC_001519	3.66786	0	16.8238	1	1.14713	0	18.8622	1	0	0	3.72758	0	2.04034	0	3.67644	0	'XLOC_001519	0.215361	0.978955	0.0696397	1.10287	0	0.22073	0.120955	0.214053	0	0	0.591706	0.138935	1	1
'XLOC_001520	'-	'-	'XLOC_001520	'-	'TSS2010	'1:99464727-99465138	'-	'XLOC_001520	2.20071	0	16.8238	1	3.4414	0	4.43816	0	4.56523	0	1.86379	0	1.02017	0	0.91911	0	'XLOC_001520	0.534976	3.9459	0.951579	1.06095	1.12875	0.468632	0.257661	0.216129	0	0	1.62335	0.517793	1	1
'XLOC_001521	'-	'-	'XLOC_001521	'-	'TSS2011	'1:99475976-99477419	'-	'XLOC_001521	2.20071	0	13.0852	1	2.29427	0	4.43816	0	1.14131	0	12.1146	1	1.02017	0	10.1102	1	'XLOC_001521	0.102369	0.60434	0.109569	0.205762	0.0532935	0.567323	0.0478163	0.467158	0	0	0.25551	0.283898	0	1
'XLOC_001522	'-	'-	'XLOC_001522	'-	'TSS2012	'1:99546614-99547675	'-	'XLOC_001522	2.20071	0	4.67328	0	2.29427	0	11.0954	1	0	0	0	0	0	0	5.51466	0	'XLOC_001522	0.146138	0.307181	0.158221	0.733297	0	0	0	0.362726	0	0	0.336209	0.0906815	0	1
'XLOC_001523	'-	'-	'XLOC_001523	'-	'TSS2013	'1:99597026-99597566	'-	'XLOC_001523	2.93429	0	10.2812	1	1.14713	0	0	0	0	0	0.931896	0	0	0	2.75733	0	'XLOC_001523	0.467317	1.59825	0.200019	0	0	0.151862	0	0.429324	0	0	0.566396	0.145296	1	1
'XLOC_001524	'-	'-	'XLOC_001524	'Cntnap5b	'TSS2014	'1:99772764-100485942	'-	'XLOC_001524	0.733571	0	3.73862	0	0	0	3.32862	0	1.14131	0	0	0	0	0	2.75733	0	'XLOC_001524	0.00878812	0.0447057	0	0.0398423	0.0136862	0	0	0.0329756	0	0	0.023334	0.0116655	0	0
'XLOC_001525	'-	'-	'XLOC_001525	'-	'TSS2015	'1:100750630-100751212	'-	'XLOC_001525	5.135	0	8.4119	0	2.29427	0	12.2049	1	0	0	5.59137	0	1.02017	0	3.67644	0	'XLOC_001525	0.735019	1.17809	0.356468	1.72928	0	0.817082	0.149489	0.515624	0	0	0.999714	0.370549	1	1
'XLOC_001526	'-	'-	'XLOC_001526	'-	'TSS2016	'1:100811644-100813604	'-	'XLOC_001526	8.80286	0	33.6476	1	14.9127	1	22.1908	1	2.28261	0	9.31896	0	6.12101	0	8.27199	0	'XLOC_001526	0.291372	1.10807	0.50291	0.732771	0.0757601	0.309929	0.2037	0.2725	0	0	0.658781	0.215472	1	1
'XLOC_001527	'-	'-	'XLOC_001527	'-	'TSS2017	'1:100835377-100836308	'-	'XLOC_001527	2.20071	0	3.73862	0	0	0	3.32862	0	3.42392	0	8.38706	0	3.06051	0	1.83822	0	'XLOC_001527	0.171021	0.287093	0	0.257241	0.26779	0.659134	0.240881	0.141269	0	0	0.178839	0.327269	0	0
'XLOC_001528	'-	'-	'XLOC_001528	'-	'TSS2018	'1:100840579-100841448	'-	'XLOC_001528	11.0036	1	15.8892	1	3.4414	0	7.76677	0	0	0	5.59137	0	4.08067	0	2.75733	0	'XLOC_001528	0.930687	1.3266	0.305515	0.652961	0	0.47874	0.349958	0.230407	0	0	0.803941	0.264776	1	1
'XLOC_001529	'-	'-	'XLOC_001529	'AC111074.1	'TSS2019	'1:100861792-100861901	'-	'XLOC_001529	0	0	0	0	0	0	0	0	0	0	0	0	0	0	0	0	'XLOC_001529	0	0	0	0	0	0	0	0	0	0	0	0	0	0
'XLOC_001530	'-	'-	'XLOC_001530	'-	'TSS2020	'1:100963674-100964527	'-	'XLOC_001530	7.33571	0	11.2159	1	2.29427	0	8.87631	0	0	0	0.931896	0	1.02017	0	5.51466	0	'XLOC_001530	0.63494	0.957995	0.208672	0.763552	0	0.0816758	0.0895609	0.471437	0	0	0.64129	0.160668	0	1
'XLOC_001531	'-	'-	'XLOC_001531	'-	'TSS2021	'1:100995181-100996340	'-	'XLOC_001531	8.80286	0	15.8892	1	2.29427	0	6.65723	0	0	0	0	0	0	0	9.1911	0	'XLOC_001531	0.526771	0.942124	0.142041	0.396674	0	0	0	0.545299	0	0	0.501903	0.136325	0	1
'XLOC_001532	'-	'-	'XLOC_001532	'-	'TSS2022	'1:101363816-101364488	'-	'XLOC_001532	0	0	0.934656	0	0	0	6.65723	0	0	0	0	0	0	0	2.75733	0	'XLOC_001532	0	0.107966	0	0.776416	0	0	0	0.318884	0	0	0.221096	0.079721	0	0
'XLOC_001533	'-	'-	'XLOC_001533	'-	'TSS2023	'1:101484720-101486808	'-	'XLOC_001533	12.4707	1	33.6476	1	14.9127	1	29.9575	1	12.5544	1	10.2509	1	8.16135	0	13.7866	1	'XLOC_001533	0.385265	1.03457	0.468802	0.923453	0.388838	0.318098	0.253407	0.424031	0	0	0.703022	0.346093	1	1
'XLOC_001534	'-	'-	'XLOC_001534	'-	'TSS2024	'1:101550080-101551230	'-	'XLOC_001534	4.40143	0	15.8892	1	3.4414	0	11.0954	1	1.14131	0	4.65948	0	2.04034	0	3.67644	0	'XLOC_001534	0.265798	0.950675	0.215081	0.667154	0.0692665	0.283845	0.124436	0.220101	0	0	0.524677	0.174412	0	1
'XLOC_001535	'-	'-	'XLOC_001535	'-	'TSS2025	'1:101591799-101593157	'-	'XLOC_001535	2.20071	0	17.7585	1	3.4414	0	4.43816	0	0	0	0	0	0	0	2.75733	0	'XLOC_001535	0.109679	0.87829	0.176425	0.220401	0	0	0	0.136439	0	0	0.346199	0.0341098	0	1
'XLOC_001536	'-	'-	'XLOC_001536	'-	'TSS2026	'1:101668768-101669352	'-	'XLOC_001536	1.46714	0	6.54259	0	0	0	2.21908	0	0	0	1.86379	0	0	0	0.91911	0	'XLOC_001536	0.208998	0.911989	0	0.31292	0	0.271027	0	0.1283	0	0	0.358477	0.0998317	0	0
'XLOC_001537	'-	'-	'XLOC_001537	'-	'TSS2027	'1:101669556-101671244	'-	'XLOC_001537	8.80286	0	24.3011	1	8.02994	0	25.5194	1	1.14131	0	4.65948	0	4.08067	0	7.35288	0	'XLOC_001537	0.343497	0.942578	0.320321	0.993017	0.0446784	0.182843	0.160249	0.285312	0	0	0.649853	0.168271	0	1
'XLOC_001538	'-	'-	'XLOC_001538	'-	'TSS2028	'1:101707793-101709626	'-	'XLOC_001538	11.7371	1	24.3011	1	5.73567	0	18.8622	1	0	0	3.72758	0	1.02017	0	7.35288	0	'XLOC_001538	0.418121	0.860963	0.208476	0.670231	0	0.133474	0.036554	0.260599	0	0	0.539448	0.107657	0	1
'XLOC_001539	'-	'-	'XLOC_001539	'-	'TSS2029	'1:101726241-101727620	'-	'XLOC_001539	11.7371	1	31.7783	1	2.29427	0	13.3145	1	0	0	4.65948	0	0	0	5.51466	0	'XLOC_001539	0.574813	1.54464	0.115521	0.649782	0	0.22981	0	0.268181	0	0	0.721189	0.124498	1	1
'XLOC_001540	'-	'-	'XLOC_001540	'-	'TSS2030	'1:101777745-101778970	'-	'XLOC_001540	11.0036	1	21.4971	1	4.58854	0	13.3145	1	3.42392	0	7.45516	0	1.02017	0	10.1102	1	'XLOC_001540	0.617367	1.19577	0.265777	0.744031	0.192993	0.421679	0.0577646	0.562692	0	0	0.705736	0.308782	1	1
'XLOC_001541	'-	'-	'XLOC_001541	'-	'TSS2031	'1:101888608-101900543	'-	'XLOC_001541	7.33571	0	13.0852	1	9.17707	0	3.32862	0	1.14131	0	9.31896	0	1.02017	0	5.51466	0	'XLOC_001541	0.383642	0.678851	0.49439	0.17343	0.0599458	0.491052	0.0538103	0.286247	0	0	0.432578	0.222764	0	1
'XLOC_001542	'-	'-	'XLOC_001542	'-	'TSS2032	'1:101925959-101927074	'-	'XLOC_001542	2.20071	0	23.3664	1	6.8828	0	3.32862	0	4.56523	0	1.86379	0	1.02017	0	2.75733	0	'XLOC_001542	0.137809	1.4492	0.446629	0.207507	0.287354	0.11777	0.06454	0.171119	0	0	0.560286	0.160196	1	1
'XLOC_001543	'-	'-	'XLOC_001543	'-	'TSS2033	'1:101938649-101939460	'-	'XLOC_001543	7.33571	0	12.1505	1	1.14713	0	13.3145	1	2.28261	0	3.72758	0	0	0	7.35288	0	'XLOC_001543	0.676384	1.10462	0.111516	1.2196	0.212075	0.348314	0	0.669073	0	0	0.77803	0.307366	1	1
'XLOC_001544	'-	'-	'XLOC_001544	'-	'TSS2034	'1:101947363-101948057	'-	'XLOC_001544	1.46714	0	12.1505	1	2.29427	0	11.0954	1	3.42392	0	1.86379	0	2.04034	0	2.75733	0	'XLOC_001544	0.16534	1.34591	0.27589	1.24039	0.38946	0.213498	0.234227	0.305771	0	0	0.756883	0.285739	1	1
'XLOC_001545	'-	'-	'XLOC_001545	'-	'TSS2035	'1:101948231-101948668	'-	'XLOC_001545	0.733571	0	1.86931	0	0	0	0	0	0	0	9.31896	0	0	0	0	0	'XLOC_001545	0.161278	0.397728	0	0	0	2.11322	0	0	0	0	0.139752	0.528305	1	0
'XLOC_001546	'-	'-	'XLOC_001546	'-	'TSS2036	'1:102047101-102048941	'-	'XLOC_001546	7.33571	0	25.2357	1	10.3242	1	16.6431	1	0	0	11.1827	1	0	0	6.43377	0	'XLOC_001546	0.260232	0.890356	0.373655	0.588911	0	0.398737	0	0.227074	0	0	0.528288	0.156453	0	1
'XLOC_001547	'-	'-	'XLOC_001547	'-	'TSS2037	'1:102258867-102259535	'-	'XLOC_001547	2.20071	0	11.2159	1	5.73567	0	11.0954	1	2.28261	0	1.86379	0	2.04034	0	2.75733	0	'XLOC_001547	0.260894	1.30576	0.728005	1.30428	0.273254	0.224779	0.246632	0.321389	0	0	0.899735	0.266514	1	1
'XLOC_001548	'-	'-	'XLOC_001548	'-	'TSS2038	'1:102283048-102283827	'-	'XLOC_001548	2.20071	0	10.2812	1	1.14713	0	11.0954	1	0	0	4.65948	0	1.02017	0	0.91911	0	'XLOC_001548	0.213535	0.982871	0.117687	1.06915	0	0.458501	0.100573	0.0879506	0	0	0.595811	0.161756	1	1
'XLOC_001549	'-	'-	'XLOC_001549	'-	'TSS2039	'1:102297992-102299613	'-	'XLOC_001549	5.86857	0	19.6278	1	1.14713	0	7.76677	0	0	0	4.65948	0	0	0	10.1102	1	'XLOC_001549	0.239554	0.796188	0.0479188	0.316114	0	0.191321	0	0.410282	0	0	0.349944	0.150401	0	1
'XLOC_001550	'-	'-	'XLOC_001550	'-	'TSS2040	'1:102299808-102300323	'-	'XLOC_001550	8.06929	0	2.80397	0	2.29427	0	1.10954	0	1.14131	0	0.931896	0	4.08067	0	1.83822	0	'XLOC_001550	1.37741	0.466407	0.431282	0.187117	0.197444	0.163024	0.716193	0.306296	0	0	0.615554	0.345739	1	0
'XLOC_001551	'-	'-	'XLOC_001551	'-	'TSS2041	'1:102300541-102301539	'-	'XLOC_001551	1.46714	0	8.4119	0	2.29427	0	4.43816	0	0	0	1.86379	0	0	0	4.59555	0	'XLOC_001551	0.104816	0.594413	0.170723	0.315457	0	0.134534	0	0.324969	0	0	0.296352	0.114876	0	0
'XLOC_001552	'-	'-	'XLOC_001552	'-	'TSS2042	'1:102342667-102344071	'-	'XLOC_001552	12.4707	1	17.7585	1	1.14713	0	16.6431	1	3.42392	0	5.59137	0	2.04034	0	16.544	1	'XLOC_001552	0.598391	0.845855	0.0565603	0.795861	0.164943	0.270157	0.0986728	0.788387	0	0	0.574167	0.33054	0	1
'XLOC_001553	'-	'-	'XLOC_001553	'-	'TSS2043	'1:102429073-102429651	'-	'XLOC_001553	2.20071	0	11.2159	1	0	0	4.43816	0	1.14131	0	0.931896	0	0	0	0.91911	0	'XLOC_001553	0.318076	1.58575	0	0.63489	0.166893	0.137534	0	0.130136	0	0	0.634679	0.108641	1	1
'XLOC_001554	'-	'-	'XLOC_001554	'-	'TSS2044	'1:102430944-102431523	'-	'XLOC_001554	2.93429	0	14.0198	1	0	0	4.43816	0	0	0	3.72758	0	1.02017	0	4.59555	0	'XLOC_001554	0.423071	1.97748	0	0.633363	0	0.548771	0.150603	0.649132	0	0	0.758479	0.337126	1	1
'XLOC_001555	'-	'-	'XLOC_001555	'-	'TSS2045	'1:102431587-102432281	'-	'XLOC_001555	0.733571	0	13.0852	1	6.8828	0	13.3145	1	0	0	0.931896	0	0	0	3.67644	0	'XLOC_001555	0.0826702	1.44944	0.82767	1.48846	0	0.106749	0	0.407695	0	0	0.96206	0.128611	1	1
'XLOC_001556	'-	'-	'XLOC_001556	'-	'TSS2046	'1:102432380-102433205	'-	'XLOC_001556	1.46714	0	19.6278	1	0	0	11.0954	1	3.42392	0	2.79569	0	1.02017	0	1.83822	0	'XLOC_001556	0.132396	1.74691	0	0.994827	0.311288	0.2556	0.093432	0.163752	0	0	0.718533	0.206018	1	1
'XLOC_001557	'-	'-	'XLOC_001557	'-	'TSS2047	'1:102479654-102480943	'-	'XLOC_001557	9.53643	0	13.0852	1	3.4414	0	27.7385	1	1.14131	0	6.52327	0	4.08067	0	8.27199	0	'XLOC_001557	0.504517	0.686657	0.187611	1.46194	0.0606437	0.347752	0.217758	0.43431	0	0	0.710181	0.265116	1	1
'XLOC_001558	'-	'-	'XLOC_001558	'-	'TSS2048	'1:102514261-102516093	'-	'XLOC_001558	2.93429	0	21.4971	1	2.29427	0	14.424	1	0	0	3.72758	0	1.02017	0	4.59555	0	'XLOC_001558	0.104593	0.762077	0.0834416	0.512836	0	0.133554	0.0365761	0.162972	0	0	0.365737	0.0832755	0	1
'XLOC_001559	'-	'-	'XLOC_001559	'-	'TSS2049	'1:102628183-102628338	'-	'XLOC_001559	11264	1	26431.1	1	5607.19	1	1041.86	1	12683.3	1	99883.4	1	1901.59	1	9374.92	1	'XLOC_001559	76315.2	155682	51296.6	6417.46	95298.3	762014	13815.2	52336.2	0	0	72427.8	230866	1	1
'XLOC_001560	'-	'-	'XLOC_001560	'-	'TSS2050	'1:102683026-102683754	'-	'XLOC_001560	1.46714	0	8.4119	0	3.4414	0	2.21908	0	0	0	1.86379	0	3.06051	0	4.59555	0	'XLOC_001560	0.15531	0.876168	0.387189	0.233141	0	0.200347	0.329656	0.479167	0	0	0.412952	0.252293	0	0
'XLOC_001561	'-	'-	'XLOC_001561	'-	'TSS2051	'1:102720349-102722517	'-	'XLOC_001561	14.6714	1	26.1704	1	3.4414	0	12.2049	1	5.70654	0	11.1827	1	0	0	14.7058	1	'XLOC_001561	0.435127	0.77263	0.103786	0.361208	0.169659	0.333079	0	0.434289	0	0	0.418188	0.234257	0	1
'XLOC_001562	'-	'-	'XLOC_001562	'-	'TSS2052	'1:102782575-102783550	'-	'XLOC_001562	0.733571	0	5.60794	0	5.73567	0	14.424	1	2.28261	0	1.86379	0	2.04034	0	6.43377	0	'XLOC_001562	0.0539007	0.407437	0.439485	1.05429	0.16874	0.138407	0.151731	0.46778	0	0	0.488778	0.231664	1	1
'XLOC_001563	'-	'-	'XLOC_001563	'-	'TSS2053	'1:102832655-102834116	'-	'XLOC_001563	7.33571	0	27.105	1	9.17707	0	24.4099	1	7.98915	0	13.9784	1	5.10084	0	18.3822	1	'XLOC_001563	0.336483	1.23455	0.432018	1.11599	0.367843	0.645433	0.23573	0.837636	0	0	0.77976	0.521661	1	1
'XLOC_001564	'-	'-	'XLOC_001564	'-	'TSS2054	'1:103085393-103088000	'-	'XLOC_001564	11.0036	1	11.2159	1	9.17707	0	27.7385	1	2.28261	0	15.8422	1	3.06051	0	17.4631	1	'XLOC_001564	0.267617	0.271761	0.22627	0.673452	0.0556266	0.386649	0.0747299	0.423235	0	0	0.359775	0.23506	0	1
'XLOC_001565	'-	'-	'XLOC_001565	'-	'TSS2055	'1:103226492-103228304	'-	'XLOC_001565	10.27	1	29.909	1	3.4414	0	18.8622	1	0	0	11.1827	1	7.14118	0	13.7866	1	'XLOC_001565	0.370528	1.0731	0.126716	0.678767	0	0.405561	0.259165	0.49483	0	0	0.562278	0.289889	1	1
'XLOC_001566	'-	'-	'XLOC_001566	'-	'TSS2056	'1:103264687-103265475	'-	'XLOC_001566	0.733571	0	14.9545	1	6.8828	0	6.65723	0	0	0	4.65948	0	1.02017	0	5.51466	0	'XLOC_001566	0.0701457	1.4092	0.695301	0.632249	0	0.451757	0.0990916	0.520153	0	0	0.701724	0.26775	1	1
[truncated: 78,590 more rows]

## Sheet: Lalowski et al_Suppl 6D
Table S6D. Number of identified differentially expressed gene loci.
[truncated: 2,587 more rows]
