# Supplementary material for: Characterizing the Key Metabolic Pathways of the Neonatal Mouse Heart Using a Quantitative Combinatorial Omics Approach
Source: Front Physiol. 2018 Apr 11;9:365. doi: 10.3389/fphys.2018.00365 (PMC5904546; doi:10.3389/fphys.2018.00365)
Supplement: Supplementary file 9 [file Table8.XLSX]

## Sheet: OrigScale
Characterising the key metabolic pathways of the neonatal mouse heart using an untargeted quantitative combinatorial omics approach. Maciej Lalowski1,+,*, Susann Björk2,+, Piet Finckenberg2, Rabah Soliymani1, Miikka Tarkia2, Giulio Calza1, Daria Blokhina2, Sari Tulokas2, Matti Kankainen3,4, Päivi Lakkisto5, Marc Baumann1, Esko Kankuri2 & Eero Mervaala2 Affiliations 1 Helsinki Institute of Life Sc…
													Tissue Weight (mg)	9+8+12+11 (pool)	10+9+18+10 (pool)	10+10+11+9 (pool)	10+10+10+10 (pool)	28+27+22+28,8 (pool)	27+30+29+20 (pool)	31+29+26,7+28 (pool)	20+27,8+22+28 (pool)
													Group Description	1 Day Heart	1 Day Heart	1 Day Heart	1 Day Heart	7 Day Heart	7 Day Heart	7 Day Heart	7 Day Heart
													Time Point	1d	1d	1d	1d	7d	7d	7d	7d
PATHWAY SORT ORDER	BIOCHEMICAL	SUPER PATHWAY	SUB PATHWAY	COMP ID	PLATFORM	CHEMICAL ID	RI	MASS	CAS	PUBCHEM	CHEMSPIDER	KEGG	HMDB ID	1dT1	1dT1	1dT1	1dT1	7dT1	7dT1	7dT1	7dT1
1578	1,2-dilinoleoyl-GPC (18:2/18:2)	Lipid	Phospholipid Metabolism	52603	LC/MS Pos Late	100008903	2006	782.569	998-06-1	5288075	4450312			85766688	97301048	76786224	65328552	56302628	51544340	58769796	58547900
1579	1,2-dilinoleoyl-GPE (18:2/18:2)*	Lipid	Phospholipid Metabolism	53174	LC/MS Pos Late	100009217	2083	740.522		9546812	7825762			4926078	5990438	4114393	3935293	1704443	1712634	2550197	1796235
1509	1,2-dipalmitoyl-GPC (16:0/16:0)	Lipid	Phospholipid Metabolism	19130	LC/MS Pos Late	100000657	2365	734.569	63-89-8	452110	398235		HMDB00564	549194752	506422848	562433024	521416320	432119680	439792992	477860736	452812128
1604	1,2-dipalmitoyl-GPG (16:0/16:0)	Lipid	Phospholipid Metabolism	52625	LC/MS Polar	100000652	735	721.503		11846227	10020701			522177	306730	642788	521938	558598	612411	700159	658906
1637	1,2-dipalmitoyl-GPS (16:0/16:0)	Lipid	Phospholipid Metabolism	19126	LC/MS Pos Late	100000654	2740	736.512		9547090	7826040			687603		555873	823056
839	1,5-anhydroglucitol (1,5-AG)	Carbohydrate	Glycolysis, Gluconeogenesis, and Pyruvate Metabolism	20675	LC/MS Neg	100000580	802	163.061	154-58-5	64960		C07326	HMDB02712	4079726	3482915	3953252	5853951	3286783	4214012	3520935	8275546
1796	1-(1-enyl-oleoyl)-GPE (P-18:1)*	Lipid	Lysoplasmalogen	44621	LC/MS Pos Late	100005372	1566	464.314						20450942	9203924	30090418	16936374	15945101	11542289	11658759	21685948
1784	1-(1-enyl-palmitoyl)-2-arachidonoyl-GPC (P-16:0/20:4)*	Lipid	Plasmalogen	52689	LC/MS Pos Late	100009014	2154	766.575			24767495			38542648	27563444	32362400	39424692	60211504	60386740	64183872	73073456
1777	1-(1-enyl-palmitoyl)-2-arachidonoyl-GPE (P-16:0/20:4)*	Lipid	Plasmalogen	52673	LC/MS Pos Late	100009002	2270	724.528			24769238			213452288	194170992	196364144	188467184	150079664	153710944	165170272	175024784
1785	1-(1-enyl-palmitoyl)-2-linoleoyl-GPC (P-16:0/18:2)*	Lipid	Plasmalogen	52682	LC/MS Pos Late	100009009	2226	742.575			24767486			2352751	1743227	2006577	2255041		642538	817576
1774	1-(1-enyl-palmitoyl)-2-linoleoyl-GPE (P-16:0/18:2)*	Lipid	Plasmalogen	52677	LC/MS Pos Late	100009069	2351	700.528			24769229			8559304	8316191	8225202	7618863	6626265	6358989	6393912	6164357
1779	1-(1-enyl-palmitoyl)-2-oleoyl-GPC (P-16:0/18:1)*	Lipid	Plasmalogen	52478	LC/MS Pos Late	100009007	2443	744.59						16986084	12456398	13119237	15005392	12106758	13585147	13081326	15338786
1773	1-(1-enyl-palmitoyl)-2-oleoyl-GPE (P-16:0/18:1)*	Lipid	Plasmalogen	52477	LC/MS Pos Late	100009005	2600	702.543			24769228			23019854	20887352	20872924	23022508	13261770	11566672	12055103	11849016
1776	1-(1-enyl-palmitoyl)-2-palmitoleoyl-GPC (P-16:0/16:1)*	Lipid	Plasmalogen	52713	LC/MS Pos Late	100009160	2218	716.559			24767482			1197034	1111529	1262270	1346393	574643	518294	517848	800085
1775	1-(1-enyl-palmitoyl)-2-palmitoyl-GPC (P-16:0/16:0)*	Lipid	Plasmalogen	52716	LC/MS Pos Late	100009162	2454	718.575		11146967	9322076			13054543	9653721	11083247	12516893	16237074	16708258	16846652	18620680
1793	1-(1-enyl-palmitoyl)-GPC (P-16:0)*	Lipid	Lysoplasmalogen	52474	LC/MS Pos Late	100002875	1547	480.345		10917802	9093054			3997027	2159918		4539169	8161324	6604320	7073261	11007912
1794	1-(1-enyl-palmitoyl)-GPE (P-16:0)*	Lipid	Lysoplasmalogen	39270	LC/MS Pos Late	100003000	1558	438.298			10471193			50537696	27000236	70876456	44428284	51753176	41659536	45669680	70267792
1788	1-(1-enyl-stearoyl)-2-arachidonoyl-GPE (P-18:0/20:4)*	Lipid	Plasmalogen	52475	LC/MS Pos Late	100008999	2511	752.559		9547058	7826008		HMDB05779	77180784	64996392	67220880	69683480	52370680	49208500	51853344	59381240
1782	1-(1-enyl-stearoyl)-2-linoleoyl-GPE (P-18:0/18:2)*	Lipid	Plasmalogen	52748	LC/MS Pos Late	100009225	2633	728.559			24769261			8451662	7801254	7492492	7921177	3994228	3823573	4189270	3951806
1781	1-(1-enyl-stearoyl)-2-oleoyl-GPE (P-18:0/18:1)	Lipid	Plasmalogen	52614	LC/MS Pos Late	100008919	2950	730.575	144371-68-6		24769260			3510847	2884973	2987664	3522593	1856667	1813441	1918939	1609472
1798	1-(1-enyl-stearoyl)-GPE (P-18:0)*	Lipid	Lysoplasmalogen	39271	LC/MS Pos Late	100003001	1649	466.329						9422496	4881926	12825098	7820497	6643562	4999819	5728267	8879523
1750	1-arachidonoyl-GPA (20:4)	Lipid	Lysolipid	46325	LC/MS Neg	100004442	5499	457.236	799268-65-8					596223	411563	665842	740326	226705	587695	1245043	701823
1692	1-arachidonoyl-GPC (20:4n6)*	Lipid	Lysolipid	33228	LC/MS Pos Late	100001551	1460	544.34			21403155	C05208	HMDB10395	53828836	51956728	53081768	53201144	74410064	41771916	56130912	86881176
1718	1-arachidonoyl-GPE (20:4n6)*	Lipid	Lysolipid	35186	LC/MS Pos Late	100001571	1450	502.293		42607465	21403171		HMDB11517	28582022	22986880	33133404	27507568	27548218	25567058	24837146	30891154
1739	1-arachidonoyl-GPI (20:4)*	Lipid	Lysolipid	34214	LC/MS Neg	100001654	5482	619.289					HMDB61690	51709896	37505184	49417496	53088228	41590624	26202090	46910080	44009440
1821	1-arachidonylglycerol (20:4)	Lipid	Monoacylglycerol	34397	LC/MS Neg	100001433	6450	303.233	35474-99-8	5282281	4445452	C13857	HMDB11572	32893966	36423664	24752972	36608176	63317112	29886248	30607848	66058964
1828	1-dihomo-linolenylglycerol (20:3)	Lipid	Monoacylglycerol	48341	LC/MS Neg	100006121	6220	305.249						3247269	2574616	2455355	4496823	6895406	2702317	2661436	6453688
1248	1-dihomo-linoleoylglycerol (20:2)	Lipid	Fatty Acid, Keto	35103	LC/MS Neg	100001483	6800	307.264			21403143			2190595	1163103	1602401	1637479	2867310	1747266	1908573	2910726
1826	1-docosahexaenoylglycerol (22:6)	Lipid	Monoacylglycerol	35153	LC/MS Neg	100001481	6150	309.222			10477810		HMDB11587	11678758	11296877	9676157	13211014	23028962	10928433	9571861	20321100
1832	1-eicosapentaenoylglycerol (20:5)*	Lipid	Monoacylglycerol	53220	LC/MS Neg	100009403	5988	301.217			24765798		HMDB11580	449650	438891	522192	385488	695758	182024	272247	525580
1702	1-lignoceroyl-GPC (24:0)	Lipid	Lysolipid	49617	LC/MS Pos Late	100002873	1907	608.465	325171-59-3					1117510	889760	1203781	554538	1966178	1575000	1734371	1836346
1682	1-linolenoyl-GPC (18:3)*	Lipid	Lysolipid	45951	LC/MS Pos Late	100005350	1422	518.324						1593207	1243103	1769603	1166245	1075119	762469	835688	1136174
1820	1-linolenoylglycerol (18:3)	Lipid	Monoacylglycerol	34393	LC/MS Neg	100001435	6214	277.217		53480978	21403134		HMDB11569	2450883	2276897	2466082	2108821	1925601	1086013	1212845	2553445
1586	1-linoleoyl-2-arachidonoyl-GPC (18:2/20:4n6)*	Lipid	Phospholipid Metabolism	52710	LC/MS Pos Late	100009131	1969	806.569			24766809			292499552	255951920	278239744	245733200	203643472	188316288	206421936	232106240
1589	1-linoleoyl-2-arachidonoyl-GPE (18:2/20:4)*	Lipid	Phospholipid Metabolism	53189	LC/MS Pos Late	100009222	2030	764.522			24768565			47479896	45145328	39501008	39857344	26238296	23816404	27617288	31091506
1522	1-linoleoyl-2-linolenoyl-GPC (18:2/18:3)*	Lipid	Phospholipid Metabolism	53176	LC/MS Pos Late	100009343	1939	780.554			24766802			3756550	4258677	2933551	1226732	1850088	1643551
1766	1-linoleoyl-GPA (18:2)*	Lipid	Lysolipid	52690	LC/MS Neg	100009082	5483	433.236			24766514		HMDB07856							52726
1680	1-linoleoyl-GPC (18:2)	Lipid	Lysolipid	34419	LC/MS Pos Late	100001395	1465	520.34		11988421	10160888	C04100	HMDB10386	50403608	31119962	56669448	43791208	42743044	33417692	38903256	52186772
1714	1-linoleoyl-GPE (18:2)*	Lipid	Lysolipid	36600	LC/MS Pos Late	100001570	1482	478.293		52925130	21403170		HMDB11507	23553512	10627076	38910884	13960036	9885643	7443694	9669715	12130255
1758	1-linoleoyl-GPG (18:2)*	Lipid	Lysolipid	54885	LC/MS Neg	100009227	5516	507.273						2942158	961234	3761332	2125193	2925129	3975714	2499111	7304613
1735	1-linoleoyl-GPI (18:2)*	Lipid	Lysolipid	36594	LC/MS Neg	100001778	5494	595.289						1066657	644064	1226924	1246773	650652	538389	1010320	1044132
1744	1-linoleoyl-GPS (18:2)*	Lipid	Lysolipid	43676	LC/MS Neg	100004606	5500	520.268						586152	279806	563197	163752		183142	221515	99482
1818	1-linoleoylglycerol (18:2)	Lipid	Monoacylglycerol	27447	LC/MS Neg	100001040	6477	279.233	2277-28-3	5283469	4446589			56637324	50182332	42853152	56916400	67186240	32994700	41587388	95779848
1813	1-margaroylglycerol (17:0)	Lipid	Monoacylglycerol	34391	LC/MS Neg	100001429	6571	269.249	68002-72-2	107036	96316			851069	696962	705116	922012	1220728	491982	413162	763009
412	1-methylguanidine	Amino Acid	Guanidino and Acetamido Metabolism	48114	LC/MS Pos Early	100000715	2149	74.0713	22661-87-6	10111	28576	C02294	HMDB01522			47986			73728	95550	83211
72	1-methylhistamine	Amino Acid	Histidine Metabolism	43831	LC/MS Pos Early	100001204	3040	126.103	501-75-7	3614	3488	C05127	HMDB00898	3800864	3040770	3049819	2359621	1585088	1541735	1383104	1881254
60	1-methylhistidine	Amino Acid	Histidine Metabolism	30460	LC/MS Pos Early	100001051	2755	170.092	332-80-9	92105	83153	C01152	HMDB00001	3121765	2538105	3009435	2567941	2074633	2214346	2417628	3254382
76	1-methylimidazoleacetate	Amino Acid	Histidine Metabolism	32350	LC/MS Pos Early	100001208	2064	141.066	2625-49-2	75810	68319	C05828	HMDB02820	10308876	8962531	9281394	6234840	470880	516733	538714	666872
2845	1-methylnicotinamide	Cofactors and Vitamins	Nicotinate and Nicotinamide Metabolism	27665	LC/MS Pos Early	55	1940	137.071	1005-24-9	10129985	8305504	C02918	HMDB00699	2885499	2081932	1946103	1200649	3472817	3444083	3082641	3855104
1807	1-myristoylglycerol (14:0)	Lipid	Monoacylglycerol	35625	LC/MS Neg	100001618	6353.3	227.202	75685-84-6	79050	71382	C01885	HMDB11561	7602590	6799129	6884060	9333634	20767888	11825588	16309346	25017602
1529	1-oleoyl-2-linoleoyl-GPC (18:1/18:2)*	Lipid	Phospholipid Metabolism	52453	LC/MS Pos Late	100008981	2165	784.585						176092256	140805104	148910528	103436528	118692456	128276056	157774224	134713072
1581	1-oleoyl-2-linoleoyl-GPE (18:1/18:2)*	Lipid	Phospholipid Metabolism	52687	LC/MS Pos Late	100009078	2270	742.538		9546753	7825703		HMDB05349	32851626	34260876	27883508	26914336	7253748	6951586	8792558	8400379
1677	1-oleoyl-GPC (18:1)	Lipid	Lysolipid	48258	LC/MS Pos Late	100001272	1540	522.355	19420-56-5	16081932	17240641		HMDB02815	118726488	76187264	137727040	140452176	71203864	53568452	64942060	95720080
1710	1-oleoyl-GPE (18:1)	Lipid	Lysolipid	35628	LC/MS Pos Late	100001569	1554	480.308	89576-29-4	9547071	7826021		HMDB11506	95893968	47404220	157700368	71010312	47779420	37844832	41623628	60924300
1757	1-oleoyl-GPG (18:1)*	Lipid	Lysolipid	45968	LC/MS Neg	100005716	5610	509.288						5818208	1538176	5338045	2927598	1830789	2718939	3680807	4177456
1733	1-oleoyl-GPI (18:1)*	Lipid	Lysolipid	36602	LC/MS Neg	100001777	5599	597.305						4238991	3102352	4527206	7385367	1831536	1865439	3379328	2564832
1742	1-oleoyl-GPS (18:1)	Lipid	Lysolipid	19260	LC/MS Neg	100000630	5607	522.284		9547099	7826049			1081067	709288	2197065	834987		415274	1410828	440104
1816	1-oleoylglycerol (18:1)	Lipid	Monoacylglycerol	21184	LC/MS Neg	100000924	6500	281.249	111-03-5	5283468	4446588		HMDB11567	70140560	39186568	54219556	76543288	54602224	29726148	38264176	64285168
1574	1-palmitoleoyl-2-linolenoyl-GPC (16:1/18:3)*	Lipid	Phospholipid Metabolism	53180	LC/MS Pos Late	100009345	1850	754.538			24766677				1408720			280721		334574
1671	1-palmitoleoyl-GPC (16:1)*	Lipid	Lysolipid	33230	LC/MS Pos Late	100001511	1450	494.324		24779461	21403152		HMDB10383	11207922	8161813	13991289	11456071	4558667	3487094	3366731	5740895
1830	1-palmitoleoylglycerol (16:1)*	Lipid	Monoacylglycerol	52431	LC/MS Neg	100008952	6094	253.217						12631737	11207233	14599121	17652948	6898187	5265613	4327722	8565418
1519	1-palmitoyl-2-arachidonoyl-GPC (16:0/20:4)	Lipid	Phospholipid Metabolism	52462	LC/MS Pos Late	100008914	2091	782.569	35418-58-7	10747814	8923140			869242624	824617088	856390208	729595968	1015840896	1045441024	1094083968	1106980096
1542	1-palmitoyl-2-arachidonoyl-GPE (16:0/20:4)*	Lipid	Phospholipid Metabolism	52464	LC/MS Pos Late	100008990	2198	740.522		9546800	7825750		HMDB05323	138821824	136348096	134043856	115769824	136027984	133180128	137721776	146139104
1634	1-palmitoyl-2-gamma-linolenoyl-GPC (16:0/18:3n6)*	Lipid	Phospholipid Metabolism	54812	LC/MS Pos Late	100009154	2034	756.554			24766645			19447784	16948276	17165884	14859682	9420903	7509341	8830046	9315956
1512	1-palmitoyl-2-linoleoyl-GPC (16:0/18:2)	Lipid	Phospholipid Metabolism	42446	LC/MS Pos Late	1537	2160	758.569	40811-94-7	5287971	4450224			563859776	556638272	532559744	479356544	472469408	463440192	544867904	525426784
1544	1-palmitoyl-2-linoleoyl-GPE (16:0/18:2)	Lipid	Phospholipid Metabolism	42449	LC/MS Pos Late	100001870	2275	716.522		9546747	7825697		HMDB05322	26344808	27189740	23097880	20626796	12459406	13527934	15785585	14657723
1545	1-palmitoyl-2-linoleoyl-GPG (16:0/18:2)	Lipid	Phospholipid Metabolism	52628	LC/MS Polar	1543	717	745.503			21403027			415722	282973	448756	364541	379040	525434	643904	628106
1531	1-palmitoyl-2-linoleoyl-GPI (16:0/18:2)	Lipid	Phospholipid Metabolism	52450	LC/MS Polar	1528	910	833.518			21403024			215790	253608	270847	263408	218911	260600	309487	256066
1511	1-palmitoyl-2-oleoyl-GPC (16:0/18:1)	Lipid	Phospholipid Metabolism	52461	LC/MS Pos Late	1539	2358	760.585	26853-31-6;26853-31-6	6436017	4940699			1139111552	1041685440	1112528256	1042829056	768590592	812360960	884527936	902978112
1537	1-palmitoyl-2-oleoyl-GPE (16:0/18:1)	Lipid	Phospholipid Metabolism	19263	LC/MS Pos Late	1526	2509	718.538	26662-94-2	5283496	4446615		HMDB05320	98946856	90955544	89315312	91386240	57924768	55200104	52790164	63288904
1535	1-palmitoyl-2-oleoyl-GPG (16:0/18:1)	Lipid	Phospholipid Metabolism	52448	LC/MS Polar	100000641	745	747.519		5283509	4446626			2357343	2215726	3911325	3042829	4099439	3008340	3490042	3911829
1564	1-palmitoyl-2-oleoyl-GPI (16:0/18:1)*	Lipid	Phospholipid Metabolism	52669	LC/MS Polar	100009066	893	835.534			24767668			1644793	1778567	1743199	1750224	1751186	1800014	1991395	1701131
1594	1-palmitoyl-2-oleoyl-GPS (16:0/18:1)	Lipid	Phospholipid Metabolism	19261	LC/MS Pos Late	1531	2660	762.528	40290-44-6	5283499	4446618	C13880		8068509	9282145	9506731	9375019	3463778	2980374	2653827	3199826
1524	1-palmitoyl-2-palmitoleoyl-GPC (16:0/16:1)*	Lipid	Phospholipid Metabolism	52470	LC/MS Pos Late	100008984	2160	732.554						136849456	129032648	136672864	127021120	60250632	58463248	56953272	68353960
1561	1-palmitoyl-2-stearoyl-GPC (16:0/18:0)	Lipid	Phospholipid Metabolism	52616	LC/MS Pos Late	100008921	2653	762.601	59403-51-9		24766643			140365984	124387192	135476928	133623888	124970464	118761472	118623736	124821512
1747	1-palmitoyl-GPA (16:0)	Lipid	Lysolipid	34428	LC/MS Neg	100001445	5600	409.236	17618-08-5	6419701	4925335	C04036	HMDB00327		165892	262374	456691		440691	901241	492387
1668	1-palmitoyl-GPC (16:0)	Lipid	Lysolipid	33955	LC/MS Pos Late	100001263	1525	496.34	17364-16-8	86554	78064		HMDB10382	327815264	225793376	382538720	332946496	557795328	454933728	486868160	610727872
1705	1-palmitoyl-GPE (16:0)	Lipid	Lysolipid	35631	LC/MS Pos Late	100001567	1544	454.293		9547069	7826019		HMDB11503	89481648	48959400	152836672	56307964	77742096	64333756	68925088	88538408
1752	1-palmitoyl-GPG (16:0)*	Lipid	Lysolipid	45970	LC/MS Neg	100005717	5570	483.273		3300276	2548639			6593252	2291850	8540625	6176947	6021344	7901146	9269996	12201336
1728	1-palmitoyl-GPI (16:0)*	Lipid	Lysolipid	35305	LC/MS Neg	100001655	5564	571.289					HMDB61695	2753180	2638866	2604964	3461808	4213576	3561535	6485526	4760266
1811	1-palmitoylglycerol (16:0)	Lipid	Monoacylglycerol	21127	LC/MS Neg	100000827	6400	255.233	542-44-9	14900	14201		HMDB31074	123775776	77108440	87188152	135112720	218342912	125525584	109376808	199246800
1810	1-pentadecanoylglycerol (15:0)	Lipid	Monoacylglycerol	47898	LC/MS Neg	100001431	6200	241.217		190750	165667			650234	684611	664009	1070840	811921	434468	448593	817436
1514	1-stearoyl-2-arachidonoyl-GPC (18:0/20:4)	Lipid	Phospholipid Metabolism	42450	LC/MS Pos Late	100001869	2300	810.601	35418-59-8	16219824	17347139			812981248	749692864	785929664	689422016	1034914368	1056110208	1077027712	1172764928
1539	1-stearoyl-2-arachidonoyl-GPE (18:0/20:4)	Lipid	Phospholipid Metabolism	52447	LC/MS Pos Late	100008977	2424	768.554		5289133	4451158			449004064	433370208	411739456	399164576	484113376	481177568	491079552	526001088
1528	1-stearoyl-2-arachidonoyl-GPI (18:0/20:4)	Lipid	Phospholipid Metabolism	52449	LC/MS Polar	100000616	870	885.549			21403055			16236304	15932729	16049020	17518024	17706296	19022376	20221640	16740260
1661	1-stearoyl-2-arachidonoyl-GPS (18:0/20:4)	Lipid	Phosphatidylserine (PS)	52235	LC/MS Pos Late	100001872	2565	812.544						40601424	44507904	45145128	43524816	49284488	49664992	46883156	50908064
1520	1-stearoyl-2-linoleoyl-GPC (18:0/18:2)*	Lipid	Phospholipid Metabolism	52452	LC/MS Pos Late	100008980	2380	786.601						481879808	429128736	427946656	423837536	399761024	417922080	445059424	458757824
1547	1-stearoyl-2-linoleoyl-GPE (18:0/18:2)*	Lipid	Phospholipid Metabolism	52446	LC/MS Pos Late	100008976	2522	744.554		9546749	7825699			131166816	130244304	113850896	114361064	84521080	82390848	88057072	91169608
1534	1-stearoyl-2-linoleoyl-GPI (18:0/18:2)	Lipid	Phospholipid Metabolism	52468	LC/MS Polar	100008994	910	861.55			24767694			544759	578292	633068	738069	543970	549542	519670	480321
1601	1-stearoyl-2-linoleoyl-GPS (18:0/18:2)	Lipid	Phospholipid Metabolism	53009	LC/MS Pos Late	100000642	2689	788.544		9547091	7826041			32398542	25742838	30966080	23067614	20521304	27365128	18047020	26391748
1515	1-stearoyl-2-oleoyl-GPC (18:0/18:1)	Lipid	Phospholipid Metabolism	52438	LC/MS Pos Late	100008904	2644	788.616	56421-10-4		24766704			889140864	743748160	776410496	701585600	639567360	629395392	681041344	723190528
1541	1-stearoyl-2-oleoyl-GPE (18:0/18:1)	Lipid	Phospholipid Metabolism	42448	LC/MS Pos Late	100001856	2858	746.569						116203352	126834888	125649224	145065696	97874224	82319104	63785116	74672720
1662	1-stearoyl-2-oleoyl-GPS (18:0/18:1)	Lipid	Phosphatidylserine (PS)	19265	LC/MS Pos Late	100000639	3000	790.559		9547087	7826037			44041736	48475648	45763168	50875256	41658808	39191472	37197876	41145680
1749	1-stearoyl-GPA (18:0)	Lipid	Lysolipid	36810	LC/MS Neg	100001670	5829	437.267	325465-92-7;799268-65-8	89567	80837				68685	105329	99709		201633	454757	386861
1675	1-stearoyl-GPC (18:0)	Lipid	Lysolipid	33961	LC/MS Pos Late	100001271	1606	524.371	19420-57-6	497299	435389		HMDB10384	246047136	150203888	267791712	220389536	445181536	370118080	355015200	494168256
1708	1-stearoyl-GPE (18:0)	Lipid	Lysolipid	42398	LC/MS Pos Late	100001461	1626	482.324	69747-55-3	9547068	7826018		HMDB11130	171805680	87994968	265745664	116323680	183634240	148923504	159537584	221557616
1755	1-stearoyl-GPG (18:0)	Lipid	Lysolipid	34437	LC/MS Pos Late	100001462	1750	513.319			21403138			667867	327086	1119666	585684	493804	496575	415292	857881
1731	1-stearoyl-GPI (18:0)	Lipid	Lysolipid	19324	LC/MS Neg	100000656	5794.3	599.32	796963-93-4		21403067		HMDB61696	26474744	17990554	20033032	20425686	30541594	32567996	50325840	37525392
1071	10-heptadecenoate (17:1n7)	Lipid	Long Chain Fatty Acid	33971	LC/MS Neg	100001278	5555	267.233	29743-97-3	5312435	4471860		HMDB60038	30475642	18800896	26549920	40884704	17292276	18105474	18321564	20695518
1081	10-nonadecenoate (19:1n9)	Lipid	Long Chain Fatty Acid	33972	LC/MS Neg	100001277	5780	295.264	73033-09-7	5312513	4471938		HMDB13622	38996144	14815198	25549282	29230724	24184380	19331712	24048476	30234598
1060	10-undecenoate (11:1n1)	Lipid	Medium Chain Fatty Acid	32497	LC/MS Neg	100001197	5085.8	183.139	1333-28-4		10771160					73790	72091	95642	115573	55393	190043
1368	12,13-DiHOME	Lipid	Fatty Acid, Dihydroxy	38395	LC/MS Neg	62	5137	313.238	263399-35-5	10236635	8412123	C14829	HMDB04705	369042	412866	5960705	486124	554381	731542	715236	497739
1435	12-HEPE	Lipid	Eicosanoid	46293	LC/MS Neg	100002165	5265	317.212	81187-21-5	10041593	8217157		HMDB10202	4369397	3895083	4242082	4435657	3876628	3212061	2187024	2941342
1443	12-HETE	Lipid	Eicosanoid	37536	LC/MS Neg	100002167	5326	319.228	71030-37-0;73837-14-6	5312983	21509475		HMDB06111	63676652	43728640	49195008	81581552	68031088	79147936	45179508	71056040
1350	13-HODE + 9-HODE	Lipid	Fatty Acid, Monohydroxy	37752	LC/MS Neg	100002196	5275	295.228		43013				6229017	8239164	9298337	10949925	13940450	21947428	19278278	18186476
1353	14-HDoHE/17-HDoHE	Lipid	Fatty Acid, Monohydroxy	53034	LC/MS Pos Late	100009278	1398	327.232						1024437	1016016	939041	983891	997619	1595178	1545439	581244
1444	15-HETE	Lipid	Eicosanoid	37538	LC/MS Neg	100000565	5298	319.228	54845-95-3	5280724	4444307	C04742	HMDB02110	1721535	2437175	2372349	2712952	5050928	10655813	6446663	5317254
1171	15-methylpalmitate	Lipid	Fatty Acid, Branched	38768	LC/MS Neg	100002945	5695	269.249		17903417				9046893	6161844	8662851	11538800	4888839	5355833	5601385	5189752
1346	16-hydroxypalmitate	Lipid	Fatty Acid, Monohydroxy	39609	LC/MS Neg	100002953	5236.2	271.228	506-13-8	10466	10034	C18218	HMDB06294	608900	849121	731038	796629	1392473	1363113	1310706	1545366
1174	17-methylstearate	Lipid	Fatty Acid, Branched	38296	LC/MS Neg	100002356	5993	297.28	2724-59-6	3083779	2340933			5308589	2438370	3147519	4055086	2310431	2412750	2002518	3698153
2732	2'-deoxyadenosine 5'-monophosphate	Nucleotide	Purine Metabolism, Adenine containing	46333	LC/MS Neg	100000485	1315	330.061	653-63-4	12599	601	C00360	HMDB00905	81434	66582	136307	169031	455900	620615	553375	545641
2815	2'-deoxycytidine	Nucleotide	Pyrimidine Metabolism, Cytidine containing	15949	LC/MS Neg	100000125	1492.2	226.083	951-77-9	13711	13117	C00881	HMDB00014	1195417	1294917	1536377	1445568	934129	1090079	1389787	1085606
2813	2'-deoxycytidine 5'-monophosphate	Nucleotide	Pyrimidine Metabolism, Cytidine containing	533	LC/MS Pos Early	298	975	308.064	1032-65-1	13945	5414501	C00239	HMDB01202	170869	172764	306523	222205	375413	506034	455942	459863
2763	2'-deoxyguanosine	Nucleotide	Purine Metabolism, Guanine containing	1411	LC/MS Neg	348	1751	266.089	961-07-9	187790	163230	C00330	HMDB00085	836696	784996	1045021	722486	971030	1029030	1098045	1218471
2698	2'-deoxyinosine	Nucleotide	Purine Metabolism, (Hypo)Xanthine/Inosine containing	15076	LC/MS Neg	100000135	1688	251.079	890-38-0	65058	58569	C05512	HMDB00071	2947671	2967949	3544359	2891408	2535051	2698171	2630064	2639755
2793	2'-deoxyuridine	Nucleotide	Pyrimidine Metabolism, Uracil containing	1412	LC/MS Neg	536	1586	111.02	951-78-0	13712	13118	C00526	HMDB00012	683914	760958	878339	757595	1145247	1270943	1433752	1539371
3119	2,3-dihydroxyisovalerate	Xenobiotics	Food Component/Plant	38276	LC/MS Polar	100002417	1050	133.051	1756-18-9	677	657	C04039	HMDB12141	185836	139160	354277	293600		58527	99660	136481
87	2-aminoadipate	Amino Acid	Lysine Metabolism	6146	LC/MS Pos Early	381	1912	162.076	542-32-5;1118-90-7	469	456	C00956	HMDB00510	5375191	3699410	4064850	3709083	4213759	3938159	5717582	4020309
1241	2-aminoheptanoate	Lipid	Fatty Acid, Amino	43761	LC/MS Pos Early	100004542	3160	146.118	1115-90-8	227939	198338			133730	155542	148275	97844		300471	239448
1246	2-aminooctanoate	Lipid	Fatty Acid, Amino	43343	LC/MS Pos Late	100004227	750	160.133	644-90-6	69522	62727		HMDB00991	82736				97517	67886		98115
3804	2-aminophenol sulfate	Xenobiotics	Chemical	43266	LC/MS Neg	100004322	1677	188.002		181670	158022		HMDB61116		26576	41319	25518
1822	2-arachidonoylglycerol (20:4)	Lipid	Monoacylglycerol	19266	LC/MS Neg	100000584	6170	303.233	53847-30-6	5282280	4445451	C13856	HMDB04666	30328436	26747672	22770352	24679646	50708400	26994642	22911596	45743272
1829	2-docosahexaenoylglycerol (22:6)*	Lipid	Monoacylglycerol	48675	LC/MS Neg	100006352	6000	309.222			24765781		HMDB11557	7521921	6202690	5891233	5789329	14261866	7454759	6103392	10197610
1833	2-eicosapentaenoylglycerol (20:5)*	Lipid	Monoacylglycerol	53221	LC/MS Neg	100009404	5943	301.217		11660820	9835555		HMDB11550	243870	208452	163521	195145	329740	152577	121382	227320
304	2-hydroxy-3-methylvalerate	Amino Acid	Leucine, Isoleucine and Valine Metabolism	36746	LC/MS Neg	100001541	1800	131.071	488-15-3	164623	144317		HMDB00317	506366	543687	483437	589548	320518	293107	197905	277097
1191	2-hydroxyadipate	Lipid	Fatty Acid, Dicarboxylate	31934	LC/MS Polar	100001153	3000	161.046	18294-85-4	193530	167943	C02360	HMDB00321	779679	627261	1404275	632723	655823	463568	858089	958472
360	2-hydroxybutyrate/2-hydroxyisobutyrate	Amino Acid	Methionine, Cysteine, SAM and Taurine Metabolism	52281	LC/MS Polar	100008928	1258	103.04						5488842	5145845	5587908	6613376	9679186	12142618	13813561	12523476
1324	2-hydroxydecanoate	Lipid	Fatty Acid, Monohydroxy	42489	LC/MS Neg	100004089	4840	187.134	5393-81-7	21488	20195			266916	262727	319828	225815	254901	304341	291721	329455
1187	2-hydroxyglutarate	Lipid	Fatty Acid, Dicarboxylate	37253	LC/MS Polar	100002070	3352.8	147.03	40951-21-1	43	42	C02630	HMDB00606	116920200	117726688	126854192	36698464	52200908	77625200	74244904	83963416
1323	2-hydroxyoctanoate	Lipid	Fatty Acid, Monohydroxy	22036	LC/MS Neg	100000743	3736.8	159.103	617-73-2	94180	84994		HMDB02264		79360	153861	54465			68996
1326	2-hydroxypalmitate	Lipid	Fatty Acid, Monohydroxy	35675	LC/MS Neg	100001579	5511.2	271.228	764-67-0	92836	83805		HMDB31057	17969066	17082618	19068754	13960843	9993870	16216440	10578474	15836464
1327	2-hydroxystearate	Lipid	Fatty Acid, Monohydroxy	17945	LC/MS Neg	1239	5695	299.259	629-22-1	69417	62625	C03045		3001997	2274689	2409018	2917963	2978424	2953148	3078701	3433024
1819	2-linoleoylglycerol (18:2)	Lipid	Monoacylglycerol	32506	LC/MS Neg	100000987	6250	279.233	3443-82-1	5365676	4517636		HMDB11538	30310172	23866452	15752056	24171548	30961984	20827160	27320932	48458284
299	2-methylbutyrylcarnitine (C5)	Amino Acid	Leucine, Isoleucine and Valine Metabolism	45095	LC/MS Pos Early	100001509	3035	246.17	31023-25-3	6426901	4932320		HMDB00378	334851	373865	357856	366819	236856	241301	277499
1048	2-methylcitrate/homocitrate	Energy	TCA Cycle	52282	LC/MS Neg	100008929	575	205.035						427755	376434	517760	700451	409078	545464	430537	633715
1256	2-methylmalonyl carnitine	Lipid	Fatty Acid Synthesis	35482	LC/MS Pos Early	100001596	2440	262.129	149181-64-6	53481628	21403178		HMDB13133	368054	287366	325095	252325	1084793	965663	1112269	1146476
1808	2-myristoylglycerol (14:0)	Lipid	Monoacylglycerol	34383	LC/MS Neg	100001408	6230	227.202	27214-38-6	137938	121585			3929110	3124178	3046474	3516733	5713772	3944335	3752091	9279526
1817	2-oleoylglycerol (18:1)	Lipid	Monoacylglycerol	21232	LC/MS Neg	100000943	6300	281.249	3443-84-3	5319879	4478086			34780180	22271872	19054010	50168968	40121296	27018148	28039536	53916820
3127	2-oxindole-3-acetate	Xenobiotics	Food Component/Plant	40479	LC/MS Neg	100003109	2076	190.051	2971-31-5	3080590	2338343					28137
1831	2-palmitoleoylglycerol (16:1)*	Lipid	Monoacylglycerol	52432	LC/MS Neg	100008953	6016	253.217						3969822	3055921	3312457	4924831	1729774	1654959	1234635	2407835
1669	2-palmitoyl-GPC (16:0)*	Lipid	Lysolipid	35253	LC/MS Neg	100001562	6215	570.341		15061532	21403165		HMDB61702	9872577	10562003	10129238	11081191	7051182	6874229	14250094	10616269
1812	2-palmitoylglycerol (16:0)	Lipid	Monoacylglycerol	33419	LC/MS Neg	100001048	6300	255.233	23470-00-0	123409	110006		HMDB11533	65815284	36228720	36482784	81475624	59752160	39991692	36417896	71618408
855	2-phosphoglycerate	Carbohydrate	Glycolysis, Gluconeogenesis, and Pyruvate Metabolism	35629	LC/MS Polar	100000093	4346	184.986	70195-25-4	59	13766841	C00631	HMDB03391	90968
1709	2-stearoyl-GPE (18:0)*	Lipid	Lysolipid	41220	LC/MS Neg	100003901	6350	480.31			24769218			5704930	4351579	10858534	5311256	5574092	5726201	13498015	9544599
2861	3'-dephosphocoenzyme A	Cofactors and Vitamins	Pantothenate and CoA Metabolism	18289	LC/MS Neg	100000138	2013	686.142	3633-59-8	444485	392407	C00882	HMDB01373	132477	176990		105761	174888	54202		167401
182	3-(3-hydroxyphenyl)propionate sulfate	Amino Acid	Phenylalanine and Tyrosine Metabolism	45415	LC/MS Neg	100005391	1294	245.013	86321-32-6	187488	162993
134	3-(4-hydroxyphenyl)lactate	Amino Acid	Phenylalanine and Tyrosine Metabolism	32197	LC/MS Polar	240	1390.6	181.051	6482-98-0	9378	9010	C03672	HMDB00755	8749904	8368897	11160025	8361623	8696298	9114760	9341168	11531104
2826	3-aminoisobutyrate	Nucleotide	Pyrimidine Metabolism, Thymine containing	1566	LC/MS Pos Early	1114	2215	104.071	10569-72-9;214139-20-5	64956	58481	C05145	HMDB03911	1389197	1251488	1441338	1109855	1307012	796508	1214884	1146706
305	3-hydroxy-2-ethylpropionate	Amino Acid	Leucine, Isoleucine and Valine Metabolism	32397	LC/MS Polar	100001170	1443.3	117.056	4374-62-3	188979	164207		HMDB00396	675213	531654	581621	498862	653361	928891	713054	536727
1896	3-hydroxy-3-methylglutarate	Lipid	Mevalonate Metabolism	531	LC/MS Polar	112	2700	161.046	503-49-1	1662	4573695	C03761	HMDB00355	25640118	19141166	22092580	18048650	13831648	14435143	16797052	14844282
1318	3-hydroxybutyrate (BHBA)	Lipid	Ketone Bodies	542	LC/MS Polar	254	1443.3	103.04	625-72-9	441	428	C01089	HMDB00357	145188160	78831760	89974576	96714392	152934208	187426976	115745720	154918160
1286	3-hydroxybutyrylcarnitine (1)	Lipid	Fatty Acid Metabolism(Acyl Carnitine)	43264	LC/MS Pos Early	100003926	2400	248.149		53481617			HMDB13127	10346510	7134555	6411012	5343654	7393245	7049059	4497760
1287	3-hydroxybutyrylcarnitine (2)	Lipid	Fatty Acid Metabolism(Acyl Carnitine)	52984	LC/MS Pos Early	100009271	2340	248.149						11456914	7369574	6630120	7281864	3863469	5505483	6318780
1332	3-hydroxydecanoate	Lipid	Fatty Acid, Monohydroxy	22053	LC/MS Neg	100000997	4634.7	187.134	5561-87-5	26612	24790		HMDB02203	4256997	2661332	2633464	3025124	7060831	8134732	6319751	10445194
94	3-hydroxyglutarate	Amino Acid	Lysine Metabolism	32373	LC/MS Polar	100001146	3154.9	147.03	638-18-6	181976	158277		HMDB00428	25285542	26075192	23995262	18591058	25228068	38477768	31092572	28635036
1330	3-hydroxyhexanoate	Lipid	Fatty Acid, Monohydroxy	53230	LC/MS Neg	100006367	1725	131.071	10191-24-9	151492	133518			1224035	804948	917141	1221651	1184834	1543256	1051710	1626590
312	3-hydroxyisobutyrate	Amino Acid	Leucine, Isoleucine and Valine Metabolism	1549	LC/MS Polar	111	1619.1	103.04	2068-83-9	87	10140307	C06001	HMDB00336	14672629	14931389	13063411	14613684	15271419	13312713	14708796	15500139
1334	3-hydroxylaurate	Lipid	Fatty Acid, Monohydroxy	32457	LC/MS Neg	100001112	5175	215.165	53941-38-1	94216	85026		HMDB00387	7202565	4154795	3469744	4955889	10602143	12628748	9109136	16115945
1336	3-hydroxymyristate	Lipid	Fatty Acid, Monohydroxy	21158	LC/MS Neg	100000882	5335	243.197	3422-31-9	16064	15252			15541610	10003384	8492586	12421635	19049366	19740764	11440954	27220818
1331	3-hydroxyoctanoate	Lipid	Fatty Acid, Monohydroxy	22001	LC/MS Neg	100000773	3446	159.103	88930-08-9	26613	24791		HMDB01954	2291466	1517767	1492303	1833220	3125745	3770180	2709392	3977681
1337	3-hydroxypalmitate	Lipid	Fatty Acid, Monohydroxy	27503	LC/MS Neg	100000983	5476	271.228	928-17-6	301590	266538		HMDB10734	32122568	17370976	14555503	15730634	17839658	17353142	15801746	22483226
1366	3-hydroxystearate	Lipid	Fatty Acid, Monohydroxy	52938	LC/MS Neg	100008933	5674	299.259	45261-96-9	5282907	4446034			2055124	1823905	4797561	961893	2724844	3666579	2682965	2595269
226	3-indoxyl sulfate	Amino Acid	Tryptophan Metabolism	27672	LC/MS Neg	100000467	2222.2	212.002	2642-37-7	10258	9840		HMDB00682	308002	378221	435215	318121	174336	301604	389302	209515
297	3-methyl-2-oxovalerate	Amino Acid	Leucine, Isoleucine and Valine Metabolism	15676	LC/MS Neg	100000036	2064.2	129.056	1460-34-0;51829-07-3	47	46	C00671	HMDB03736	552669	545626	418252	472316
2807	3-methylcytidine	Nucleotide	Pyrimidine Metabolism, Cytidine containing	35132	LC/MS Pos Early	100001466	2176	258.108	21028-20-6	159649	9164190			260979	221975	290523	92332	179559	200124	155893	212248
61	3-methylhistidine	Amino Acid	Histidine Metabolism	15677	LC/MS Neg	100000042	906.3	168.078	368-16-1	64969	58494	C01152	HMDB00479	104105	79212	101684	78319	141330	183274	157731	265614
189	3-phenylpropionate (hydrocinnamate)	Amino Acid	Phenylalanine and Tyrosine Metabolism	15749	LC/MS Neg	100000010	2860	149.061	501-52-0	107	10181339	C05629	HMDB00764			729659
856	3-phosphoglycerate	Carbohydrate	Glycolysis, Gluconeogenesis, and Pyruvate Metabolism	1414	LC/MS Neg	132	583	184.986	80731-10-8	724	10669764	C00597	HMDB00807	4036002	2871727	3656861	2989571	3472387	4467284	4595702	3514919
2795	3-ureidopropionate	Nucleotide	Pyrimidine Metabolism, Uracil containing	3155	LC/MS Polar	1053	2230	131.046	462-88-4	111	109	C02642	HMDB00026	2365899	2502534	1845854	1119611	825837	809586	761831	957148
2862	3’-dephospho-acetyl-coenzyme A	Cofactors and Vitamins	Pantothenate and CoA Metabolism	54675	LC/MS Neg	100010805	2313	728.152		193680	168079						23681	78421	45956	26181	76953
1930	4-cholesten-3-one	Lipid	Sterol	38125	LC/MS Pos Late	100002227	2520	385.346	601-57-0	91477	427	C00599	HMDB00921	663583	1174341	1569760	1656109	1231638	1844759	1422381	868597
414	4-guanidinobutanoate	Amino Acid	Guanidino and Acetamido Metabolism	15681	LC/MS Pos Early	100000096	2320	146.092	463-003;463-00-3	500	486	C01035	HMDB03464	2377863	2168461	2867156	2056043	538591	568397	573736	563302
1376	4-hydroxy-2-nonenal	Lipid	Fatty Acid, Oxidized	38309	LC/MS Neg	143	4745	155.108	75899-68-2;128946-65-6	1693	1630		HMDB04362		189864	192017	75178	1327589	2225467	1574548	731505
428	4-hydroxy-nonenal-glutathione	Amino Acid	Glutathione Metabolism	48487	LC/MS Neg	100006240	3319.2	462.192	99927-70-5					206317	991602	144251	173465	1488169	3612328	3415310	1031259
1321	4-hydroxybutyrate (GHB)	Lipid	Fatty Acid, Monohydroxy	34585	LC/MS Polar	100001507	1765	103.04	502-85-2	10413	9984	C00989	HMDB00710		557115	909347				859959	1020800
49	4-hydroxyglutamate	Amino Acid	Glutamate Metabolism	40499	LC/MS Pos Early	100002544	1141	164.055	2485-33-8	439902	388936	C03079	HMDB01344	105886		93590	137969	53991	29269	76813	77750
132	4-hydroxyphenylpyruvate	Amino Acid	Phenylalanine and Tyrosine Metabolism	1669	LC/MS Neg	1141	1690.1	179.035	156-39-8	979	954	C01179	HMDB00707	385397	351077	342886	343268	329409	175704	254794	229065
77	4-imidazoleacetate	Amino Acid	Histidine Metabolism	32349	LC/MS Pos Early	100001207	2055	127.05	645-65-8	96215	86856	C02835	HMDB02024	5098707	5443097	4336579	2689581	253927	204038	233900	310183
268	4-methyl-2-oxopentanoate	Amino Acid	Leucine, Isoleucine and Valine Metabolism	22116	LC/MS Neg	100000551	2170	129.056	816-66-0	70	69	C00233	HMDB00695	990315	688825	1013070	864520		304943	386006	540299
1062	5-dodecenoate (12:1n7)	Lipid	Medium Chain Fatty Acid	33968	LC/MS Neg	100001232	5224	197.155	2430-94-6	5312378	4471803		HMDB00529	5237512	4261215	4847073	4883753	7366514	6328200	7460051	9623055
1438	5-HETE	Lipid	Eicosanoid	37372	LC/MS Neg	100002137	5382	319.228	73307-52-5	5280733	8038582	C04805	HMDB11134	767717	978477			8258481	15010393	8425050	7836882
85	5-hydroxylysine	Amino Acid	Lysine Metabolism	15685	LC/MS Pos Early	100000054	2790	163.108	13204-98-3	1029	1002	C16741	HMDB00450	255384	166991	188731	195689	172839	239983	223316	252684
1447	5-KETE	Lipid	Eicosanoid	48465	LC/MS Neg	1080	5372	317.212	106154-18-1	5283159	1765	C14732	HMDB10217					2738299	5241842	2489113	2212695
2816	5-methyl-2'-deoxycytidine	Nucleotide	Pyrimidine Metabolism, Cytidine containing	38159	LC/MS Neg	100002300	1781	240.099	838-07-3	440055	389065	C03592	HMDB02224	58273	41618	56609	47421	82814	94371	102615	103975
2808	5-methylcytidine	Nucleotide	Pyrimidine Metabolism, Cytidine containing	22119	LC/MS Neg	100000763	1608	256.094	2140-61-6	92918	83877		HMDB00982	298189	259798	249838	246587	153873	132614	176334	121823
405	5-methylthioadenosine (MTA)	Amino Acid	Polyamine Metabolism	1419	LC/MS Pos Early	212	2752	298.097	2457-80-9	439176	388321	C00170	HMDB01173	3465496	3460358	3297048	2707963	2865277	3635159	3762154	3570922
2782	5-methyluridine (ribothymidine)	Nucleotide	Pyrimidine Metabolism, Uracil containing	35136	LC/MS Neg	100001446	1778.1	257.078	1463-10-1	445408	393058		HMDB00884	791230	882795	901428	707786	707238	719631	700541	784557
424	5-oxoproline	Amino Acid	Glutathione Metabolism	1494	LC/MS Polar	1021	2179	128.035	98-79-3	7405	7127	C01879	HMDB00267	262347728	325867712	292590432	272825408	376659008	342586240	370706080	330990400
1406	6-keto prostaglandin F1alpha	Lipid	Eicosanoid	20476	LC/MS Neg	100000571	4190	369.228	58961-34-8;58962-34-8	5280888	4444411	C05961	HMDB02886	3540171	2385232	2609537	2750948	2700310	3143324	2921820	1987611
865	6-phosphogluconate	Carbohydrate	Pentose Phosphate Pathway	15442	LC/MS Neg	100000341	583.9	275.017	921-62-0;53411-70-4	91493	82615	C00345	HMDB01316	1793855	1175454	1140865	1269009	1402644	1753545	1824978	1657403
1919	7-alpha-hydroxy-3-oxo-4-cholestenoate (7-Hoca)	Lipid	Sterol	36776	LC/MS Neg	100001609	5288.1	429.301	115538-85-7	3081085	2338765	C17337	HMDB12458				17930
1951	7-hydroxycholesterol (alpha or beta)	Lipid	Sterol	47890	LC/MS Pos Late	100005999	1930	367.336							118384	127281	76709	367098	1278927	1712138	177192
2749	7-methylguanine	Nucleotide	Purine Metabolism, Guanine containing	35114	LC/MS Pos Early	100001456	2175	166.072	578-76-7	11361	10883	C02242	HMDB00897	1562476	1187598	1294832	964882	695069	602036	631117	602786
1344	8-hydroxyoctanoate	Lipid	Fatty Acid, Monohydroxy	21239	LC/MS Neg	100000956	2300.4	159.103	764-89-6	69820	63018			285106		958187
1369	9,10-DiHOME	Lipid	Fatty Acid, Dihydroxy	38399	LC/MS Neg	179	5180	313.238	263399-34-4	9966640	8142232	C14828	HMDB04704	270146	286353		449028	326487	462355	584160	318785
1257	acetyl CoA	Lipid	Fatty Acid Metabolism	43840	LC/MS Neg	1830	1691	403.556	102029-73-2	444493	392413	C00024	HMDB01206					35919		23225	24835
1285	acetylcarnitine	Lipid	Fatty Acid Metabolism(Acyl Carnitine)	32198	LC/MS Pos Early	100000802	2282	204.123	5080-50-2	1	5406074	C02571	HMDB00201	103151208	62810120	70606144	72016504	87591528	95242480	99198712	123986456
1050	acetylphosphate	Energy	Oxidative Phosphorylation	15488	LC/MS Polar	1211	4013.9	138.98	94249-01-1	186	181	C00227	HMDB01494	8454992	9382674	11445916	11953429	11276026	6693433	6568628	8676082
1029	aconitate [cis or trans]	Energy	TCA Cycle	46173	LC/MS Neg	100001359	580	173.009				C00417	HMDB00072	1574527	588714	765148	543752	1282165	2273214	1082154	1842531
2714	adenine	Nucleotide	Purine Metabolism, Adenine containing	554	LC/MS Pos Early	880	2221	136.062	73-24-5	190	185	C00147	HMDB00034	2880073	15255719	19734952	10515609	13478494	14430682	11374968	10878496
2713	adenosine	Nucleotide	Purine Metabolism, Adenine containing	555	LC/MS Pos Early	798	2169	268.104	58-61-7	60961	54923	C00212	HMDB00050	1121807	584616	1032401	900115	1782760	1895348	1389958	2407002
2708	adenosine 2'-monophosphate (2'-AMP)	Nucleotide	Purine Metabolism, Adenine containing	36815	LC/MS Neg	100001694	1497.7	346.056	130-49-4	94136		C00946	HMDB11617	5486465	4289449	4199473	4968911	8379690	6683590	8328027	9462639
2709	adenosine 3',5'-cyclic monophosphate (cAMP)	Nucleotide	Purine Metabolism, Adenine containing	2831	LC/MS Neg	207	1952.2	328.045	60-92-4	6076	268	C00575	HMDB00058	118191		138030	128475	204481	238184	212530	247063
2711	adenosine 3',5'-diphosphate	Nucleotide	Purine Metabolism, Adenine containing	15691	LC/MS Neg	1214	575	426.022	75431-54-8	159296	19951095	C00054	HMDB00061						152398	138950	102666
2707	adenosine 3'-monophosphate (3'-AMP)	Nucleotide	Purine Metabolism, Adenine containing	35142	LC/MS Polar	100001449	3479	346.056	84-21-9	41211	10463793	C01367	HMDB03540	361027	227553	290211	475305	1118374	1037568	1492382	995876
2705	adenosine 5'-diphosphate (ADP)	Nucleotide	Purine Metabolism, Adenine containing	3108	LC/MS Neg	208	680	426.022	20398-34-9	6022	5800	C00008	HMDB01341	1709184	1820577	1508745	2245861	3732738	3585406	3399638	4146559
2706	adenosine 5'-monophosphate (AMP)	Nucleotide	Purine Metabolism, Adenine containing	32342	LC/MS Neg	209	822	346.056	149022-20-8	6083	10239183	C00020	HMDB00045	349690	422285	424706	638723	2033457	1756097	1476295	2437214
1114	adrenate (22:4n6)	Lipid	Polyunsaturated Fatty Acid (n3 and n6)	32980	LC/MS Neg	100001193	5678	331.264	2091-25-0	5497181	4445971	C16527	HMDB02226	710881024	409968064	712417856	603937536	583667264	532295552	593659776	750218816
2687	AICA ribonucleotide	Nucleotide	Purine Metabolism, (Hypo)Xanthine/Inosine containing	38325	LC/MS Pos Early	216	797	339.07	3031-94-5	65110	195	C04677	HMDB01517					53519	87683	66486	65074
27	alanine	Amino Acid	Alanine and Aspartate Metabolism	1126	LC/MS Pos Early	811	1700	90.055	56-41-7	5950	5735	C00041	HMDB00161	414216224	460513344	463114912	447983840	413097536	426470368	420036704	420995296
2702	allantoic acid	Nucleotide	Purine Metabolism, (Hypo)Xanthine/Inosine containing	33434	LC/MS Polar	218	2960	175.047	99-16-1	203	198	C00499	HMDB01209	139060	181411	140147	108149	78549			155586
2701	allantoin	Nucleotide	Purine Metabolism, (Hypo)Xanthine/Inosine containing	1107	LC/MS Polar	1002	1672	157.037	97-59-6	204	199	C02350	HMDB00462	52008160	52851728	47574024	34074672	38785892	40998024	39499440	45933952
16	allo-threonine	Amino Acid	Glycine, Serine and Threonine Metabolism	15142	LC/MS Polar	100000272	2511.1	118.051	28954-12-3	99289	89699	C05519	HMDB04041	2084048	2121842	2121683	1680273	871730	1325929	1271645	1543699
313	alpha-hydroxyisocaproate	Amino Acid	Leucine, Isoleucine and Valine Metabolism	22132	LC/MS Neg	100000706	1840	131.071	10303-64-7	83697	75520	C03264	HMDB00746	232206	169882	155929	107072	134086	94083	79995	50804
283	alpha-hydroxyisovalerate	Amino Acid	Leucine, Isoleucine and Valine Metabolism	46537	LC/MS Polar	100001300	1052	117.056	600-37-3	99823	90190		HMDB00407	9576616	10648498	11343244	10397582	6276841	4810964	6021025	7959096
1033	alpha-ketoglutarate	Energy	TCA Cycle	528	LC/MS Polar	93	2700	145.014	305-72-6;328-50-7;22202-68-2	51	50	C00026	HMDB00208	18771956	21645564	21188976	22427800	18893316	22732940	26608048	17695344
2873	alpha-tocopherol	Cofactors and Vitamins	Tocopherol Metabolism	1561	LC/MS Pos Late	1105	2522	430.378	59-02-9;10191-41-0	14985	14265	C02477	HMDB01893	48155300	50687572	55173988	48330864	86425456	63719856	64595848	80849576
451	anserine	Peptide	Dipeptide Derivative	15747	LC/MS Neg	100000044	1124.8	239.115	10030-52-1	112072	100482	C01262	HMDB00194	115232	34005	81278	84089	1882252	1836603	1886215	2679875
899	arabitol/xylitol	Carbohydrate	Pentose Metabolism	48885	LC/MS Polar	100006430	1932.4	151.061						2640911	2057066	2329925	2114200	2013925	2300294	2358871	2303749
901	arabonate/xylonate	Carbohydrate	Pentose Metabolism	48255	LC/MS Polar	100006115	2664.6	165.04						18825044	10645759	20311628	17302536	15003884	15656616	17280656	13025520
1083	arachidate (20:0)	Lipid	Long Chain Fatty Acid	1118	LC/MS Neg	893	6295	311.296	506-30-9	10467	10035	C06425	HMDB02212	34942940	26484744	38597328	27685194	30376258	29866572	36711748	36225656
1113	arachidonate (20:4n6)	Lipid	Polyunsaturated Fatty Acid (n3 and n6)	1110	LC/MS Neg	229	5535	303.233	506-32-1	444899	392692	C00219	HMDB01043	2534625280	1749070464	2639170048	2524914432	2390453248	2153691136	2346779904	3135094784
1460	arachidonoyl ethanolamide	Lipid	Endocannabinoid	32463	LC/MS Pos Late	1488	1535	348.29	94421-68-8	5281969	4445241	C11695	HMDB04080	855063	684470	557956	432608	1747517	1545764	1755760	1930782
1609	arachidonoylcholine	Lipid	Phospholipid Metabolism	53261	LC/MS Pos Late	100009332	1390	390.337												94531	136649
362	arginine	Amino Acid	Urea cycle; Arginine and Proline Metabolism	1638	LC/MS Pos Early	231	2825	175.119	1119-34-2	232	227	C00062	HMDB00517	220251664	144982832	178817456	142247488	172470144	165300304	195822816	190765232
368	argininosuccinate	Amino Acid	Urea cycle; Arginine and Proline Metabolism	15497	LC/MS Neg	232	638.1	289.115	156637-58-0	16950;828	805	C03406	HMDB00052	690145	779080	1056338	888012	688828	766180	649023	1074404
2867	ascorbate (Vitamin C)	Cofactors and Vitamins	Ascorbate and Aldarate Metabolism	32354	LC/MS Neg	233	645.3	175.025	134-03-2		10189562	C00072	HMDB00044	16358168	14048772	13569848	7497903	7103227	1589693	6227460	12447205
32	asparagine	Amino Acid	Alanine and Aspartate Metabolism	512	LC/MS Pos Early	917	1225	133.061	70-47-3	6267	6031	C00152	HMDB00168	149155552	125706768	114773976	124245776	162904048	145908736	148417680	167461504
30	aspartate	Amino Acid	Alanine and Aspartate Metabolism	443	LC/MS Pos Early	234	1165	134.045	56-84-8	5960	5745	C00049	HMDB00191	529644576	423722688	476751072	469944064	430805920	446442560	337094624	355863264
1200	azelate (nonanedioate)	Lipid	Fatty Acid, Dicarboxylate	18362	LC/MS Neg	2029	1276	187.098	123-99-9	2266	2179	C08261	HMDB00784	1038909	292447	2684535	354645	306846	144461	246954	256371
1090	behenate (22:0)*	Lipid	Long Chain Fatty Acid	12125	LC/MS Neg	314	6745	339.327	112-85-6	8215	7923	C08281	HMDB00944	9364322	6879203	11477363	9506601	9471141	7773103	11184534	10981144
1879	behenoyl sphingomyelin (d18:1/22:0)*	Lipid	Sphingolipid Metabolism	48492	LC/MS Pos Late	100006294	3083	787.669						39904304	38499684	38138208	38097900	68557336	64480524	64025556	75931000
2952	benzoate	Xenobiotics	Benzoate Metabolism	15778	LC/MS Neg	100000008	1750	121.029	65-85-0	243	238	C00180	HMDB01870	7305443	7712505	5977203	9700211	6692093	8084340	7684242	8506763
2796	beta-alanine	Nucleotide	Pyrimidine Metabolism, Uracil containing	55	LC/MS Polar	244	3152	88.0404	56-41-7;107-95-9	239	234	C00099	HMDB00056	496901	504971	553893	466138	232075	436516	422830	329613
276	beta-hydroxyisovalerate	Amino Acid	Leucine, Isoleucine and Valine Metabolism	12129	LC/MS Polar	1442	1149.8	117.056	625-08-1	69362	62571		HMDB00754	3708284	3541544	3852920	3787094	3845947	3177024	2938906	3252398
277	beta-hydroxyisovaleroylcarnitine	Amino Acid	Leucine, Isoleucine and Valine Metabolism	35433	LC/MS Pos Early	100001594	2584	262.165	99159-87-2		21403176			2366013	2313417	2388071	1991285	1443801	1417693	1374488	893590
2083	beta-muricholate	Lipid	Primary Bile Acid Metabolism	31885	LC/MS Neg	100001066	4794	407.28	2393-59-1	5283853	2340919	C17726	HMDB00415
1931	beta-sitosterol	Lipid	Sterol	27414	LC/MS Pos Late	100001033	3054	397.383	83-46-5	222284	192962	C01753	HMDB00852	367487	302411	473153	323848	189015	125682	237973	514593
6	betaine	Amino Acid	Glycine, Serine and Threonine Metabolism	3141	LC/MS Pos Early	799	1064	118.086	107-43-7	247	24219951173	C00719	HMDB00043	498297632	438669664	438098464	293655712	256741888	220776592	242924944	299433056
7	betaine aldehyde	Amino Acid	Glycine, Serine and Threonine Metabolism	15499	LC/MS Pos Early	1219	1915	120.102	7758-31-8	249	244	C00576	HMDB01252	98605	77389	119395	118264	74783	128208	148737	63628
2910	bilirubin (Z,Z)	Cofactors and Vitamins	Hemoglobin and Porphyrin Metabolism	43807	LC/MS Pos Late	1090	1840	585.271	635-65-4	5280352	4444055	C00486	HMDB00054	1257613	631020	808392	1125107	479722		141855	541086
2913	biliverdin	Cofactors and Vitamins	Hemoglobin and Porphyrin Metabolism	2137	LC/MS Pos Late	250	1016	583.255	55482-27-4;55482-27-4	5353439	10628548	C00500	HMDB01008	375580	340709	421162	430498	405576	281661	257338	445119
2894	biopterin	Cofactors and Vitamins	Tetrahydrobiopterin Metabolism	12358	LC/MS Neg	1548	1398.5	236.079	22150-76-1	445040	392795	C06313	HMDB00468			23591	35319		34536	30454	23614
1268	butyrylcarnitine	Lipid	Fatty Acid Metabolism (also BCAA Metabolism)	32412	LC/MS Pos Early	100001054	2860	232.154	25576-40-3	439829	184820	C02862	HMDB02013	436565	255555	437048	258889		25200	202321	217653
258	C-glycosyltryptophan	Amino Acid	Tryptophan Metabolism	48782	LC/MS Pos Early	100006379	2685	367.15	180509-18-6	10981970	9157171			455806	484873	570323	455367	395951	433421	479940	468952
1933	campesterol	Lipid	Sterol	33997	LC/MS Pos Late	100001269	2873	383.367	474-62-4	173183	151215	C01789	HMDB02869	1088028	814485	1179016	1116616	1052654	1067679	1338396	2400047
1058	caprate (10:0)	Lipid	Medium Chain Fatty Acid	1642	LC/MS Neg	888	5090.7	171.139	112-37-8	2969	2863	C01571	HMDB00511	7426458	8538431	10227598	14433480	47621040	37518488	62361372	86994864
1054	caproate (6:0)	Lipid	Medium Chain Fatty Acid	32489	LC/MS Neg	926	2713.7	115.076	142-62-1	8892	8552	C01585	HMDB00535		1059080	1517602	1330087	1983319	2705844	2203049	1704639
1056	caprylate (8:0)	Lipid	Medium Chain Fatty Acid	32492	LC/MS Neg	932	4362	143.108	124-07-2	379	370	C06423	HMDB00482		1789212	897048	1060979	2152728	1294516	2460125	3393205
1313	carnitine	Lipid	Carnitine Metabolism	15500	LC/MS Pos Early	100000007	1978	162.112	461-05-2	10917	10455	C00318	HMDB00062	407827072	375813120	369159072	403983168	381092032	351104192	388376736	418625920
448	carnosine	Peptide	Dipeptide Derivative	1768	LC/MS Neg	249	804	225.099	305-84-0	439224	388363	C00386	HMDB00033	6654259	3482220	4699991	7243797	26026564	31798320	31756224	41100768
2969	catechol sulfate	Xenobiotics	Benzoate Metabolism	35320	LC/MS Neg	100001605	1906	188.986	4918-96-1	3083879	2341024	C00090	HMDB59724	146627	159675	185307	110469	77065	62682	49039	85942
1470	chiro-inositol	Lipid	Inositol Metabolism	37112	LC/MS Polar	100001859	3191.2	225.062	643-12-9		10254647	C19891	HMDB34220			1101430
2077	cholate	Lipid	Primary Bile Acid Metabolism	22842	LC/MS Neg	136	5165	407.28	81-25-4	221493		C00695	HMDB00619			108447
1909	cholesterol	Lipid	Sterol	63	LC/MS Pos Late	266	2707	369.352	57-88-5	11025495	4937803	C00187	HMDB00067	139940720	104273576	129803384	103546832	125917608	141281840	168921536	152815504
1497	choline	Lipid	Phospholipid Metabolism	15506	LC/MS Pos Early	1256	1961	104.107	67-48-1	305	149278	C00114	HMDB00097	156082112	109451592	138531184	165231520	144618576	152174272	142461888	162683152
1498	choline phosphate	Lipid	Phospholipid Metabolism	34396	LC/MS Pos Early	267	700	184.073	72556-74-2	1014	119298	C00588	HMDB01565	260920688	223760368	231681072	240523136	189449168	191819232	196835440	241020992
3189	cinnamoylglycine	Xenobiotics	Food Component/Plant	38637	LC/MS Neg	100002253	3127	204.067	16534-24-0	709625	618829		HMDB11621
1027	citrate	Energy	TCA Cycle	1564	LC/MS Neg	1124	582	191.02	77-92-9	311	305	C00158	HMDB00094	25864460	6346378	6621303	5559592	20365538	36879420	18220460	22769028
367	citrulline	Amino Acid	Urea cycle; Arginine and Proline Metabolism	2132	LC/MS Pos Early	391	1520	176.103	372-75-8	9750	810	C00327	HMDB00904	49043460	45428448	50352300	43313388	64465608	59343688	65140212	69768680
2863	coenzyme A	Cofactors and Vitamins	Pantothenate and CoA Metabolism	46322	LC/MS Neg	270	1448	382.55	85-61-0;18439-24-2	317	311	C00010	HMDB01423	58771	48075	31125	55585	121801	88450	90731	99583
1993	corticosterone	Lipid	Steroid	5983	LC/MS Neg	272	5040	345.207	50-22-6	5753	5550	C02140	HMDB01547			27433
391	creatine	Amino Acid	Creatine Metabolism	27718	LC/MS Pos Early	1221	1947	132.077	57-00-1	586	566	C00300	HMDB00064	1234300416	1216029056	1149404160	1116477952	1861350400	1759046912	1760093056	2036858752
392	creatinine	Amino Acid	Creatine Metabolism	513	LC/MS Pos Early	275	2055	114.066	60-27-5	588	568	C00791	HMDB00562	27160476	29665708	28801714	23652158	42301776	55516012	49663456	50205832
337	cystathionine	Amino Acid	Methionine, Cysteine, SAM and Taurine Metabolism	15705	LC/MS Pos Early	310	2270	223.075	535-34-2	439258	811	C02291	HMDB00099	381873	319160	408176	360416	729166		838368	726715
342	cysteine	Amino Acid	Methionine, Cysteine, SAM and Taurine Metabolism	1868	LC/MS Pos Early	800	1488	122.027	52-90-4;56-89-3	5862	5653	C00097	HMDB00574	2723572	2169901	2486716	2155636	1931711	1010861	1147543	1672026
350	cysteine sulfinic acid	Amino Acid	Methionine, Cysteine, SAM and Taurine Metabolism	37443	LC/MS Pos Early	100002113	597	154.017	207121-48-0	109	107	C00606	HMDB00996	34575	42990	60056	25828
419	cysteine-glutathione disulfide	Amino Acid	Glutathione Metabolism	35159	LC/MS Pos Early	100001437	2465	427.095	13081-14-6	4247235	3455404		HMDB00656	2611808	1965338	2244505	1529332	1029183	1155253	964216	707966
344	cystine	Amino Acid	Methionine, Cysteine, SAM and Taurine Metabolism	56	LC/MS Pos Early	279	2000	241.031	56-89-3	67678	575	C00491	HMDB00192
2805	cytidine	Nucleotide	Pyrimidine Metabolism, Cytidine containing	514	LC/MS Pos Early	827	2124	244.093	65-46-3	6175	5940	C00475	HMDB00089	64819316	60871308	60057064	49763044	33872312	35088340	43942800	36102112
2803	cytidine 3'-monophosphate (3'-CMP)	Nucleotide	Pyrimidine Metabolism, Cytidine containing	2959	LC/MS Pos Early	105	920	324.059	84-52-6	66535	225079	C05822		84133		64903		239784	129887	123908	158920
1499	cytidine 5'-diphosphocholine	Lipid	Phospholipid Metabolism	34418	LC/MS Polar	1220	4200	533.106	33818-15-4	13804	21531769	C00307	HMDB01413	514048	782218	464681	406805	474693	752222	636880	621166
2802	cytidine 5'-monophosphate (5'-CMP)	Nucleotide	Pyrimidine Metabolism, Cytidine containing	2372	LC/MS Pos Early	282	835	324.059	63-37-6	6131	5414497	C00055	HMDB00095	1651532	1737130	1747651	1871028	2066508	2097036	2319719	2639556
987	cytidine 5'-monophospho-N-acetylneuraminic acid	Carbohydrate	Nucleotide Sugar	36831	LC/MS Polar	1223	3900	613.14	3063-71-6	448209		C00128	HMDB01176	230229	163037	232237	167189	138716	264372	291203	209828
1505	cytidine-5'-diphosphoethanolamine	Lipid	Phospholipid Metabolism	34410	LC/MS Polar	100001407	4210	445.053	72842-05-8	123727	287	C00570	HMDB01564	1056507	1156150	828866	569018	606730	941106	851777	713983
2806	cytosine	Nucleotide	Pyrimidine Metabolism, Cytidine containing	573	LC/MS Pos Early	881	2060	112.051	71-30-7	597	577	C00380	HMDB00630	212137	173174	253919	196297	116083	123876	104029	134131
3201	daidzein	Xenobiotics	Food Component/Plant	32453	LC/MS Neg	100001219	3566	253.051	486-66-8	5281708	4445025	C10208	HMDB03312
3376	daidzein sulfate (2)	Xenobiotics	Food Component/Plant	48728	LC/MS Neg	100006363	3330	333.008
1292	decanoylcarnitine	Lipid	Fatty Acid Metabolism(Acyl Carnitine)	33941	LC/MS Pos Late	100001251	1130	316.248	1492-27-9	10245190	8420677		HMDB00651	333845			383064	585940	520432	911248	1055717
2868	dehydroascorbate	Cofactors and Vitamins	Ascorbate and Aldarate Metabolism	1659	LC/MS Polar	301	1130	173.009	490-83-5	835	812	C05422	HMDB01264	5729998	4735708	5491421	5243312	5090331	5899477	4994281	5274543
1312	deoxycarnitine	Lipid	Carnitine Metabolism	36747	LC/MS Pos Early	100001662	2052	146.118	6249-56-5	134	705	C01181	HMDB01161	18747624	15826275	16218079	11808032	24017334	19844764	20700030	25307560
1117	dihomo-linoleate (20:2n6)	Lipid	Polyunsaturated Fatty Acid (n3 and n6)	17805	LC/MS Neg	1231	5730	307.264	2091-39-6	6439848	4944228	C16525	HMDB05060	502161632	211296304	336856128	310793760	406782464	462025344	451580896	568003456
1112	dihomo-linolenate (20:3n3 or n6)	Lipid	Polyunsaturated Fatty Acid (n3 and n6)	35718	LC/MS Neg	100001739	5596	305.249	17046-59-2	5280581	4471954	C03242	HMDB02925	484772672	271756864	362301088	303326496	326885696	314428320	342859872	350338016
851	dihydroxyacetone phosphate (DHAP)	Carbohydrate	Glycolysis, Gluconeogenesis, and Pyruvate Metabolism	15522	LC/MS Neg	309	603	168.991	102783-56-2	668	3833110	C00111	HMDB01473	14947488	11847245	12547734	13469407	4301866	7892379	7228164	8332046
374	dimethylarginine (SDMA + ADMA)	Amino Acid	Urea cycle; Arginine and Proline Metabolism	36808	LC/MS Pos Early	100001810	2850	203.15	102783-24-4	123831	110375	C03626	HMDB01539	19817360	10482485	13214785	8594058	9926900	9533233	10234980	12484759
5	dimethylglycine	Amino Acid	Glycine, Serine and Threonine Metabolism	5086	LC/MS Pos Early	806	1104	104.071	1118-68-9	673	653	C01026	HMDB00092	11655847	11150243	10752029	7494729	6169574	7505062	7636400	8610480
1116	docosadienoate (22:2n6)	Lipid	Polyunsaturated Fatty Acid (n3 and n6)	32415	LC/MS Neg	100001182	6034	335.296	7370-49-2	5282807	4445934	C16533	HMDB61714	64709528	36241808	46792692	43905872	45810396	53355208	57597320	58663048
1104	docosahexaenoate (DHA; 22:6n3)	Lipid	Polyunsaturated Fatty Acid (n3 and n6)	44675	LC/MS Neg	100000665	5525	327.233	6217-54-5	445580	393183	C06429	HMDB02183	700466432	386835584	976069376	534376160	449218336	484757440	420790752	559043264
1103	docosapentaenoate (n3 DPA; 22:5n3)	Lipid	Polyunsaturated Fatty Acid (n3 and n6)	32504	LC/MS Neg	100001181	5571	329.249	2234-74-4	6441454		C16513	HMDB01976	354163776	210618816	378715968	323798848	519759040	431760192	440307232	630429504
1115	docosapentaenoate (n6 DPA; 22:5n6)	Lipid	Polyunsaturated Fatty Acid (n3 and n6)	37478	LC/MS Neg	100001580	5624.5	329.249	25182-74-5	6441454	4945614	C16513	HMDB01976	269368448	115035088	293476096	158549568		127244544	103696304
1204	dodecanedioate	Lipid	Fatty Acid, Dicarboxylate	32388	LC/MS Neg	100001102	2990	229.145	693-23-2	12736	12213	C02678	HMDB00623	285499	187761	465940	195903	164175	112026	88544	152896
1102	eicosapentaenoate (EPA; 20:5n3)	Lipid	Polyunsaturated Fatty Acid (n3 and n6)	18467	LC/MS Neg	2050	5450	301.217	10-2005-9;10417-94-4	446284	393682	C06428	HMDB01999	122882792	81954160	122122592	164424512	124900304	82549824	61643300	159300160
1086	eicosenoate (20:1)	Lipid	Long Chain Fatty Acid	33587	LC/MS Neg	100001335	5950	309.28		5282768	4445895		HMDB02231	249778208	132034744	179423120	222697056	160825472	175857824	216618608	238254112
3213	equol glucuronide	Xenobiotics	Food Component/Plant	41948	LC/MS Neg	100003895	3215	417.119
3214	equol sulfate	Xenobiotics	Food Component/Plant	40478	LC/MS Neg	100003429	3630	321.044			23936050
3215	ergothioneine	Xenobiotics	Food Component/Plant	37459	LC/MS Pos Early	100002154	850	230.096	58511-63-0	3032311	2297320	C05570	HMDB03045	6545754	5464593	5035302	4923373	2614642	2546647	2482034	2706976
1091	erucate (22:1n9)	Lipid	Long Chain Fatty Acid	1552	LC/MS Neg	1087	6355.6	337.311	112-86-7	5281116	7924	C08316	HMDB02068	72208960	44625972	59558332	59649208	31966700	38878072	44849072	48097168
3217	erythritol	Xenobiotics	Food Component/Plant	20699	LC/MS Polar	100000846	1491	167.056	149-32-6	222285	13835932	C00503	HMDB02994	1035535	887349	920320	808376	514056	603533	580031	548281
1020	erythronate*	Carbohydrate	Aminosugar Metabolism	42420	LC/MS Polar	100001320	2186	135.03	88759-55-1	2781043	2061231		HMDB00613	197660928	211746608	210001792	150402352	76880048	90611816	71053136	71519840
306	ethylmalonate	Amino Acid	Leucine, Isoleucine and Valine Metabolism	15765	LC/MS Polar	2054	2785	131.035	601-75-2	11756	11263		HMDB00622	5703470	5575969	6576087	4783340	3996376	4599006	4109153	4213600
3220	ferulic acid 4-sulfate	Xenobiotics	Food Component/Plant	47114	LC/MS Neg	100005389	1225	273.007	86321-29-1	6305574	4878542		HMDB29200
2856	flavin adenine dinucleotide (FAD)	Cofactors and Vitamins	Riboflavin Metabolism	2134	LC/MS Neg	327	2425	784.15	146-14-5;84366-81-4	643975	559059	C00016	HMDB01248	2719685	2183249	2378408	2124780	4442941	4706385	4470815	5223957
2857	flavin mononucleotide (FMN)	Cofactors and Vitamins	Riboflavin Metabolism	15797	LC/MS Neg	100000251	2390	455.097	130-40-5	710	690	C00061	HMDB01520	125721	144643	133469	91990	169827	176613	183683	191249
947	fructose	Carbohydrate	Fructose, Mannose and Galactose Metabolism	48195	LC/MS Polar	878	2022.2	225.062	57-48-7	5984	5764	C00095	HMDB00660	32786120	30173768	32392762	26043796	21187214	12629129	17764416	22806560
846	fructose-6-phosphate	Carbohydrate	Glycolysis, Gluconeogenesis, and Pyruvate Metabolism	12021	LC/MS Polar	1232	4261	259.022	103213-47-4	69507	19969987	C05345	HMDB00124	32983296	40535408	39148880	28873714	31429588	29339734	40360436	48618968
1037	fumarate	Energy	TCA Cycle	1643	LC/MS Polar	330	3084	115.004	100-17-8	444972	10197150	C00122	HMDB00134	158706144	209286864	206008304	160742256	203939248	255620208	219737152	218863920
963	galactitol (dulcitol)	Carbohydrate	Fructose, Mannose and Galactose Metabolism	1117	LC/MS Polar	1003	2309.7	181.072	608-66-2	11850	11357	C01697	HMDB00107	449752	397856	543772	537240	516841	630482	573695	645486
971	galactonate	Carbohydrate	Fructose, Mannose and Galactose Metabolism	27719	LC/MS Polar	100001026	3085	195.051	299-28-5	128869	114198	C00880	HMDB00565	4751087	3019722	3711838	4059120	3983544	1997796	2069877	1919474
964	galactose 1-phosphate	Carbohydrate	Fructose, Mannose and Galactose Metabolism	15706	LC/MS Polar	100000300	4552	259.022	19046-60-7	123912		C00446	HMDB00645	3014796	3149982	3323800	2856343	3278895	3668911	3543364	3679716
440	gamma-glutamyl-epsilon-lysine	Peptide	Gamma-glutamyl Amino Acid	33934	LC/MS Pos Early	100001262	2717	276.155	17105-15-6	7015684;7015685	5378717		HMDB03869	426743	318926	403833	399268	648095	546435	694858	704285
434	gamma-glutamylglutamate	Peptide	Gamma-glutamyl Amino Acid	36738	LC/MS Pos Early	331	1775	277.103	1116-22-9	92865	83831	C05282	HMDB11737	1578199	1319967	1494477	1353746	609099	777575	840010	617266
435	gamma-glutamylglutamine	Peptide	Gamma-glutamyl Amino Acid	2730	LC/MS Pos Early	1140	1430	276.119	10148-81-9	150914	133013	C05283	HMDB11738	320671	358422	387777	220249	81391	98681	102228	77376
436	gamma-glutamylglycine	Peptide	Gamma-glutamyl Amino Acid	33949	LC/MS Pos Early	100001294	1535	205.082	1948-29-4	165527	145071		HMDB11667	369187	296458	716843	434013				251454
437	gamma-glutamylhistidine	Peptide	Gamma-glutamyl Amino Acid	18245	LC/MS Pos Early	1235	2740	285.119	37460-15-4	7017195	5380197				48532	68103	84153	70934	98856	98356	92540
438	gamma-glutamylisoleucine*	Peptide	Gamma-glutamyl Amino Acid	34456	LC/MS Pos Early	100001485	2940	261.144		14253342	21403145		HMDB11170			46731	55458	24252	48898		22431
439	gamma-glutamylleucine	Peptide	Gamma-glutamyl Amino Acid	18369	LC/MS Neg	1268	1685	259.13	2566-39-4	151023	133115		HMDB11171	126729	85314	143707	197064	246737	230978	195166	237202
442	gamma-glutamylphenylalanine	Peptide	Gamma-glutamyl Amino Acid	33422	LC/MS Neg	100000491	1825	293.114	7432-24-8	111299	99868		HMDB00594	55416	44628	68038	71332	87962	125808	105985	109085
443	gamma-glutamylthreonine	Peptide	Gamma-glutamyl Amino Acid	33364	LC/MS Pos Early	100001314	1750	249.108	5652-48-2		21403107		HMDB29159	175356	204488	240063	258151	164220	146867	226007	173700
445	gamma-glutamyltyrosine	Peptide	Gamma-glutamyl Amino Acid	2734	LC/MS Neg	1102	1240	309.109	7432-23-7	94340	85142		HMDB11741			25181	43407	102182	125189	107547	124911
446	gamma-glutamylvaline	Peptide	Gamma-glutamyl Amino Acid	43829	LC/MS Neg	100001126	1072	245.114	2746-34-1	7015683			HMDB11172	39148		49593	68831	57355	53477	67801	62017
2887	gamma-tocopherol/beta-tocopherol	Cofactors and Vitamins	Tocopherol Metabolism	52473	LC/MS Pos Late	100008998	2384	416.364						468366	513483	1078415	509103	380166	354128	402588	267708
3080	genistein	Xenobiotics	Food Component/Plant	32448	LC/MS Neg	100001221	3754	269.046	446-72-0	5280961	4444448	C06563	HMDB03217
3148	gluconate	Xenobiotics	Food Component/Plant	587	LC/MS Polar	338	2922	195.051	527-07-1	10690	10240	C00257	HMDB00625	5811698		5605542	3778348	3848529	2846703	3552774	4045522
993	glucosamine-6-phosphate	Carbohydrate	Aminosugar Metabolism	580	LC/MS Polar	290	4521.5	258.038	3616-42-0	439217	8013767	C00352	HMDB01254	101515776	122038728	128377816	102478936	98188712	83274888	103155352	118185984
842	glucose	Carbohydrate	Glycolysis, Gluconeogenesis, and Pyruvate Metabolism	48152	LC/MS Polar	572	2342	225.062	50-99-7	79025	71358	C00031	HMDB00122	584561920	517065152	506354848	488609696	422822176	335986016	423988224	451003424
843	glucose 6-phosphate	Carbohydrate	Glycolysis, Gluconeogenesis, and Pyruvate Metabolism	31260	LC/MS Polar	291	4537	259.022	103192-55-8	5958	19952394	C00668	HMDB01401	82010808	91176176	93923408	77804968	80664576	77219440	85895000	101150200
997	glucuronate	Carbohydrate	Aminosugar Metabolism	15443	LC/MS Polar	100000257	3233.3	193.035	207300-70-7	444791	58552	C00191	HMDB00127	2378229	2629073	2405489	2194596	1451229	1288760	1302787	1250747
41	glutamate	Amino Acid	Glutamate Metabolism	57	LC/MS Pos Early	561	1500	148.06	56-86-0	611	591	C00025	HMDB00148	2037449088	1759291520	1811893376	1835473920	1796353664	1618311936	1970723968	1940632320
52	glutamate, gamma-methyl ester	Amino Acid	Glutamate Metabolism	33487	LC/MS Pos Early	100001103	2170	162.076	1499-55-4	68662	66546			1565281	1009358	1205281	1177158	2498788	2117054	2094331	2442323
42	glutamine	Amino Acid	Glutamate Metabolism	53	LC/MS Pos Early	563	1291	147.076	56-85-9	5961	5746	C00064	HMDB00641	965847360	908603968	840599488	704641152	966923840	929573952	997940928	1133043072
90	glutarate (pentanedioate)	Amino Acid	Lysine Metabolism	396	LC/MS Polar	339	2900	131.035	110-94-1	743	3618533	C00489	HMDB00661	2575905	1934809	2953262	1623663	2312625	4164164	4021177	2040435
417	glutathione, oxidized (GSSG)	Amino Acid	Glutathione Metabolism	27727	LC/MS Pos Early	448	2667	613.159	103239-24-3	65359	58835	C00127	HMDB03337	17446492	17485648	15769933	18031882	12068677	12994825	17451214	17692956
416	glutathione, reduced (GSH)	Amino Acid	Glutathione Metabolism	2127	LC/MS Pos Early	496	2000	308.091	70-18-8	124886	111188	C00051	HMDB00125	7676529	6232745	6396549	7632483	6949473	3084488	4695984	6919755
862	glycerate	Carbohydrate	Glycolysis, Gluconeogenesis, and Pyruvate Metabolism	1572	LC/MS Polar	1052	2070.4	105.019	600-19-1	752	732	C00258	HMDB00139	114689040	94965968	110680432	117212672	108298592	103860400	89945080	117472288
1800	glycerol	Lipid	Glycerolipid Metabolism	15122	LC/MS Pos Early	1254	717	93.0546	56-81-5	753	733	C00116	HMDB00131	10196306	8521294	11083125	13566375	12380063	10280301	11296246	14636015
1801	glycerol 3-phosphate	Lipid	Glycerolipid Metabolism	43847	LC/MS Polar	100000258	3938.7	171.006	29849-82-9	754	734	C00093	HMDB00126	648895	694373	1564424	1500983	1500377	3760719	4683043	2522770
1506	glycerophosphoethanolamine	Lipid	Phospholipid Metabolism	37455	LC/MS Pos Early	100001620	659	216.063	33049-08-0	123874	110410	C01233	HMDB00114	44361428	36387344	52765032	39060864	46493804	44369832	44565968	52056912
1806	glycerophosphoglycerol	Lipid	Glycerolipid Metabolism	48857	LC/MS Polar	100001619	2430	245.043		439964	388990	C03274		9233317	8130757	8599222	8520917	7738674	8583351	10211433	12508745
1508	glycerophosphoinositol*	Lipid	Phospholipid Metabolism	52307	LC/MS Neg	100001621	630	333.059	16824-65-0					888756	901562	845656	894373	491096	534391	403522	620978
1500	glycerophosphorylcholine (GPC)	Lipid	Phospholipid Metabolism	15990	LC/MS Pos Early	100000269	672	258.11	28319-77-9	71920	571409	C00670	HMDB00086	118109264	97075800	115568520	112174224	132841144	134084928	134308560	155487616
1	glycine	Amino Acid	Glycine, Serine and Threonine Metabolism	58	LC/MS Pos Early	340	1375	76.0393	56-40-6	750	730	C00037	HMDB00123	124109032	108922016	117247280	96946832	78267352	75952472	71248344	80464864
1892	glycosyl-N-palmitoyl-sphingosine	Lipid	Sphingolipid Metabolism	53013	LC/MS Pos Late	100009272	2623	700.572						3272038	3787706	4112843	4724064	3855705	4901534	4318738	3740938
1891	glycosyl-N-stearoyl-sphingosine	Lipid	Sphingolipid Metabolism	52234	LC/MS Pos Late	100001882	3053	728.604						1172193	833504	1014369	1270481	1984667	1966015	1972511	1630838
575	glycylleucine	Peptide	Dipeptide	34398	LC/MS Pos Early	100001258	3059	189.123	869-19-2	92843	83812	C02155	HMDB00759	221138	140985	166237	124043	180044	179320	183010	209114
585	glycylvaline	Peptide	Dipeptide	18357	LC/MS Pos Early	100000487	2734	175.108	1963-21-9	97417	2006926		HMDB28854	104861	63726	99972	55052		71426	62599	105888
397	guanidinoacetate	Amino Acid	Creatine Metabolism	43802	LC/MS Polar	344	2884	116.047	352-97-6	763	743	C00581	HMDB00128	638288	449834	650092	803303	1064692	981931	1140286	1287530
2747	guanine	Nucleotide	Purine Metabolism, Guanine containing	32352	LC/MS Pos Early	172	2032	152.057	73-40-5	764	744	C00242	HMDB00132	22031472	12996460	20564224	14963886	4370819	5762075	3470549	7162738
2746	guanosine	Nucleotide	Purine Metabolism, Guanine containing	1573	LC/MS Neg	1099	1662	282.084	118-00-3	6802	6544	C00387	HMDB00133	63203980	55433208	53768452	52419880	35152436	34174596	33707136	40159408
2741	guanosine 5'- monophosphate (5'-GMP)	Nucleotide	Purine Metabolism, Guanine containing	2849	LC/MS Pos Early	347	800	364.065	5550-12-09	6804	741	C00144	HMDB01397		43737		87118	108033	142736	125776
2872	gulonic acid*	Cofactors and Vitamins	Ascorbate and Aldarate Metabolism	46957	LC/MS Polar	100001586	2750	195.051	20246-53-1	9794176	7969943		HMDB03290	32316090	22467700	40001568	26680608	11709754	12591265	14371257	9523077
2909	heme	Cofactors and Vitamins	Hemoglobin and Porphyrin Metabolism	41754	LC/MS Pos Late	100001386	1124	616.176	14875-96-8	26945		C00032	HMDB03178	11439006	23598504	10998146	16600487	10982004	10566524	9894315	12903706
1206	hexadecanedioate	Lipid	Fatty Acid, Dicarboxylate	35678	LC/MS Neg	100001614	4615	285.207	505-54-4	10459	10027	C19615	HMDB00672	105850	58322	121544	108186	131354	118343	83225	128979
1289	hexanoylcarnitine	Lipid	Fatty Acid Metabolism(Acyl Carnitine)	32328	LC/MS Pos Late	100000781	850	260.186	6920-35-0	6426853	4932273		HMDB00705	1597959	1131196	1189402	1375694	1212206	1807843	2817306	2341148
1277	hexanoylglycine	Lipid	Fatty Acid Metabolism(Acyl Glycine)	35436	LC/MS Neg	100001527	2900	172.098	24003-67-6	99463	89859		HMDB00701	231482	147880	195393	210849	130998	105134	89501	127499
2940	hippurate	Xenobiotics	Benzoate Metabolism	15753	LC/MS Neg	100000014	2106.9	178.051	495-69-2	464	451	C01586	HMDB00714	788397	664061	884763	628857	274562	309732	300447	327668
71	histamine	Amino Acid	Histidine Metabolism	1574	LC/MS Pos Early	354	3035	112.087	51-45-6	774	753	C00388	HMDB00870	564378	216937	278194	237826	57819			75014
58	histidine	Amino Acid	Histidine Metabolism	59	LC/MS Pos Early	355	2707	156.077	5934-29-2	6274	752	C00135	HMDB00177	134519216	124957824	140636592	144000816	143074672	121977584	145394224	169613792
590	histidylalanine	Peptide	Dipeptide	42027	LC/MS Pos Early	100003542	3014	227.114	16874-75-2	351667	312232			186510	128768	151542	206565	269134	269813	180952	448229
369	homoarginine	Amino Acid	Urea cycle; Arginine and Proline Metabolism	22137	LC/MS Pos Early	100000961	2882	189.135	156-86-5	9085	8732	C01924	HMDB00670	5704347	3507735	4905343	3776419	4456714	5026089	6174114	7716530
370	homocitrulline	Amino Acid	Urea cycle; Arginine and Proline Metabolism	22138	LC/MS Pos Early	100000963	1908	190.119	1190-49-4	65072	58582	C02427	HMDB00679	394765	246108	231324	181782	104474	131603	162593	133332
18	homoserine	Amino Acid	Glycine, Serine and Threonine Metabolism	18351	LC/MS Polar	100000458	2875.8	118.051	672-15-1	12647	12126	C00263	HMDB00719	23372390	940504	29642830	26093744	24910652	14352102	26168858	27460428
3239	homostachydrine*	Xenobiotics	Food Component/Plant	33009	LC/MS Pos Early	100001550	1750	158.118	1195-94-4	441447	390180	C08283	HMDB33433	412911	503053	357138		259300	119500	123002
352	hypotaurine	Amino Acid	Methionine, Cysteine, SAM and Taurine Metabolism	590	LC/MS Pos Early	358	724	110.027	300-84-5	107812	96959	C00519	HMDB00965	25709692	23081056	25666510	30007540	20059092	15339763	16769490	20262458
2692	hypoxanthine	Nucleotide	Purine Metabolism, (Hypo)Xanthine/Inosine containing	3127	LC/MS Neg	171	1291.2	135.031	68-94-0	790	768	C00262	HMDB00157	152527712	114097368	145474320	140403680	193085536	207184464	191570304	200621984
70	imidazole lactate	Amino Acid	Histidine Metabolism	15716	LC/MS Pos Early	100000263	2040	157.061	14403-45-3	440129	389128	C05568	HMDB02320	258124	258221	352324	354215	199059	169142	220619	232475
69	imidazole propionate	Amino Acid	Histidine Metabolism	40730	LC/MS Polar	100003434	2034.9	139.051	1074-59-5	70630	63798		HMDB02271	414347	242344	513526	749727	782415	1157240	1280544	1392290
257	indole-3-carboxylic acid	Amino Acid	Tryptophan Metabolism	38116	LC/MS Neg	100002185	1708.8	160.04	771-50-6	69867		C19837	HMDB03320	66845	47139	37245	49247
222	indoleacetate	Amino Acid	Tryptophan Metabolism	27513	LC/MS Neg	100001034	2200	174.056	6505-45-9	802	780	C00954	HMDB00197	125831	86067	72733	50348	64710	50276	59719	64163
3242	indoleacrylate	Xenobiotics	Food Component/Plant	22114	LC/MS Neg	100000800	2511	186.056	1204-06-4	15030923	4524636		HMDB00734
221	indolelactate	Amino Acid	Tryptophan Metabolism	18349	LC/MS Neg	100000463	2286	204.067	832-97-3	92904	83867	C02043	HMDB00671	2428341	3119977	3411227	3417871	1666748	1825526	2222237	2205826
224	indolepropionate	Amino Acid	Tryptophan Metabolism	32405	LC/MS Pos Early	100001083	3205	190.086	830-96-6	3744	3613		HMDB02302
2691	inosine	Nucleotide	Purine Metabolism, (Hypo)Xanthine/Inosine containing	1123	LC/MS Neg	361	1602.1	267.073	58-63-9	6021	21241953	C00294	HMDB00195	484727680	450832192	444310976	432990432	506910272	444061952	494849856	530061568
2690	inosine 5'-monophosphate (IMP)	Nucleotide	Purine Metabolism, (Hypo)Xanthine/Inosine containing	2133	LC/MS Pos Early	362	650	349.054	4691-65-0	8582	5482599	C00130	HMDB00175
1477	inositol 1-phosphate (I1P)	Lipid	Inositol Metabolism	43849	LC/MS Polar	370	4785	259.022	573-35-3;106032-59-1	440194	17215924	C04006	HMDB00213	813798	693845		1027406	1619689	1741490
849	Isobar: fructose 1,6-diphosphate, glucose 1,6-diphosphate, myo-inositol 1,4 or 1,3-diphosphate	Carbohydrate	Glycolysis, Gluconeogenesis, and Pyruvate Metabolism	46896	LC/MS Neg	100002180	551	338.989						29604256	36569380	27072688	51278256	22260834	23529624	26015590	27069518
310	isobutyrylcarnitine	Amino Acid	Leucine, Isoleucine and Valine Metabolism	33441	LC/MS Pos Early	100001055	2810	232.154	25518-49-4	168379			HMDB00736	191115	185875	226285	214275		217579	209369	79438
1031	isocitrate	Energy	TCA Cycle	12110	LC/MS Pos Early	1206	773	210.061	20226-99-7	1198	1161	C00311	HMDB00193	7536269	4780712	5218239	5758358	6801714	4435582	5687140	7167872
293	isoleucine	Amino Acid	Leucine, Isoleucine and Valine Metabolism	1125	LC/MS Pos Early	376	2800	132.102	73-32-5	6306	769	C00407	HMDB00172	200876960	137521264	160289856	148579888	183662944	153083840	142733488	165812976
273	isovalerylcarnitine	Amino Acid	Leucine, Isoleucine and Valine Metabolism	34407	LC/MS Pos Early	100001393	3085	246.17	31023-24-2	6426851	4932271		HMDB00688	95402	181867	283556	212785	115593	76212	168632
272	isovalerylglycine	Amino Acid	Leucine, Isoleucine and Valine Metabolism	35107	LC/MS Neg	100001452	1950	158.082	16284-60-9	546304	475516		HMDB00678	240532	186290	207865	147818			89080
228	kynurenate	Amino Acid	Tryptophan Metabolism	1417	LC/MS Neg	98	2224	188.035	492-27-3	3845	3712	C01717	HMDB00715	492016	140708	144035	134974	17148
859	lactate	Carbohydrate	Glycolysis, Gluconeogenesis, and Pyruvate Metabolism	527	LC/MS Polar	482	1468.8	89.0244	79-33-4	612	592	C00186	HMDB00190	2474339840	2049597440	2105968512	2138850816	2306761472	2336815872	2212337152	2229192960
1893	lactosyl-N-palmitoyl-sphingosine	Lipid	Sphingolipid Metabolism	53010	LC/MS Pos Late	100009030	2527	862.625	4201-62-1					3357598	2627789	3342013	3540104	1687907	1702472	1726090	1744611
1061	laurate (12:0)	Lipid	Medium Chain Fatty Acid	1645	LC/MS Neg	181	5300	199.17	143-07-7	3893	3756	C02679	HMDB00638	81772152	84357712	106076704	136107920	550754112	428403712	575132416	829279616
1295	laurylcarnitine	Lipid	Fatty Acid Metabolism(Acyl Carnitine)	34534	LC/MS Pos Late	100001392	1235	344.28	25518-54-1	10427569	8602997		HMDB02250	3103309	2189568	2039249	1877741	7854340	4127953	6613041	7934476
265	leucine	Amino Acid	Leucine, Isoleucine and Valine Metabolism	60	LC/MS Pos Early	397	2864	132.102	61-90-5	6106	5880	C00123	HMDB00687	355337696	252671360	283545856	271491456	325989440	274696640	273673536	353442176
1108	linoleate (18:2n6)	Lipid	Polyunsaturated Fatty Acid (n3 and n6)	1105	LC/MS Neg	180	5535	279.233	60-33-3	5280450	4444105	C01595	HMDB00673	2746641920	1891784960	2171610112	2772346880	2556266240	2118095616	3022179072	3220122624
1110	linolenate [alpha or gamma; (18:3n3 or 6)]	Lipid	Polyunsaturated Fatty Acid (n3 and n6)	34035	LC/MS Neg	100001337	5450	277.217		5280934	4444437	C06426	HMDB03073	193356864	137761392	169835168	265768480	237690848	195220544	174558928	369650400
1467	linoleoyl ethanolamide	Lipid	Endocannabinoid	52608	LC/MS Neg	100006726	6150	322.275	68171-52-8	5283446	4446566		HMDB12252	4877008	3207393	3725033	3814597	3839745	3529520	4012087	5435910
1301	linoleoylcarnitine*	Lipid	Fatty Acid Metabolism(Acyl Carnitine)	46223	LC/MS Pos Late	100003151	1430	424.342	36816-10-1	6450015	4952667		HMDB06469	11627334	9036752	7979319	7053310	6782406	4224894	5603950	6498179
80	lysine	Amino Acid	Lysine Metabolism	1301	LC/MS Pos Early	407	2850	147.113	56-87-1	5962	5747	C00047	HMDB00182	221811408	161366608	183330080	152755760	190111408	186619552	205772208	216017792
646	lysylleucine	Peptide	Dipeptide	40020	LC/MS Pos Early	100003196	3370	260.197	7369-79-1	4682588	3870665
1038	malate	Energy	TCA Cycle	1303	LC/MS Polar	409	3343.1	133.014	6915-15-7	525	510	C00149	HMDB00156	3680228608	3219380224	4120333056	3730039296	4539291136	4737359360	4781703680	4753616384
1194	maleate	Lipid	Fatty Acid, Dicarboxylate	20676	LC/MS Polar	100000707	2510	115.004	110-16-7	444266	392248	C01384	HMDB00176	2042892	1907756	2643223	1799633	1671247	2265096	2526983	2694636
1255	malonate	Lipid	Fatty Acid Synthesis	15872	LC/MS Polar	818	3447	103.004	141-82-2;26522-22-85-0	867	844	C00383	HMDB00691	15775076	12206720	17131264	12465395	10470522	11338633	11614945	12233176
1254	malonylcarnitine	Lipid	Fatty Acid Synthesis	37059	LC/MS Pos Early	100001526	2086	248.113	853728-01-5	22833583	21403153		HMDB02095	530392	374680	365791	504542	1105021	1174231	1446688	1592581
903	maltohexaose	Carbohydrate	Glycogen Metabolism	35170	LC/MS Neg	100001448	1215	989.32	34620-77-4	439606	4450599	C01936	HMDB12253	525920	368388	626903	321592	131429	48723		101751
905	maltopentaose	Carbohydrate	Glycogen Metabolism	35163	LC/MS Neg	100001447	1080.9	827.267	34620-76-3	13489094	2941513	C06218	HMDB12254	7493844	5317748	2366219	5225559	66338	33631	74126	440403
911	maltose	Carbohydrate	Glycogen Metabolism	15586	LC/MS Polar	913	3329.4	387.114	6363-53-7	10991489	388469	C00208	HMDB00163	80802032	61331184	102834344	63341032	29217014	13414236	18560504	30720084
906	maltotetraose	Carbohydrate	Glycogen Metabolism	15910	LC/MS Neg	100000275	910	665.215	34612-38-9	446495	393830	C02052	HMDB01296	50185172	34721400	34667880	58939896	4038586		1968236	4350843
908	maltotriose	Carbohydrate	Glycogen Metabolism	44688	LC/MS Neg	100000276	812	503.162	1109-28-0	439586	388669	C01835	HMDB01262	71820336	50466924	70530240	79886904	10791075	3272007	6641480	11615146
952	mannitol/sorbitol	Carbohydrate	Fructose, Mannose and Galactose Metabolism	46142	LC/MS Polar	100001740	2260	181.072		5780	440	C01507	HMDB00247	2852057	2103994	3486552	1957484	2448176	2576000	3153717	3397817
953	mannose	Carbohydrate	Fructose, Mannose and Galactose Metabolism	48153	LC/MS Polar	803	2200	225.062	3458-28-4	18950	141983	C00159	HMDB00169	35292208	31573572	33523628	29802932	25125460	15356493	18472636	24278716
954	mannose-6-phosphate	Carbohydrate	Fructose, Mannose and Galactose Metabolism	1469	LC/MS Polar	294	4510	259.022	70442-25-0;104872-94-8	439198	19969422	C00275	HMDB01078	23040748	28803380	28052604	21131204	24844210	22945568	28183268	29562868
1070	margarate (17:0)	Lipid	Long Chain Fatty Acid	1121	LC/MS Neg	891	5731	269.249	506-12-7	10465	10033		HMDB02259	52217264	32211624	53725904	53122892	38580272	37769688	38059492	48035032
1119	mead acid (20:3n9)	Lipid	Polyunsaturated Fatty Acid (n3 and n6)	35174	LC/MS Neg	100001472	5650	305.249	20590-32-3	5312531	4471956		HMDB10378	107520784	54872520	101871600	172507312	74916944	51050020	64186112	129768200
325	methionine	Amino Acid	Methionine, Cysteine, SAM and Taurine Metabolism	1302	LC/MS Pos Early	415	2526	150.058	63-68-3	6137	5907	C00073	HMDB00696	198728192	158597152	157406704	143950000	276631168	237427200	266019248	297958432
329	methionine sulfone	Amino Acid	Methionine, Cysteine, SAM and Taurine Metabolism	44878	LC/MS Pos Early	100004635	1250	182.048	820-10-0	69961	63154
330	methionine sulfoxide	Amino Acid	Methionine, Cysteine, SAM and Taurine Metabolism	18374	LC/MS Pos Early	100000039	1272	166.053	3226-65-1	158980	139840	C02989	HMDB02005	9072434	6154279	11932534	5222122	12943957	17395246	17658240	14697212
3346	methyl glucopyranoside (alpha + beta)	Xenobiotics	Food Component/Plant	46144	LC/MS Pos Early	100005864	832	212.113						1581549	1071464	1120631	1117772	553004	260195	555854	773296
2999	methyl-4-hydroxybenzoate sulfate	Xenobiotics	Benzoate Metabolism	48429	LC/MS Neg	100006116	2873	230.997
1274	methylmalonate (MMA)	Lipid	Fatty Acid Metabolism (also BCAA Metabolism)	1496	LC/MS Polar	418	3078.4	117.019	516-05-2	487	473	C02170	HMDB00202	9189853	5698447	6753032	6452318	7313977	7419250	7012154	6565015
2827	methylphosphate	Nucleotide	Purine and Pyrimidine Metabolism	37070	LC/MS Pos Early	100001805	544	113	7023-27-0	13130	12578		HMDB61711	1992360	1273630	2097834	2056524	1511616	1362345	2047668	2220985
285	methylsuccinate	Amino Acid	Leucine, Isoleucine and Valine Metabolism	15745	LC/MS Polar	2051	2800	131.035	498-21-5	10349	9922		HMDB01844	3458347	2577610	4676777	2446798	2190843	2220757	2428611	1925397
1469	myo-inositol	Lipid	Inositol Metabolism	1124	LC/MS Polar	363	3506.3	225.062	87-89-8	892	10239179	C00137	HMDB00211	28062908	34787136	30625736	28233216	24880320	24715848	28656280	27049704
1064	myristate (14:0)	Lipid	Long Chain Fatty Acid	1365	LC/MS Neg	519	5440	227.202	544-63-8	11005	10539	C06424	HMDB00806	533623456	429985824	525031712	579150016	1260910720	1177080320	1530630272	1778891520
1065	myristoleate (14:1n5)	Lipid	Long Chain Fatty Acid	32418	LC/MS Neg	100001198	5346.9	225.186	544-64-9	5281119	4444564	C08322	HMDB02000	42220540	31381776	37275424	48928172	37562444	31828948	34556148	51042656
1304	myristoleoylcarnitine*	Lipid	Fatty Acid Metabolism(Acyl Carnitine)	48182	LC/MS Pos Late	100006051	1316	370.295	889848-55-9					1359900	618326	746850	1247490	983733	557549	636130	671422
1296	myristoylcarnitine	Lipid	Fatty Acid Metabolism(Acyl Carnitine)	33952	LC/MS Pos Late	100001270	1350	372.311	18822-89-4	53477791	4932274		HMDB05066	13194599	9418783	9353975	7066905	25174672	16224163	21875306	23748228
45	N-acetyl-aspartyl-glutamate (NAAG)	Amino Acid	Glutamate Metabolism	35665	LC/MS Pos Early	100001612	1035	305.098	3106-85-2	5255	5065	C12270	HMDB01067	709627	685547	565084	1015152	203639	408358	447646	272278
2797	N-acetyl-beta-alanine	Nucleotide	Pyrimidine Metabolism, Uracil containing	37432	LC/MS Polar	100002102	1762.4	130.051	3025-95-4	76406	68881	C01073		1034934	1056285	999637	682470	1442142	1491382	1233085	1308907
1002	N-acetyl-glucosamine 1-phosphate	Carbohydrate	Aminosugar Metabolism	15741	LC/MS Polar	1212	4052	300.049	31281-59-1	440364	389323	C04256	HMDB01367	399528	548355	750184	761047	528364	580642	767421	809085
28	N-acetylalanine	Amino Acid	Alanine and Aspartate Metabolism	1585	LC/MS Polar	1110	1564.8	130.051	97-69-8	88064	79449	C02847	HMDB00766	33233894	26767620	28483802	24011656	24607220	25329892	23530056	26807892
33	N-acetylasparagine	Amino Acid	Alanine and Aspartate Metabolism	33942	LC/MS Pos Early	100001257	785	175.071	4033-40-3	99715	90090		HMDB06028	250312	249438	192034	171015	148964	239460	174321	173085
34	N-acetylaspartate (NAA)	Amino Acid	Alanine and Aspartate Metabolism	22185	LC/MS Polar	100000787	3143	174.041	997-55-7;997-55-7	65065	58576	C01042	HMDB00812	358328032	316527552	394589856	402874080	224237952	320621984	297740896	331505024
1001	N-acetylglucosamine 6-phosphate	Carbohydrate	Aminosugar Metabolism	15107	LC/MS Polar	1213	4114	300.049	102029-88-9	439219	8216065	C00357	HMDB02817	1900098	1533985	3314836	1750428	1849462	2453500	2850846	2267411
1022	N-acetylglucosamine/N-acetylgalactosamine	Carbohydrate	Aminosugar Metabolism	46539	LC/MS Pos Early	100006435	715	222.097						2009037	1735241		1641576		1193624	1189538
1019	N-acetylglucosaminylasparagine	Carbohydrate	Aminosugar Metabolism	48149	LC/MS Pos Early	1215	1212	336.14	2776-93-4	123826	21403014	C04540	HMDB00489	318209	273081	293547	216442	231709	165110	232256	202848
43	N-acetylglutamate	Amino Acid	Glutamate Metabolism	15720	LC/MS Polar	100000282	3106	188.056	5817-08-03	70914	1266066	C00624	HMDB01138	1454601	1248199	2246649	1628697	1274921	1472529	1945247	2070709
44	N-acetylglutamine	Amino Acid	Glutamate Metabolism	33943	LC/MS Pos Early	100001253	845	189.087	2490-97-3	182230	158492	C02716	HMDB06029	176660	245294	201712	105789	114166	154416	260374	231371
2	N-acetylglycine	Amino Acid	Glycine, Serine and Threonine Metabolism	27710	LC/MS Polar	100001006	1780	116.035	543-24-8	10972	10507		HMDB00532	4749892	5678439	5737889	5925262	5561498	6209460	5869777	5091396
59	N-acetylhistidine	Amino Acid	Histidine Metabolism	33946	LC/MS Pos Early	100001293	2065	198.087	39145-52-3	75619	68142	C02997	HMDB32055	36204	35569	49934				37810
266	N-acetylleucine	Amino Acid	Leucine, Isoleucine and Valine Metabolism	1587	LC/MS Neg	1082	2400	172.098	1188-21-2	70912	64075	C02710	HMDB11756	74979		102977	52381		76486	75829	72626
326	N-acetylmethionine	Amino Acid	Methionine, Cysteine, SAM and Taurine Metabolism	1589	LC/MS Pos Early	1083	1980	192.069	65-82-7	448580	395338	C02712	HMDB11745	484787	354977	378049	309088	552837	645609	558070	596856
331	N-acetylmethionine sulfoxide	Amino Acid	Methionine, Cysteine, SAM and Taurine Metabolism	45428	LC/MS Pos Early	100005463	880	208.064		193368	167798			74974	46065	100253	34504	136661	243623	168940	131965
1008	N-acetylneuraminate	Carbohydrate	Aminosugar Metabolism	32377	LC/MS Pos Early	1162	660	310.113	131-48-6	439197	10292217	C00270	HMDB00230	5836753	4563743	5820600	5546440	4026858	4351167	4177537	4125873
109	N-acetylphenylalanine	Amino Acid	Phenylalanine and Tyrosine Metabolism	33950	LC/MS Neg	100001256	2597	206.082	2018-61-3	74839	67404	C03519	HMDB00512	70544	63107	95212	34085	57876	47884	46494	64719
10	N-acetylserine	Amino Acid	Glycine, Serine and Threonine Metabolism	37076	LC/MS Pos Early	100001851	811	148.06	97-14-3	65249	58744		HMDB02931	2389505	1748681	1828323	1724853	1575170	1719463	1924024	1934740
354	N-acetyltaurine	Amino Acid	Methionine, Cysteine, SAM and Taurine Metabolism	48187	LC/MS Polar	100005466	1249	166.018		159864	140553			12343753	9230845	11417719	11489192	11000390	15087632	17800836	18864952
15	N-acetylthreonine	Amino Acid	Glycine, Serine and Threonine Metabolism	33939	LC/MS Polar	100001274	1700	160.062	17093-74-2	152204	3841173			21048284	18269220	18590328	18279148	20730396	23405128	21430972	27949760
308	N-acetylvaline	Amino Acid	Leucine, Isoleucine and Valine Metabolism	1591	LC/MS Neg	1084	1704	158.082	96-81-1	66789	60154		HMDB11757	163425	96847	125136	111242	107345	98512	88152	137137
1462	N-arachidonoyltaurine	Lipid	Endocannabinoid	54748	LC/MS Neg	100005817	5481	410.237	119959-65-8		24842023					253562	298701	371602	609481	295289	657267
378	N-delta-acetylornithine	Amino Acid	Urea cycle; Arginine and Proline Metabolism	43249	LC/MS Polar	100004523	2719.9	173.093		9920500	8096135			1217607	1224915	1582042	988142	193180	417397	390848
327	N-formylmethionine	Amino Acid	Methionine, Cysteine, SAM and Taurine Metabolism	2829	LC/MS Polar	194	1188	176.039	4289-98-9	439750	388809	C03145	HMDB01015	3039559	2405255	2550943	2927290	3731850	4033475	3960054	4471441
203	N-formylphenylalanine	Amino Acid	Phenylalanine and Tyrosine Metabolism	48433	LC/MS Neg	100006056	2400	192.067	13200-85-6	759256	663938			141723	94079	189546	115404	97187	129245	137913
3271	N-glycolylneuraminate	Xenobiotics	Food Component/Plant	37123	LC/MS Polar	100001491	3327.5	324.094	1113-83-3	123802	3794850	C03410	HMDB00833	785631	749742	948559	864172	1005873	1328902	1486753	1415677
387	N-monomethylarginine	Amino Acid	Urea cycle; Arginine and Proline Metabolism	43586	LC/MS Pos Early	100004488	2845	189.135	53308-83-1	132862	117259	C03884	HMDB29416	780444	467270	601392	467830	666334	508513	583595	723939
1463	N-oleoyltaurine	Lipid	Endocannabinoid	39732	LC/MS Neg	100003119	5610	388.253	52514-04-2	6437033	4941625			951649	289345	672702	619408	502946	678513	744575	609989
1854	N-palmitoyl-sphinganine (d18:0/16:0)	Lipid	Sphingolipid Metabolism	52604	LC/MS Pos Late	100009028	3090	540.535	5966-29-0	5283572	4446685		HMDB11760	16055447	14305246	14766363	13285835	21162168	16441235	17010120	21999416
1872	N-palmitoyl-sphingosine (d18:1/16:0)	Lipid	Sphingolipid Metabolism	44877	LC/MS Pos Late	1518	2893	538.519	24696-26-2	5283564	4446677		HMDB04949	400697376	354461952	380546368	346254976	335034752	305567520	330616640	342503392
1465	N-palmitoyltaurine	Lipid	Endocannabinoid	39835	LC/MS Neg	100003239	5560	362.237	83982-06-3		14435932			816089	332718	916337	913593	1503125	2302768	2583217	2383858
1464	N-stearoyltaurine	Lipid	Endocannabinoid	39730	LC/MS Neg	100003240	5782	390.268	63155-80-6	168274	147194			2526694	552187	1802955	827137	1983270	2158824	2905666	2579184
2852	N1-Methyl-2-pyridone-5-carboxamide	Cofactors and Vitamins	Nicotinate and Nicotinamide Metabolism	40469	LC/MS Neg	100001468	1668	151.051	701-44-0	69698	62899	C05842	HMDB04193	930402	753937	832891	495530	911460	992548	990211	1136609
2719	N1-methyladenosine	Nucleotide	Purine Metabolism, Adenine containing	15650	LC/MS Pos Early	1242	2120	282.12	15763-06-1	27476	4573813	C02494	HMDB03331	1405973	968904	1033672	816738	785963	721802	722333	927191
2755	N2,N2-dimethylguanosine	Nucleotide	Purine Metabolism, Guanine containing	35137	LC/MS Neg	100001412	2220	310.116	2140-67-2	92919	83878		HMDB04824	149956	88973	117000	106142	93278	83031	46108	86129
81	N2-acetyllysine	Amino Acid	Lysine Metabolism	36751	LC/MS Polar	100001721	3372.6	187.109	1946-82-3	92907	83869	C12989	HMDB00446
2754	N2-methylguanosine	Nucleotide	Purine Metabolism, Guanine containing	35133	LC/MS Neg	100001467	1988	296.1	2140-77-4	3035422	2299669		HMDB05862	260408	157418	181679	138410	168032	128150	126998	136339
2809	N4-acetylcytidine	Nucleotide	Pyrimidine Metabolism, Cytidine containing	35130	LC/MS Neg	100001413	2040	284.089	3768-18-1	107461	96702		HMDB05923	474216	431191	443393	461393	505377	362074	417761	438730
84	N6,N6,N6-trimethyllysine	Amino Acid	Lysine Metabolism	1498	LC/MS Pos Early	189	2825	189.16	23284-33-5	440120	140379	C03793	HMDB01325	5482600	3764049	4161462	4037207	4142619	3805560	3541359	4191703
82	N6-acetyllysine	Amino Acid	Lysine Metabolism	36752	LC/MS Polar	100001734	2612.6	187.109	692-04-6	92832	83801	C02727	HMDB00206	135552	123598	250887	103782	112724	196723	212234	198781
1023	N6-carboxymethyllysine	Carbohydrate	Advanced Glycation End-product	36713	LC/MS Pos Early	100001768	2500	205.118	5746-04-03		11217184			71068			69124
2720	N6-methyladenosine	Nucleotide	Purine Metabolism, Adenine containing	37114	LC/MS Neg	213	2593	148.063	1867-73-8	102175	92307		HMDB04044	72648	51054	58511		50084	65567	64148	45851
2738	N6-succinyladenosine	Nucleotide	Purine Metabolism, Adenine containing	48130	LC/MS Pos Early	100001664	1930	384.115	4542-23-8				HMDB00912	455146	765510	856968	750759	434452	439926	375951	425159
1094	nervonate (24:1n9)*	Lipid	Long Chain Fatty Acid	52674	LC/MS Neg	100001231	6804	365.342	506-37-6	5281120	4444565	C08323	HMDB02368	62957620	44173132	47645448	61462212	35284292	42943616	45947624	45352500
2833	nicotinamide	Cofactors and Vitamins	Nicotinate and Nicotinamide Metabolism	594	LC/MS Pos Early	432	1942	123.055	98-92-0	936	911	C00153	HMDB01406	204382416	162473232	175394384	168031552	222611200	215872608	227748192	264801344
2844	nicotinamide N-oxide	Cofactors and Vitamins	Nicotinate and Nicotinamide Metabolism	39582	LC/MS Pos Early	100002763	877	139.05	1986-81-8	72661	65522		HMDB02730	150036	67453	46507		310355	351283	372627	442599
2836	nicotinamide riboside	Cofactors and Vitamins	Nicotinate and Nicotinamide Metabolism	33013	LC/MS Pos Early	100001310	2040	255.098	1341-23-7	439924		C03150	HMDB00855						32994	32708	40032
2830	nicotinate	Cofactors and Vitamins	Nicotinate and Nicotinamide Metabolism	1504	LC/MS Neg	567	1180	122.025	59-67-6	938	913	C00253	HMDB01488	3998319	4177428	4391933	6075757	3148393	2265754	1785481	3543808
1080	nonadecanoate (19:0)	Lipid	Long Chain Fatty Acid	1356	LC/MS Neg	892	6068	297.28	646-30-0	12591	12071	C16535	HMDB00772	16802404	11183440	13988188	12646982	13366355	13734827	17237002	19227280
149	o-cresol sulfate	Amino Acid	Phenylalanine and Tyrosine Metabolism	36845	LC/MS Neg	100001806	2796	187.007		11615528	9790277
3786	O-sulfo-L-tyrosine	Xenobiotics	Chemical	45413	LC/MS Neg	100005384	990	260.023		514186	448617			592715	560815	701246	759840	133305	161253	167715	200440
1290	octanoylcarnitine	Lipid	Fatty Acid Metabolism(Acyl Carnitine)	33936	LC/MS Pos Late	100001247	950	288.217	3671-77-0	123701	110274	C02838	HMDB00791	1002790	776681	829344	1116542	1554332	1738279	2789566	2109246
1098	oleate/vaccenate (18:1)	Lipid	Long Chain Fatty Acid	52285	LC/MS Neg	100008930	5655	281.249						3776924928	2405638144	3600698368	4838255104	2950178304	2728728320	3438839040	4115682048
1452	oleoyl ethanolamide	Lipid	Endocannabinoid	38102	LC/MS Neg	1137	6400	324.291	11-58-0;111-58-0	5283454	4446574		HMDB02088	4305346	2999702	3141155	5583374	3171165	3033487	3255482	3798037
1841	oleoyl-linoleoyl-glycerol (18:1/18:2) [1]	Lipid	Diacylglycerol	46798	LC/MS Pos Late	100002989	3115	636.556	106292-55-1		23975985			12999719	2653314	6820160	18452366	9200085	6880629	9349417	15560858
1842	oleoyl-linoleoyl-glycerol (18:1/18:2) [2]	Lipid	Diacylglycerol	46799	LC/MS Pos Late	100002990	3223	636.556	104346-53-4					84691984	31119028	45814512	104853576	67418176	53796576	64907580	111598960
1302	oleoylcarnitine	Lipid	Fatty Acid Metabolism(Acyl Carnitine)	35160	LC/MS Pos Late	100001501	1423	426.358	38677-66-6	6441392;53477789	21403150		HMDB05065	28493286	17202068	20834392	25452520	17218752	13239951	17506956	23137252
1613	oleoylcholine	Lipid	Phospholipid Metabolism	53260	LC/MS Pos Late	100009331	1449	368.352						1021079	813286	860797	750108	1852771	2162247	1868092	2575277
425	ophthalmate	Amino Acid	Glutathione Metabolism	34592	LC/MS Pos Early	100001311	2085	290.135	495-27-2	7018721	7993181		HMDB05765	230933	128288	134484	207618	1045474	1314538	1994694	1920465
365	ornithine	Amino Acid	Urea cycle; Arginine and Proline Metabolism	1493	LC/MS Pos Early	444	2800	133.097	3184-13-2	6262	6026	C00077	HMDB03374	14563761	14591161	13932664	11751374	12500006	12236165	13344455	9892788
2767	orotate	Nucleotide	Pyrimidine Metabolism, Orotate containing	1505	LC/MS Polar	445	1638.1	155.01	50887-69-9	967	942	C00295	HMDB00226	43051752	53160568	74281912	74202800	31162086	33751368	37007448	26983386
2769	orotidine	Nucleotide	Pyrimidine Metabolism, Orotate containing	35172	LC/MS Polar	100001416	2250	287.052	314-50-1	92751	83729	C01103	HMDB00788	15788501	13242164	16942096	19983236	11062890	11365631	9224040	11821365
2871	oxalate (ethanedioate)	Cofactors and Vitamins	Ascorbate and Aldarate Metabolism	20694	LC/MS Polar	100000841	3803	88.988	144-62-7	971	946	C00209	HMDB02329	78202976	42458712	64216944	80382568	79558656	77060920	65110532	84405264
1039	oxaloacetate	Energy	TCA Cycle	47173	LC/MS Neg	447	575	130.999	328-42-7	970	945	C00036	HMDB00223	5068287	5423891	5799705	1516879		181115
142	p-cresol sulfate	Amino Acid	Phenylalanine and Tyrosine Metabolism	36103	LC/MS Neg	100001315	2890	187.007	3233-57-7	4615423	3806480	C01468	HMDB11635	48498	73855	104188	43494
1067	palmitate (16:0)	Lipid	Long Chain Fatty Acid	1336	LC/MS Neg	424	5618	255.233	57-10-3	985	960	C00249	HMDB00220	3618907392	2886553088	3344147968	4418289664	4319444992	4019299072	5102027264	5262167040
1068	palmitoleate (16:1n7)	Lipid	Long Chain Fatty Acid	33447	LC/MS Neg	452	5475	253.217	373-49-9	445638	393216	C08362	HMDB03229	611291584	467580256	583324480	874117504	312420832	332700544	296810528	505699872
1299	palmitoleoylcarnitine*	Lipid	Fatty Acid Metabolism(Acyl Carnitine)	53223	LC/MS Pos Late	100009406	1357	398.326			28639183			4889538	3750076	3914811	3734578	2050808	1626284	1934822	2312764
1614	palmitoloelycholine	Lipid	Phospholipid Metabolism	53257	LC/MS Pos Late	100009334	1385	340.321						193557	82337		139714	397302	305974	229382	325480
1882	palmitoyl dihydrosphingomyelin (d18:0/16:0)*	Lipid	Sphingolipid Metabolism	52434	LC/MS Pos Late	100008954	2290	705.591		9939965	8115586			16029148	14121029	14295062	14507046	20378382	18703364	18379112	24137550
1455	palmitoyl ethanolamide	Lipid	Endocannabinoid	38165	LC/MS Neg	1489	6300	298.275	544-31-0	4671	4509	C16512	HMDB02100	8676989	5226578	6230208	7513748	7384685	6701494	7555095	8187356
1858	palmitoyl sphingomyelin (d18:1/16:0)	Lipid	Sphingolipid Metabolism	37506	LC/MS Pos Late	100002107	2168	703.575	6254-89-3	9939941	8115562			283405280	267405568	263964432	267008576	255974128	268986976	269163616	278850912
1848	palmitoyl-linoleoyl-glycerol (16:0/18:2) [1]*	Lipid	Diacylglycerol	52633	LC/MS Pos Late	100009052	3080	610.541		9543695	7822645		HMDB05207,HMDB07103	7715879	2986732	4417571	9936710	7575669	6176208	8488122	11754035
1849	palmitoyl-linoleoyl-glycerol (16:0/18:2) [2]*	Lipid	Diacylglycerol	52634	LC/MS Pos Late	100009055	3197	610.541						62723928	26654028	36319492	64708772	61177156	55018136	75806488	87935368
1298	palmitoylcarnitine	Lipid	Fatty Acid Metabolism(Acyl Carnitine)	44681	LC/MS Pos Late	100000776	1425	400.342	6865-14-1	461	448	C02990	HMDB00222	48676568	34303360	36500820	28828444	60451636	41301936	51682516	58616104
2171	palmitoylcholine	Lipid	Fatty Acid Metabolism (Acyl Choline)	52944	LC/MS Pos Late	100009233	1482	342.337		151731	133731			957626	841362	1177230	536334	2973882	3742086	3140171	3311234
2858	pantothenate	Cofactors and Vitamins	Pantothenate and CoA Metabolism	1508	LC/MS Pos Early	1024	1667	220.118	137-08-6	6613	6361	C00864	HMDB00210	59986656	53582876	47717644	35541028	57849420	54555680	64907952	63260180
1066	pentadecanoate (15:0)	Lipid	Long Chain Fatty Acid	1361	LC/MS Neg	980	5521	241.217	1002-84-2;10002-84-2	13849	13249	C16537	HMDB00826	35973136	33722988	59284976	42187664	27732264	31594568	33112028	29383692
139	phenol sulfate	Amino Acid	Phenylalanine and Tyrosine Metabolism	32553	LC/MS Neg	100001510	2156	172.991	937-34-8	74426	67018	C02180	HMDB60015	1362460	1656932	1673678	1603227	569841	545359	629729	492622
120	phenylacetylglycine	Amino Acid	Phenylalanine and Tyrosine Metabolism	33945	LC/MS Polar	100001275	1080	192.067	500-98-1	68144	61452	C05598	HMDB00821	3897465	1499282	4109355	4155162	413778	850748	710663	793618
108	phenylalanine	Amino Acid	Phenylalanine and Tyrosine Metabolism	64	LC/MS Pos Early	460	2878	166.086	63-91-2	6140	5910	C00079	HMDB00159	296832032	203380416	237391632	170806096	226268208	201530304	222681936	265107440
675	phenylalanylalanine	Peptide	Dipeptide	41374	LC/MS Neg	100003589	2745	235.109	3918-87-4	6993123;5488196	4589716			49856		33267	38734	124962	73373	110861	113915
679	phenylalanylglycine	Peptide	Dipeptide	41370	LC/MS Pos Early	100003588	2898	223.108	721-90-4	98207	88678			120207	58941	51687		110323	110404	92245	116216
113	phenyllactate (PLA)	Amino Acid	Phenylalanine and Tyrosine Metabolism	22130	LC/MS Polar	100000774	908	165.056	828-01-3	3848	3715	C05607	HMDB00779	803848	1718716	2153829	1801228	1370386	628807	712257	862783
1052	phosphate	Energy	Oxidative Phosphorylation	42109	LC/MS Neg	461	608	96.9696	7664-38-2	1061	1032	C00009	HMDB01429	115640048	98069136	86451328	85555944	224881376	228750368	222881728	157364576
857	phosphoenolpyruvate (PEP)	Carbohydrate	Glycolysis, Gluconeogenesis, and Pyruvate Metabolism	597	LC/MS Neg	463	587.3	166.975	10526-80-4	1005	980	C00074	HMDB00263	1985453	860230	2016045	1650973	1376381	1928318	1947468	1908628
1504	phosphoethanolamine	Lipid	Phospholipid Metabolism	1600	LC/MS Neg	1026	638	140.012	1071-23-4	1015	990	C00346	HMDB00224	41521304	35337884	35508936	42678648	33877672	31930964	32140992	42329524
2860	phosphopantetheine	Cofactors and Vitamins	Pantothenate and CoA Metabolism	15504	LC/MS Neg	100000328	1596.9	357.089	NA	987	103123	C01134	HMDB01416	1098645	718009	997328	743554	1591959	1183771	1503028	1903370
1856	phytosphingosine	Lipid	Sphingolipid Metabolism	1510	LC/MS Pos Late	469	1367	318.3	554-62-1	122121	21238683	C12144	HMDB04610	442398	320076	408314	365389	468430	320388	363043	447531
1195	pimelate (heptanedioate)	Lipid	Fatty Acid, Dicarboxylate	15704	LC/MS Polar	100000101	2745	159.066	111-16-0	385	376	C02656	HMDB00857	526893		643316		332299	461013	490562
98	pipecolate	Amino Acid	Lysine Metabolism	1444	LC/MS Pos Early	1025	2200	130.086	4043-87-2	849	826	C00408	HMDB00070	11056588	14349978	14604343	7882436	4529938	4201989	4400292	5101049
386	pro-hydroxy-pro	Amino Acid	Urea cycle; Arginine and Proline Metabolism	35127	LC/MS Pos Early	100001167	2128	229.118	18684-24-7	11673055	9847785		HMDB06695	3387335	3014169	3169211	3868561	2195810	2527949	2287065	2678841
366	proline	Amino Acid	Urea cycle; Arginine and Proline Metabolism	1898	LC/MS Pos Early	480	1603	116.071	147-85-3	145742	128566	C00148	HMDB00162	991784896	1062066688	1064219520	903301312	840334784	762326080	785618368	826149120
696	prolylglycine	Peptide	Dipeptide	40703	LC/MS Pos Early	100003674	2136	173.092	2578-57-6	7408076;6426709	4932143			2800652	1671127	2284026	1561131	1818384	1605700	1684724	1655401
1271	propionylcarnitine	Lipid	Fatty Acid Metabolism (also BCAA Metabolism)	32452	LC/MS Pos Early	100001162	2590	218.139	17298-37-2	107738	96904	C03017	HMDB00824	1991985	1398385	1442174	1557809	623112	852284	792450	840301
2781	pseudouridine	Nucleotide	Pyrimidine Metabolism, Uracil containing	33442	LC/MS Pos Early	821	800	245.077	1445-07-4	15047	21403010	C02067	HMDB00767	3641494	2450170	2438964	2474556	2119639	1973513	1592190	2049220
2898	pterin	Cofactors and Vitamins	Pterin Metabolism	43023	LC/MS Neg	100004216	1370	162.042	22363-60-4	73000	65806	C00715	HMDB00802	265432	156920	173670	217301	113275	116745	144259	135135
401	putrescine	Amino Acid	Polyamine Metabolism	1408	LC/MS Pos Early	49	3027	89.1073	110-60-1	1045	13837702	C00134	HMDB01414	4185076	4336310	4874481	4766723	2208563	1744614	1921198	1876522
2937	pyridoxal	Cofactors and Vitamins	Vitamin B6 Metabolism	1651	LC/MS Neg	491	1534.9	166.051	65-22-5	1050	1021	C00250	HMDB01545	242832	212062	325324	363821	265347	261763	344344	517083
2936	pyridoxal phosphate	Cofactors and Vitamins	Vitamin B6 Metabolism	5331	LC/MS Neg	492	943	246.017	41468-25-1	1051	1022	C00018	HMDB01491	147081	111716	135343	146266	236447	242771	233952	267843
2934	pyridoxamine	Cofactors and Vitamins	Vitamin B6 Metabolism	2150	LC/MS Pos Early	568	2975	169.097	58052-48-5	1052	1023	C00534	HMDB01431	244069	223564	220003	179935	216492	212254	224814	291997
2935	pyridoxamine phosphate	Cofactors and Vitamins	Vitamin B6 Metabolism	3138	LC/MS Pos Early	493	1932	249.063	529-96-4	1053	1024	C00647	HMDB01555	483814	333444	430058	328247	476553	465155	631683	502785
2938	pyridoxate	Cofactors and Vitamins	Vitamin B6 Metabolism	31555	LC/MS Neg	100001121	2185	182.046	82-82-6	6723	6467	C00847	HMDB00017	1110841	1006062	1253308	542633	233245	321801	218156	390894
53	pyroglutamine*	Amino Acid	Glutamate Metabolism	46225	LC/MS Pos Early	100001540	1900	129.066	2353-44-8	134508	118562			2603942	2048237	2023537	1695036	276213	607898	543955	529469
3374	pyrraline	Xenobiotics	Food Component/Plant	48428	LC/MS Neg	100001767	2304	253.119	74509-14-1		19980286
858	pyruvate	Carbohydrate	Glycolysis, Gluconeogenesis, and Pyruvate Metabolism	22250	LC/MS Polar	823	2650	175.025	127-17-3	1060	96901	C00022	HMDB00243	17305792	15289980	16766777	14747357	24670416	33882716	27828322	29287882
3301	quinate	Xenobiotics	Food Component/Plant	18335	LC/MS Polar	100000442	2432.9	191.056	77-95-2	6508	10246715	C00296	HMDB03072	263438		9090898				192310
2928	retinol (Vitamin A)	Cofactors and Vitamins	Vitamin A Metabolism	1806	LC/MS Pos Late	498	1636	269.226	68-26-8	445354	393012	C00473	HMDB00305	1592693	1112524	1378345	423943	580382	117762	220108	770719
877	ribitol	Carbohydrate	Pentose Metabolism	15772	LC/MS Polar	100000406	1789.6	151.061	488-81-3	6912	10254628	C00474	HMDB00508	646273	694042	866243	596838	475151	673766	543356	589258
2855	riboflavin (Vitamin B2)	Cofactors and Vitamins	Riboflavin Metabolism	1827	LC/MS Neg	500	3160	255.089	83-88-5	493570	431981	C00255	HMDB00244	1083365	956441	1304234	1019532	1440341	1296825	1559601	1429981
878	ribonate	Carbohydrate	Pentose Metabolism	27731	LC/MS Polar	100001007	2425	165.04	5336-08-03	5460677	4574162	C01685	HMDB00867	21147288	15163904	5598754	15074330	5266964	6400691	4684836	8378277
876	ribose	Carbohydrate	Pentose Metabolism	1471	LC/MS Polar	914	1508.2	195.051	50-69-1	5779	4470639	C00121	HMDB00283	34056100	29286764	29764768	24697844	19493392	15805480	18845368	18316874
868	ribose 1-phosphate	Carbohydrate	Pentose Phosphate Pathway	1763	LC/MS Polar	219	4025	229.012	50-99-7;58459-37-3	439236	388373	C00620	HMDB01489	2723176	5345071	3416922	2306175	3544166	3957698	5689919	5657600
900	ribulose/xylulose	Carbohydrate	Pentose Metabolism	54671	LC/MS Polar	100006122	1400	195.051						8776671	5183566	6876788	6556643	5950709	5303974	6160617	5843705
333	S-adenosylhomocysteine (SAH)	Amino Acid	Methionine, Cysteine, SAM and Taurine Metabolism	42382	LC/MS Neg	197	1832.4	383.114	979-92-0	439155	16788012	C00021	HMDB00939	1530715	1301656	1338550	1346298	1660706	1668198	1811065	2030826
332	S-adenosylmethionine (SAM)	Amino Acid	Methionine, Cysteine, SAM and Taurine Metabolism	15915	LC/MS Pos Early	1263	3002	399.145	24346-00-7;86867-01-8;86867-0108	34755		C00019	HMDB01185	1098387	1254951	975290	1126255	1246051	1402277	1224068	1718386
421	S-lactoylglutathione	Amino Acid	Glutathione Metabolism	15731	LC/MS Neg	1343	1248	378.098	54398-03-7	440018	1053	C03451	HMDB01066	338218	507945	243787				289618
345	S-methylcysteine	Amino Acid	Methionine, Cysteine, SAM and Taurine Metabolism	39592	LC/MS Pos Early	100002749	1955	119.016	1187-84-4	24417	22826		HMDB02108	403653	272810	350341	244843	523927	454910	516644	463244
420	S-methylglutathione	Amino Acid	Glutathione Metabolism	33944	LC/MS Neg	100001259	1075	320.092	2922-56-7	3605667	2841309	C11347		165700	89089	140744	187625	28677	27725	48989	35964
3654	salicylate	Xenobiotics	Drug	1515	LC/MS Polar	501	802	137.024	69-72-7	338	331	C00805	HMDB01895	606474	409935	559108	411991	372173		278564
4	sarcosine	Amino Acid	Glycine, Serine and Threonine Metabolism	1516	LC/MS Pos Early	1023	1280	90.055	107-97-1	1088	1057	C00213	HMDB00271	2137808	2701745	2538230	1545349	2229913	2551828	2510831	2285138
1201	sebacate (decanedioate)	Lipid	Fatty Acid, Dicarboxylate	32398	LC/MS Neg	100001211	1788	201.113	111-20-6	5192	5004	C08277	HMDB00792	631885	527159	853868	507893	274138	260296	312441	241978
902	sedoheptulose	Carbohydrate	Pentose Metabolism	53237	LC/MS Polar	100002619	2255	209.067	3019-74-7	5459879	4573620		HMDB03219	35511276	15525661	19978796	21654056	16895792	17154464	16095549	20536720
870	sedoheptulose-7-phosphate	Carbohydrate	Pentose Phosphate Pathway	35649	LC/MS Neg	100001628	599.6	289.033	2646-35-7	616	596	C05382	HMDB01068	29685536	27983264	32329896	28460608	26528538	17185660	23533888	32333568
9	serine	Amino Acid	Glycine, Serine and Threonine Metabolism	1648	LC/MS Pos Early	503	1239	106.05	56-45-1	5951	5736	C00065	HMDB00187	348523968	361219904	386944000	333433760	341352608	303189152	301529920	333864992
243	serotonin	Amino Acid	Tryptophan Metabolism	2342	LC/MS Pos Early	504	2550	177.102	153-98-0	5202	5013	C00780	HMDB00259
404	spermidine	Amino Acid	Polyamine Metabolism	485	LC/MS Pos Early	50	3355	146.165	124-20-9	1102	1071	C00315	HMDB01257	11902632	10808126	9210682	11936174	13843198	15103372	9885480	14217587
1855	sphinganine	Lipid	Sphingolipid Metabolism	17769	LC/MS Pos Late	313	1413	302.305	3102-56-5	3126	3014	C00836	HMDB00269	3621594	3642336	3662773	4128269	3984668	4571113	4887776	5677904
1874	sphingomyelin (d18:1/14:0, d16:1/16:0)*	Lipid	Sphingolipid Metabolism	42463	LC/MS Pos Late	100004328	1998	675.544		11433862	9608732			4279629	4048896	4059315	3561841	13756792	13412289	14138808	15336665
1883	sphingomyelin (d18:1/15:0, d16:1/17:0)*	Lipid	Sphingolipid Metabolism	52433	LC/MS Pos Late	100006314	2082	689.559	121999-58-4		28532779			3430724	2969767	3141262	3170991	2659787	2485925	2466968	2808796
1888	sphingomyelin (d18:1/17:0, d17:1/18:0, d19:1/16:0)	Lipid	Sphingolipid Metabolism	52615	LC/MS Pos Late	100008920	2312	717.591	121999-64-2					4004273	3232906	3344142	3523805	2789536	2495378	2314494	2902530
1860	sphingomyelin (d18:1/18:1, d18:2/18:0)	Lipid	Sphingolipid Metabolism	37529	LC/MS Pos Late	100002106	2167	729.591	108392-10-5	6443882	4947837			14080325	13165047	13169067	14974581	18356678	17453656	18276022	20643886
1881	sphingomyelin (d18:1/20:0, d16:1/22:0)*	Lipid	Sphingolipid Metabolism	48490	LC/MS Pos Late	100006290	2685	759.638			23113477			42429376	38329080	37807632	35429976	81918456	79780864	82608272	89078192
1878	sphingomyelin (d18:1/20:1, d18:2/20:0)*	Lipid	Sphingolipid Metabolism	48491	LC/MS Pos Late	100006292	2383	757.622	222403-67-0					10399842	9251233	8975812	8269997	16684428	16772440	17783678	18305540
1884	sphingomyelin (d18:1/21:0, d17:1/22:0, d16:1/23:0)*	Lipid	Sphingolipid Metabolism	52495	LC/MS Pos Late	100009025	2793	773.653						3654485	2797239	2749178	2762979	7329524	6650633	6857452	10256866
1880	sphingomyelin (d18:1/22:1, d18:2/22:0, d16:1/24:1)*	Lipid	Sphingolipid Metabolism	48493	LC/MS Pos Late	100006295	2666	785.653			29368329			26545516	24383680	24010336	24280426	38270816	37509716	39288828	43908248
1876	sphingomyelin (d18:1/24:1, d18:2/24:0)*	Lipid	Sphingolipid Metabolism	47153	LC/MS Pos Late	100005986	3033	813.684	94359-13-4		24846874			138826368	123242384	126261344	121218048	153806176	164148896	153378560	173533344
1875	sphingomyelin (d18:2/14:0, d18:1/14:1)*	Lipid	Sphingolipid Metabolism	47154	LC/MS Pos Late	100005985	1860	673.528						221482	196111	276801		779199	861751	782510	814594
1877	sphingomyelin (d18:2/16:0, d18:1/16:1)*	Lipid	Sphingolipid Metabolism	42459	LC/MS Pos Late	100004329	2002	701.559						37658104	33457256	35089104	32042052	28636590	31007290	28248820	29714162
1885	sphingomyelin (d18:2/23:0, d18:1/23:1, d17:1/24:1)*	Lipid	Sphingolipid Metabolism	52435	LC/MS Pos Late	100008956	2845	799.669						7184439	5778037	6217671	5565989	12277552	11557003	10860002	16375169
1886	sphingomyelin (d18:2/24:1, d18:1/24:2)*	Lipid	Sphingolipid Metabolism	52437	LC/MS Pos Late	100008957	2635	811.669						97872040	94846776	90641536	79881760	103744256	108716416	98024176	105525328
1864	sphingosine	Lipid	Sphingolipid Metabolism	17747	LC/MS Pos Late	297	1393	300.29	123-78-4	5353955	4510275	C00319	HMDB00252	26844134	20160844	18309046	18322972	23377220	20559764	20805896	25843554
3324	stachydrine	Xenobiotics	Food Component/Plant	34384	LC/MS Pos Early	100001296	1440	144.102	4136-37-2	115244	103115	C10172	HMDB04827	2398576	2339391	1830987	1093167	303397	269727	274796	286439
1072	stearate (18:0)	Lipid	Long Chain Fatty Acid	1358	LC/MS Neg	439	5872	283.264	57-11-4	5281	5091	C01530	HMDB00827	1956341632	1411426048	2002274048	1762208000	1848158848	1906481408	2140139520	2340488192
1101	stearidonate (18:4n3)	Lipid	Polyunsaturated Fatty Acid (n3 and n6)	33969	LC/MS Neg	100001229	5395	275.202	111174-40-4	5312508	4471933	C16300	HMDB06547	7143201	6457404	7230684	12684041	10178867	6742500	4746841	13266782
1456	stearoyl ethanolamide	Lipid	Endocannabinoid	38625	LC/MS Pos Late	100002254	1787	328.321	111-57-9	27902	25958		HMDB13078	8081573	4607433	6584905	6774643	9861607	8231602	8760822	9411807
1859	stearoyl sphingomyelin (d18:1/18:0)	Lipid	Sphingolipid Metabolism	19503	LC/MS Pos Late	1538	2400	731.606	85187-10-6;85187-10-6	6453725	4956085	C00550	HMDB01348	37304996	31871494	33287660	32038190	46404772	47627552	51900184	53558868
1300	stearoylcarnitine	Lipid	Fatty Acid Metabolism(Acyl Carnitine)	34409	LC/MS Pos Late	100001391	1485	428.373	18822-91-8	6426855	21233653		HMDB00848	12109708	7763492	8972497	8605142	15210818	16790092	16573465	18528452
1036	succinate	Energy	TCA Cycle	1437	LC/MS Polar	252	3149	117.019	110-15-6	1110	1078	C00042	HMDB00254	32464088	42730280	39834772	40288728	41265772	41023428	42443252	38649100
3885	succinimide	Xenobiotics	Chemical	41888	LC/MS Polar	100003696	2155	116.035	123-56-8	11439	10955	C07273		1082494	1358909	1221061	1318541	1452232	1369781	1676471	1455064
1035	succinylcarnitine	Energy	TCA Cycle	37058	LC/MS Pos Early	100001948	2291	262.129						2365180	2249312	2498635	2061885	1393396	1142194	1263613	1469368
933	sucrose	Carbohydrate	Disaccharides and Oligosaccharides	1519	LC/MS Polar	935	3092	387.114	57-50-1	5988	5768	C00089	HMDB00258	1613816	399012	1536407		209327		99600
3783	sulfate*	Xenobiotics	Chemical	46960	LC/MS Neg	100002528	616	96.9601	14808-79-8	1118	1086	C00059	HMDB01448	7942544	6607994	7748478	5108738	6629651	6638210	6976992	6150604
3424	tartronate (hydroxymalonate)	Xenobiotics	Bacterial/Fungal	20693	LC/MS Neg	100000840	610	118.999	80-69-3	45	44	C02287	HMDB35227	2085665	1369127	1683770	2981337	2265079	2498467	2011687	3653556
353	taurine	Amino Acid	Methionine, Cysteine, SAM and Taurine Metabolism	2125	LC/MS Pos Early	512	660	126.022	107-35-7	1123	1091	C00245	HMDB00251	634046656	545761600	603385472	582321024	703694144	713256320	700812480	800956032
2086	tauro-beta-muricholate	Lipid	Primary Bile Acid Metabolism	33983	LC/MS Neg	100001250	4774	514.284	25696-60-0	168408	147312		HMDB00932	449965	339573	335703	417724	348212	386042	574081	613642
2079	taurocholate	Lipid	Primary Bile Acid Metabolism	18497	LC/MS Neg	1648	5150	514.284	145-42-6	6675		C05122	HMDB00036	2580522	3116196	3157917	3927866	2254279	1991494	2260736	3471482
359	taurocyamine	Amino Acid	Methionine, Cysteine, SAM and Taurine Metabolism	35117	LC/MS Pos Early	100001418	710	168.044	543-18-0	68340	61635	C01959	HMDB03584	1398684	988362	1219657	1723565	1002214	1047042	1111846	1400728
2921	thiamin (Vitamin B1)	Cofactors and Vitamins	Thiamine Metabolism	5341	LC/MS Pos Early	873	3050	265.112	59-43-8	1130		C00378	HMDB00235	4363571	3388546	2931152	4067902	5426628	4231846	4552608	6012739
2923	thiamin diphosphate	Cofactors and Vitamins	Thiamine Metabolism	35670	LC/MS Neg	522	1195.1	423.03	154-87-0	1132	8715	C00068	HMDB01372	52978		34291		204397	178116	170935	250198
2922	thiamin monophosphate	Cofactors and Vitamins	Thiamine Metabolism	15798	LC/MS Neg	523	1448	343.064	532-40-1	3382778	2627905	C01081	HMDB02666	439384	388944	361490	441338	1178781	1204747	1210926	1309496
263	thioproline	Amino Acid	Tryptophan Metabolism	53231	LC/MS Polar	100009232	1380	132.012	34592-47-4	93176;6973609	84120			4704457	5016158	4743913	4168931	4135250	2462466	2550262	3929659
2869	threonate	Cofactors and Vitamins	Ascorbate and Aldarate Metabolism	27738	LC/MS Polar	100001022	2384	135.03	70753-61-6	151152	133224	C01620	HMDB00943	220338448	159787264	200819440	234699792	224756096	193789360	216580832	229834896
14	threonine	Amino Acid	Glycine, Serine and Threonine Metabolism	1284	LC/MS Pos Early	564	1514	120.066	72-19-5	6288	6051	C00188	HMDB00167	472742528	482894080	501986560	447225824	307743136	270132736	290604640	297492480
2822	thymidine	Nucleotide	Pyrimidine Metabolism, Thymine containing	2183	LC/MS Neg	872	1963.7	241.083	50-89-5	5789	5585	C00214	HMDB00273	2696004	2944905	3500712	3352012	2661866	2873982	3548436	2996027
2818	thymidine 5'-monophosphate	Nucleotide	Pyrimidine Metabolism, Thymine containing	12023	LC/MS Neg	1248	883	321.049	33430-62-5	9700	10239189	C00364	HMDB01227						49312	72438
2823	thymine	Nucleotide	Pyrimidine Metabolism, Thymine containing	604	LC/MS Neg	882	1654	125.036	65-71-4	1135	1103	C00178	HMDB00262	1125622	936538	1430363	1038684	1227251	1890950	1483994	1405088
301	tiglylcarnitine	Amino Acid	Leucine, Isoleucine and Valine Metabolism	35428	LC/MS Pos Early	100001597	2962	244.154	64191-86-2	22833596	17216200		HMDB02366	199600	274106	343308	239702	105223	143937
384	trans-4-hydroxyproline	Amino Acid	Urea cycle; Arginine and Proline Metabolism	32306	LC/MS Pos Early	1001	1064	132.066	51-35-4	5810	5605	C01157	HMDB00725	163128592	154997584	156041696	160104960	144725024	147764624	142414896	203554160
66	trans-urocanate	Amino Acid	Histidine Metabolism	607	LC/MS Polar	537	1882.5	137.036	104-98-3	736715	643824	C00785	HMDB00301	7167738	4990429	5925053	4289741	5481470	4856700	3879137	4474507
1043	tricarballylate	Energy	TCA Cycle	15729	LC/MS Polar	2053	4200	175.025	99-14-9	14925	14220	C19806	HMDB31193	266734	151850	13535328		54576	96094	262071
1887	tricosanoyl sphingomyelin (d18:1/23:0)*	Lipid	Sphingolipid Metabolism	52436	LC/MS Pos Late	100008955	3330	801.684						4475572	4286569	4432118	4321503	14386306	13163618	13386604	16407461
1087	tricosenoate (23:1)	Lipid	Long Chain Fatty Acid	53255	LC/MS Neg	100009068	6400	351.327		543855	473411			2807467	1567161	2166433	1978727	2010850	1873093	2316225	2668864
2850	trigonelline (N'-methylnicotinate)	Cofactors and Vitamins	Nicotinate and Nicotinamide Metabolism	32401	LC/MS Pos Early	100001092	1388	138.055	535-83-1	5570	5369	C01004	HMDB00875	1508638	1530081	1501241	692033	230632	232296	261599	217223
1507	trimethylamine N-oxide	Lipid	Phospholipid Metabolism	40406	LC/MS Pos Early	100003397	2100	76.0757	1184-78-7	1145	1113	C01104	HMDB00925	101223	84365	90938	48915		50352	48264	37401
217	tryptophan	Amino Acid	Tryptophan Metabolism	54	LC/MS Pos Early	565	2986	205.097	73-22-3	6305	6066	C00078	HMDB00929	47412476	34704496	37746740	30353596	43945768	42696816	37546532	52030176
745	tryptophylglycine	Peptide	Dipeptide	43028	LC/MS Pos Early	100003609	2930	262.119	7360-09-0	263471	231453			195386	92549	139881	99241	97058	109127	85424	67829
123	tyrosine	Amino Acid	Phenylalanine and Tyrosine Metabolism	1299	LC/MS Pos Early	815	2430	182.081	60-18-4	6057	5833	C00082	HMDB00158	96406824	81478592	90967072	80419144	116659776	106412272	108311664	134536736
980	UDP-glucuronate	Carbohydrate	Nucleotide Sugar	2763	LC/MS Neg	1097	588	579.027	28053-08-9;63700-19-6	17473	16522	C00167	HMDB00935	231026	206405		232692	70234	101939		132476
986	UDP-N-acetylglucosamine/galactosamine	Carbohydrate	Nucleotide Sugar	46148	LC/MS Neg	100002957	646	606.074						650242	940641	734522	731473	218426	347304	379622	348009
1202	undecanedioate	Lipid	Fatty Acid, Dicarboxylate	42395	LC/MS Neg	100001617	2440	215.129	1852-04-6	15816	15037		HMDB00888	466666	141816	1639947	148521	128909	107109	88850	133874
2780	uracil	Nucleotide	Pyrimidine Metabolism, Uracil containing	605	LC/MS Polar	825	1089.7	111.02	66-22-8	1174	1141	C00106	HMDB00300	334535424	275817728	317272256	267135232	291276576	304422944	273773696	297821152
2700	urate	Nucleotide	Purine Metabolism, (Hypo)Xanthine/Inosine containing	1604	LC/MS Neg	1134	757.1	167.021	69-93-2;120K5305	1175		C00366	HMDB00289	741018	467494	902549	809978	629621	772999	702095	1010824
363	urea	Amino Acid	Urea cycle; Arginine and Proline Metabolism	1670	LC/MS Pos Early	533	700	121.072	57-13-6	1176	1143	C00086	HMDB00294	30904976	27094104	30857474	26642336	23217056	21157792	22450138	17329994
2779	uridine	Nucleotide	Pyrimidine Metabolism, Uracil containing	606	LC/MS Polar	535	1431	289.068	58-96-8	6029	5807	C00299	HMDB00296	75014720	86953864	69352056	67942136	63598804	48440324	57028892	65224572
2774	uridine 5'-monophosphate (UMP)	Nucleotide	Pyrimidine Metabolism, Uracil containing	2856	LC/MS Polar	869	4150	323.029	3387-36-8	6030	1399139	C00105	HMDB00288		142790	122265		97713	216759	236902	177495
307	valine	Amino Acid	Leucine, Isoleucine and Valine Metabolism	1649	LC/MS Pos Early	566	2479	118.086	72-18-4	6287	6050	C00183	HMDB00883	235310464	175813712	199383856	187724368	234405888	199255200	201760784	227095232
775	valylglycine	Peptide	Dipeptide	40475	LC/MS Neg	100003641	1506	173.093	686-43-1	136487	120256		HMDB29127					55192	91179	88341	105705
778	valylleucine	Peptide	Dipeptide	39994	LC/MS Neg	100003210	3335	229.156	22906-55-4	352039	312586		HMDB29131					67380		64554
2693	xanthine	Nucleotide	Purine Metabolism, (Hypo)Xanthine/Inosine containing	3147	LC/MS Pos Early	1004	1032	153.041	69-89-6	1188	1151	C00385	HMDB00292	20712882	16816682	16970630	17529260	28321564	27181124	27989634	27104780
2695	xanthosine	Nucleotide	Purine Metabolism, (Hypo)Xanthine/Inosine containing	15136	LC/MS Pos Early	100000299	1275	285.083	146-80-5	64959	58484	C01762	HMDB00299	489932	248352	258955	295976	233258	139828	252645	171753
2694	xanthosine 5'-monophosphate (xmp)	Nucleotide	Purine Metabolism, (Hypo)Xanthine/Inosine containing	12024	LC/MS Neg	1251	580	363.035	25899-70-1	73323	10463791	C00655	HMDB01554	526548	550674	881649	1153276	696840	746909	741770	1202891

## Sheet: ScaledImpData
													Tissue Weight (mg)	9+8+12+11 (pool)	10+9+18+10 (pool)	10+10+11+9 (pool)	10+10+10+10 (pool)	28+27+22+28,8 (pool)	27+30+29+20 (pool)	31+29+26,7+28 (pool)	20+27,8+22+28 (pool)
													Group Description	1 Day Heart	1 Day Heart	1 Day Heart	1 Day Heart	7 Day Heart	7 Day Heart	7 Day Heart	7 Day Heart
													Time Point	1d	1d	1d	1d	7d	7d	7d	7d
PATHWAY_SORTORDER	BIOCHEMICAL	SUPER_PATHWAY	SUB_PATHWAY	COMP_ID	PLATFORM	CHEMICAL_ID	RI	MASS	CAS	PUBCHEM	CHEMSPIDER	KEGG	Group HMDB_ID	1dT1_UT	1dT1_UT	1dT1_UT	1dT1_UT	7dT1_UT	7dT1_UT	7dT1_UT	7dT1_UT
1578	1,2-dilinoleoyl-GPC (18:2/18:2)	Lipid	Phospholipid Metabolism	52603	LC/MS Pos Late	100008903	2006	782.569	998-06-1	5288075	4450312			0.4511	0.5118	0.4039	0.3436	0.2961	0.2711	0.3091	0.3079
1579	1,2-dilinoleoyl-GPE (18:2/18:2)*	Lipid	Phospholipid Metabolism	53174	LC/MS Pos Late	100009217	2083	740.522		9546812	7825762			0.4003	0.4868	0.3343	0.3198	0.1385	0.1392	0.2072	0.146
1509	1,2-dipalmitoyl-GPC (16:0/16:0)	Lipid	Phospholipid Metabolism	19130	LC/MS Pos Late	100000657	2365	734.569	63-89-8	452110	398235		HMDB00564	2.1803	2.0105	2.2329	2.07	1.7155	1.746	1.8971	1.7977
1604	1,2-dipalmitoyl-GPG (16:0/16:0)	Lipid	Phospholipid Metabolism	52625	LC/MS Polar	100000652	735	721.503		11846227	10020701			2.2609	1.328	2.7831	2.2598	2.4185	2.6515	3.0315	2.8528
1637	1,2-dipalmitoyl-GPS (16:0/16:0)	Lipid	Phospholipid Metabolism	19126	LC/MS Pos Late	100000654	2740	736.512		9547090	7826040			1	0.8084	0.8084	1.197	0.8084	0.8084	0.8084	0.8084
839	1,5-anhydroglucitol (1,5-AG)	Carbohydrate	Glycolysis, Gluconeogenesis, and Pyruvate Metabolism	20675	LC/MS Neg	100000580	802	163.061	154-58-5	64960		C07326	HMDB02712	1.3507	1.1531	1.3089	1.9381	1.0882	1.3952	1.1657	2.7399
1796	1-(1-enyl-oleoyl)-GPE (P-18:1)*	Lipid	Lysoplasmalogen	44621	LC/MS Pos Late	100005372	1566	464.314						1.5154	0.682	2.2296	1.2549	1.1815	0.8553	0.8639	1.6069
1784	1-(1-enyl-palmitoyl)-2-arachidonoyl-GPC (P-16:0/20:4)*	Lipid	Plasmalogen	52689	LC/MS Pos Late	100009014	2154	766.575			24767495			0.9023	0.6452	0.7576	0.9229	1.4095	1.4136	1.5025	1.7106
1777	1-(1-enyl-palmitoyl)-2-arachidonoyl-GPE (P-16:0/20:4)*	Lipid	Plasmalogen	52673	LC/MS Pos Late	100009002	2270	724.528			24769238			2.3577	2.1448	2.169	2.0818	1.6577	1.6979	1.8244	1.9333
1785	1-(1-enyl-palmitoyl)-2-linoleoyl-GPC (P-16:0/18:2)*	Lipid	Plasmalogen	52682	LC/MS Pos Late	100009009	2226	742.575			24767486			0.4537	0.3362	0.3869	0.4349	0.1239	0.1239	0.1577	0.1239
1774	1-(1-enyl-palmitoyl)-2-linoleoyl-GPE (P-16:0/18:2)*	Lipid	Plasmalogen	52677	LC/MS Pos Late	100009069	2351	700.528			24769229			1.1213	1.0895	1.0775	0.9981	0.8681	0.8331	0.8376	0.8076
1779	1-(1-enyl-palmitoyl)-2-oleoyl-GPC (P-16:0/18:1)*	Lipid	Plasmalogen	52478	LC/MS Pos Late	100009007	2443	744.59						0.8995	0.6597	0.6948	0.7946	0.6411	0.7194	0.6927	0.8123
1773	1-(1-enyl-palmitoyl)-2-oleoyl-GPE (P-16:0/18:1)*	Lipid	Plasmalogen	52477	LC/MS Pos Late	100009005	2600	702.543			24769228			2.1104	1.9149	1.9135	2.1106	1.2158	1.0604	1.1052	1.0863
1776	1-(1-enyl-palmitoyl)-2-palmitoleoyl-GPC (P-16:0/16:1)*	Lipid	Plasmalogen	52713	LC/MS Pos Late	100009160	2218	716.559			24767482			2.3096	2.1446	2.4354	2.5977	1.1087	1	0.9991	1.5437
1775	1-(1-enyl-palmitoyl)-2-palmitoyl-GPC (P-16:0/16:0)*	Lipid	Plasmalogen	52716	LC/MS Pos Late	100009162	2454	718.575		11146967	9322076			1.0662	0.7884	0.9052	1.0223	1.3261	1.3646	1.3759	1.5208
1793	1-(1-enyl-palmitoyl)-GPC (P-16:0)*	Lipid	Lysoplasmalogen	52474	LC/MS Pos Late	100002875	1547	480.345		10917802	9093054			0.3585	0.1937	0.1937	0.4071	0.7319	0.5923	0.6344	0.9872
1794	1-(1-enyl-palmitoyl)-GPE (P-16:0)*	Lipid	Lysoplasmalogen	39270	LC/MS Pos Late	100003000	1558	438.298			10471193			1.1298	0.6036	1.5845	0.9932	1.157	0.9313	1.021	1.5709
1788	1-(1-enyl-stearoyl)-2-arachidonoyl-GPE (P-18:0/20:4)*	Lipid	Plasmalogen	52475	LC/MS Pos Late	100008999	2511	752.559		9547058	7826008		HMDB05779	1.7763	1.4959	1.5471	1.6038	1.2053	1.1325	1.1934	1.3667
1782	1-(1-enyl-stearoyl)-2-linoleoyl-GPE (P-18:0/18:2)*	Lipid	Plasmalogen	52748	LC/MS Pos Late	100009225	2633	728.559			24769261			1.0758	0.993	0.9537	1.0083	0.5084	0.4867	0.5333	0.503
1781	1-(1-enyl-stearoyl)-2-oleoyl-GPE (P-18:0/18:1)	Lipid	Plasmalogen	52614	LC/MS Pos Late	100008919	2950	730.575	144371-68-6		24769260			1.3931	1.1448	1.1855	1.3978	0.7367	0.7196	0.7615	0.6387
1798	1-(1-enyl-stearoyl)-GPE (P-18:0)*	Lipid	Lysoplasmalogen	39271	LC/MS Pos Late	100003001	1649	466.329						0.9607	0.4977	1.3076	0.7974	0.6774	0.5098	0.584	0.9053
1750	1-arachidonoyl-GPA (20:4)	Lipid	Lysolipid	46325	LC/MS Neg	100004442	5499	457.236	799268-65-8					1.054	0.7276	1.1771	1.3087	0.4008	1.0389	2.201	1.2407
1692	1-arachidonoyl-GPC (20:4n6)*	Lipid	Lysolipid	33228	LC/MS Pos Late	100001551	1460	544.34			21403155	C05208	HMDB10395	1.0474	1.011	1.0329	1.0352	1.4479	0.8128	1.0922	1.6905
1718	1-arachidonoyl-GPE (20:4n6)*	Lipid	Lysolipid	35186	LC/MS Pos Late	100001571	1450	502.293		42607465	21403171		HMDB11517	1.1865	0.9542	1.3754	1.1419	1.1435	1.0613	1.031	1.2823
1739	1-arachidonoyl-GPI (20:4)*	Lipid	Lysolipid	34214	LC/MS Neg	100001654	5482	619.289					HMDB61690	1.3541	0.9821	1.2941	1.3902	1.0891	0.6861	1.2284	1.1525
1821	1-arachidonylglycerol (20:4)	Lipid	Monoacylglycerol	34397	LC/MS Neg	100001433	6450	303.233	35474-99-8	5282281	4445452	C13857	HMDB11572	1.1867	1.3141	0.893	1.3207	2.2843	1.0782	1.1042	2.3832
1828	1-dihomo-linolenylglycerol (20:3)	Lipid	Monoacylglycerol	48341	LC/MS Neg	100006121	6220	305.249						1.1783	0.9342	0.891	1.6317	2.5021	0.9806	0.9657	2.3418
1248	1-dihomo-linoleoylglycerol (20:2)	Lipid	Fatty Acid, Keto	35103	LC/MS Neg	100001483	6800	307.264			21403143			1.2462	0.6617	0.9116	0.9315	1.6312	0.994	1.0857	1.6559
1826	1-docosahexaenoylglycerol (22:6)	Lipid	Monoacylglycerol	35153	LC/MS Neg	100001481	6150	309.222			10477810		HMDB11587	0.6168	0.5966	0.511	0.6977	1.2162	0.5772	0.5055	1.0732
1832	1-eicosapentaenoylglycerol (20:5)*	Lipid	Monoacylglycerol	53220	LC/MS Neg	100009403	5988	301.217			24765798		HMDB11580	2.4703	2.4112	2.8688	2.1178	3.8223	1	1.4957	2.8874
1702	1-lignoceroyl-GPC (24:0)	Lipid	Lysolipid	49617	LC/MS Pos Late	100002873	1907	608.465	325171-59-3					1.0646	0.8476	1.1467	0.5283	1.873	1.5004	1.6522	1.7493
1682	1-linolenoyl-GPC (18:3)*	Lipid	Lysolipid	45951	LC/MS Pos Late	100005350	1422	518.324						0.3346	0.2611	0.3717	0.2449	0.2258	0.1601	0.1755	0.2386
1820	1-linolenoylglycerol (18:3)	Lipid	Monoacylglycerol	34393	LC/MS Neg	100001435	6214	277.217		53480978	21403134		HMDB11569	0.5158	0.4791	0.519	0.4438	0.4052	0.2285	0.2552	0.5373
1586	1-linoleoyl-2-arachidonoyl-GPC (18:2/20:4n6)*	Lipid	Phospholipid Metabolism	52710	LC/MS Pos Late	100009131	1969	806.569			24766809			1.353	1.1839	1.287	1.1367	0.942	0.8711	0.9548	1.0736
1589	1-linoleoyl-2-arachidonoyl-GPE (18:2/20:4)*	Lipid	Phospholipid Metabolism	53189	LC/MS Pos Late	100009222	2030	764.522			24768565			1.3949	1.3263	1.1605	1.171	0.7709	0.6997	0.8114	0.9134
1522	1-linoleoyl-2-linolenoyl-GPC (18:2/18:3)*	Lipid	Phospholipid Metabolism	53176	LC/MS Pos Late	100009343	1939	780.554			24766802			0.2318	0.2628	0.181	0.0757	0.1142	0.1014	0.0757	0.0757
1766	1-linoleoyl-GPA (18:2)*	Lipid	Lysolipid	52690	LC/MS Neg	100009082	5483	433.236			24766514		HMDB07856	0.2305	0.2305	0.2305	0.2305	0.2305	0.2305	0.2305	0.2305
1680	1-linoleoyl-GPC (18:2)	Lipid	Lysolipid	34419	LC/MS Pos Late	100001395	1465	520.34		11988421	10160888	C04100	HMDB10386	0.4872	0.3008	0.5478	0.4233	0.4132	0.323	0.3761	0.5045
1714	1-linoleoyl-GPE (18:2)*	Lipid	Lysolipid	36600	LC/MS Pos Late	100001570	1482	478.293		52925130	21403170		HMDB11507	0.8468	0.3821	1.3989	0.5019	0.3554	0.2676	0.3476	0.4361
1758	1-linoleoyl-GPG (18:2)*	Lipid	Lysolipid	54885	LC/MS Neg	100009227	5516	507.273						0.3942	0.1288	0.5039	0.2847	0.3919	0.5326	0.3348	0.9786
1735	1-linoleoyl-GPI (18:2)*	Lipid	Lysolipid	36594	LC/MS Neg	100001778	5494	595.289						0.4543	0.2743	0.5226	0.531	0.2771	0.2293	0.4303	0.4447
1744	1-linoleoyl-GPS (18:2)*	Lipid	Lysolipid	43676	LC/MS Neg	100004606	5500	520.268						3.1738	1.515	3.0495	0.8867	0.5387	0.9916	1.1994	0.5387
1818	1-linoleoylglycerol (18:2)	Lipid	Monoacylglycerol	27447	LC/MS Neg	100001040	6477	279.233	2277-28-3	5283469	4446589			0.4997	0.4428	0.3781	0.5022	0.5928	0.2911	0.3669	0.8451
1813	1-margaroylglycerol (17:0)	Lipid	Monoacylglycerol	34391	LC/MS Neg	100001429	6571	269.249	68002-72-2	107036	96316			0.5414	0.4434	0.4486	0.5865	0.7766	0.313	0.2628	0.4854
412	1-methylguanidine	Amino Acid	Guanidino and Acetamido Metabolism	48114	LC/MS Pos Early	100000715	2149	74.0713	22661-87-6	10111	28576	C02294	HMDB01522	0.1741	0.1741	0.1741	0.1741	0.1741	0.2676	0.3468	0.302
72	1-methylhistamine	Amino Acid	Histidine Metabolism	43831	LC/MS Pos Early	100001204	3040	126.103	501-75-7	3614	3488	C05127	HMDB00898	3.997	3.1976	3.2072	2.4814	1.6669	1.6213	1.4545	1.9783
60	1-methylhistidine	Amino Acid	Histidine Metabolism	30460	LC/MS Pos Early	100001051	2755	170.092	332-80-9	92105	83153	C01152	HMDB00001	2.1278	1.73	2.0512	1.7503	1.4141	1.5093	1.6479	2.2182
76	1-methylimidazoleacetate	Amino Acid	Histidine Metabolism	32350	LC/MS Pos Early	100001208	2064	141.066	2625-49-2	75810	68319	C05828	HMDB02820	94.4728	82.1346	85.0568	57.1375	4.3152	4.7355	4.9369	6.1114
2845	1-methylnicotinamide	Cofactors and Vitamins	Nicotinate and Nicotinamide Metabolism	27665	LC/MS Pos Early	55	1940	137.071	1005-24-9	10129985	8305504	C02918	HMDB00699	2.8856	2.082	1.9462	1.2007	3.4729	3.4442	3.0827	3.8552
1807	1-myristoylglycerol (14:0)	Lipid	Monoacylglycerol	35625	LC/MS Neg	100001618	6353.3	227.202	75685-84-6	79050	71382	C01885	HMDB11561	1.9441	1.7387	1.7604	2.3868	5.3108	3.024	4.1706	6.3975
1529	1-oleoyl-2-linoleoyl-GPC (18:1/18:2)*	Lipid	Phospholipid Metabolism	52453	LC/MS Pos Late	100008981	2165	784.585						1.967	1.5728	1.6634	1.1554	1.3258	1.4329	1.7624	1.5048
1581	1-oleoyl-2-linoleoyl-GPE (18:1/18:2)*	Lipid	Phospholipid Metabolism	52687	LC/MS Pos Late	100009078	2270	742.538		9546753	7825703		HMDB05349	1.1014	1.1486	0.9348	0.9023	0.2432	0.2331	0.2948	0.2816
1677	1-oleoyl-GPC (18:1)	Lipid	Lysolipid	48258	LC/MS Pos Late	100001272	1540	522.355	19420-56-5	16081932	17240641		HMDB02815	1.1698	0.7506	1.357	1.3838	0.7015	0.5278	0.6399	0.9431
1710	1-oleoyl-GPE (18:1)	Lipid	Lysolipid	35628	LC/MS Pos Late	100001569	1554	480.308	89576-29-4	9547071	7826021		HMDB11506	1.347	0.6659	2.2151	0.9974	0.6711	0.5316	0.5847	0.8558
1757	1-oleoyl-GPG (18:1)*	Lipid	Lysolipid	45968	LC/MS Neg	100005716	5610	509.288						1.0946	0.2894	1.0043	0.5508	0.3444	0.5115	0.6925	0.7859
1733	1-oleoyl-GPI (18:1)*	Lipid	Lysolipid	36602	LC/MS Neg	100001777	5599	597.305						1.7757	1.2996	1.8965	3.0938	0.7672	0.7814	1.4156	1.0744
1742	1-oleoyl-GPS (18:1)	Lipid	Lysolipid	19260	LC/MS Neg	100000630	5607	522.284		9547099	7826049			1.8811	1.2342	3.823	1.4529	0.2029	0.7226	2.4549	0.7658
1816	1-oleoylglycerol (18:1)	Lipid	Monoacylglycerol	21184	LC/MS Neg	100000924	6500	281.249	111-03-5	5283468	4446588		HMDB11567	1.114	0.6224	0.8612	1.2157	0.8672	0.4721	0.6077	1.021
1574	1-palmitoleoyl-2-linolenoyl-GPC (16:1/18:3)*	Lipid	Phospholipid Metabolism	53180	LC/MS Pos Late	100009345	1850	754.538			24766677			0.1993	1	0.1993	0.1993	0.1993	0.1993	0.2375	0.1993
1671	1-palmitoleoyl-GPC (16:1)*	Lipid	Lysolipid	33230	LC/MS Pos Late	100001511	1450	494.324		24779461	21403152		HMDB10383	1.1419	0.8316	1.4255	1.1672	0.4645	0.3553	0.343	0.5849
1830	1-palmitoleoylglycerol (16:1)*	Lipid	Monoacylglycerol	52431	LC/MS Neg	100008952	6094	253.217						1.4401	1.2777	1.6643	2.0125	0.7864	0.6003	0.4934	0.9765
1519	1-palmitoyl-2-arachidonoyl-GPC (16:0/20:4)	Lipid	Phospholipid Metabolism	52462	LC/MS Pos Late	100008914	2091	782.569	35418-58-7	10747814	8923140			1.0058	0.9542	0.9909	0.8442	1.1754	1.2097	1.266	1.2809
1542	1-palmitoyl-2-arachidonoyl-GPE (16:0/20:4)*	Lipid	Phospholipid Metabolism	52464	LC/MS Pos Late	100008990	2198	740.522		9546800	7825750		HMDB05323	2.1673	2.1287	2.0927	1.8074	2.1237	2.0792	2.1501	2.2815
1634	1-palmitoyl-2-gamma-linolenoyl-GPC (16:0/18:3n6)*	Lipid	Phospholipid Metabolism	54812	LC/MS Pos Late	100009154	2034	756.554			24766645			2.7675	2.4118	2.4428	2.1146	1.3406	1.0686	1.2566	1.3257
1512	1-palmitoyl-2-linoleoyl-GPC (16:0/18:2)	Lipid	Phospholipid Metabolism	42446	LC/MS Pos Late	1537	2160	758.569	40811-94-7	5287971	4450224			0.7177	0.7086	0.6779	0.6102	0.6014	0.5899	0.6936	0.6688
1544	1-palmitoyl-2-linoleoyl-GPE (16:0/18:2)	Lipid	Phospholipid Metabolism	42449	LC/MS Pos Late	100001870	2275	716.522		9546747	7825697		HMDB05322	0.9036	0.9326	0.7922	0.7075	0.4274	0.464	0.5414	0.5028
1545	1-palmitoyl-2-linoleoyl-GPG (16:0/18:2)	Lipid	Phospholipid Metabolism	52628	LC/MS Polar	1543	717	745.503			21403027			0.1188	0.0809	0.1283	0.1042	0.1083	0.1502	0.184	0.1795
1531	1-palmitoyl-2-linoleoyl-GPI (16:0/18:2)	Lipid	Phospholipid Metabolism	52450	LC/MS Polar	1528	910	833.518			21403024			0.3354	0.3942	0.421	0.4094	0.3402	0.405	0.481	0.398
1511	1-palmitoyl-2-oleoyl-GPC (16:0/18:1)	Lipid	Phospholipid Metabolism	52461	LC/MS Pos Late	1539	2358	760.585	26853-31-6;26853-31-6	6436017	4940699			1.564	1.4303	1.5275	1.4318	1.0553	1.1154	1.2145	1.2398
1537	1-palmitoyl-2-oleoyl-GPE (16:0/18:1)	Lipid	Phospholipid Metabolism	19263	LC/MS Pos Late	1526	2509	718.538	26662-94-2	5283496	4446615		HMDB05320	4.0638	3.7356	3.6682	3.7533	2.379	2.2671	2.1681	2.5993
1535	1-palmitoyl-2-oleoyl-GPG (16:0/18:1)	Lipid	Phospholipid Metabolism	52448	LC/MS Polar	100000641	745	747.519		5283509	4446626			0.3641	0.3422	0.6041	0.47	0.6332	0.4646	0.539	0.6042
1564	1-palmitoyl-2-oleoyl-GPI (16:0/18:1)*	Lipid	Phospholipid Metabolism	52669	LC/MS Polar	100009066	893	835.534			24767668			0.8941	0.9668	0.9476	0.9514	0.9519	0.9784	1.0825	0.9247
1594	1-palmitoyl-2-oleoyl-GPS (16:0/18:1)	Lipid	Phospholipid Metabolism	19261	LC/MS Pos Late	1531	2660	762.528	40290-44-6	5283499	4446618	C13880		7.7469	8.9122	9.1278	9.0014	3.3257	2.8616	2.5481	3.0723
1524	1-palmitoyl-2-palmitoleoyl-GPC (16:0/16:1)*	Lipid	Phospholipid Metabolism	52470	LC/MS Pos Late	100008984	2160	732.554						5.3741	5.0671	5.3671	4.9881	2.366	2.2958	2.2366	2.6843
1561	1-palmitoyl-2-stearoyl-GPC (16:0/18:0)	Lipid	Phospholipid Metabolism	52616	LC/MS Pos Late	100008921	2653	762.601	59403-51-9		24766643			1.8628	1.6508	1.7979	1.7734	1.6585	1.5761	1.5743	1.6565
1747	1-palmitoyl-GPA (16:0)	Lipid	Lysolipid	34428	LC/MS Neg	100001445	5600	409.236	17618-08-5	6419701	4925335	C04036	HMDB00327	0.3097	0.3097	0.4898	0.8525	0.3097	0.8226	1.6824	0.9191
1668	1-palmitoyl-GPC (16:0)	Lipid	Lysolipid	33955	LC/MS Pos Late	100001263	1525	496.34	17364-16-8	86554	78064		HMDB10382	0.5345	0.3682	0.6237	0.5429	0.9095	0.7418	0.7938	0.9958
1705	1-palmitoyl-GPE (16:0)	Lipid	Lysolipid	35631	LC/MS Pos Late	100001567	1544	454.293		9547069	7826019		HMDB11503	1.3898	0.7604	2.3738	0.8745	1.2074	0.9992	1.0705	1.3751
1752	1-palmitoyl-GPG (16:0)*	Lipid	Lysolipid	45970	LC/MS Neg	100005717	5570	483.273		3300276	2548639			0.2455	0.0854	0.3181	0.23	0.2242	0.2943	0.3452	0.4544
1728	1-palmitoyl-GPI (16:0)*	Lipid	Lysolipid	35305	LC/MS Neg	100001655	5564	571.289					HMDB61695	1.0281	0.9854	0.9727	1.2927	1.5734	1.3299	2.4217	1.7775
1811	1-palmitoylglycerol (16:0)	Lipid	Monoacylglycerol	21127	LC/MS Neg	100000827	6400	255.233	542-44-9	14900	14201		HMDB31074	0.8615	0.5367	0.6068	0.9404	1.5197	0.8737	0.7613	1.3868
1810	1-pentadecanoylglycerol (15:0)	Lipid	Monoacylglycerol	47898	LC/MS Neg	100001431	6200	241.217		190750	165667			0.5766	0.607	0.5888	0.9495	0.7199	0.3852	0.3978	0.7248
1514	1-stearoyl-2-arachidonoyl-GPC (18:0/20:4)	Lipid	Phospholipid Metabolism	42450	LC/MS Pos Late	100001869	2300	810.601	35418-59-8	16219824	17347139			0.8536	0.7871	0.8252	0.7239	1.0866	1.1089	1.1308	1.2313
1539	1-stearoyl-2-arachidonoyl-GPE (18:0/20:4)	Lipid	Phospholipid Metabolism	52447	LC/MS Pos Late	100008977	2424	768.554		5289133	4451158			0.9106	0.8789	0.835	0.8095	0.9818	0.9758	0.9959	1.0667
1528	1-stearoyl-2-arachidonoyl-GPI (18:0/20:4)	Lipid	Phospholipid Metabolism	52449	LC/MS Polar	100000616	870	885.549			21403055			0.9887	0.9702	0.9773	1.0668	1.0782	1.1584	1.2314	1.0194
1661	1-stearoyl-2-arachidonoyl-GPS (18:0/20:4)	Lipid	Phosphatidylserine (PS)	52235	LC/MS Pos Late	100001872	2565	812.544						1.18	1.2935	1.312	1.2649	1.4323	1.4434	1.3625	1.4795
1520	1-stearoyl-2-linoleoyl-GPC (18:0/18:2)*	Lipid	Phospholipid Metabolism	52452	LC/MS Pos Late	100008980	2380	786.601						0.7866	0.7005	0.6985	0.6918	0.6525	0.6822	0.7265	0.7488
1547	1-stearoyl-2-linoleoyl-GPE (18:0/18:2)*	Lipid	Phospholipid Metabolism	52446	LC/MS Pos Late	100008976	2522	744.554		9546749	7825699			0.7982	0.7926	0.6928	0.6959	0.5144	0.5014	0.5359	0.5548
1534	1-stearoyl-2-linoleoyl-GPI (18:0/18:2)	Lipid	Phospholipid Metabolism	52468	LC/MS Polar	100008994	910	861.55			24767694			0.2793	0.2965	0.3246	0.3784	0.2789	0.2817	0.2664	0.2462
1601	1-stearoyl-2-linoleoyl-GPS (18:0/18:2)	Lipid	Phospholipid Metabolism	53009	LC/MS Pos Late	100000642	2689	788.544		9547091	7826041			1.3569	1.0782	1.2969	0.9661	0.8595	1.1461	0.7558	1.1053
1515	1-stearoyl-2-oleoyl-GPC (18:0/18:1)	Lipid	Phospholipid Metabolism	52438	LC/MS Pos Late	100008904	2644	788.616	56421-10-4		24766704			1.507	1.2605	1.3159	1.1891	1.084	1.0667	1.1543	1.2257
1541	1-stearoyl-2-oleoyl-GPE (18:0/18:1)	Lipid	Phospholipid Metabolism	42448	LC/MS Pos Late	100001856	2858	746.569						3.1261	3.4121	3.3802	3.9025	2.633	2.2145	1.7159	2.0088
1662	1-stearoyl-2-oleoyl-GPS (18:0/18:1)	Lipid	Phosphatidylserine (PS)	19265	LC/MS Pos Late	100000639	3000	790.559		9547087	7826037			1.7616	1.939	1.8305	2.035	1.6663	1.5676	1.4879	1.6458
1749	1-stearoyl-GPA (18:0)	Lipid	Lysolipid	36810	LC/MS Neg	100001670	5829	437.267	325465-92-7;799268-65-8	89567	80837			0.3704	0.3704	0.5681	0.5377	0.3704	1.0874	2.4526	2.0864
1675	1-stearoyl-GPC (18:0)	Lipid	Lysolipid	33961	LC/MS Pos Late	100001271	1606	524.371	19420-57-6	497299	435389		HMDB10384	0.5194	0.317	0.5652	0.4652	0.9397	0.7812	0.7494	1.0431
1708	1-stearoyl-GPE (18:0)	Lipid	Lysolipid	42398	LC/MS Pos Late	100001461	1626	482.324	69747-55-3	9547068	7826018		HMDB11130	0.7748	0.3968	1.1984	0.5246	0.8281	0.6716	0.7194	0.9991
1755	1-stearoyl-GPG (18:0)	Lipid	Lysolipid	34437	LC/MS Pos Late	100001462	1750	513.319			21403138			0.4405	0.2157	0.7385	0.3863	0.3257	0.3275	0.2739	0.5658
1731	1-stearoyl-GPI (18:0)	Lipid	Lysolipid	19324	LC/MS Neg	100000656	5794.3	599.32	796963-93-4		21403067		HMDB61696	1.2501	0.8495	0.9459	0.9645	1.4421	1.5378	2.3763	1.7719
1071	10-heptadecenoate (17:1n7)	Lipid	Long Chain Fatty Acid	33971	LC/MS Neg	100001278	5555	267.233	29743-97-3	5312435	4471860		HMDB60038	0.9502	0.5862	0.8278	1.2747	0.5391	0.5645	0.5712	0.6452
1081	10-nonadecenoate (19:1n9)	Lipid	Long Chain Fatty Acid	33972	LC/MS Neg	100001277	5780	295.264	73033-09-7	5312513	4471938		HMDB13622	1.29	0.4901	0.8452	0.967	0.8	0.6395	0.7955	1.0002
1060	10-undecenoate (11:1n1)	Lipid	Medium Chain Fatty Acid	32497	LC/MS Neg	100001197	5085.8	183.139	1333-28-4		10771160			0.4372	0.4372	0.5905	0.5769	0.7654	0.9249	0.4433	1.5208
1368	12,13-DiHOME	Lipid	Fatty Acid, Dihydroxy	38395	LC/MS Neg	62	5137	313.238	263399-35-5	10236635	8412123	C14829	HMDB04705	0.4515	0.5052	7.2931	0.5948	0.6783	0.8951	0.8751	0.609
1435	12-HEPE	Lipid	Eicosanoid	46293	LC/MS Neg	100002165	5265	317.212	81187-21-5	10041593	8217157		HMDB10202	3.4117	3.0413	3.3123	3.4634	3.0269	2.508	1.7076	2.2966
1443	12-HETE	Lipid	Eicosanoid	37536	LC/MS Neg	100002167	5326	319.228	71030-37-0;73837-14-6	5312983	21509475		HMDB06111	1.9213	1.3194	1.4844	2.4616	2.0527	2.3881	1.3632	2.144
1350	13-HODE + 9-HODE	Lipid	Fatty Acid, Monohydroxy	37752	LC/MS Neg	100002196	5275	295.228		43013				0.3913	0.5175	0.5841	0.6878	0.8756	1.3786	1.2109	1.1423
1353	14-HDoHE/17-HDoHE	Lipid	Fatty Acid, Monohydroxy	53034	LC/MS Pos Late	100009278	1398	327.232						1.2602	1.2499	1.1552	1.2103	1.2272	1.9623	1.9011	0.715
1444	15-HETE	Lipid	Eicosanoid	37538	LC/MS Neg	100000565	5298	319.228	54845-95-3	5280724	4444307	C04742	HMDB02110	0.7306	1.0342	1.0067	1.1513	2.1434	4.5219	2.7357	2.2564
1171	15-methylpalmitate	Lipid	Fatty Acid, Branched	38768	LC/MS Neg	100002945	5695	269.249		17903417				0.9843	0.6704	0.9425	1.2554	0.5319	0.5827	0.6094	0.5646
1346	16-hydroxypalmitate	Lipid	Fatty Acid, Monohydroxy	39609	LC/MS Neg	100002953	5236.2	271.228	506-13-8	10466	10034	C18218	HMDB06294	1.2738	1.7763	1.5293	1.6665	2.913	2.8516	2.742	3.2329
1174	17-methylstearate	Lipid	Fatty Acid, Branched	38296	LC/MS Neg	100002356	5993	297.28	2724-59-6	3083779	2340933			1.4113	0.6482	0.8368	1.0781	0.6142	0.6414	0.5324	0.9832
2732	2'-deoxyadenosine 5'-monophosphate	Nucleotide	Purine Metabolism, Adenine containing	46333	LC/MS Neg	100000485	1315	330.061	653-63-4	12599	601	C00360	HMDB00905	0.3389	0.2771	0.5673	0.7035	1.8974	2.5829	2.3031	2.2709
2815	2'-deoxycytidine	Nucleotide	Pyrimidine Metabolism, Cytidine containing	15949	LC/MS Neg	100000125	1492.2	226.083	951-77-9	13711	13117	C00881	HMDB00014	3.8932	4.2173	5.0036	4.7079	3.0423	3.5502	4.5262	3.5356
2813	2'-deoxycytidine 5'-monophosphate	Nucleotide	Pyrimidine Metabolism, Cytidine containing	533	LC/MS Pos Early	298	975	308.064	1032-65-1	13945	5414501	C00239	HMDB01202	0.8894	0.8993	1.5955	1.1566	1.9541	2.634	2.3732	2.3936
2763	2'-deoxyguanosine	Nucleotide	Purine Metabolism, Guanine containing	1411	LC/MS Neg	348	1751	266.089	961-07-9	187790	163230	C00330	HMDB00085	2.8528	2.6765	3.5631	2.4634	3.3108	3.5086	3.7439	4.1545
2698	2'-deoxyinosine	Nucleotide	Purine Metabolism, (Hypo)Xanthine/Inosine containing	15076	LC/MS Neg	100000135	1688	251.079	890-38-0	65058	58569	C05512	HMDB00071	6.1159	6.1579	7.3539	5.9991	5.2598	5.5982	5.4569	5.477
2793	2'-deoxyuridine	Nucleotide	Pyrimidine Metabolism, Uracil containing	1412	LC/MS Neg	536	1586	111.02	951-78-0	13712	13118	C00526	HMDB00012	1.0859	1.2083	1.3946	1.2029	1.8184	2.018	2.2765	2.4442
3119	2,3-dihydroxyisovalerate	Xenobiotics	Food Component/Plant	38276	LC/MS Polar	100002417	1050	133.051	1756-18-9	677	657	C04039	HMDB12141	0.7447	0.5577	1.4197	1.1766	0.2345	0.2345	0.3994	0.5469
87	2-aminoadipate	Amino Acid	Lysine Metabolism	6146	LC/MS Pos Early	381	1912	162.076	542-32-5;1118-90-7	469	456	C00956	HMDB00510	4.2826	2.9474	3.2386	2.9551	3.3572	3.1377	4.5554	3.2031
1241	2-aminoheptanoate	Lipid	Fatty Acid, Amino	43761	LC/MS Pos Early	100004542	3160	146.118	1115-90-8	227939	198338			0.4539	0.528	0.5033	0.3321	0.3321	1.0199	0.8128	0.3321
1246	2-aminooctanoate	Lipid	Fatty Acid, Amino	43343	LC/MS Pos Late	100004227	750	160.133	644-90-6	69522	62727		HMDB00991	0.3139	0.2575	0.2575	0.2575	0.37	0.2575	0.2575	0.3722
3804	2-aminophenol sulfate	Xenobiotics	Chemical	43266	LC/MS Neg	100004322	1677	188.002		181670	158022		HMDB61116	0.1417	0.1476	0.2295	0.1417	0.1417	0.1417	0.1417	0.1417
1822	2-arachidonoylglycerol (20:4)	Lipid	Monoacylglycerol	19266	LC/MS Neg	100000584	6170	303.233	53847-30-6	5282280	4445451	C13856	HMDB04666	1.1546	1.0183	0.8669	0.9396	1.9305	1.0277	0.8723	1.7415
1829	2-docosahexaenoylglycerol (22:6)*	Lipid	Monoacylglycerol	48675	LC/MS Neg	100006352	6000	309.222			24765781		HMDB11557	0.5019	0.4139	0.3931	0.3863	0.9516	0.4974	0.4072	0.6804
1833	2-eicosapentaenoylglycerol (20:5)*	Lipid	Monoacylglycerol	53221	LC/MS Neg	100009404	5943	301.217		11660820	9835555		HMDB11550	1.658	1.4172	1.1117	1.3267	2.2418	1.0373	0.8252	1.5455
304	2-hydroxy-3-methylvalerate	Amino Acid	Leucine, Isoleucine and Valine Metabolism	36746	LC/MS Neg	100001541	1800	131.071	488-15-3	164623	144317		HMDB00317	1.5987	1.7165	1.5263	1.8613	1.012	0.9254	0.6248	0.8749
1191	2-hydroxyadipate	Lipid	Fatty Acid, Dicarboxylate	31934	LC/MS Polar	100001153	3000	161.046	18294-85-4	193530	167943	C02360	HMDB00321	1.1889	0.9565	2.1414	0.9648	1.0001	0.7069	1.3085	1.4616
360	2-hydroxybutyrate/2-hydroxyisobutyrate	Amino Acid	Methionine, Cysteine, SAM and Taurine Metabolism	52281	LC/MS Polar	100008928	1258	103.04						1.0562	0.9902	1.0753	1.2726	1.8626	2.3366	2.6581	2.4099
1324	2-hydroxydecanoate	Lipid	Fatty Acid, Monohydroxy	42489	LC/MS Neg	100004089	4840	187.134	5393-81-7	21488	20195			0.9854	0.9699	1.1807	0.8337	0.941	1.1236	1.077	1.2163
1187	2-hydroxyglutarate	Lipid	Fatty Acid, Dicarboxylate	37253	LC/MS Polar	100002070	3352.8	147.03	40951-21-1	43	42	C02630	HMDB00606	1.2989	1.3078	1.4092	0.4077	0.5799	0.8623	0.8248	0.9327
1323	2-hydroxyoctanoate	Lipid	Fatty Acid, Monohydroxy	22036	LC/MS Neg	100000743	3736.8	159.103	617-73-2	94180	84994		HMDB02264	0.5064	0.7379	1.4306	0.5064	0.5064	0.5064	0.6415	0.5064
1326	2-hydroxypalmitate	Lipid	Fatty Acid, Monohydroxy	35675	LC/MS Neg	100001579	5511.2	271.228	764-67-0	92836	83805		HMDB31057	4.7962	4.5596	5.0897	3.7263	2.6675	4.3284	2.8235	4.2269
1327	2-hydroxystearate	Lipid	Fatty Acid, Monohydroxy	17945	LC/MS Neg	1239	5695	299.259	629-22-1	69417	62625	C03045		2.3755	1.8	1.9063	2.309	2.3568	2.3368	2.4362	2.7166
1819	2-linoleoylglycerol (18:2)	Lipid	Monoacylglycerol	32506	LC/MS Neg	100000987	6250	279.233	3443-82-1	5365676	4517636		HMDB11538	0.4942	0.3891	0.2568	0.3941	0.5048	0.3396	0.4454	0.79
299	2-methylbutyrylcarnitine (C5)	Amino Acid	Leucine, Isoleucine and Valine Metabolism	45095	LC/MS Pos Early	100001509	3035	246.17	31023-25-3	6426901	4932320		HMDB00378	0.9357	1.0447	1	1.025	0.6619	0.6743	0.7754	0.4714
1048	2-methylcitrate/homocitrate	Energy	TCA Cycle	52282	LC/MS Neg	100008929	575	205.035						1.1685	1.0283	1.4144	1.9135	1.1175	1.4901	1.1761	1.7312
1256	2-methylmalonyl carnitine	Lipid	Fatty Acid Synthesis	35482	LC/MS Pos Early	100001596	2440	262.129	149181-64-6	53481628	21403178		HMDB13133	0.3414	0.2665	0.3015	0.234	1.0061	0.8957	1.0316	1.0634
1808	2-myristoylglycerol (14:0)	Lipid	Monoacylglycerol	34383	LC/MS Neg	100001408	6230	227.202	27214-38-6	137938	121585			2.8699	2.2819	2.2252	2.5687	4.1734	2.881	2.7406	6.7779
1817	2-oleoylglycerol (18:1)	Lipid	Monoacylglycerol	21232	LC/MS Neg	100000943	6300	281.249	3443-84-3	5319879	4478086			0.9663	0.6188	0.5294	1.3938	1.1146	0.7506	0.779	1.4979
3127	2-oxindole-3-acetate	Xenobiotics	Food Component/Plant	40479	LC/MS Neg	100003109	2076	190.051	2971-31-5	3080590	2338343			0.554	0.554	0.6127	0.554	0.554	0.554	0.554	0.554
1831	2-palmitoleoylglycerol (16:1)*	Lipid	Monoacylglycerol	52432	LC/MS Neg	100008953	6016	253.217						2.184	1.6812	1.8224	2.7094	0.9516	0.9105	0.6792	1.3247
1669	2-palmitoyl-GPC (16:0)*	Lipid	Lysolipid	35253	LC/MS Neg	100001562	6215	570.341		15061532	21403165		HMDB61702	0.9872	1.0561	1.0128	1.108	0.7051	0.6874	1.4249	1.0615
1812	2-palmitoylglycerol (16:0)	Lipid	Monoacylglycerol	33419	LC/MS Neg	100001048	6300	255.233	23470-00-0	123409	110006		HMDB11533	1.6759	0.9225	0.929	2.0747	1.5215	1.0184	0.9274	1.8237
855	2-phosphoglycerate	Carbohydrate	Glycolysis, Gluconeogenesis, and Pyruvate Metabolism	35629	LC/MS Polar	100000093	4346	184.986	70195-25-4	59	13766841	C00631	HMDB03391	0.0525	0.0525	0.0525	0.0525	0.0525	0.0525	0.0525	0.0525
1709	2-stearoyl-GPE (18:0)*	Lipid	Lysolipid	41220	LC/MS Neg	100003901	6350	480.31			24769218			0.6314	0.4816	1.2017	0.5878	0.6169	0.6337	1.4938	1.0563
2861	3'-dephosphocoenzyme A	Cofactors and Vitamins	Pantothenate and CoA Metabolism	18289	LC/MS Neg	100000138	2013	686.142	3633-59-8	444485	392407	C00882	HMDB01373	0.9008	1.2034	0.3631	0.7191	1.1891	0.3685	0.3631	1.1382
182	3-(3-hydroxyphenyl)propionate sulfate	Amino Acid	Phenylalanine and Tyrosine Metabolism	45415	LC/MS Neg	100005391	1294	245.013	86321-32-6	187488	162993			0.3065	0.3065	0.3065	0.3065	0.3065	0.3065	0.3065	0.3065
134	3-(4-hydroxyphenyl)lactate	Amino Acid	Phenylalanine and Tyrosine Metabolism	32197	LC/MS Polar	240	1390.6	181.051	6482-98-0	9378	9010	C03672	HMDB00755	2.8039	2.6819	3.5763	2.6795	2.7868	2.9209	2.9934	3.6952
2826	3-aminoisobutyrate	Nucleotide	Pyrimidine Metabolism, Thymine containing	1566	LC/MS Pos Early	1114	2215	104.071	10569-72-9;214139-20-5	64956	58481	C05145	HMDB03911	1.1265	1.0148	1.1688	0.9	1.0599	0.6459	0.9852	0.9299
305	3-hydroxy-2-ethylpropionate	Amino Acid	Leucine, Isoleucine and Valine Metabolism	32397	LC/MS Polar	100001170	1443.3	117.056	4374-62-3	188979	164207		HMDB00396	1.5302	1.2048	1.3181	1.1305	1.4806	2.105	1.6159	1.2163
1896	3-hydroxy-3-methylglutarate	Lipid	Mevalonate Metabolism	531	LC/MS Polar	112	2700	161.046	503-49-1	1662	4573695	C03761	HMDB00355	4.7054	3.5127	4.0543	3.3122	2.5383	2.6491	3.0825	2.7242
1318	3-hydroxybutyrate (BHBA)	Lipid	Ketone Bodies	542	LC/MS Polar	254	1443.3	103.04	625-72-9	441	428	C01089	HMDB00357	9.8398	5.3426	6.0978	6.5546	10.3648	12.7024	7.8444	10.4992
1286	3-hydroxybutyrylcarnitine (1)	Lipid	Fatty Acid Metabolism(Acyl Carnitine)	43264	LC/MS Pos Early	100003926	2400	248.149		53481617			HMDB13127	2.5877	1.7844	1.6034	1.3365	1.8491	1.763	1.1249	0.4207
1287	3-hydroxybutyrylcarnitine (2)	Lipid	Fatty Acid Metabolism(Acyl Carnitine)	52984	LC/MS Pos Early	100009271	2340	248.149						1.5586	1.0026	0.902	0.9906	0.5256	0.749	0.8596	0.463
1332	3-hydroxydecanoate	Lipid	Fatty Acid, Monohydroxy	22053	LC/MS Neg	100000997	4634.7	187.134	5561-87-5	26612	24790		HMDB02203	2.234	1.3966	1.382	1.5875	3.7054	4.269	3.3165	5.4815
94	3-hydroxyglutarate	Amino Acid	Lysine Metabolism	32373	LC/MS Polar	100001146	3154.9	147.03	638-18-6	181976	158277		HMDB00428	1.2441	1.283	1.1807	0.9148	1.2413	1.8933	1.5299	1.409
1330	3-hydroxyhexanoate	Lipid	Fatty Acid, Monohydroxy	53230	LC/MS Neg	100006367	1725	131.071	10191-24-9	151492	133518			3.7008	2.4337	2.773	3.6936	3.5823	4.666	3.1798	4.918
312	3-hydroxyisobutyrate	Amino Acid	Leucine, Isoleucine and Valine Metabolism	1549	LC/MS Polar	111	1619.1	103.04	2068-83-9	87	10140307	C06001	HMDB00336	3.167	3.2229	2.8197	3.1543	3.2963	2.8735	3.1748	3.3456
1334	3-hydroxylaurate	Lipid	Fatty Acid, Monohydroxy	32457	LC/MS Neg	100001112	5175	215.165	53941-38-1	94216	85026		HMDB00387	2.5986	1.499	1.2518	1.788	3.8251	4.5562	3.2864	5.8144
1336	3-hydroxymyristate	Lipid	Fatty Acid, Monohydroxy	21158	LC/MS Neg	100000882	5335	243.197	3422-31-9	16064	15252			2.3736	1.5277	1.297	1.8971	2.9093	3.0149	1.7473	4.1572
1331	3-hydroxyoctanoate	Lipid	Fatty Acid, Monohydroxy	22001	LC/MS Neg	100000773	3446	159.103	88930-08-9	26613	24791		HMDB01954	2.0712	1.3719	1.3489	1.657	2.8253	3.4078	2.449	3.5954
1337	3-hydroxypalmitate	Lipid	Fatty Acid, Monohydroxy	27503	LC/MS Neg	100000983	5476	271.228	928-17-6	301590	266538		HMDB10734	3.7241	2.0139	1.6875	1.8237	2.0682	2.0118	1.8319	2.6065
1366	3-hydroxystearate	Lipid	Fatty Acid, Monohydroxy	52938	LC/MS Neg	100008933	5674	299.259	45261-96-9	5282907	4446034			0.967	0.8582	2.2574	0.4526	1.2821	1.7252	1.2624	1.2211
226	3-indoxyl sulfate	Amino Acid	Tryptophan Metabolism	27672	LC/MS Neg	100000467	2222.2	212.002	2642-37-7	10258	9840		HMDB00682	0.1864	0.2289	0.2634	0.1925	0.1055	0.1825	0.2356	0.1268
297	3-methyl-2-oxovalerate	Amino Acid	Leucine, Isoleucine and Valine Metabolism	15676	LC/MS Neg	100000036	2064.2	129.056	1460-34-0;51829-07-3	47	46	C00671	HMDB03736	1.1712	1.1562	0.8863	1.0009	0.5681	0.5681	0.5681	0.5681
2807	3-methylcytidine	Nucleotide	Pyrimidine Metabolism, Cytidine containing	35132	LC/MS Pos Early	100001466	2176	258.108	21028-20-6	159649	9164190			1.3747	1.1693	1.5303	0.4864	0.9458	1.0542	0.8212	1.118
61	3-methylhistidine	Amino Acid	Histidine Metabolism	15677	LC/MS Neg	100000042	906.3	168.078	368-16-1	64969	58494	C01152	HMDB00479	1	0.7609	0.9767	0.7523	1.3576	1.7605	1.5151	2.5514
189	3-phenylpropionate (hydrocinnamate)	Amino Acid	Phenylalanine and Tyrosine Metabolism	15749	LC/MS Neg	100000010	2860	149.061	501-52-0	107	10181339	C05629	HMDB00764	0.5328	0.5328	4.4027	0.5328	0.5328	0.5328	0.5328	0.5328
856	3-phosphoglycerate	Carbohydrate	Glycolysis, Gluconeogenesis, and Pyruvate Metabolism	1414	LC/MS Neg	132	583	184.986	80731-10-8	724	10669764	C00597	HMDB00807	1.3944	0.9921	1.2634	1.0328	1.1996	1.5434	1.5877	1.2143
2795	3-ureidopropionate	Nucleotide	Pyrimidine Metabolism, Uracil containing	3155	LC/MS Polar	1053	2230	131.046	462-88-4	111	109	C02642	HMDB00026	6.1073	6.46	4.7649	2.8902	2.1318	2.0899	1.9666	2.4708
2862	3’-dephospho-acetyl-coenzyme A	Cofactors and Vitamins	Pantothenate and CoA Metabolism	54675	LC/MS Neg	100010805	2313	728.152		193680	168079			0.2085	0.2085	0.2085	0.2085	0.6906	0.4047	0.2306	0.6777
1930	4-cholesten-3-one	Lipid	Sterol	38125	LC/MS Pos Late	100002227	2520	385.346	601-57-0	91477	427	C00599	HMDB00921	0.77	1.3627	1.8215	1.9217	1.4292	2.1406	1.6505	1.0079
414	4-guanidinobutanoate	Amino Acid	Guanidino and Acetamido Metabolism	15681	LC/MS Pos Early	100000096	2320	146.092	463-003;463-00-3	500	486	C01035	HMDB03464	2.0714	1.889	2.4977	1.7911	0.4692	0.4951	0.4998	0.4907
1376	4-hydroxy-2-nonenal	Lipid	Fatty Acid, Oxidized	38309	LC/MS Neg	143	4745	155.108	75899-68-2;128946-65-6	1693	1630		HMDB04362	0.1448	0.3657	0.3698	0.1448	2.5569	4.2862	3.0326	1.4089
428	4-hydroxy-nonenal-glutathione	Amino Acid	Glutathione Metabolism	48487	LC/MS Neg	100006240	3319.2	462.192	99927-70-5					0.4512	2.1686	0.3155	0.3794	3.2545	7.8999	7.4691	2.2553
1321	4-hydroxybutyrate (GHB)	Lipid	Fatty Acid, Monohydroxy	34585	LC/MS Polar	100001507	1765	103.04	502-85-2	10413	9984	C00989	HMDB00710	0.4189	0.4189	0.6838	0.4189	0.4189	0.4189	0.6467	0.7676
49	4-hydroxyglutamate	Amino Acid	Glutamate Metabolism	40499	LC/MS Pos Early	100002544	1141	164.055	2485-33-8	439902	388936	C03079	HMDB01344	1.6674	0.4459	1.4737	2.1726	0.8502	0.4609	1.2095	1.2243
132	4-hydroxyphenylpyruvate	Amino Acid	Phenylalanine and Tyrosine Metabolism	1669	LC/MS Neg	1141	1690.1	179.035	156-39-8	979	954	C01179	HMDB00707	1.6271	1.4822	1.4476	1.4493	1.3907	0.7418	1.0757	0.9671
77	4-imidazoleacetate	Amino Acid	Histidine Metabolism	32349	LC/MS Pos Early	100001207	2055	127.05	645-65-8	96215	86856	C02835	HMDB02024	27.9669	29.8559	23.7865	14.7526	1.3928	1.1192	1.283	1.7014
268	4-methyl-2-oxopentanoate	Amino Acid	Leucine, Isoleucine and Valine Metabolism	22116	LC/MS Neg	100000551	2170	129.056	816-66-0	70	69	C00233	HMDB00695	1.6119	1.1212	1.649	1.4072	0.3651	0.4964	0.6283	0.8795
1062	5-dodecenoate (12:1n7)	Lipid	Medium Chain Fatty Acid	33968	LC/MS Neg	100001232	5224	197.155	2430-94-6	5312378	4471803		HMDB00529	1.806	1.4693	1.6714	1.684	2.5401	2.1821	2.5724	3.3182
1438	5-HETE	Lipid	Eicosanoid	37372	LC/MS Neg	100002137	5382	319.228	73307-52-5	5280733	8038582	C04805	HMDB11134	0.2641	0.3366	0.2146	0.2146	2.8407	5.1633	2.898	2.6957
85	5-hydroxylysine	Amino Acid	Lysine Metabolism	15685	LC/MS Pos Early	100000054	2790	163.108	13204-98-3	1029	1002	C16741	HMDB00450	1.4553	0.9516	1.0755	1.1151	0.9849	1.3676	1.2726	1.4399
1447	5-KETE	Lipid	Eicosanoid	48465	LC/MS Neg	1080	5372	317.212	106154-18-1	5283159	1765	C14732	HMDB10217	0.2511	0.2511	0.2511	0.2511	1.2699	2.431	1.1544	1.0262
2816	5-methyl-2'-deoxycytidine	Nucleotide	Pyrimidine Metabolism, Cytidine containing	38159	LC/MS Neg	100002300	1781	240.099	838-07-3	440055	389065	C03592	HMDB02224	1.7226	1.2302	1.6734	1.4018	2.448	2.7896	3.0333	3.0735
2808	5-methylcytidine	Nucleotide	Pyrimidine Metabolism, Cytidine containing	22119	LC/MS Neg	100000763	1608	256.094	2140-61-6	92918	83877		HMDB00982	3.9439	3.4361	3.3044	3.2614	2.0351	1.754	2.3322	1.6112
405	5-methylthioadenosine (MTA)	Amino Acid	Polyamine Metabolism	1419	LC/MS Pos Early	212	2752	298.097	2457-80-9	439176	388321	C00170	HMDB01173	1.0725	1.0709	1.0204	0.838	0.8867	1.125	1.1643	1.1051
2782	5-methyluridine (ribothymidine)	Nucleotide	Pyrimidine Metabolism, Uracil containing	35136	LC/MS Neg	100001446	1778.1	257.078	1463-10-1	445408	393058		HMDB00884	6.0002	6.6946	6.8359	5.3674	5.3633	5.4573	5.3125	5.9496
424	5-oxoproline	Amino Acid	Glutathione Metabolism	1494	LC/MS Polar	1021	2179	128.035	98-79-3	7405	7127	C01879	HMDB00267	0.7021	0.872	0.783	0.7301	1.008	0.9168	0.992	0.8858
1406	6-keto prostaglandin F1alpha	Lipid	Eicosanoid	20476	LC/MS Neg	100000571	4190	369.228	58961-34-8;58962-34-8	5280888	4444411	C05961	HMDB02886	2.4938	1.6802	1.8382	1.9379	1.9022	2.2143	2.0582	1.4001
865	6-phosphogluconate	Carbohydrate	Pentose Phosphate Pathway	15442	LC/MS Neg	100000341	583.9	275.017	921-62-0;53411-70-4	91493	82615	C00345	HMDB01316	3.2626	2.1379	2.0749	2.308	2.5511	3.1893	3.3192	3.0144
1919	7-alpha-hydroxy-3-oxo-4-cholestenoate (7-Hoca)	Lipid	Sterol	36776	LC/MS Neg	100001609	5288.1	429.301	115538-85-7	3081085	2338765	C17337	HMDB12458	0.3342	0.3342	0.3342	0.3342	0.3342	0.3342	0.3342	0.3342
1951	7-hydroxycholesterol (alpha or beta)	Lipid	Sterol	47890	LC/MS Pos Late	100005999	1930	367.336						0.181	0.3231	0.3474	0.2094	1.0019	3.4905	4.6728	0.4836
2749	7-methylguanine	Nucleotide	Purine Metabolism, Guanine containing	35114	LC/MS Pos Early	100001456	2175	166.072	578-76-7	11361	10883	C02242	HMDB00897	6.5787	5.0003	5.4518	4.0626	2.9265	2.5348	2.6573	2.538
1344	8-hydroxyoctanoate	Lipid	Fatty Acid, Monohydroxy	21239	LC/MS Neg	100000956	2300.4	159.103	764-89-6	69820	63018			1.3966	0.459	4.6936	0.459	0.459	0.459	0.459	0.459
1369	9,10-DiHOME	Lipid	Fatty Acid, Dihydroxy	38399	LC/MS Neg	179	5180	313.238	263399-34-4	9966640	8142232	C14828	HMDB04704	0.4625	0.4902	0.4625	0.7687	0.5589	0.7915	1	0.5457
1257	acetyl CoA	Lipid	Fatty Acid Metabolism	43840	LC/MS Neg	1830	1691	403.556	102029-73-2	444493	392413	C00024	HMDB01206	0.6271	0.6271	0.6271	0.6271	0.9698	0.6271	0.6271	0.6705
1285	acetylcarnitine	Lipid	Fatty Acid Metabolism(Acyl Carnitine)	32198	LC/MS Pos Early	100000802	2282	204.123	5080-50-2	1	5406074	C02571	HMDB00201	0.5946	0.362	0.407	0.4151	0.5049	0.549	0.5718	0.7147
1050	acetylphosphate	Energy	Oxidative Phosphorylation	15488	LC/MS Polar	1211	4013.9	138.98	94249-01-1	186	181	C00227	HMDB01494	1.3336	1.4799	1.8054	1.8854	1.7786	1.0558	1.0361	1.3685
1029	aconitate [cis or trans]	Energy	TCA Cycle	46173	LC/MS Neg	100001359	580	173.009				C00417	HMDB00072	0.8389	0.3137	0.4077	0.2897	0.6831	1.2112	0.5766	0.9817
2714	adenine	Nucleotide	Purine Metabolism, Adenine containing	554	LC/MS Pos Early	880	2221	136.062	73-24-5	190	185	C00147	HMDB00034	0.1744	0.9236	1.1948	0.6367	0.816	0.8737	0.6887	0.6586
2713	adenosine	Nucleotide	Purine Metabolism, Adenine containing	555	LC/MS Pos Early	798	2169	268.104	58-61-7	60961	54923	C00212	HMDB00050	0.5749	0.2996	0.5291	0.4613	0.9136	0.9713	0.7123	1.2336
2708	adenosine 2'-monophosphate (2'-AMP)	Nucleotide	Purine Metabolism, Adenine containing	36815	LC/MS Neg	100001694	1497.7	346.056	130-49-4	94136		C00946	HMDB11617	1.1548	0.9029	0.8839	1.0459	1.7638	1.4068	1.7529	1.9918
2709	adenosine 3',5'-cyclic monophosphate (cAMP)	Nucleotide	Purine Metabolism, Adenine containing	2831	LC/MS Neg	207	1952.2	328.045	60-92-4	6076	268	C00575	HMDB00058	1.366	0.3558	1.5953	1.4849	2.3633	2.7529	2.4564	2.8555
2711	adenosine 3',5'-diphosphate	Nucleotide	Purine Metabolism, Adenine containing	15691	LC/MS Neg	1214	575	426.022	75431-54-8	159296	19951095	C00054	HMDB00061	0.1301	0.1301	0.1301	0.1301	0.1301	0.3263	0.2975	0.2198
2707	adenosine 3'-monophosphate (3'-AMP)	Nucleotide	Purine Metabolism, Adenine containing	35142	LC/MS Polar	100001449	3479	346.056	84-21-9	41211	10463793	C01367	HMDB03540	0.3143	0.1981	0.2526	0.4138	0.9735	0.9032	1.2991	0.8669
2705	adenosine 5'-diphosphate (ADP)	Nucleotide	Purine Metabolism, Adenine containing	3108	LC/MS Neg	208	680	426.022	20398-34-9	6022	5800	C00008	HMDB01341	0.4494	0.4786	0.3967	0.5905	0.9814	0.9426	0.8938	1.0902
2706	adenosine 5'-monophosphate (AMP)	Nucleotide	Purine Metabolism, Adenine containing	32342	LC/MS Neg	209	822	346.056	149022-20-8	6083	10239183	C00020	HMDB00045	0.1434	0.1731	0.1741	0.2619	0.8337	0.7199	0.6052	0.9992
1114	adrenate (22:4n6)	Lipid	Polyunsaturated Fatty Acid (n3 and n6)	32980	LC/MS Neg	100001193	5678	331.264	2091-25-0	5497181	4445971	C16527	HMDB02226	2.4079	1.3887	2.4131	2.0457	1.977	1.803	2.0109	2.5412
2687	AICA ribonucleotide	Nucleotide	Purine Metabolism, (Hypo)Xanthine/Inosine containing	38325	LC/MS Pos Early	216	797	339.07	3031-94-5	65110	195	C04677	HMDB01517	0.6246	0.6246	0.6246	0.6246	0.704	1.1534	0.8746	0.856
27	alanine	Amino Acid	Alanine and Aspartate Metabolism	1126	LC/MS Pos Early	811	1700	90.055	56-41-7	5950	5735	C00041	HMDB00161	1.0327	1.1481	1.1546	1.1169	1.0299	1.0633	1.0472	1.0496
2702	allantoic acid	Nucleotide	Purine Metabolism, (Hypo)Xanthine/Inosine containing	33434	LC/MS Polar	218	2960	175.047	99-16-1	203	198	C00499	HMDB01209	1	1.3046	1.0078	0.7777	0.5649	0.5649	0.5649	1.1188
2701	allantoin	Nucleotide	Purine Metabolism, (Hypo)Xanthine/Inosine containing	1107	LC/MS Polar	1002	1672	157.037	97-59-6	204	199	C02350	HMDB00462	2.3143	2.3519	2.117	1.5163	1.7259	1.8244	1.7577	2.044
16	allo-threonine	Amino Acid	Glycine, Serine and Threonine Metabolism	15142	LC/MS Polar	100000272	2511.1	118.051	28954-12-3	99289	89699	C05519	HMDB04041	3.0412	3.0963	3.0961	2.452	1.2721	1.9349	1.8557	2.2527
313	alpha-hydroxyisocaproate	Amino Acid	Leucine, Isoleucine and Valine Metabolism	22132	LC/MS Neg	100000706	1840	131.071	10303-64-7	83697	75520	C03264	HMDB00746	2.4127	1.7651	1.6202	1.1125	1.3932	0.9776	0.8312	0.5279
283	alpha-hydroxyisovalerate	Amino Acid	Leucine, Isoleucine and Valine Metabolism	46537	LC/MS Polar	100001300	1052	117.056	600-37-3	99823	90190		HMDB00407	1.7606	1.9576	2.0853	1.9115	1.1539	0.8844	1.1069	1.4632
1033	alpha-ketoglutarate	Energy	TCA Cycle	528	LC/MS Polar	93	2700	145.014	305-72-6;328-50-7;22202-68-2	51	50	C00026	HMDB00208	1.0882	1.2548	1.2283	1.3002	1.0953	1.3179	1.5425	1.0258
2873	alpha-tocopherol	Cofactors and Vitamins	Tocopherol Metabolism	1561	LC/MS Pos Late	1105	2522	430.378	59-02-9;10191-41-0	14985	14265	C02477	HMDB01893	0.6178	0.6503	0.7079	0.6201	1.1088	0.8175	0.8288	1.0373
451	anserine	Peptide	Dipeptide Derivative	15747	LC/MS Neg	100000044	1124.8	239.115	10030-52-1	112072	100482	C01262	HMDB00194	0.1243	0.0367	0.0877	0.0907	2.0299	1.9807	2.0342	2.8901
899	arabitol/xylitol	Carbohydrate	Pentose Metabolism	48885	LC/MS Polar	100006430	1932.4	151.061						1.178	0.9176	1.0393	0.9431	0.8983	1.0261	1.0522	1.0276
901	arabonate/xylonate	Carbohydrate	Pentose Metabolism	48255	LC/MS Polar	100006115	2664.6	165.04						3.2419	1.8333	3.4979	2.9797	2.5838	2.6962	2.9759	2.2431
1083	arachidate (20:0)	Lipid	Long Chain Fatty Acid	1118	LC/MS Neg	893	6295	311.296	506-30-9	10467	10035	C06425	HMDB02212	0.6367	0.4826	0.7033	0.5045	0.5535	0.5442	0.669	0.6601
1113	arachidonate (20:4n6)	Lipid	Polyunsaturated Fatty Acid (n3 and n6)	1110	LC/MS Neg	229	5535	303.233	506-32-1	444899	392692	C00219	HMDB01043	1.1534	0.7959	1.201	1.149	1.0878	0.98	1.0679	1.4266
1460	arachidonoyl ethanolamide	Lipid	Endocannabinoid	32463	LC/MS Pos Late	1488	1535	348.29	94421-68-8	5281969	4445241	C11695	HMDB04080	1.0355	0.8289	0.6757	0.5239	2.1164	1.872	2.1264	2.3383
1609	arachidonoylcholine	Lipid	Phospholipid Metabolism	53261	LC/MS Pos Late	100009332	1390	390.337						0.7265	0.7265	0.7265	0.7265	0.7265	0.7265	0.9647	1.3945
362	arginine	Amino Acid	Urea cycle; Arginine and Proline Metabolism	1638	LC/MS Pos Early	231	2825	175.119	1119-34-2	232	227	C00062	HMDB00517	1.364	0.8979	1.1074	0.881	1.0681	1.0237	1.2128	1.1814
368	argininosuccinate	Amino Acid	Urea cycle; Arginine and Proline Metabolism	15497	LC/MS Neg	232	638.1	289.115	156637-58-0	16950;828	805	C03406	HMDB00052	1.4129	1.595	2.1626	1.818	1.4102	1.5686	1.3287	2.1996
2867	ascorbate (Vitamin C)	Cofactors and Vitamins	Ascorbate and Aldarate Metabolism	32354	LC/MS Neg	233	645.3	175.025	134-03-2		10189562	C00072	HMDB00044	14.0488	12.0655	11.6542	6.4394	6.1004	1.3653	5.3483	10.69
32	asparagine	Amino Acid	Alanine and Aspartate Metabolism	512	LC/MS Pos Early	917	1225	133.061	70-47-3	6267	6031	C00152	HMDB00168	2.1939	1.849	1.6882	1.8275	2.3961	2.1461	2.183	2.4631
30	aspartate	Amino Acid	Alanine and Aspartate Metabolism	443	LC/MS Pos Early	234	1165	134.045	56-84-8	5960	5745	C00049	HMDB00191	2.1019	1.6815	1.892	1.865	1.7096	1.7717	1.3377	1.4122
1200	azelate (nonanedioate)	Lipid	Fatty Acid, Dicarboxylate	18362	LC/MS Neg	2029	1276	187.098	123-99-9	2266	2179	C08261	HMDB00784	2.5477	0.7172	6.5832	0.8697	0.7525	0.3543	0.6056	0.6287
1090	behenate (22:0)*	Lipid	Long Chain Fatty Acid	12125	LC/MS Neg	314	6745	339.327	112-85-6	8215	7923	C08281	HMDB00944	0.788	0.5789	0.9658	0.8	0.797	0.6541	0.9412	0.9241
1879	behenoyl sphingomyelin (d18:1/22:0)*	Lipid	Sphingolipid Metabolism	48492	LC/MS Pos Late	100006294	3083	787.669						0.3643	0.3514	0.3481	0.3478	0.6258	0.5886	0.5844	0.6931
2952	benzoate	Xenobiotics	Benzoate Metabolism	15778	LC/MS Neg	100000008	1750	121.029	65-85-0	243	238	C00180	HMDB01870	0.9785	1.033	0.8006	1.2993	0.8963	1.0828	1.0292	1.1394
2796	beta-alanine	Nucleotide	Pyrimidine Metabolism, Uracil containing	55	LC/MS Polar	244	3152	88.0404	56-41-7;107-95-9	239	234	C00099	HMDB00056	1.101	1.1189	1.2273	1.0328	0.5142	0.9672	0.9369	0.7303
276	beta-hydroxyisovalerate	Amino Acid	Leucine, Isoleucine and Valine Metabolism	12129	LC/MS Polar	1442	1149.8	117.056	625-08-1	69362	62571		HMDB00754	2.8612	2.7326	2.9728	2.922	2.9674	2.4513	2.2676	2.5095
277	beta-hydroxyisovaleroylcarnitine	Amino Acid	Leucine, Isoleucine and Valine Metabolism	35433	LC/MS Pos Early	100001594	2584	262.165	99159-87-2		21403176			0.8965	0.8766	0.9049	0.7545	0.5471	0.5372	0.5208	0.3386
2083	beta-muricholate	Lipid	Primary Bile Acid Metabolism	31885	LC/MS Neg	100001066	4794	407.28	2393-59-1	5283853	2340919	C17726	HMDB00415	0.1093	0.1093	0.1093	0.1093	0.1093	0.1093	0.1093	0.1093
1931	beta-sitosterol	Lipid	Sterol	27414	LC/MS Pos Late	100001033	3054	397.383	83-46-5	222284	192962	C01753	HMDB00852	0.5281	0.4346	0.68	0.4654	0.2716	0.1806	0.342	0.7396
6	betaine	Amino Acid	Glycine, Serine and Threonine Metabolism	3141	LC/MS Pos Early	799	1064	118.086	107-43-7	247	24219951173	C00719	HMDB00043	3.857	3.3955	3.3911	2.273	1.9873	1.7089	1.8803	2.3177
7	betaine aldehyde	Amino Acid	Glycine, Serine and Threonine Metabolism	15499	LC/MS Pos Early	1219	1915	120.102	7758-31-8	249	244	C00576	HMDB01252	1.0467	0.8215	1.2674	1.2554	0.7938	1.3609	1.5788	0.6754
2910	bilirubin (Z,Z)	Cofactors and Vitamins	Hemoglobin and Porphyrin Metabolism	43807	LC/MS Pos Late	1090	1840	585.271	635-65-4	5280352	4444055	C00486	HMDB00054	5.1445	2.5813	3.3069	4.6024	1.9624	0.5124	0.5803	2.2134
2913	biliverdin	Cofactors and Vitamins	Hemoglobin and Porphyrin Metabolism	2137	LC/MS Pos Late	250	1016	583.255	55482-27-4;55482-27-4	5353439	10628548	C00500	HMDB01008	0.9268	0.8407	1.0393	1.0623	1.0008	0.695	0.635	1.0984
2894	biopterin	Cofactors and Vitamins	Tetrahydrobiopterin Metabolism	12358	LC/MS Neg	1548	1398.5	236.079	22150-76-1	445040	392795	C06313	HMDB00468	0.402	0.402	0.6679	1	0.402	0.9778	0.8623	0.6686
1268	butyrylcarnitine	Lipid	Fatty Acid Metabolism (also BCAA Metabolism)	32412	LC/MS Pos Early	100001054	2860	232.154	25576-40-3	439829	184820	C02862	HMDB02013	0.9994	0.5851	1.0006	0.5927	0.0577	0.0577	0.4632	0.4983
258	C-glycosyltryptophan	Amino Acid	Tryptophan Metabolism	48782	LC/MS Pos Early	100006379	2685	367.15	180509-18-6	10981970	9157171			2.6212	2.7884	3.2798	2.6187	2.277	2.4925	2.76	2.6968
1933	campesterol	Lipid	Sterol	33997	LC/MS Pos Late	100001269	2873	383.367	474-62-4	173183	151215	C01789	HMDB02869	0.4404	0.3297	0.4772	0.452	0.4261	0.4322	0.5418	0.9715
1058	caprate (10:0)	Lipid	Medium Chain Fatty Acid	1642	LC/MS Neg	888	5090.7	171.139	112-37-8	2969	2863	C01571	HMDB00511	1.0662	1.2259	1.4684	2.0722	6.837	5.3865	8.9532	12.4899
1054	caproate (6:0)	Lipid	Medium Chain Fatty Acid	32489	LC/MS Neg	926	2713.7	115.076	142-62-1	8892	8552	C01585	HMDB00535	0.4832	0.6979	1	0.8764	1.3069	1.783	1.4517	1.1232
1056	caprylate (8:0)	Lipid	Medium Chain Fatty Acid	32492	LC/MS Neg	932	4362	143.108	124-07-2	379	370	C06423	HMDB00482	0.336	1.291	0.6472	0.7655	1.5533	0.934	1.7751	2.4483
1313	carnitine	Lipid	Carnitine Metabolism	15500	LC/MS Pos Early	100000007	1978	162.112	461-05-2	10917	10455	C00318	HMDB00062	0.7834	0.7219	0.7091	0.776	0.7321	0.6745	0.7461	0.8042
448	carnosine	Peptide	Dipeptide Derivative	1768	LC/MS Neg	249	804	225.099	305-84-0	439224	388363	C00386	HMDB00033	2.0122	1.053	1.4213	2.1905	7.8703	9.6157	9.6029	12.4287
2969	catechol sulfate	Xenobiotics	Benzoate Metabolism	35320	LC/MS Neg	100001605	1906	188.986	4918-96-1	3083879	2341024	C00090	HMDB59724	0.3066	0.3339	0.3875	0.231	0.1612	0.1311	0.1026	0.1797
1470	chiro-inositol	Lipid	Inositol Metabolism	37112	LC/MS Polar	100001859	3191.2	225.062	643-12-9		10254647	C19891	HMDB34220	0.4141	0.4141	3.2521	0.4141	0.4141	0.4141	0.4141	0.4141
2077	cholate	Lipid	Primary Bile Acid Metabolism	22842	LC/MS Neg	136	5165	407.28	81-25-4	221493		C00695	HMDB00619	0.3404	0.3404	1.6365	0.3404	0.3404	0.3404	0.3404	0.3404
1909	cholesterol	Lipid	Sterol	63	LC/MS Pos Late	266	2707	369.352	57-88-5	11025495	4937803	C00187	HMDB00067	1.3884	1.0345	1.2878	1.0273	1.2493	1.4017	1.6759	1.5161
1497	choline	Lipid	Phospholipid Metabolism	15506	LC/MS Pos Early	1256	1961	104.107	67-48-1	305	149278	C00114	HMDB00097	1.4209	0.9964	1.2611	1.5042	1.3165	1.3853	1.2969	1.481
1498	choline phosphate	Lipid	Phospholipid Metabolism	34396	LC/MS Pos Early	267	700	184.073	72556-74-2	1014	119298	C00588	HMDB01565	2.2238	1.9071	1.9746	2.05	1.6147	1.6349	1.6776	2.0542
3189	cinnamoylglycine	Xenobiotics	Food Component/Plant	38637	LC/MS Neg	100002253	3127	204.067	16534-24-0	709625	618829		HMDB11621	0.2669	0.2669	0.2669	0.2669	0.2669	0.2669	0.2669	0.2669
1027	citrate	Energy	TCA Cycle	1564	LC/MS Neg	1124	582	191.02	77-92-9	311	305	C00158	HMDB00094	0.8952	0.2196	0.2292	0.1924	0.7048	1.2764	0.6306	0.788
367	citrulline	Amino Acid	Urea cycle; Arginine and Proline Metabolism	2132	LC/MS Pos Early	391	1520	176.103	372-75-8	9750	810	C00327	HMDB00904	0.5178	0.4796	0.5316	0.4573	0.6806	0.6265	0.6877	0.7366
2863	coenzyme A	Cofactors and Vitamins	Pantothenate and CoA Metabolism	46322	LC/MS Neg	270	1448	382.55	85-61-0;18439-24-2	317	311	C00010	HMDB01423	0.8507	0.6959	0.4505	0.8046	1.7631	1.2803	1.3133	1.4415
1993	corticosterone	Lipid	Steroid	5983	LC/MS Neg	272	5040	345.207	50-22-6	5753	5550	C02140	HMDB01547	0.1062	0.1062	0.1062	0.1062	0.1062	0.1062	0.1062	0.1062
391	creatine	Amino Acid	Creatine Metabolism	27718	LC/MS Pos Early	1221	1947	132.077	57-00-1	586	566	C00300	HMDB00064	0.4434	0.4368	0.4129	0.4011	0.6686	0.6319	0.6322	0.7317
392	creatinine	Amino Acid	Creatine Metabolism	513	LC/MS Pos Early	275	2055	114.066	60-27-5	588	568	C00791	HMDB00562	0.3146	0.3437	0.3337	0.274	0.4901	0.6431	0.5753	0.5816
337	cystathionine	Amino Acid	Methionine, Cysteine, SAM and Taurine Metabolism	15705	LC/MS Pos Early	310	2270	223.075	535-34-2	439258	811	C02291	HMDB00099	1.0526	0.8797	1.1251	0.9934	2.0098	0.6902	2.3108	2.0031
342	cysteine	Amino Acid	Methionine, Cysteine, SAM and Taurine Metabolism	1868	LC/MS Pos Early	800	1488	122.027	52-90-4;56-89-3	5862	5653	C00097	HMDB00574	4.5515	3.6262	4.1556	3.6024	3.2281	1.6893	1.9177	2.7942
350	cysteine sulfinic acid	Amino Acid	Methionine, Cysteine, SAM and Taurine Metabolism	37443	LC/MS Pos Early	100002113	597	154.017	207121-48-0	109	107	C00606	HMDB00996	1	1.2434	1.737	0.747	0.747	0.747	0.747	0.747
419	cysteine-glutathione disulfide	Amino Acid	Glutathione Metabolism	35159	LC/MS Pos Early	100001437	2465	427.095	13081-14-6	4247235	3455404		HMDB00656	1.0267	0.7725	0.8823	0.6012	0.4046	0.4541	0.379	0.2783
344	cystine	Amino Acid	Methionine, Cysteine, SAM and Taurine Metabolism	56	LC/MS Pos Early	279	2000	241.031	56-89-3	67678	575	C00491	HMDB00192	0.3648	0.3648	0.3648	0.3648	0.3648	0.3648	0.3648	0.3648
2805	cytidine	Nucleotide	Pyrimidine Metabolism, Cytidine containing	514	LC/MS Pos Early	827	2124	244.093	65-46-3	6175	5940	C00475	HMDB00089	2.9279	2.7495	2.7128	2.2478	1.53	1.5849	1.9849	1.6307
2803	cytidine 3'-monophosphate (3'-CMP)	Nucleotide	Pyrimidine Metabolism, Cytidine containing	2959	LC/MS Pos Early	105	920	324.059	84-52-6	66535	225079	C05822		0.7101	0.438	0.5478	0.438	2.0238	1.0962	1.0458	1.3413
1499	cytidine 5'-diphosphocholine	Lipid	Phospholipid Metabolism	34418	LC/MS Polar	1220	4200	533.106	33818-15-4	13804	21531769	C00307	HMDB01413	0.561	0.8537	0.5072	0.444	0.5181	0.821	0.6951	0.678
2802	cytidine 5'-monophosphate (5'-CMP)	Nucleotide	Pyrimidine Metabolism, Cytidine containing	2372	LC/MS Pos Early	282	835	324.059	63-37-6	6131	5414497	C00055	HMDB00095	0.8265	0.8693	0.8746	0.9363	1.0341	1.0494	1.1608	1.3209
987	cytidine 5'-monophospho-N-acetylneuraminic acid	Carbohydrate	Nucleotide Sugar	36831	LC/MS Polar	1223	3900	613.14	3063-71-6	448209		C00128	HMDB01176	1.5532	1.0999	1.5668	1.1279	0.9359	1.7836	1.9646	1.4156
1505	cytidine-5'-diphosphoethanolamine	Lipid	Phospholipid Metabolism	34410	LC/MS Polar	100001407	4210	445.053	72842-05-8	123727	287	C00570	HMDB01564	1.3217	1.4464	1.037	0.7119	0.7591	1.1774	1.0656	0.8932
2806	cytosine	Nucleotide	Pyrimidine Metabolism, Cytidine containing	573	LC/MS Pos Early	881	2060	112.051	71-30-7	597	577	C00380	HMDB00630	1.2432	1.0149	1.4881	1.1504	0.6803	0.726	0.6096	0.7861
3201	daidzein	Xenobiotics	Food Component/Plant	32453	LC/MS Neg	100001219	3566	253.051	486-66-8	5281708	4445025	C10208	HMDB03312	0.461	0.461	0.461	0.461	0.461	0.461	0.461	0.461
3376	daidzein sulfate (2)	Xenobiotics	Food Component/Plant	48728	LC/MS Neg	100006363	3330	333.008						0.4769	0.4769	0.4769	0.4769	0.4769	0.4769	0.4769	0.4769
1292	decanoylcarnitine	Lipid	Fatty Acid Metabolism(Acyl Carnitine)	33941	LC/MS Pos Late	100001251	1130	316.248	1492-27-9	10245190	8420677		HMDB00651	0.7638	0.6411	0.6411	0.8764	1.3406	1.1907	2.0849	2.4154
2868	dehydroascorbate	Cofactors and Vitamins	Ascorbate and Aldarate Metabolism	1659	LC/MS Polar	301	1130	173.009	490-83-5	835	812	C05422	HMDB01264	1.5895	1.3137	1.5233	1.4545	1.4121	1.6365	1.3854	1.4632
1312	deoxycarnitine	Lipid	Carnitine Metabolism	36747	LC/MS Pos Early	100001662	2052	146.118	6249-56-5	134	705	C01181	HMDB01161	1.4989	1.2654	1.2967	0.9441	1.9203	1.5867	1.655	2.0234
1117	dihomo-linoleate (20:2n6)	Lipid	Polyunsaturated Fatty Acid (n3 and n6)	17805	LC/MS Neg	1231	5730	307.264	2091-39-6	6439848	4944228	C16525	HMDB05060	1.4461	0.6085	0.9701	0.895	1.1715	1.3305	1.3005	1.6357
1112	dihomo-linolenate (20:3n3 or n6)	Lipid	Polyunsaturated Fatty Acid (n3 and n6)	35718	LC/MS Neg	100001739	5596	305.249	17046-59-2	5280581	4471954	C03242	HMDB02925	2.035	1.1408	1.5209	1.2733	1.3722	1.3199	1.4392	1.4706
851	dihydroxyacetone phosphate (DHAP)	Carbohydrate	Glycolysis, Gluconeogenesis, and Pyruvate Metabolism	15522	LC/MS Neg	309	603	168.991	102783-56-2	668	3833110	C00111	HMDB01473	5.1428	4.0761	4.3171	4.6343	1.4801	2.7154	2.4869	2.8667
374	dimethylarginine (SDMA + ADMA)	Amino Acid	Urea cycle; Arginine and Proline Metabolism	36808	LC/MS Pos Early	100001810	2850	203.15	102783-24-4	123831	110375	C03626	HMDB01539	6.4804	3.4278	4.3213	2.8103	3.2462	3.1174	3.3469	4.0826
5	dimethylglycine	Amino Acid	Glycine, Serine and Threonine Metabolism	5086	LC/MS Pos Early	806	1104	104.071	1118-68-9	673	653	C01026	HMDB00092	3.3604	3.2146	3.0998	2.1608	1.7787	2.1637	2.2016	2.4824
1116	docosadienoate (22:2n6)	Lipid	Polyunsaturated Fatty Acid (n3 and n6)	32415	LC/MS Neg	100001182	6034	335.296	7370-49-2	5282807	4445934	C16533	HMDB61714	4.084	2.2873	2.9532	2.771	2.8912	3.3674	3.6351	3.7024
1104	docosahexaenoate (DHA; 22:6n3)	Lipid	Polyunsaturated Fatty Acid (n3 and n6)	44675	LC/MS Neg	100000665	5525	327.233	6217-54-5	445580	393183	C06429	HMDB02183	1.5335	0.8469	2.1369	1.1699	0.9835	1.0613	0.9212	1.2239
1103	docosapentaenoate (n3 DPA; 22:5n3)	Lipid	Polyunsaturated Fatty Acid (n3 and n6)	32504	LC/MS Neg	100001181	5571	329.249	2234-74-4	6441454		C16513	HMDB01976	1.6766	0.9971	1.7928	1.5329	2.4605	2.0439	2.0844	2.9844
1115	docosapentaenoate (n6 DPA; 22:5n6)	Lipid	Polyunsaturated Fatty Acid (n3 and n6)	37478	LC/MS Neg	100001580	5624.5	329.249	25182-74-5	6441454	4945614	C16513	HMDB01976	2.4595	1.0504	2.6797	1.4477	0.3588	1.1618	0.9468	0.3588
1204	dodecanedioate	Lipid	Fatty Acid, Dicarboxylate	32388	LC/MS Neg	100001102	2990	229.145	693-23-2	12736	12213	C02678	HMDB00623	2.3002	1.5127	3.754	1.5783	1.3227	0.9026	0.7134	1.2318
1102	eicosapentaenoate (EPA; 20:5n3)	Lipid	Polyunsaturated Fatty Acid (n3 and n6)	18467	LC/MS Neg	2050	5450	301.217	10-2005-9;10417-94-4	446284	393682	C06428	HMDB01999	2.6943	1.7969	2.6777	3.6052	2.7386	1.81	1.3516	3.4928
1086	eicosenoate (20:1)	Lipid	Long Chain Fatty Acid	33587	LC/MS Neg	100001335	5950	309.28		5282768	4445895		HMDB02231	0.9826	0.5194	0.7059	0.8761	0.6327	0.6918	0.8522	0.9373
3213	equol glucuronide	Xenobiotics	Food Component/Plant	41948	LC/MS Neg	100003895	3215	417.119						0.1681	0.1681	0.1681	0.1681	0.1681	0.1681	0.1681	0.1681
3214	equol sulfate	Xenobiotics	Food Component/Plant	40478	LC/MS Neg	100003429	3630	321.044			23936050			0.2382	0.2382	0.2382	0.2382	0.2382	0.2382	0.2382	0.2382
3215	ergothioneine	Xenobiotics	Food Component/Plant	37459	LC/MS Pos Early	100002154	850	230.096	58511-63-0	3032311	2297320	C05570	HMDB03045	1.2859	1.0735	0.9892	0.9672	0.5136	0.5003	0.4876	0.5318
1091	erucate (22:1n9)	Lipid	Long Chain Fatty Acid	1552	LC/MS Neg	1087	6355.6	337.311	112-86-7	5281116	7924	C08316	HMDB02068	1.6141	0.9975	1.3313	1.3333	0.7145	0.869	1.0025	1.0751
3217	erythritol	Xenobiotics	Food Component/Plant	20699	LC/MS Polar	100000846	1491	167.056	149-32-6	222285	13835932	C00503	HMDB02994	3.9508	3.3855	3.5113	3.0842	1.9613	2.3026	2.213	2.0918
1020	erythronate*	Carbohydrate	Aminosugar Metabolism	42420	LC/MS Polar	100001320	2186	135.03	88759-55-1	2781043	2061231		HMDB00613	4.8917	5.2403	5.1971	3.7222	1.9026	2.2425	1.7584	1.77
306	ethylmalonate	Amino Acid	Leucine, Isoleucine and Valine Metabolism	15765	LC/MS Polar	2054	2785	131.035	601-75-2	11756	11263		HMDB00622	1.5276	1.4935	1.7613	1.2812	1.0704	1.2318	1.1006	1.1286
3220	ferulic acid 4-sulfate	Xenobiotics	Food Component/Plant	47114	LC/MS Neg	100005389	1225	273.007	86321-29-1	6305574	4878542		HMDB29200	0.5389	0.5389	0.5389	0.5389	0.5389	0.5389	0.5389	0.5389
2856	flavin adenine dinucleotide (FAD)	Cofactors and Vitamins	Riboflavin Metabolism	2134	LC/MS Neg	327	2425	784.15	146-14-5;84366-81-4	643975	559059	C00016	HMDB01248	0.5539	0.4447	0.4844	0.4327	0.9049	0.9585	0.9106	1.0639
2857	flavin mononucleotide (FMN)	Cofactors and Vitamins	Riboflavin Metabolism	15797	LC/MS Neg	100000251	2390	455.097	130-40-5	710	690	C00061	HMDB01520	0.6782	0.7802	0.7199	0.4962	0.9161	0.9527	0.9908	1.0316
947	fructose	Carbohydrate	Fructose, Mannose and Galactose Metabolism	48195	LC/MS Polar	878	2022.2	225.062	57-48-7	5984	5764	C00095	HMDB00660	4.2193	3.8831	4.1687	3.3516	2.7266	1.6253	2.2861	2.935
846	fructose-6-phosphate	Carbohydrate	Glycolysis, Gluconeogenesis, and Pyruvate Metabolism	12021	LC/MS Polar	1232	4261	259.022	103213-47-4	69507	19969987	C05345	HMDB00124	1.6472	2.0244	1.9552	1.442	1.5696	1.4653	2.0157	2.4281
1037	fumarate	Energy	TCA Cycle	1643	LC/MS Polar	330	3084	115.004	100-17-8	444972	10197150	C00122	HMDB00134	0.8558	1.1285	1.1108	0.8667	1.0997	1.3783	1.1848	1.1801
963	galactitol (dulcitol)	Carbohydrate	Fructose, Mannose and Galactose Metabolism	1117	LC/MS Polar	1003	2309.7	181.072	608-66-2	11850	11357	C01697	HMDB00107	0.8321	0.7361	1.006	0.994	0.9562	1.1665	1.0614	1.1942
971	galactonate	Carbohydrate	Fructose, Mannose and Galactose Metabolism	27719	LC/MS Polar	100001026	3085	195.051	299-28-5	128869	114198	C00880	HMDB00565	1.4645	0.9308	1.1442	1.2512	1.2279	0.6158	0.638	0.5917
964	galactose 1-phosphate	Carbohydrate	Fructose, Mannose and Galactose Metabolism	15706	LC/MS Polar	100000300	4552	259.022	19046-60-7	123912		C00446	HMDB00645	1.4019	1.4648	1.5456	1.3283	1.5248	1.7061	1.6477	1.7111
440	gamma-glutamyl-epsilon-lysine	Peptide	Gamma-glutamyl Amino Acid	33934	LC/MS Pos Early	100001262	2717	276.155	17105-15-6	7015684;7015685	5378717		HMDB03869	1.6148	1.2068	1.5281	1.5109	2.4524	2.0677	2.6294	2.6651
434	gamma-glutamylglutamate	Peptide	Gamma-glutamyl Amino Acid	36738	LC/MS Pos Early	331	1775	277.103	1116-22-9	92865	83831	C05282	HMDB11737	5.0619	4.2336	4.7934	4.342	1.9536	2.494	2.6942	1.9798
435	gamma-glutamylglutamine	Peptide	Gamma-glutamyl Amino Acid	2730	LC/MS Pos Early	1140	1430	276.119	10148-81-9	150914	133013	C05283	HMDB11738	4.1443	4.6322	5.0116	2.8465	1.0519	1.2753	1.3212	1
436	gamma-glutamylglycine	Peptide	Gamma-glutamyl Amino Acid	33949	LC/MS Pos Early	100001294	1535	205.082	1948-29-4	165527	145071		HMDB11667	1	0.803	1.9417	1.1756	0.6811	0.6811	0.6811	0.6811
437	gamma-glutamylhistidine	Peptide	Gamma-glutamyl Amino Acid	18245	LC/MS Pos Early	1235	2740	285.119	37460-15-4	7017195	5380197			0.4682	1.1414	1.6017	1.9792	1.6683	2.325	2.3133	2.1765
438	gamma-glutamylisoleucine*	Peptide	Gamma-glutamyl Amino Acid	34456	LC/MS Pos Early	100001485	2940	261.144		14253342	21403145		HMDB11170	0.2248	0.2248	2.6268	3.1174	1.3632	2.7486	0.2248	1.2609
439	gamma-glutamylleucine	Peptide	Gamma-glutamyl Amino Acid	18369	LC/MS Neg	1268	1685	259.13	2566-39-4	151023	133115		HMDB11171	0.8067	0.5431	0.9148	1.2545	1.5707	1.4704	1.2424	1.51
442	gamma-glutamylphenylalanine	Peptide	Gamma-glutamyl Amino Acid	33422	LC/MS Neg	100000491	1825	293.114	7432-24-8	111299	99868		HMDB00594	1.0808	0.8704	1.3269	1.3912	1.7155	2.4536	2.067	2.1274
443	gamma-glutamylthreonine	Peptide	Gamma-glutamyl Amino Acid	33364	LC/MS Pos Early	100001314	1750	249.108	5652-48-2		21403107		HMDB29159	2.2882	2.6683	3.1325	3.3686	2.1429	1.9164	2.9491	2.2666
445	gamma-glutamyltyrosine	Peptide	Gamma-glutamyl Amino Acid	2734	LC/MS Neg	1102	1240	309.109	7432-23-7	94340	85142		HMDB11741	0.2401	0.2401	0.2401	0.4139	0.9744	1.1938	1.0256	1.1912
446	gamma-glutamylvaline	Peptide	Gamma-glutamyl Amino Acid	43829	LC/MS Neg	100001126	1072	245.114	2746-34-1	7015683			HMDB11172	0.7894	0.594	1	1.3879	1.1565	1.0783	1.3671	1.2505
2887	gamma-tocopherol/beta-tocopherol	Cofactors and Vitamins	Tocopherol Metabolism	52473	LC/MS Pos Late	100008998	2384	416.364						0.723	0.7926	1.6646	0.7858	0.5868	0.5466	0.6214	0.4132
3080	genistein	Xenobiotics	Food Component/Plant	32448	LC/MS Neg	100001221	3754	269.046	446-72-0	5280961	4444448	C06563	HMDB03217	0.6245	0.6245	0.6245	0.6245	0.6245	0.6245	0.6245	0.6245
3148	gluconate	Xenobiotics	Food Component/Plant	587	LC/MS Polar	338	2922	195.051	527-07-1	10690	10240	C00257	HMDB00625	3.036	0.4203	2.9283	1.9738	2.0105	1.4871	1.856	2.1134
993	glucosamine-6-phosphate	Carbohydrate	Aminosugar Metabolism	580	LC/MS Polar	290	4521.5	258.038	3616-42-0	439217	8013767	C00352	HMDB01254	2.0571	2.473	2.6015	2.0767	1.9897	1.6875	2.0904	2.395
842	glucose	Carbohydrate	Glycolysis, Gluconeogenesis, and Pyruvate Metabolism	48152	LC/MS Polar	572	2342	225.062	50-99-7	79025	71358	C00031	HMDB00122	2.5204	2.2294	2.1832	2.1067	1.823	1.4486	1.8281	1.9445
843	glucose 6-phosphate	Carbohydrate	Glycolysis, Gluconeogenesis, and Pyruvate Metabolism	31260	LC/MS Polar	291	4537	259.022	103192-55-8	5958	19952394	C00668	HMDB01401	1.501	1.6687	1.719	1.424	1.4763	1.4133	1.5721	1.8513
997	glucuronate	Carbohydrate	Aminosugar Metabolism	15443	LC/MS Polar	100000257	3233.3	193.035	207300-70-7	444791	58552	C00191	HMDB00127	2.7719	3.0642	2.8036	2.5578	1.6914	1.5021	1.5184	1.4578
41	glutamate	Amino Acid	Glutamate Metabolism	57	LC/MS Pos Early	561	1500	148.06	56-86-0	611	591	C00025	HMDB00148	1.2793	1.1047	1.1377	1.1525	1.128	1.0162	1.2375	1.2186
52	glutamate, gamma-methyl ester	Amino Acid	Glutamate Metabolism	33487	LC/MS Pos Early	100001103	2170	162.076	1499-55-4	68662	66546			1.5274	0.985	1.1761	1.1487	2.4384	2.0659	2.0437	2.3833
42	glutamine	Amino Acid	Glutamate Metabolism	53	LC/MS Pos Early	563	1291	147.076	56-85-9	5961	5746	C00064	HMDB00641	0.7263	0.6833	0.6322	0.5299	0.7271	0.6991	0.7505	0.8521
90	glutarate (pentanedioate)	Amino Acid	Lysine Metabolism	396	LC/MS Polar	339	2900	131.035	110-94-1	743	3618533	C00489	HMDB00661	0.9836	0.7388	1.1277	0.62	0.8831	1.5901	1.5355	0.7792
417	glutathione, oxidized (GSSG)	Amino Acid	Glutathione Metabolism	27727	LC/MS Pos Early	448	2667	613.159	103239-24-3	65359	58835	C00127	HMDB03337	1.3737	1.3768	1.2417	1.4198	0.9503	1.0232	1.3741	1.3931
416	glutathione, reduced (GSH)	Amino Acid	Glutathione Metabolism	2127	LC/MS Pos Early	496	2000	308.091	70-18-8	124886	111188	C00051	HMDB00125	6.9899	5.6753	5.8244	6.9498	6.3279	2.8086	4.2759	6.3008
862	glycerate	Carbohydrate	Glycolysis, Gluconeogenesis, and Pyruvate Metabolism	1572	LC/MS Polar	1052	2070.4	105.019	600-19-1	752	732	C00258	HMDB00139	1.6375	1.3559	1.5803	1.6735	1.5463	1.4829	1.2842	1.6772
1800	glycerol	Lipid	Glycerolipid Metabolism	15122	LC/MS Pos Early	1254	717	93.0546	56-81-5	753	733	C00116	HMDB00131	0.9959	0.8323	1.0825	1.3251	1.2092	1.0041	1.1033	1.4295
1801	glycerol 3-phosphate	Lipid	Glycerolipid Metabolism	43847	LC/MS Polar	100000258	3938.7	171.006	29849-82-9	754	734	C00093	HMDB00126	0.2987	0.3196	0.7202	0.691	0.6907	1.7312	2.1558	1.1613
1506	glycerophosphoethanolamine	Lipid	Phospholipid Metabolism	37455	LC/MS Pos Early	100001620	659	216.063	33049-08-0	123874	110410	C01233	HMDB00114	0.9316	0.7641	1.1081	0.8203	0.9764	0.9318	0.9359	1.0932
1806	glycerophosphoglycerol	Lipid	Glycerolipid Metabolism	48857	LC/MS Polar	100001619	2430	245.043		439964	388990	C03274		0.8914	0.7849	0.8301	0.8226	0.7471	0.8286	0.9858	1.2076
1508	glycerophosphoinositol*	Lipid	Phospholipid Metabolism	52307	LC/MS Neg	100001621	630	333.059	16824-65-0					1.9943	2.023	1.8976	2.0069	1.102	1.1991	0.9055	1.3934
1500	glycerophosphorylcholine (GPC)	Lipid	Phospholipid Metabolism	15990	LC/MS Pos Early	100000269	672	258.11	28319-77-9	71920	571409	C00670	HMDB00086	0.5614	0.4614	0.5493	0.5332	0.6315	0.6374	0.6384	0.7391
1	glycine	Amino Acid	Glycine, Serine and Threonine Metabolism	58	LC/MS Pos Early	340	1375	76.0393	56-40-6	750	730	C00037	HMDB00123	3.4252	3.0061	3.2358	2.6756	2.16	2.0962	1.9663	2.2207
1892	glycosyl-N-palmitoyl-sphingosine	Lipid	Sphingolipid Metabolism	53013	LC/MS Pos Late	100009272	2623	700.572						3.2522	3.7648	4.0879	4.6954	3.8324	4.8718	4.2926	3.7183
1891	glycosyl-N-stearoyl-sphingosine	Lipid	Sphingolipid Metabolism	52234	LC/MS Pos Late	100001882	3053	728.604						1.6518	1.1745	1.4294	1.7903	2.7966	2.7704	2.7795	2.298
575	glycylleucine	Peptide	Dipeptide	34398	LC/MS Pos Early	100001258	3059	189.123	869-19-2	92843	83812	C02155	HMDB00759	1.2182	0.7767	0.9158	0.6833	0.9918	0.9878	1.0082	1.152
585	glycylvaline	Peptide	Dipeptide	18357	LC/MS Pos Early	100000487	2734	175.108	1963-21-9	97417	2006926		HMDB28854	1.6189	0.9838	1.5434	0.8499	0.3008	1.1027	0.9664	1.6348
397	guanidinoacetate	Amino Acid	Creatine Metabolism	43802	LC/MS Polar	344	2884	116.047	352-97-6	763	743	C00581	HMDB00128	0.6482	0.4568	0.6602	0.8157	1.0812	0.9971	1.1579	1.3075
2747	guanine	Nucleotide	Purine Metabolism, Guanine containing	32352	LC/MS Pos Early	172	2032	152.057	73-40-5	764	744	C00242	HMDB00132	35.1451	20.7322	32.8045	23.8707	6.9724	9.1918	5.5363	11.4261
2746	guanosine	Nucleotide	Purine Metabolism, Guanine containing	1573	LC/MS Neg	1099	1662	282.084	118-00-3	6802	6544	C00387	HMDB00133	2.8125	2.4667	2.3926	2.3326	1.5642	1.5207	1.4999	1.787
2741	guanosine 5'- monophosphate (5'-GMP)	Nucleotide	Purine Metabolism, Guanine containing	2849	LC/MS Pos Early	347	800	364.065	5550-12-09	6804	741	C00144	HMDB01397	0.2993	0.2993	0.2993	0.5961	0.7392	0.9767	0.8606	0.2993
2872	gulonic acid*	Cofactors and Vitamins	Ascorbate and Aldarate Metabolism	46957	LC/MS Polar	100001586	2750	195.051	20246-53-1	9794176	7969943		HMDB03290	3.6644	2.5477	4.5359	3.0254	1.3278	1.4278	1.6296	1.0799
2909	heme	Cofactors and Vitamins	Hemoglobin and Porphyrin Metabolism	41754	LC/MS Pos Late	100001386	1124	616.176	14875-96-8	26945		C00032	HMDB03178	0.997	2.0567	0.9585	1.4468	0.9571	0.9209	0.8623	1.1246
1206	hexadecanedioate	Lipid	Fatty Acid, Dicarboxylate	35678	LC/MS Neg	100001614	4615	285.207	505-54-4	10459	10027	C19615	HMDB00672	1.3295	0.7326	1.5267	1.3589	1.6499	1.4865	1.0454	1.6201
1289	hexanoylcarnitine	Lipid	Fatty Acid Metabolism(Acyl Carnitine)	32328	LC/MS Pos Late	100000781	850	260.186	6920-35-0	6426853	4932273		HMDB00705	1.3307	0.942	0.9905	1.1456	1.0095	1.5055	2.3462	1.9497
1277	hexanoylglycine	Lipid	Fatty Acid Metabolism(Acyl Glycine)	35436	LC/MS Neg	100001527	2900	172.098	24003-67-6	99463	89859		HMDB00701	2.0884	1.3342	1.7628	1.9023	1.1819	0.9485	0.8075	1.1503
2940	hippurate	Xenobiotics	Benzoate Metabolism	15753	LC/MS Neg	100000014	2106.9	178.051	495-69-2	464	451	C01586	HMDB00714	0.4862	0.4095	0.5456	0.3878	0.1693	0.191	0.1853	0.2021
71	histamine	Amino Acid	Histidine Metabolism	1574	LC/MS Pos Early	354	3035	112.087	51-45-6	774	753	C00388	HMDB00870	4.9454	1.9009	2.4377	2.084	0.5066	0.387	0.387	0.6573
58	histidine	Amino Acid	Histidine Metabolism	59	LC/MS Pos Early	355	2707	156.077	5934-29-2	6274	752	C00135	HMDB00177	0.9832	0.9133	1.0279	1.0525	1.0458	0.8916	1.0627	1.2397
590	histidylalanine	Peptide	Dipeptide	42027	LC/MS Pos Early	100003542	3014	227.114	16874-75-2	351667	312232			1.0027	0.6923	0.8147	1.1106	1.4469	1.4506	0.9729	2.4098
369	homoarginine	Amino Acid	Urea cycle; Arginine and Proline Metabolism	22137	LC/MS Pos Early	100000961	2882	189.135	156-86-5	9085	8732	C01924	HMDB00670	5.7371	3.5279	4.9335	3.7981	4.4823	5.055	6.2096	7.7609
370	homocitrulline	Amino Acid	Urea cycle; Arginine and Proline Metabolism	22138	LC/MS Pos Early	100000963	1908	190.119	1190-49-4	65072	58582	C02427	HMDB00679	2.2739	1.4176	1.3324	1.0471	0.6018	0.758	0.9365	0.768
18	homoserine	Amino Acid	Glycine, Serine and Threonine Metabolism	18351	LC/MS Polar	100000458	2875.8	118.051	672-15-1	12647	12126	C00263	HMDB00719	2.175	0.0875	2.7586	2.4283	2.3182	1.3356	2.4353	2.5555
3239	homostachydrine*	Xenobiotics	Food Component/Plant	33009	LC/MS Pos Early	100001550	1750	158.118	1195-94-4	441447	390180	C08283	HMDB33433	1.7839	2.1734	1.543	0.5163	1.1203	0.5163	0.5314	0.5163
352	hypotaurine	Amino Acid	Methionine, Cysteine, SAM and Taurine Metabolism	590	LC/MS Pos Early	358	724	110.027	300-84-5	107812	96959	C00519	HMDB00965	1.284	1.1527	1.2819	1.4987	1.0018	0.7661	0.8375	1.012
2692	hypoxanthine	Nucleotide	Purine Metabolism, (Hypo)Xanthine/Inosine containing	3127	LC/MS Neg	171	1291.2	135.031	68-94-0	790	768	C00262	HMDB00157	1.0542	0.7886	1.0054	0.9704	1.3345	1.4319	1.324	1.3865
70	imidazole lactate	Amino Acid	Histidine Metabolism	15716	LC/MS Pos Early	100000263	2040	157.061	14403-45-3	440129	389128	C05568	HMDB02320	1.5066	1.5072	2.0565	2.0675	1.1619	0.9873	1.2877	1.3569
69	imidazole propionate	Amino Acid	Histidine Metabolism	40730	LC/MS Polar	100003434	2034.9	139.051	1074-59-5	70630	63798		HMDB02271	1.8762	1.0973	2.3252	3.3948	3.5428	5.24	5.7983	6.3043
257	indole-3-carboxylic acid	Amino Acid	Tryptophan Metabolism	38116	LC/MS Neg	100002185	1708.8	160.04	771-50-6	69867		C19837	HMDB03320	2.2384	1.5785	1.2472	1.6491	0.4916	0.4916	0.4916	0.4916
222	indoleacetate	Amino Acid	Tryptophan Metabolism	27513	LC/MS Neg	100001034	2200	174.056	6505-45-9	802	780	C00954	HMDB00197	2.613	1.7873	1.5104	1.0455	1.3438	1.044	1.2401	1.3324
3242	indoleacrylate	Xenobiotics	Food Component/Plant	22114	LC/MS Neg	100000800	2511	186.056	1204-06-4	15030923	4524636		HMDB00734	0.4581	0.4581	0.4581	0.4581	0.4581	0.4581	0.4581	0.4581
221	indolelactate	Amino Acid	Tryptophan Metabolism	18349	LC/MS Neg	100000463	2286	204.067	832-97-3	92904	83867	C02043	HMDB00671	5.2168	6.7026	7.3283	7.3426	3.5807	3.9218	4.774	4.7388
224	indolepropionate	Amino Acid	Tryptophan Metabolism	32405	LC/MS Pos Early	100001083	3205	190.086	830-96-6	3744	3613		HMDB02302	0.1151	0.1151	0.1151	0.1151	0.1151	0.1151	0.1151	0.1151
2691	inosine	Nucleotide	Purine Metabolism, (Hypo)Xanthine/Inosine containing	1123	LC/MS Neg	361	1602.1	267.073	58-63-9	6021	21241953	C00294	HMDB00195	0.8539	0.7941	0.7827	0.7627	0.8929	0.7822	0.8717	0.9337
2690	inosine 5'-monophosphate (IMP)	Nucleotide	Purine Metabolism, (Hypo)Xanthine/Inosine containing	2133	LC/MS Pos Early	362	650	349.054	4691-65-0	8582	5482599	C00130	HMDB00175	0.063	0.063	0.063	0.063	0.063	0.063	0.063	0.063
1477	inositol 1-phosphate (I1P)	Lipid	Inositol Metabolism	43849	LC/MS Polar	370	4785	259.022	573-35-3;106032-59-1	440194	17215924	C04006	HMDB00213	0.2934	0.2502	0.2502	0.3704	0.584	0.6279	0.2502	0.2502
849	Isobar: fructose 1,6-diphosphate, glucose 1,6-diphosphate, myo-inositol 1,4 or 1,3-diphosphate	Carbohydrate	Glycolysis, Gluconeogenesis, and Pyruvate Metabolism	46896	LC/MS Neg	100002180	551	338.989						2.4663	3.0466	2.2554	4.2719	1.8545	1.9602	2.1673	2.2551
310	isobutyrylcarnitine	Amino Acid	Leucine, Isoleucine and Valine Metabolism	33441	LC/MS Pos Early	100001055	2810	232.154	25518-49-4	168379			HMDB00736	0.8851	0.8608	1.048	0.9924	0.078	1.0076	0.9696	0.3679
1031	isocitrate	Energy	TCA Cycle	12110	LC/MS Pos Early	1206	773	210.061	20226-99-7	1198	1161	C00311	HMDB00193	3.4255	2.173	2.3719	2.6174	3.0916	2.0161	2.585	3.2581
293	isoleucine	Amino Acid	Leucine, Isoleucine and Valine Metabolism	1125	LC/MS Pos Early	376	2800	132.102	73-32-5	6306	769	C00407	HMDB00172	2.1745	1.4887	1.7351	1.6084	1.9882	1.6571	1.5451	1.7949
273	isovalerylcarnitine	Amino Acid	Leucine, Isoleucine and Valine Metabolism	34407	LC/MS Pos Early	100001393	3085	246.17	31023-24-2	6426851	4932271		HMDB00688	0.7816	1.4901	2.3232	1.7434	0.9471	0.6244	1.3816	0.26
272	isovalerylglycine	Amino Acid	Leucine, Isoleucine and Valine Metabolism	35107	LC/MS Neg	100001452	1950	158.082	16284-60-9	546304	475516		HMDB00678	1.3902	1.0767	1.2014	0.8543	0.4572	0.4572	0.5148	0.4572
228	kynurenate	Amino Acid	Tryptophan Metabolism	1417	LC/MS Neg	98	2224	188.035	492-27-3	3845	3712	C01717	HMDB00715	5.7904	1.6559	1.6951	1.5885	0.2018	0.2018	0.2018	0.2018
859	lactate	Carbohydrate	Glycolysis, Gluconeogenesis, and Pyruvate Metabolism	527	LC/MS Polar	482	1468.8	89.0244	79-33-4	612	592	C00186	HMDB00190	0.8856	0.7336	0.7538	0.7655	0.8256	0.8364	0.7918	0.7979
1893	lactosyl-N-palmitoyl-sphingosine	Lipid	Sphingolipid Metabolism	53010	LC/MS Pos Late	100009030	2527	862.625	4201-62-1					4.2689	3.341	4.2491	4.5009	2.146	2.1645	2.1946	2.2181
1061	laurate (12:0)	Lipid	Medium Chain Fatty Acid	1645	LC/MS Neg	181	5300	199.17	143-07-7	3893	3756	C02679	HMDB00638	1.599	1.6495	2.0742	2.6615	10.7694	8.377	11.2461	16.2157
1295	laurylcarnitine	Lipid	Fatty Acid Metabolism(Acyl Carnitine)	34534	LC/MS Pos Late	100001392	1235	344.28	25518-54-1	10427569	8602997		HMDB02250	2.5624	1.8079	1.6838	1.5505	6.4854	3.4085	5.4604	6.5515
265	leucine	Amino Acid	Leucine, Isoleucine and Valine Metabolism	60	LC/MS Pos Early	397	2864	132.102	61-90-5	6106	5880	C00123	HMDB00687	1.3184	0.9375	1.052	1.0073	1.2095	1.0192	1.0154	1.3114
1108	linoleate (18:2n6)	Lipid	Polyunsaturated Fatty Acid (n3 and n6)	1105	LC/MS Neg	180	5535	279.233	60-33-3	5280450	4444105	C01595	HMDB00673	0.6139	0.4229	0.4854	0.6197	0.5714	0.4735	0.6755	0.7198
1110	linolenate [alpha or gamma; (18:3n3 or 6)]	Lipid	Polyunsaturated Fatty Acid (n3 and n6)	34035	LC/MS Neg	100001337	5450	277.217		5280934	4444437	C06426	HMDB03073	0.6144	0.4378	0.5397	0.8445	0.7553	0.6203	0.5547	1.1746
1467	linoleoyl ethanolamide	Lipid	Endocannabinoid	52608	LC/MS Neg	100006726	6150	322.275	68171-52-8	5283446	4446566		HMDB12252	0.8251	0.5426	0.6302	0.6453	0.6496	0.5971	0.6787	0.9196
1301	linoleoylcarnitine*	Lipid	Fatty Acid Metabolism(Acyl Carnitine)	46223	LC/MS Pos Late	100003151	1430	424.342	36816-10-1	6450015	4952667		HMDB06469	2.3925	1.8595	1.6419	1.4514	1.3956	0.8694	1.1531	1.3371
80	lysine	Amino Acid	Lysine Metabolism	1301	LC/MS Pos Early	407	2850	147.113	56-87-1	5962	5747	C00047	HMDB00182	1.0861	0.7901	0.8977	0.748	0.9309	0.9138	1.0075	1.0577
646	lysylleucine	Peptide	Dipeptide	40020	LC/MS Pos Early	100003196	3370	260.197	7369-79-1	4682588	3870665			0.5787	0.5787	0.5787	0.5787	0.5787	0.5787	0.5787	0.5787
1038	malate	Energy	TCA Cycle	1303	LC/MS Polar	409	3343.1	133.014	6915-15-7	525	510	C00149	HMDB00156	0.8868	0.7757	0.9928	0.8988	1.0938	1.1415	1.1522	1.1454
1194	maleate	Lipid	Fatty Acid, Dicarboxylate	20676	LC/MS Polar	100000707	2510	115.004	110-16-7	444266	392248	C01384	HMDB00176	0.9364	0.8744	1.2115	0.8249	0.766	1.0382	1.1583	1.2351
1255	malonate	Lipid	Fatty Acid Synthesis	15872	LC/MS Polar	818	3447	103.004	141-82-2;26522-22-85-0	867	844	C00383	HMDB00691	1.1796	0.9128	1.281	0.9321	0.7829	0.8479	0.8685	0.9147
1254	malonylcarnitine	Lipid	Fatty Acid Synthesis	37059	LC/MS Pos Early	100001526	2086	248.113	853728-01-5	22833583	21403153		HMDB02095	0.2691	0.1901	0.1856	0.256	0.5606	0.5957	0.734	0.808
903	maltohexaose	Carbohydrate	Glycogen Metabolism	35170	LC/MS Neg	100001448	1215	989.32	34620-77-4	439606	4450599	C01936	HMDB12253	4.5108	3.1597	5.377	2.7583	1.1273	0.4179	0.4179	0.8727
905	maltopentaose	Carbohydrate	Glycogen Metabolism	35163	LC/MS Neg	100001447	1080.9	827.267	34620-76-3	13489094	2941513	C06218	HMDB12254	41.8356	29.6872	13.2098	29.1725	0.3703	0.1878	0.4138	2.4586
911	maltose	Carbohydrate	Glycogen Metabolism	15586	LC/MS Polar	913	3329.4	387.114	6363-53-7	10991489	388469	C00208	HMDB00163	6.0236	4.5721	7.6661	4.7219	2.1781	1	1.3836	2.2901
906	maltotetraose	Carbohydrate	Glycogen Metabolism	15910	LC/MS Neg	100000275	910	665.215	34612-38-9	446495	393830	C02052	HMDB01296	190.963	132.121	131.917	224.276	15.3675	0.1453	7.4895	16.5557
908	maltotriose	Carbohydrate	Glycogen Metabolism	44688	LC/MS Neg	100000276	812	503.162	1109-28-0	439586	388669	C01835	HMDB01262	162.107	113.909	159.195	180.314	24.3567	7.3853	14.9906	26.2167
952	mannitol/sorbitol	Carbohydrate	Fructose, Mannose and Galactose Metabolism	46142	LC/MS Polar	100001740	2260	181.072		5780	440	C01507	HMDB00247	0.9941	0.7334	1.2153	0.6823	0.8533	0.8979	1.0993	1.1843
953	mannose	Carbohydrate	Fructose, Mannose and Galactose Metabolism	48153	LC/MS Polar	803	2200	225.062	3458-28-4	18950	141983	C00159	HMDB00169	4.0265	3.6022	3.8247	3.4002	2.8666	1.752	2.1075	2.7699
954	mannose-6-phosphate	Carbohydrate	Fructose, Mannose and Galactose Metabolism	1469	LC/MS Polar	294	4510	259.022	70442-25-0;104872-94-8	439198	19969422	C00275	HMDB01078	1.5191	1.8991	1.8496	1.3932	1.638	1.5128	1.8582	1.9491
1070	margarate (17:0)	Lipid	Long Chain Fatty Acid	1121	LC/MS Neg	891	5731	269.249	506-12-7	10465	10033		HMDB02259	0.614	0.3787	0.6317	0.6246	0.4536	0.4441	0.4475	0.5648
1119	mead acid (20:3n9)	Lipid	Polyunsaturated Fatty Acid (n3 and n6)	35174	LC/MS Neg	100001472	5650	305.249	20590-32-3	5312531	4471956		HMDB10378	1.6906	0.8628	1.6018	2.7125	1.178	0.8027	1.0093	2.0405
325	methionine	Amino Acid	Methionine, Cysteine, SAM and Taurine Metabolism	1302	LC/MS Pos Early	415	2526	150.058	63-68-3	6137	5907	C00073	HMDB00696	1.3952	1.1134	1.1051	1.0106	1.9421	1.6669	1.8676	2.0919
329	methionine sulfone	Amino Acid	Methionine, Cysteine, SAM and Taurine Metabolism	44878	LC/MS Pos Early	100004635	1250	182.048	820-10-0	69961	63154			0.3762	0.3762	0.3762	0.3762	0.3762	0.3762	0.3762	0.3762
330	methionine sulfoxide	Amino Acid	Methionine, Cysteine, SAM and Taurine Metabolism	18374	LC/MS Pos Early	100000039	1272	166.053	3226-65-1	158980	139840	C02989	HMDB02005	0.8901	0.6038	1.1707	0.5123	1.2699	1.7066	1.7324	1.4419
3346	methyl glucopyranoside (alpha + beta)	Xenobiotics	Food Component/Plant	46144	LC/MS Pos Early	100005864	832	212.113						5.8522	3.9647	4.1467	4.1361	2.0463	0.9628	2.0568	2.8614
2999	methyl-4-hydroxybenzoate sulfate	Xenobiotics	Benzoate Metabolism	48429	LC/MS Neg	100006116	2873	230.997						0.1249	0.1249	0.1249	0.1249	0.1249	0.1249	0.1249	0.1249
1274	methylmalonate (MMA)	Lipid	Fatty Acid Metabolism (also BCAA Metabolism)	1496	LC/MS Polar	418	3078.4	117.019	516-05-2	487	473	C02170	HMDB00202	0.5524	0.3425	0.4059	0.3878	0.4396	0.446	0.4215	0.3946
2827	methylphosphate	Nucleotide	Purine and Pyrimidine Metabolism	37070	LC/MS Pos Early	100001805	544	113	7023-27-0	13130	12578		HMDB61711	1.2331	0.7883	1.2984	1.2728	0.9356	0.8432	1.2674	1.3746
285	methylsuccinate	Amino Acid	Leucine, Isoleucine and Valine Metabolism	15745	LC/MS Polar	2051	2800	131.035	498-21-5	10349	9922		HMDB01844	1.5607	1.1632	2.1105	1.1042	0.9887	1.0022	1.096	0.8689
1469	myo-inositol	Lipid	Inositol Metabolism	1124	LC/MS Polar	363	3506.3	225.062	87-89-8	892	10239179	C00137	HMDB00211	0.9794	1.214	1.0688	0.9853	0.8683	0.8625	1.0001	0.944
1064	myristate (14:0)	Lipid	Long Chain Fatty Acid	1365	LC/MS Neg	519	5440	227.202	544-63-8	11005	10539	C06424	HMDB00806	1.6	1.2893	1.5742	1.7365	3.7807	3.5293	4.5894	5.3338
1065	myristoleate (14:1n5)	Lipid	Long Chain Fatty Acid	32418	LC/MS Neg	100001198	5346.9	225.186	544-64-9	5281119	4444564	C08322	HMDB02000	2.4931	1.8531	2.2011	2.8892	2.2181	1.8795	2.0405	3.0141
1304	myristoleoylcarnitine*	Lipid	Fatty Acid Metabolism(Acyl Carnitine)	48182	LC/MS Pos Late	100006051	1316	370.295	889848-55-9					1.7722	0.8058	0.9733	1.6258	1.282	0.7266	0.829	0.875
1296	myristoylcarnitine	Lipid	Fatty Acid Metabolism(Acyl Carnitine)	33952	LC/MS Pos Late	100001270	1350	372.311	18822-89-4	53477791	4932274		HMDB05066	3.3206	2.3704	2.3541	1.7785	6.3356	4.0831	5.5053	5.9766
45	N-acetyl-aspartyl-glutamate (NAAG)	Amino Acid	Glutamate Metabolism	35665	LC/MS Pos Early	100001612	1035	305.098	3106-85-2	5255	5065	C12270	HMDB01067	4.3568	4.2089	3.4693	6.2326	1.2502	2.5071	2.7483	1.6717
2797	N-acetyl-beta-alanine	Nucleotide	Pyrimidine Metabolism, Uracil containing	37432	LC/MS Polar	100002102	1762.4	130.051	3025-95-4	76406	68881	C01073		1.9245	1.9642	1.8589	1.2691	2.6817	2.7733	2.293	2.434
1002	N-acetyl-glucosamine 1-phosphate	Carbohydrate	Aminosugar Metabolism	15741	LC/MS Polar	1212	4052	300.049	31281-59-1	440364	389323	C04256	HMDB01367	1.4926	2.0486	2.8027	2.8433	1.974	2.1693	2.8671	3.0227
28	N-acetylalanine	Amino Acid	Alanine and Aspartate Metabolism	1585	LC/MS Polar	1110	1564.8	130.051	97-69-8	88064	79449	C02847	HMDB00766	2.217	1.7857	1.9002	1.6018	1.6415	1.6898	1.5697	1.7884
33	N-acetylasparagine	Amino Acid	Alanine and Aspartate Metabolism	33942	LC/MS Pos Early	100001257	785	175.071	4033-40-3	99715	90090		HMDB06028	1.7441	1.738	1.338	1.1916	1.0379	1.6685	1.2146	1.206
34	N-acetylaspartate (NAA)	Amino Acid	Alanine and Aspartate Metabolism	22185	LC/MS Polar	100000787	3143	174.041	997-55-7;997-55-7	65065	58576	C01042	HMDB00812	7.6429	6.7513	8.4164	8.5931	4.7829	6.8387	6.3506	7.0708
1001	N-acetylglucosamine 6-phosphate	Carbohydrate	Aminosugar Metabolism	15107	LC/MS Polar	1213	4114	300.049	102029-88-9	439219	8216065	C00357	HMDB02817	2.6767	2.161	4.6697	2.4659	2.6054	3.4563	4.0161	3.1942
1022	N-acetylglucosamine/N-acetylgalactosamine	Carbohydrate	Aminosugar Metabolism	46539	LC/MS Pos Early	100006435	715	222.097						2.5133	2.1708	0.3657	2.0536	0.3657	1.4932	1.4881	0.3657
1019	N-acetylglucosaminylasparagine	Carbohydrate	Aminosugar Metabolism	48149	LC/MS Pos Early	1215	1212	336.14	2776-93-4	123826	21403014	C04540	HMDB00489	2.781	2.3866	2.5655	1.8916	2.025	1.443	2.0298	1.7728
43	N-acetylglutamate	Amino Acid	Glutamate Metabolism	15720	LC/MS Polar	100000282	3106	188.056	5817-08-03	70914	1266066	C00624	HMDB01138	1.9703	1.6907	3.0431	2.2061	1.7269	1.9946	2.6349	2.8048
44	N-acetylglutamine	Amino Acid	Glutamate Metabolism	33943	LC/MS Pos Early	100001253	845	189.087	2490-97-3	182230	158492	C02716	HMDB06029	0.9938	1.3799	1.1347	0.5951	0.6422	0.8686	1.4647	1.3015
2	N-acetylglycine	Amino Acid	Glycine, Serine and Threonine Metabolism	27710	LC/MS Polar	100001006	1780	116.035	543-24-8	10972	10507		HMDB00532	1.0202	1.2196	1.2324	1.2726	1.1945	1.3337	1.2607	1.0935
59	N-acetylhistidine	Amino Acid	Histidine Metabolism	33946	LC/MS Pos Early	100001293	2065	198.087	39145-52-3	75619	68142	C02997	HMDB32055	1	0.9825	1.3792	0.4926	0.4926	0.4926	1.0444	0.4926
266	N-acetylleucine	Amino Acid	Leucine, Isoleucine and Valine Metabolism	1587	LC/MS Neg	1082	2400	172.098	1188-21-2	70912	64075	C02710	HMDB11756	0.8252	0.5765	1.1333	0.5765	0.5765	0.8418	0.8345	0.7993
326	N-acetylmethionine	Amino Acid	Methionine, Cysteine, SAM and Taurine Metabolism	1589	LC/MS Pos Early	1083	1980	192.069	65-82-7	448580	395338	C02712	HMDB11745	1.0307	0.7547	0.8037	0.6571	1.1754	1.3726	1.1865	1.2689
331	N-acetylmethionine sulfoxide	Amino Acid	Methionine, Cysteine, SAM and Taurine Metabolism	45428	LC/MS Pos Early	100005463	880	208.064		193368	167798			0.5488	0.3372	0.7339	0.2526	1.0004	1.7834	1.2367	0.966
1008	N-acetylneuraminate	Carbohydrate	Aminosugar Metabolism	32377	LC/MS Pos Early	1162	660	310.113	131-48-6	439197	10292217	C00270	HMDB00230	1.9456	1.5213	1.9402	1.8488	1.3423	1.4504	1.3925	1.3753
109	N-acetylphenylalanine	Amino Acid	Phenylalanine and Tyrosine Metabolism	33950	LC/MS Neg	100001256	2597	206.082	2018-61-3	74839	67404	C03519	HMDB00512	0.7806	0.6983	1.0535	0.3772	0.6404	0.5298	0.5145	0.7161
10	N-acetylserine	Amino Acid	Glycine, Serine and Threonine Metabolism	37076	LC/MS Pos Early	100001851	811	148.06	97-14-3	65249	58744		HMDB02931	3.0236	2.2127	2.3135	2.1826	1.9932	2.1757	2.4346	2.4481
354	N-acetyltaurine	Amino Acid	Methionine, Cysteine, SAM and Taurine Metabolism	48187	LC/MS Polar	100005466	1249	166.018		159864	140553			0.7852	0.5872	0.7263	0.7308	0.6998	0.9598	1.1323	1.2
15	N-acetylthreonine	Amino Acid	Glycine, Serine and Threonine Metabolism	33939	LC/MS Polar	100001274	1700	160.062	17093-74-2	152204	3841173			2.4165	2.0975	2.1343	2.0986	2.38	2.6871	2.4605	3.2089
308	N-acetylvaline	Amino Acid	Leucine, Isoleucine and Valine Metabolism	1591	LC/MS Neg	1084	1704	158.082	96-81-1	66789	60154		HMDB11757	2.2438	1.3297	1.7181	1.5274	1.4739	1.3526	1.2103	1.8829
1462	N-arachidonoyltaurine	Lipid	Endocannabinoid	54748	LC/MS Neg	100005817	5481	410.237	119959-65-8		24842023			0.4395	0.4395	0.6954	0.8192	1.0191	1.6715	0.8098	1.8025
378	N-delta-acetylornithine	Amino Acid	Urea cycle; Arginine and Proline Metabolism	43249	LC/MS Polar	100004523	2719.9	173.093		9920500	8096135			0.9002	0.9056	1.1696	0.7306	0.1428	0.3086	0.289	0.1428
327	N-formylmethionine	Amino Acid	Methionine, Cysteine, SAM and Taurine Metabolism	2829	LC/MS Polar	194	1188	176.039	4289-98-9	439750	388809	C03145	HMDB01015	0.9193	0.7275	0.7716	0.8854	1.1287	1.22	1.1978	1.3524
203	N-formylphenylalanine	Amino Acid	Phenylalanine and Tyrosine Metabolism	48433	LC/MS Neg	100006056	2400	192.067	13200-85-6	759256	663938			1.4583	0.968	1.9503	1.1874	1	1.3299	1.419	0.5874
3271	N-glycolylneuraminate	Xenobiotics	Food Component/Plant	37123	LC/MS Polar	100001491	3327.5	324.094	1113-83-3	123802	3794850	C03410	HMDB00833	0.4893	0.4669	0.5907	0.5382	0.6264	0.8276	0.9259	0.8817
387	N-monomethylarginine	Amino Acid	Urea cycle; Arginine and Proline Metabolism	43586	LC/MS Pos Early	100004488	2845	189.135	53308-83-1	132862	117259	C03884	HMDB29416	2.0764	1.2432	1.6	1.2447	1.7728	1.3529	1.5527	1.9261
1463	N-oleoyltaurine	Lipid	Endocannabinoid	39732	LC/MS Neg	100003119	5610	388.253	52514-04-2	6437033	4941625			1.1563	0.3516	0.8174	0.7526	0.6111	0.8244	0.9047	0.7412
1854	N-palmitoyl-sphinganine (d18:0/16:0)	Lipid	Sphingolipid Metabolism	52604	LC/MS Pos Late	100009028	3090	540.535	5966-29-0	5283572	4446685		HMDB11760	1.4884	1.3261	1.3689	1.2316	1.9618	1.5241	1.5769	2.0394
1872	N-palmitoyl-sphingosine (d18:1/16:0)	Lipid	Sphingolipid Metabolism	44877	LC/MS Pos Late	1518	2893	538.519	24696-26-2	5283564	4446677		HMDB04949	2.4966	2.2085	2.371	2.1573	2.0874	1.9038	2.0599	2.134
1465	N-palmitoyltaurine	Lipid	Endocannabinoid	39835	LC/MS Neg	100003239	5560	362.237	83982-06-3		14435932			0.4461	0.1819	0.5009	0.4994	0.8217	1.2589	1.4122	1.3032
1464	N-stearoyltaurine	Lipid	Endocannabinoid	39730	LC/MS Neg	100003240	5782	390.268	63155-80-6	168274	147194			0.6181	0.1351	0.441	0.2023	0.4851	0.5281	0.7108	0.6309
2852	N1-Methyl-2-pyridone-5-carboxamide	Cofactors and Vitamins	Nicotinate and Nicotinamide Metabolism	40469	LC/MS Neg	100001468	1668	151.051	701-44-0	69698	62899	C05842	HMDB04193	3.7729	3.0573	3.3775	2.0094	3.6961	4.0249	4.0154	4.6091
2719	N1-methyladenosine	Nucleotide	Purine Metabolism, Adenine containing	15650	LC/MS Pos Early	1242	2120	282.12	15763-06-1	27476	4573813	C02494	HMDB03331	4.7245	3.2558	3.4735	2.7445	2.6411	2.4255	2.4273	3.1156
2755	N2,N2-dimethylguanosine	Nucleotide	Purine Metabolism, Guanine containing	35137	LC/MS Neg	100001412	2220	310.116	2140-67-2	92919	83878		HMDB04824	1.6456	0.9764	1.2839	1.1648	1.0236	0.9112	0.506	0.9452
81	N2-acetyllysine	Amino Acid	Lysine Metabolism	36751	LC/MS Polar	100001721	3372.6	187.109	1946-82-3	92907	83869	C12989	HMDB00446	0.6645	0.6645	0.6645	0.6645	0.6645	0.6645	0.6645	0.6645
2754	N2-methylguanosine	Nucleotide	Purine Metabolism, Guanine containing	35133	LC/MS Neg	100001467	1988	296.1	2140-77-4	3035422	2299669		HMDB05862	2.6101	1.5778	1.821	1.3873	1.6842	1.2845	1.2729	1.3665
2809	N4-acetylcytidine	Nucleotide	Pyrimidine Metabolism, Cytidine containing	35130	LC/MS Neg	100001413	2040	284.089	3768-18-1	107461	96702		HMDB05923	1.9636	1.7854	1.836	1.9105	2.0926	1.4992	1.7298	1.8167
84	N6,N6,N6-trimethyllysine	Amino Acid	Lysine Metabolism	1498	LC/MS Pos Early	189	2825	189.16	23284-33-5	440120	140379	C03793	HMDB01325	2.2058	1.5143	1.6742	1.6242	1.6667	1.531	1.4248	1.6864
82	N6-acetyllysine	Amino Acid	Lysine Metabolism	36752	LC/MS Polar	100001734	2612.6	187.109	692-04-6	92832	83801	C02727	HMDB00206	1.2939	1.1798	2.3947	0.9906	1.076	1.8777	2.0258	1.8974
1023	N6-carboxymethyllysine	Carbohydrate	Advanced Glycation End-product	36713	LC/MS Pos Early	100001768	2500	205.118	5746-04-03		11217184			0.0214	0.0208	0.0208	0.0208	0.0208	0.0208	0.0208	0.0208
2720	N6-methyladenosine	Nucleotide	Purine Metabolism, Adenine containing	37114	LC/MS Neg	213	2593	148.063	1867-73-8	102175	92307		HMDB04044	1.2416	0.8726	1	0.7836	0.856	1.1206	1.0963	0.7836
2738	N6-succinyladenosine	Nucleotide	Purine Metabolism, Adenine containing	48130	LC/MS Pos Early	100001664	1930	384.115	4542-23-8				HMDB00912	1.1363	1.9111	2.1395	1.8743	1.0846	1.0983	0.9386	1.0614
1094	nervonate (24:1n9)*	Lipid	Long Chain Fatty Acid	52674	LC/MS Neg	100001231	6804	365.342	506-37-6	5281120	4444565	C08323	HMDB02368	5.1893	3.641	3.9272	5.0661	2.9083	3.5397	3.7873	3.7382
2833	nicotinamide	Cofactors and Vitamins	Nicotinate and Nicotinamide Metabolism	594	LC/MS Pos Early	432	1942	123.055	98-92-0	936	911	C00153	HMDB01406	0.7186	0.5713	0.6167	0.5908	0.7827	0.759	0.8008	0.9311
2844	nicotinamide N-oxide	Cofactors and Vitamins	Nicotinate and Nicotinamide Metabolism	39582	LC/MS Pos Early	100002763	877	139.05	1986-81-8	72661	65522		HMDB02730	1.0885	0.4894	0.3374	0.1829	2.2517	2.5486	2.7034	3.2111
2836	nicotinamide riboside	Cofactors and Vitamins	Nicotinate and Nicotinamide Metabolism	33013	LC/MS Pos Early	100001310	2040	255.098	1341-23-7	439924		C03150	HMDB00855	0.5097	0.5097	0.5097	0.5097	0.5097	0.5142	0.5097	0.6239
2830	nicotinate	Cofactors and Vitamins	Nicotinate and Nicotinamide Metabolism	1504	LC/MS Neg	567	1180	122.025	59-67-6	938	913	C00253	HMDB01488	1.2467	1.3026	1.3695	1.8945	0.9817	0.7065	0.5567	1.105
1080	nonadecanoate (19:0)	Lipid	Long Chain Fatty Acid	1356	LC/MS Neg	892	6068	297.28	646-30-0	12591	12071	C16535	HMDB00772	0.5595	0.3724	0.4658	0.4211	0.4451	0.4573	0.574	0.6402
149	o-cresol sulfate	Amino Acid	Phenylalanine and Tyrosine Metabolism	36845	LC/MS Neg	100001806	2796	187.007		11615528	9790277			0.2858	0.2858	0.2858	0.2858	0.2858	0.2858	0.2858	0.2858
3786	O-sulfo-L-tyrosine	Xenobiotics	Chemical	45413	LC/MS Neg	100005384	990	260.023		514186	448617			7.7349	7.3186	9.1512	9.9159	1.7396	2.1043	2.1887	2.6157
1290	octanoylcarnitine	Lipid	Fatty Acid Metabolism(Acyl Carnitine)	33936	LC/MS Pos Late	100001247	950	288.217	3671-77-0	123701	110274	C02838	HMDB00791	1.0464	0.8105	0.8654	1.1651	1.6219	1.8139	2.9109	2.201
1098	oleate/vaccenate (18:1)	Lipid	Long Chain Fatty Acid	52285	LC/MS Neg	100008930	5655	281.249						1.083	0.6898	1.0324	1.3873	0.8459	0.7824	0.986	1.1801
1452	oleoyl ethanolamide	Lipid	Endocannabinoid	38102	LC/MS Neg	1137	6400	324.291	11-58-0;111-58-0	5283454	4446574		HMDB02088	1.7252	1.202	1.2587	2.2374	1.2707	1.2156	1.3045	1.5219
1841	oleoyl-linoleoyl-glycerol (18:1/18:2) [1]	Lipid	Diacylglycerol	46798	LC/MS Pos Late	100002989	3115	636.556	106292-55-1		23975985			0.7906	0.1614	0.4148	1.1222	0.5595	0.4184	0.5686	0.9463
1842	oleoyl-linoleoyl-glycerol (18:1/18:2) [2]	Lipid	Diacylglycerol	46799	LC/MS Pos Late	100002990	3223	636.556	104346-53-4					0.6364	0.2338	0.3443	0.7879	0.5066	0.4043	0.4877	0.8386
1302	oleoylcarnitine	Lipid	Fatty Acid Metabolism(Acyl Carnitine)	35160	LC/MS Pos Late	100001501	1423	426.358	38677-66-6	6441392;53477789	21403150		HMDB05065	1.9481	1.1761	1.4245	1.7402	1.1773	0.9052	1.197	1.5819
1613	oleoylcholine	Lipid	Phospholipid Metabolism	53260	LC/MS Pos Late	100009331	1449	368.352						0.5842	0.4653	0.4925	0.4292	1.0601	1.2372	1.0689	1.4735
425	ophthalmate	Amino Acid	Glutathione Metabolism	34592	LC/MS Pos Early	100001311	2085	290.135	495-27-2	7018721	7993181		HMDB05765	1.2719	0.7066	0.7407	1.1435	5.7581	7.24	10.9861	10.5772
365	ornithine	Amino Acid	Urea cycle; Arginine and Proline Metabolism	1493	LC/MS Pos Early	444	2800	133.097	3184-13-2	6262	6026	C00077	HMDB03374	2.0301	2.0339	1.9421	1.6381	1.7424	1.7056	1.8601	1.379
2767	orotate	Nucleotide	Pyrimidine Metabolism, Orotate containing	1505	LC/MS Polar	445	1638.1	155.01	50887-69-9	967	942	C00295	HMDB00226	5.1843	6.4016	8.945	8.9355	3.7525	4.0643	4.4564	3.2493
2769	orotidine	Nucleotide	Pyrimidine Metabolism, Orotate containing	35172	LC/MS Polar	100001416	2250	287.052	314-50-1	92751	83729	C01103	HMDB00788	4.6188	3.8739	4.9563	5.846	3.2364	3.3249	2.6984	3.4583
2871	oxalate (ethanedioate)	Cofactors and Vitamins	Ascorbate and Aldarate Metabolism	20694	LC/MS Polar	100000841	3803	88.988	144-62-7	971	946	C00209	HMDB02329	1.7459	0.9479	1.4337	1.7946	1.7762	1.7205	1.4536	1.8844
1039	oxaloacetate	Energy	TCA Cycle	47173	LC/MS Neg	447	575	130.999	328-42-7	970	945	C00036	HMDB00223	8.8678	9.49	10.1475	2.654	0.3169	0.3169	0.3169	0.3169
142	p-cresol sulfate	Amino Acid	Phenylalanine and Tyrosine Metabolism	36103	LC/MS Neg	100001315	2890	187.007	3233-57-7	4615423	3806480	C01468	HMDB11635	1.0544	1.6057	2.2652	0.9456	0.3808	0.3808	0.3808	0.3808
1067	palmitate (16:0)	Lipid	Long Chain Fatty Acid	1336	LC/MS Neg	424	5618	255.233	57-10-3	985	960	C00249	HMDB00220	0.9618	0.7671	0.8887	1.1742	1.1479	1.0682	1.3559	1.3985
1068	palmitoleate (16:1n7)	Lipid	Long Chain Fatty Acid	33447	LC/MS Neg	452	5475	253.217	373-49-9	445638	393216	C08362	HMDB03229	1.821	1.3929	1.7377	2.604	0.9307	0.9911	0.8842	1.5065
1299	palmitoleoylcarnitine*	Lipid	Fatty Acid Metabolism(Acyl Carnitine)	53223	LC/MS Pos Late	100009406	1357	398.326			28639183			3.1766	2.4363	2.5434	2.4263	1.3324	1.0566	1.257	1.5025
1614	palmitoloelycholine	Lipid	Phospholipid Metabolism	53257	LC/MS Pos Late	100009334	1385	340.321						0.6341	0.2697	0.2697	0.4577	1.3016	1.0024	0.7515	1.0663
1882	palmitoyl dihydrosphingomyelin (d18:0/16:0)*	Lipid	Sphingolipid Metabolism	52434	LC/MS Pos Late	100008954	2290	705.591		9939965	8115586			0.9041	0.7965	0.8063	0.8183	1.1494	1.055	1.0367	1.3615
1455	palmitoyl ethanolamide	Lipid	Endocannabinoid	38165	LC/MS Neg	1489	6300	298.275	544-31-0	4671	4509	C16512	HMDB02100	1.0068	0.6064	0.7229	0.8718	0.8568	0.7776	0.8766	0.95
1858	palmitoyl sphingomyelin (d18:1/16:0)	Lipid	Sphingolipid Metabolism	37506	LC/MS Pos Late	100002107	2168	703.575	6254-89-3	9939941	8115562			1.4094	1.3298	1.3127	1.3279	1.273	1.3377	1.3386	1.3867
1848	palmitoyl-linoleoyl-glycerol (16:0/18:2) [1]*	Lipid	Diacylglycerol	52633	LC/MS Pos Late	100009052	3080	610.541		9543695	7822645		HMDB05207,HMDB07103	0.8999	0.3484	0.5152	1.159	0.8836	0.7204	0.99	1.3709
1849	palmitoyl-linoleoyl-glycerol (16:0/18:2) [2]*	Lipid	Diacylglycerol	52634	LC/MS Pos Late	100009055	3197	610.541						0.8633	0.3668	0.4999	0.8906	0.842	0.7572	1.0433	1.2103
1298	palmitoylcarnitine	Lipid	Fatty Acid Metabolism(Acyl Carnitine)	44681	LC/MS Pos Late	100000776	1425	400.342	6865-14-1	461	448	C02990	HMDB00222	3.1963	2.2525	2.3968	1.893	3.9695	2.7121	3.3937	3.849
2171	palmitoylcholine	Lipid	Fatty Acid Metabolism (Acyl Choline)	52944	LC/MS Pos Late	100009233	1482	342.337		151731	133731			0.6201	0.5448	0.7623	0.3473	1.9256	2.423	2.0333	2.144
2858	pantothenate	Cofactors and Vitamins	Pantothenate and CoA Metabolism	1508	LC/MS Pos Early	1024	1667	220.118	137-08-6	6613	6361	C00864	HMDB00210	0.9361	0.8361	0.7446	0.5546	0.9027	0.8513	1.0129	0.9871
1066	pentadecanoate (15:0)	Lipid	Long Chain Fatty Acid	1361	LC/MS Neg	980	5521	241.217	1002-84-2;10002-84-2	13849	13249	C16537	HMDB00826	1.0473	0.9818	1.726	1.2282	0.8074	0.9198	0.964	0.8555
139	phenol sulfate	Amino Acid	Phenylalanine and Tyrosine Metabolism	32553	LC/MS Neg	100001510	2156	172.991	937-34-8	74426	67018	C02180	HMDB60015	0.7815	0.9504	0.96	0.9196	0.3268	0.3128	0.3612	0.2826
120	phenylacetylglycine	Amino Acid	Phenylalanine and Tyrosine Metabolism	33945	LC/MS Polar	100001275	1080	192.067	500-98-1	68144	61452	C05598	HMDB00821	1.8586	0.715	1.9596	1.9814	0.1973	0.4057	0.3389	0.3784
108	phenylalanine	Amino Acid	Phenylalanine and Tyrosine Metabolism	64	LC/MS Pos Early	460	2878	166.086	63-91-2	6140	5910	C00079	HMDB00159	1.7799	1.2195	1.4235	1.0242	1.3568	1.2085	1.3353	1.5897
675	phenylalanylalanine	Peptide	Dipeptide	41374	LC/MS Neg	100003589	2745	235.109	3918-87-4	6993123;5488196	4589716			0.7154	0.3499	0.4773	0.5558	1.7931	1.0528	1.5907	1.6345
679	phenylalanylglycine	Peptide	Dipeptide	41370	LC/MS Pos Early	100003588	2898	223.108	721-90-4	98207	88678			1.1419	0.5599	0.491	0.3116	1.048	1.0487	0.8763	1.104
113	phenyllactate (PLA)	Amino Acid	Phenylalanine and Tyrosine Metabolism	22130	LC/MS Polar	100000774	908	165.056	828-01-3	3848	3715	C05607	HMDB00779	1.6264	3.4774	4.3577	3.6443	2.7726	1.2722	1.4411	1.7456
1052	phosphate	Energy	Oxidative Phosphorylation	42109	LC/MS Neg	461	608	96.9696	7664-38-2	1061	1032	C00009	HMDB01429	0.4992	0.4233	0.3732	0.3693	0.9707	0.9874	0.9621	0.6793
857	phosphoenolpyruvate (PEP)	Carbohydrate	Glycolysis, Gluconeogenesis, and Pyruvate Metabolism	597	LC/MS Neg	463	587.3	166.975	10526-80-4	1005	980	C00074	HMDB00263	2.1077	0.9132	2.1402	1.7526	1.4611	2.0471	2.0674	2.0262
1504	phosphoethanolamine	Lipid	Phospholipid Metabolism	1600	LC/MS Neg	1026	638	140.012	1071-23-4	1015	990	C00346	HMDB00224	4.0032	3.407	3.4235	4.1147	3.2662	3.0785	3.0988	4.0811
2860	phosphopantetheine	Cofactors and Vitamins	Pantothenate and CoA Metabolism	15504	LC/MS Neg	100000328	1596.9	357.089	NA	987	103123	C01134	HMDB01416	1.5665	1.0238	1.4221	1.0602	2.2699	1.6879	2.1431	2.7139
1856	phytosphingosine	Lipid	Sphingolipid Metabolism	1510	LC/MS Pos Late	469	1367	318.3	554-62-1	122121	21238683	C12144	HMDB04610	1.1494	0.8316	1.0608	0.9493	1.217	0.8324	0.9432	1.1627
1195	pimelate (heptanedioate)	Lipid	Fatty Acid, Dicarboxylate	15704	LC/MS Polar	100000101	2745	159.066	111-16-0	385	376	C02656	HMDB00857	1.995	0.3644	2.4358	0.3644	1.2582	1.7455	1.8574	0.3644
98	pipecolate	Amino Acid	Lysine Metabolism	1444	LC/MS Pos Early	1025	2200	130.086	4043-87-2	849	826	C00408	HMDB00070	2.7209	3.5313	3.5939	1.9397	1.1147	1.034	1.0828	1.2553
386	pro-hydroxy-pro	Amino Acid	Urea cycle; Arginine and Proline Metabolism	35127	LC/MS Pos Early	100001167	2128	229.118	18684-24-7	11673055	9847785		HMDB06695	7.1299	6.3445	6.6708	8.1428	4.6219	5.321	4.814	5.6386
366	proline	Amino Acid	Urea cycle; Arginine and Proline Metabolism	1898	LC/MS Pos Early	480	1603	116.071	147-85-3	145742	128566	C00148	HMDB00162	3.8054	4.075	4.0833	3.4659	3.2243	2.925	3.0143	3.1698
696	prolylglycine	Peptide	Dipeptide	40703	LC/MS Pos Early	100003674	2136	173.092	2578-57-6	7408076;6426709	4932143			2.507	1.4959	2.0445	1.3974	1.6277	1.4373	1.5081	1.4818
1271	propionylcarnitine	Lipid	Fatty Acid Metabolism (also BCAA Metabolism)	32452	LC/MS Pos Early	100001162	2590	218.139	17298-37-2	107738	96904	C03017	HMDB00824	1.3492	0.9471	0.9768	1.0551	0.422	0.5773	0.5367	0.5691
2781	pseudouridine	Nucleotide	Pyrimidine Metabolism, Uracil containing	33442	LC/MS Pos Early	821	800	245.077	1445-07-4	15047	21403010	C02067	HMDB00767	4.6283	3.1141	3.0999	3.1451	2.694	2.5083	2.0237	2.6045
2898	pterin	Cofactors and Vitamins	Pterin Metabolism	43023	LC/MS Neg	100004216	1370	162.042	22363-60-4	73000	65806	C00715	HMDB00802	6.8931	4.0751	4.5101	5.6432	2.9417	3.0318	3.7463	3.5094
401	putrescine	Amino Acid	Polyamine Metabolism	1408	LC/MS Pos Early	49	3027	89.1073	110-60-1	1045	13837702	C00134	HMDB01414	7.8203	8.1029	9.1085	8.9071	4.1269	3.26	3.59	3.5065
2937	pyridoxal	Cofactors and Vitamins	Vitamin B6 Metabolism	1651	LC/MS Neg	491	1534.9	166.051	65-22-5	1050	1021	C00250	HMDB01545	0.8962	0.7827	1.2007	1.3428	0.9793	0.9661	1.2709	1.9084
2936	pyridoxal phosphate	Cofactors and Vitamins	Vitamin B6 Metabolism	5331	LC/MS Neg	492	943	246.017	41468-25-1	1051	1022	C00018	HMDB01491	0.4918	0.3735	0.4526	0.4891	0.7906	0.8118	0.7823	0.8956
2934	pyridoxamine	Cofactors and Vitamins	Vitamin B6 Metabolism	2150	LC/MS Pos Early	568	2975	169.097	58052-48-5	1052	1023	C00534	HMDB01431	1.3319	1.22	1.2006	0.9819	1.1814	1.1583	1.2268	1.5934
2935	pyridoxamine phosphate	Cofactors and Vitamins	Vitamin B6 Metabolism	3138	LC/MS Pos Early	493	1932	249.063	529-96-4	1053	1024	C00647	HMDB01555	0.5353	0.3689	0.4758	0.3632	0.5273	0.5147	0.6989	0.5563
2938	pyridoxate	Cofactors and Vitamins	Vitamin B6 Metabolism	31555	LC/MS Neg	100001121	2185	182.046	82-82-6	6723	6467	C00847	HMDB00017	3.9576	3.5843	4.4652	1.9332	0.831	1.1465	0.7772	1.3926
53	pyroglutamine*	Amino Acid	Glutamate Metabolism	46225	LC/MS Pos Early	100001540	1900	129.066	2353-44-8	134508	118562			2.1521	1.6928	1.6724	1.4009	0.2283	0.5024	0.4496	0.4376
3374	pyrraline	Xenobiotics	Food Component/Plant	48428	LC/MS Neg	100001767	2304	253.119	74509-14-1		19980286			0.4486	0.4486	0.4486	0.4486	0.4486	0.4486	0.4486	0.4486
858	pyruvate	Carbohydrate	Glycolysis, Gluconeogenesis, and Pyruvate Metabolism	22250	LC/MS Polar	823	2650	175.025	127-17-3	1060	96901	C00022	HMDB00243	0.7708	0.681	0.7468	0.6569	1.0988	1.5092	1.2395	1.3045
3301	quinate	Xenobiotics	Food Component/Plant	18335	LC/MS Polar	100000442	2432.9	191.056	77-95-2	6508	10246715	C00296	HMDB03072	1.1561	0.3658	39.8944	0.3658	0.3658	0.3658	0.8439	0.3658
2928	retinol (Vitamin A)	Cofactors and Vitamins	Vitamin A Metabolism	1806	LC/MS Pos Late	498	1636	269.226	68-26-8	445354	393012	C00473	HMDB00305	2.9997	2.0954	2.596	0.7985	1.0931	0.2218	0.4146	1.4516
877	ribitol	Carbohydrate	Pentose Metabolism	15772	LC/MS Polar	100000406	1789.6	151.061	488-81-3	6912	10254628	C00474	HMDB00508	1.8115	1.9454	2.428	1.6729	1.3318	1.8885	1.523	1.6517
2855	riboflavin (Vitamin B2)	Cofactors and Vitamins	Riboflavin Metabolism	1827	LC/MS Neg	500	3160	255.089	83-88-5	493570	431981	C00255	HMDB00244	1.1499	1.0152	1.3843	1.0821	1.5288	1.3764	1.6554	1.5178
878	ribonate	Carbohydrate	Pentose Metabolism	27731	LC/MS Polar	100001007	2425	165.04	5336-08-03	5460677	4574162	C01685	HMDB00867	4.493	3.2218	1.1895	3.2027	1.119	1.3599	0.9953	1.7801
876	ribose	Carbohydrate	Pentose Metabolism	1471	LC/MS Polar	914	1508.2	195.051	50-69-1	5779	4470639	C00121	HMDB00283	2.2615	1.9448	1.9765	1.6401	1.2945	1.0496	1.2514	1.2163
868	ribose 1-phosphate	Carbohydrate	Pentose Phosphate Pathway	1763	LC/MS Polar	219	4025	229.012	50-99-7;58459-37-3	439236	388373	C00620	HMDB01489	0.3484	0.6838	0.4371	0.295	0.4534	0.5063	0.7279	0.7238
900	ribulose/xylulose	Carbohydrate	Pentose Metabolism	54671	LC/MS Polar	100006122	1400	195.051						1.6124	0.9523	1.2634	1.2046	1.0932	0.9744	1.1318	1.0736
333	S-adenosylhomocysteine (SAH)	Amino Acid	Methionine, Cysteine, SAM and Taurine Metabolism	42382	LC/MS Neg	197	1832.4	383.114	979-92-0	439155	16788012	C00021	HMDB00939	1.105	0.9397	0.9663	0.9719	1.1989	1.2043	1.3074	1.4661
332	S-adenosylmethionine (SAM)	Amino Acid	Methionine, Cysteine, SAM and Taurine Metabolism	15915	LC/MS Pos Early	1263	3002	399.145	24346-00-7;86867-01-8;86867-0108	34755		C00019	HMDB01185	0.975	1.1139	0.8657	0.9997	1.106	1.2447	1.0865	1.5253
421	S-lactoylglutathione	Amino Acid	Glutathione Metabolism	15731	LC/MS Neg	1343	1248	378.098	54398-03-7	440018	1053	C03451	HMDB01066	3.8861	5.8363	2.8011	0.4156	0.4156	0.4156	3.3277	0.4156
345	S-methylcysteine	Amino Acid	Methionine, Cysteine, SAM and Taurine Metabolism	39592	LC/MS Pos Early	100002749	1955	119.016	1187-84-4	24417	22826		HMDB02108	2.8348	1.9159	2.4604	1.7195	3.6795	3.1948	3.6283	3.2533
420	S-methylglutathione	Amino Acid	Glutathione Metabolism	33944	LC/MS Neg	100001259	1075	320.092	2922-56-7	3605667	2841309	C11347		2.4001	1.2904	2.0386	2.7177	0.4154	0.4016	0.7096	0.5209
3654	salicylate	Xenobiotics	Drug	1515	LC/MS Polar	501	802	137.024	69-72-7	338	331	C00805	HMDB01895	1.0594	0.7161	0.9767	0.7197	0.6501	0.4866	0.4866	0.4866
4	sarcosine	Amino Acid	Glycine, Serine and Threonine Metabolism	1516	LC/MS Pos Early	1023	1280	90.055	107-97-1	1088	1057	C00213	HMDB00271	1.8309	2.3138	2.1738	1.3235	1.9098	2.1855	2.1503	1.9571
1201	sebacate (decanedioate)	Lipid	Fatty Acid, Dicarboxylate	32398	LC/MS Neg	100001211	1788	201.113	111-20-6	5192	5004	C08277	HMDB00792	1.4591	1.2173	1.9717	1.1728	0.633	0.6011	0.7215	0.5588
902	sedoheptulose	Carbohydrate	Pentose Metabolism	53237	LC/MS Polar	100002619	2255	209.067	3019-74-7	5459879	4573620		HMDB03219	19.4463	8.502	10.9406	11.8579	9.2523	9.3939	8.8141	11.2461
870	sedoheptulose-7-phosphate	Carbohydrate	Pentose Phosphate Pathway	35649	LC/MS Neg	100001628	599.6	289.033	2646-35-7	616	596	C05382	HMDB01068	3.47	3.271	3.7791	3.3268	3.101	2.0089	2.7509	3.7795
9	serine	Amino Acid	Glycine, Serine and Threonine Metabolism	1648	LC/MS Pos Early	503	1239	106.05	56-45-1	5951	5736	C00065	HMDB00187	3.3372	3.4588	3.7051	3.1927	3.2685	2.9031	2.8872	3.1968
243	serotonin	Amino Acid	Tryptophan Metabolism	2342	LC/MS Pos Early	504	2550	177.102	153-98-0	5202	5013	C00780	HMDB00259	0.2545	0.2545	0.2545	0.2545	0.2545	0.2545	0.2545	0.2545
404	spermidine	Amino Acid	Polyamine Metabolism	485	LC/MS Pos Early	50	3355	146.165	124-20-9	1102	1071	C00315	HMDB01257	2.3982	2.1776	1.8558	2.4049	2.7892	3.0431	1.9918	2.8646
1855	sphinganine	Lipid	Sphingolipid Metabolism	17769	LC/MS Pos Late	313	1413	302.305	3102-56-5	3126	3014	C00836	HMDB00269	0.8653	0.8703	0.8752	0.9864	0.9521	1.0922	1.1679	1.3567
1874	sphingomyelin (d18:1/14:0, d16:1/16:0)*	Lipid	Sphingolipid Metabolism	42463	LC/MS Pos Late	100004328	1998	675.544		11433862	9608732			1.7072	1.6152	1.6193	1.4209	5.4878	5.3503	5.6402	6.118
1883	sphingomyelin (d18:1/15:0, d16:1/17:0)*	Lipid	Sphingolipid Metabolism	52433	LC/MS Pos Late	100006314	2082	689.559	121999-58-4		28532779			1.2118	1.049	1.1096	1.1201	0.9395	0.8781	0.8714	0.9922
1888	sphingomyelin (d18:1/17:0, d17:1/18:0, d19:1/16:0)	Lipid	Sphingolipid Metabolism	52615	LC/MS Pos Late	100008920	2312	717.591	121999-64-2					0.8307	0.6707	0.6938	0.7311	0.5787	0.5177	0.4802	0.6022
1860	sphingomyelin (d18:1/18:1, d18:2/18:0)	Lipid	Sphingolipid Metabolism	37529	LC/MS Pos Late	100002106	2167	729.591	108392-10-5	6443882	4947837			1.1129	1.0406	1.0409	1.1836	1.4509	1.3796	1.4446	1.6317
1881	sphingomyelin (d18:1/20:0, d16:1/22:0)*	Lipid	Sphingolipid Metabolism	48490	LC/MS Pos Late	100006290	2685	759.638			23113477			0.3235	0.2922	0.2883	0.2701	0.6246	0.6083	0.6298	0.6792
1878	sphingomyelin (d18:1/20:1, d18:2/20:0)*	Lipid	Sphingolipid Metabolism	48491	LC/MS Pos Late	100006292	2383	757.622	222403-67-0					0.5554	0.4941	0.4794	0.4417	0.891	0.8957	0.9497	0.9776
1884	sphingomyelin (d18:1/21:0, d17:1/22:0, d16:1/23:0)*	Lipid	Sphingolipid Metabolism	52495	LC/MS Pos Late	100009025	2793	773.653						0.1478	0.1131	0.1112	0.1117	0.2964	0.2689	0.2773	0.4148
1880	sphingomyelin (d18:1/22:1, d18:2/22:0, d16:1/24:1)*	Lipid	Sphingolipid Metabolism	48493	LC/MS Pos Late	100006295	2666	785.653			29368329			0.5954	0.5469	0.5385	0.5446	0.8583	0.8413	0.8812	0.9848
1876	sphingomyelin (d18:1/24:1, d18:2/24:0)*	Lipid	Sphingolipid Metabolism	47153	LC/MS Pos Late	100005986	3033	813.684	94359-13-4		24846874			1.3342	1.1844	1.2134	1.165	1.4781	1.5775	1.474	1.6677
1875	sphingomyelin (d18:2/14:0, d18:1/14:1)*	Lipid	Sphingolipid Metabolism	47154	LC/MS Pos Late	100005985	1860	673.528						0.4195	0.3714	0.5242	0.1461	1.4758	1.6321	1.482	1.5428
1877	sphingomyelin (d18:2/16:0, d18:1/16:1)*	Lipid	Sphingolipid Metabolism	42459	LC/MS Pos Late	100004329	2002	701.559						3.216	2.8572	2.9966	2.7364	2.4456	2.648	2.4124	2.5376
1885	sphingomyelin (d18:2/23:0, d18:1/23:1, d17:1/24:1)*	Lipid	Sphingolipid Metabolism	52435	LC/MS Pos Late	100008956	2845	799.669						0.4426	0.356	0.3831	0.3429	0.7564	0.712	0.6691	1.0088
1886	sphingomyelin (d18:2/24:1, d18:1/24:2)*	Lipid	Sphingolipid Metabolism	52437	LC/MS Pos Late	100008957	2635	811.669						1.5072	1.4606	1.3958	1.2301	1.5976	1.6742	1.5095	1.625
1864	sphingosine	Lipid	Sphingolipid Metabolism	17747	LC/MS Pos Late	297	1393	300.29	123-78-4	5353955	4510275	C00319	HMDB00252	1.1914	0.8948	0.8126	0.8132	1.0375	0.9125	0.9234	1.147
3324	stachydrine	Xenobiotics	Food Component/Plant	34384	LC/MS Pos Early	100001296	1440	144.102	4136-37-2	115244	103115	C10172	HMDB04827	0.8388	0.8181	0.6403	0.3823	0.1061	0.0943	0.0961	0.1002
1072	stearate (18:0)	Lipid	Long Chain Fatty Acid	1358	LC/MS Neg	439	5872	283.264	57-11-4	5281	5091	C01530	HMDB00827	1.0028	0.7235	1.0264	0.9033	0.9474	0.9773	1.0971	1.1998
1101	stearidonate (18:4n3)	Lipid	Polyunsaturated Fatty Acid (n3 and n6)	33969	LC/MS Neg	100001229	5395	275.202	111174-40-4	5312508	4471933	C16300	HMDB06547	2.9228	2.6421	2.9585	5.1899	4.1648	2.7588	1.9422	5.4283
1456	stearoyl ethanolamide	Lipid	Endocannabinoid	38625	LC/MS Pos Late	100002254	1787	328.321	111-57-9	27902	25958		HMDB13078	0.7879	0.4492	0.642	0.6605	0.9614	0.8025	0.8541	0.9176
1859	stearoyl sphingomyelin (d18:1/18:0)	Lipid	Sphingolipid Metabolism	19503	LC/MS Pos Late	1538	2400	731.606	85187-10-6;85187-10-6	6453725	4956085	C00550	HMDB01348	0.8125	0.6942	0.725	0.6978	1.0107	1.0374	1.1304	1.1666
1300	stearoylcarnitine	Lipid	Fatty Acid Metabolism(Acyl Carnitine)	34409	LC/MS Pos Late	100001391	1485	428.373	18822-91-8	6426855	21233653		HMDB00848	0.8304	0.5323	0.6153	0.5901	1.043	1.1513	1.1365	1.2705
1036	succinate	Energy	TCA Cycle	1437	LC/MS Polar	252	3149	117.019	110-15-6	1110	1078	C00042	HMDB00254	1.1698	1.5397	1.4354	1.4518	1.487	1.4782	1.5294	1.3927
3885	succinimide	Xenobiotics	Chemical	41888	LC/MS Polar	100003696	2155	116.035	123-56-8	11439	10955	C07273		0.7564	0.9495	0.8532	0.9213	1.0148	0.9571	1.1714	1.0167
1035	succinylcarnitine	Energy	TCA Cycle	37058	LC/MS Pos Early	100001948	2291	262.129						1.0121	0.9625	1.0692	0.8823	0.5962	0.4888	0.5407	0.6288
933	sucrose	Carbohydrate	Disaccharides and Oligosaccharides	1519	LC/MS Polar	935	3092	387.114	57-50-1	5988	5768	C00089	HMDB00258	6.2545	1.5464	5.9545	0.1737	0.8113	0.1737	0.386	0.1737
3783	sulfate*	Xenobiotics	Chemical	46960	LC/MS Neg	100002528	616	96.9601	14808-79-8	1118	1086	C00059	HMDB01448	2.0167	1.6778	1.9674	1.2972	1.6833	1.6855	1.7715	1.5617
3424	tartronate (hydroxymalonate)	Xenobiotics	Bacterial/Fungal	20693	LC/MS Neg	100000840	610	118.999	80-69-3	45	44	C02287	HMDB35227	1.177	0.7726	0.9502	1.6824	1.2782	1.4099	1.1352	2.0618
353	taurine	Amino Acid	Methionine, Cysteine, SAM and Taurine Metabolism	2125	LC/MS Pos Early	512	660	126.022	107-35-7	1123	1091	C00245	HMDB00251	0.6873	0.5916	0.6541	0.6312	0.7628	0.7732	0.7597	0.8682
2086	tauro-beta-muricholate	Lipid	Primary Bile Acid Metabolism	33983	LC/MS Neg	100001250	4774	514.284	25696-60-0	168408	147312		HMDB00932	1.5955	1.204	1.1903	1.4811	1.2347	1.3688	2.0355	2.1758
2079	taurocholate	Lipid	Primary Bile Acid Metabolism	18497	LC/MS Neg	1648	5150	514.284	145-42-6	6675		C05122	HMDB00036	4.8846	5.8986	5.9776	7.435	4.2671	3.7697	4.2793	6.5711
359	taurocyamine	Amino Acid	Methionine, Cysteine, SAM and Taurine Metabolism	35117	LC/MS Pos Early	100001418	710	168.044	543-18-0	68340	61635	C01959	HMDB03584	0.8075	0.5706	0.7041	0.995	0.5786	0.6045	0.6419	0.8086
2921	thiamin (Vitamin B1)	Cofactors and Vitamins	Thiamine Metabolism	5341	LC/MS Pos Early	873	3050	265.112	59-43-8	1130		C00378	HMDB00235	1.3598	1.0559	0.9134	1.2676	1.691	1.3187	1.4187	1.8737
2923	thiamin diphosphate	Cofactors and Vitamins	Thiamine Metabolism	35670	LC/MS Neg	522	1195.1	423.03	154-87-0	1132	8715	C00068	HMDB01372	0.2043	0.1322	0.1322	0.1322	0.7881	0.6868	0.6591	0.9647
2922	thiamin monophosphate	Cofactors and Vitamins	Thiamine Metabolism	15798	LC/MS Neg	523	1448	343.064	532-40-1	3382778	2627905	C01081	HMDB02666	0.3311	0.2931	0.2724	0.3326	0.8883	0.9079	0.9125	0.9868
263	thioproline	Amino Acid	Tryptophan Metabolism	53231	LC/MS Polar	100009232	1380	132.012	34592-47-4	93176;6973609	84120			1.9968	2.1291	2.0136	1.7695	1.7552	1.0452	1.0825	1.668
2869	threonate	Cofactors and Vitamins	Ascorbate and Aldarate Metabolism	27738	LC/MS Polar	100001022	2384	135.03	70753-61-6	151152	133224	C01620	HMDB00943	1.7837	1.2935	1.6257	1.8999	1.8195	1.5688	1.7533	1.8606
14	threonine	Amino Acid	Glycine, Serine and Threonine Metabolism	1284	LC/MS Pos Early	564	1514	120.066	72-19-5	6288	6051	C00188	HMDB00167	3.0511	3.1166	3.2399	2.8864	1.9862	1.7435	1.8756	1.92
2822	thymidine	Nucleotide	Pyrimidine Metabolism, Thymine containing	2183	LC/MS Neg	872	1963.7	241.083	50-89-5	5789	5585	C00214	HMDB00273	1.6804	1.8356	2.182	2.0893	1.6592	1.7914	2.2118	1.8675
2818	thymidine 5'-monophosphate	Nucleotide	Pyrimidine Metabolism, Thymine containing	12023	LC/MS Neg	1248	883	321.049	33430-62-5	9700	10239189	C00364	HMDB01227	0.5853	0.5853	0.5853	0.5853	0.5853	0.6294	0.9246	0.5853
2823	thymine	Nucleotide	Pyrimidine Metabolism, Thymine containing	604	LC/MS Neg	882	1654	125.036	65-71-4	1135	1103	C00178	HMDB00262	5.6955	4.7388	7.2375	5.2556	6.2097	9.568	7.5088	7.1096
301	tiglylcarnitine	Amino Acid	Leucine, Isoleucine and Valine Metabolism	35428	LC/MS Pos Early	100001597	2962	244.154	64191-86-2	22833596	17216200		HMDB02366	0.859	1.1796	1.4774	1.0315	0.4528	0.6194	0.4528	0.4528
384	trans-4-hydroxyproline	Amino Acid	Urea cycle; Arginine and Proline Metabolism	32306	LC/MS Pos Early	1001	1064	132.066	51-35-4	5810	5605	C01157	HMDB00725	2.4841	2.3603	2.3762	2.4381	2.2039	2.2502	2.1687	3.0997
66	trans-urocanate	Amino Acid	Histidine Metabolism	607	LC/MS Polar	537	1882.5	137.036	104-98-3	736715	643824	C00785	HMDB00301	6.018	4.19	4.9747	3.6017	4.6022	4.0777	3.2569	3.7568
1043	tricarballylate	Energy	TCA Cycle	15729	LC/MS Polar	2053	4200	175.025	99-14-9	14925	14220	C19806	HMDB31193	1.2576	0.716	63.8185	0.2507	0.2573	0.4531	1.2357	0.2507
1887	tricosanoyl sphingomyelin (d18:1/23:0)*	Lipid	Sphingolipid Metabolism	52436	LC/MS Pos Late	100008955	3330	801.684						0.1602	0.1534	0.1586	0.1547	0.5149	0.4711	0.4791	0.5872
1087	tricosenoate (23:1)	Lipid	Long Chain Fatty Acid	53255	LC/MS Neg	100009068	6400	351.327		543855	473411			1.2394	0.6919	0.9564	0.8736	0.8878	0.8269	1.0226	1.1783
2850	trigonelline (N'-methylnicotinate)	Cofactors and Vitamins	Nicotinate and Nicotinamide Metabolism	32401	LC/MS Pos Early	100001092	1388	138.055	535-83-1	5570	5369	C01004	HMDB00875	0.3742	0.3795	0.3723	0.1716	0.0572	0.0576	0.0649	0.0539
1507	trimethylamine N-oxide	Lipid	Phospholipid Metabolism	40406	LC/MS Pos Early	100003397	2100	76.0757	1184-78-7	1145	1113	C01104	HMDB00925	0.3816	0.318	0.3428	0.1844	0.141	0.1898	0.1819	0.141
217	tryptophan	Amino Acid	Tryptophan Metabolism	54	LC/MS Pos Early	565	2986	205.097	73-22-3	6305	6066	C00078	HMDB00929	2.0634	1.5103	1.6427	1.321	1.9125	1.8582	1.634	2.2643
745	tryptophylglycine	Peptide	Dipeptide	43028	LC/MS Pos Early	100003609	2930	262.119	7360-09-0	263471	231453			2.31	1.0942	1.6538	1.1733	1.1475	1.2902	1.0099	0.8019
123	tyrosine	Amino Acid	Phenylalanine and Tyrosine Metabolism	1299	LC/MS Pos Early	815	2430	182.081	60-18-4	6057	5833	C00082	HMDB00158	1.757	1.485	1.6579	1.4657	2.1262	1.9394	1.974	2.452
980	UDP-glucuronate	Carbohydrate	Nucleotide Sugar	2763	LC/MS Neg	1097	588	579.027	28053-08-9;63700-19-6	17473	16522	C00167	HMDB00935	1.0418	0.9308	0.197	1.0493	0.3167	0.4597	0.197	0.5974
986	UDP-N-acetylglucosamine/galactosamine	Carbohydrate	Nucleotide Sugar	46148	LC/MS Neg	100002957	646	606.074						1.8704	2.7057	2.1128	2.104	0.6283	0.999	1.0919	1.001
1202	undecanedioate	Lipid	Fatty Acid, Dicarboxylate	42395	LC/MS Neg	100001617	2440	215.129	1852-04-6	15816	15037		HMDB00888	3.7983	1.1543	13.348	1.2089	1.0492	0.8718	0.7232	1.0896
2780	uracil	Nucleotide	Pyrimidine Metabolism, Uracil containing	605	LC/MS Polar	825	1089.7	111.02	66-22-8	1174	1141	C00106	HMDB00300	3.5893	2.9593	3.4041	2.8662	3.1252	3.2662	2.9374	3.1954
2700	urate	Nucleotide	Purine Metabolism, (Hypo)Xanthine/Inosine containing	1604	LC/MS Neg	1134	757.1	167.021	69-93-2;120K5305	1175		C00366	HMDB00289	0.3737	0.2358	0.4552	0.4085	0.3175	0.3899	0.3541	0.5098
363	urea	Amino Acid	Urea cycle; Arginine and Proline Metabolism	1670	LC/MS Pos Early	533	700	121.072	57-13-6	1176	1143	C00086	HMDB00294	1.9557	1.7146	1.9527	1.686	1.4692	1.3389	1.4207	1.0967
2779	uridine	Nucleotide	Pyrimidine Metabolism, Uracil containing	606	LC/MS Polar	535	1431	289.068	58-96-8	6029	5807	C00299	HMDB00296	0.9656	1.1193	0.8927	0.8745	0.8186	0.6235	0.7341	0.8396
2774	uridine 5'-monophosphate (UMP)	Nucleotide	Pyrimidine Metabolism, Uracil containing	2856	LC/MS Polar	869	4150	323.029	3387-36-8	6030	1399139	C00105	HMDB00288	0.3683	0.7245	0.6203	0.3683	0.4958	1.0998	1.202	0.9006
307	valine	Amino Acid	Leucine, Isoleucine and Valine Metabolism	1649	LC/MS Pos Early	566	2479	118.086	72-18-4	6287	6050	C00183	HMDB00883	1.6664	1.2451	1.412	1.3294	1.66	1.4111	1.4288	1.6083
775	valylglycine	Peptide	Dipeptide	40475	LC/MS Neg	100003641	1506	173.093	686-43-1	136487	120256		HMDB29127	0.4081	0.4081	0.4081	0.4081	0.6041	0.998	0.9669	1.157
778	valylleucine	Peptide	Dipeptide	39994	LC/MS Neg	100003210	3335	229.156	22906-55-4	352039	312586		HMDB29131	0.3311	0.3311	0.3311	0.3311	0.4091	0.3311	0.3919	0.3311
2693	xanthine	Nucleotide	Purine Metabolism, (Hypo)Xanthine/Inosine containing	3147	LC/MS Pos Early	1004	1032	153.041	69-89-6	1188	1151	C00385	HMDB00292	0.5303	0.4306	0.4345	0.4488	0.7251	0.6959	0.7166	0.694
2695	xanthosine	Nucleotide	Purine Metabolism, (Hypo)Xanthine/Inosine containing	15136	LC/MS Pos Early	100000299	1275	285.083	146-80-5	64959	58484	C01762	HMDB00299	1.1349	0.5753	0.5999	0.6856	0.5403	0.3239	0.5853	0.3979
2694	xanthosine 5'-monophosphate (xmp)	Nucleotide	Purine Metabolism, (Hypo)Xanthine/Inosine containing	12024	LC/MS Neg	1251	580	363.035	25899-70-1	73323	10463791	C00655	HMDB01554	0.9776	1.0224	1.6369	2.1412	1.2938	1.3867	1.3772	2.2333

## Sheet: Pathway Heat Map
Pathway Sort Order	Super Pathway	Sub Pathway	Biochemical Name	Platform	Comp ID	KEGG	HMDB	PubChem		Welch's Two-Sample t-Test FC (7D/1D)		Welch's Two-Sample t-Test (7D/1D)			Mean Values 1d	Mean Values 7d		% Filled Values 1d	% Filled Values 7d		Super Pathway	Sub Pathway	Chemical ID	CAS	RI	Mass
												p-value	q-value
1	Amino Acid	Glycine, Serine and Threonine Metabolism	glycine	LC/MS pos early	58	C00037	HMDB00123	750		0.68		0.0024	0.003		3.0857	2.1108		100	100		Amino Acid	Glycine, Serine and Threonine Metabolism	340	56-40-6	1375	76.0393
2			N-acetylglycine	LC/MS polar	27710		HMDB00532	10972		1.03		0.6675	0.1647		1.1862	1.2206		100	100		Amino Acid	Glycine, Serine and Threonine Metabolism	100001006	543-24-8	1780	116.035
4			sarcosine	LC/MS pos early	1516	C00213	HMDB00271	1088		1.07		0.5257	0.1391		1.9105	2.0506		100	100		Amino Acid	Glycine, Serine and Threonine Metabolism	1023	107-97-1	1280	90.055
5			dimethylglycine	LC/MS pos early	5086	C01026	HMDB00092	673		0.73		0.0506	0.0249		2.9589	2.1566		100	100		Amino Acid	Glycine, Serine and Threonine Metabolism	806	1118-68-9	1104	104.071
6			betaine	LC/MS pos early	3141	C00719	HMDB00043	247		0.61		0.0165	0.0107		3.2292	1.9736		100	100		Amino Acid	Glycine, Serine and Threonine Metabolism	799	107-43-7	1064	118.086
7			betaine aldehyde	LC/MS pos early	15499	C00576	HMDB01252	249		1		0.8596	0.1972		1.0977	1.1023		100	100		Amino Acid	Glycine, Serine and Threonine Metabolism	1219	7758-31-8	1915	120.102
9			serine	LC/MS pos early	1648	C00065	HMDB00187	5951		0.89		0.0486	0.0244		3.4235	3.0639		100	100		Amino Acid	Glycine, Serine and Threonine Metabolism	503	56-45-1	1239	106.05
10			N-acetylserine	LC/MS pos early	37076		HMDB02931	65249		0.93		0.4943	0.1335		2.4331	2.2629		100	100		Amino Acid	Glycine, Serine and Threonine Metabolism	100001851	97-14-3	811	148.06
14			threonine	LC/MS pos early	1284	C00188	HMDB00167	6288		0.61		1.2333e-05	0.0002		3.0735	1.8813		100	100		Amino Acid	Glycine, Serine and Threonine Metabolism	564	72-19-5	1514	120.066
15			N-acetylthreonine	LC/MS polar	33939			152204		1.23		0.0503	0.0249		2.1867	2.6841		100	100		Amino Acid	Glycine, Serine and Threonine Metabolism	100001274	17093-74-2	1700	160.062
16			allo-threonine	LC/MS polar	15142	C05519	HMDB04041	99289		0.63		0.0202	0.0125		2.9214	1.8288		100	100		Amino Acid	Glycine, Serine and Threonine Metabolism	100000272	28954-12-3	2511.1	118.051
18			homoserine	LC/MS polar	18351	C00263	HMDB00719	12647		1.16		0.4783	0.13		1.8624	2.1611		100	100		Amino Acid	Glycine, Serine and Threonine Metabolism	100000458	672-15-1	2875.8	118.051
27		Alanine and Aspartate Metabolism	alanine	LC/MS pos early	1126	C00041	HMDB00161	5950		0.94		0.0992	0.0403		1.1131	1.0475		100	100		Amino Acid	Alanine and Aspartate Metabolism	811	56-41-7	1700	90.055
28			N-acetylalanine	LC/MS polar	1585	C02847	HMDB00766	88064		0.89		0.2109	0.0716		1.8762	1.6723		100	100		Amino Acid	Alanine and Aspartate Metabolism	1110	97-69-8	1564.8	130.051
30			aspartate	LC/MS pos early	443	C00049	HMDB00191	5960		0.83		0.0642	0.0297		1.8851	1.5578		100	100		Amino Acid	Alanine and Aspartate Metabolism	234	56-84-8	1165	134.045
32			asparagine	LC/MS pos early	512	C00152	HMDB00168	6267		1.22		0.0282	0.0158		1.8896	2.2971		100	100		Amino Acid	Alanine and Aspartate Metabolism	917	70-47-3	1225	133.061
33			N-acetylasparagine	LC/MS pos early	33942		HMDB06028	99715		0.85		0.2883	0.0904		1.5029	1.2818		100	100		Amino Acid	Alanine and Aspartate Metabolism	100001257	4033-40-3	785	175.071
34			N-acetylaspartate (NAA)	LC/MS polar	22185	C01042	HMDB00812	65065		0.8		0.0761	0.0331		7.8509	6.2607		100	100		Amino Acid	Alanine and Aspartate Metabolism	100000787	997-55-7;997-55-7	3143	174.041
41		Glutamate Metabolism	glutamate	LC/MS pos early	57	C00025	HMDB00148	611		0.98		0.7642	0.1824		1.1686	1.15		100	100		Amino Acid	Glutamate Metabolism	561	56-86-0	1500	148.06
42			glutamine	LC/MS pos early	53	C00064	HMDB00641	5961		1.18		0.0918	0.0378		0.6429	0.7572		100	100		Amino Acid	Glutamate Metabolism	563	56-85-9	1291	147.076
43			N-acetylglutamate	LC/MS polar	15720	C00624	HMDB01138	70914		1.03		0.8548	0.1968		2.2275	2.2903		100	100		Amino Acid	Glutamate Metabolism	100000282	5817-08-03	3106	188.056
44			N-acetylglutamine	LC/MS pos early	33943	C02716	HMDB06029	182230		1.04		0.8988	0.2041		1.0259	1.0693		100	100		Amino Acid	Glutamate Metabolism	100001253	2490-97-3	845	189.087
45			N-acetyl-aspartyl-glutamate (NAAG)	LC/MS pos early	35665	C12270	HMDB01067	5255		0.45		0.012	0.0083		4.5669	2.0443		100	100		Amino Acid	Glutamate Metabolism	100001612	3106-85-2	1035	305.098
49			4-hydroxyglutamate	LC/MS pos early	40499	C03079	HMDB01344	439902		0.65		0.437	0.121		1.4399	0.9362		75	100		Amino Acid	Glutamate Metabolism	100002544	2485-33-8	1141	164.055
52			glutamate, gamma-methyl ester	LC/MS pos early	33487			68662		1.85		0.0026	0.0031		1.2093	2.2328		100	100		Amino Acid	Glutamate Metabolism	100001103	1499-55-4	2170	162.076
53			pyroglutamine*	LC/MS pos early	46225			134508		0.23		0.0012	0.0021		1.7296	0.4045		100	100		Amino Acid	Glutamate Metabolism	100001540	2353-44-8	1900	129.066
58		Histidine Metabolism	histidine	LC/MS pos early	59	C00135	HMDB00177	6274		1.07		0.4717	0.1285		0.9943	1.0599		100	100		Amino Acid	Histidine Metabolism	355	5934-29-2	2707	156.077
59			N-acetylhistidine	LC/MS pos early	33946	C02997	HMDB32055	75619		0.65		0.1953	0.0677		0.9636	0.6305		75	25		Amino Acid	Histidine Metabolism	100001293	39145-52-3	2065	198.087
60			1-methylhistidine	LC/MS pos early	30460	C01152	HMDB00001	92105		0.89		0.2999	0.0929		1.9148	1.6974		100	100		Amino Acid	Histidine Metabolism	100001051	332-80-9	2755	170.092
61			3-methylhistidine	LC/MS neg	15677	C01152	HMDB00479	64969		2.06		0.0077	0.0062		0.8725	1.7961		100	100		Amino Acid	Histidine Metabolism	100000042	368-16-1	906.3	168.078
66			trans-urocanate	LC/MS polar	607	C00785	HMDB00301	736715		0.84		0.2553	0.0826		4.6961	3.9234		100	100		Amino Acid	Histidine Metabolism	537	104-98-3	1882.5	137.036
69			imidazole propionate	LC/MS polar	40730		HMDB02271	70630		2.4		0.0201	0.0125		2.1734	5.2213		100	100		Amino Acid	Histidine Metabolism	100003434	1074-59-5	2034.9	139.051
70			imidazole lactate	LC/MS pos early	15716	C05568	HMDB02320	440129		0.67		0.0153	0.01		1.7845	1.1984		100	100		Amino Acid	Histidine Metabolism	100000263	14403-45-3	2040	157.061
71			histamine	LC/MS pos early	1574	C00388	HMDB00870	774		0.17		0.0012	0.002		2.842	0.4845		100	50		Amino Acid	Histidine Metabolism	354	51-45-6	3035	112.087
72			1-methylhistamine	LC/MS pos early	43831	C05127	HMDB00898	3614		0.52		0.0024	0.003		3.2208	1.6802		100	100		Amino Acid	Histidine Metabolism	100001204	501-75-7	3040	126.103
76			1-methylimidazoleacetate	LC/MS pos early	32350	C05828	HMDB02820	75810		0.06		2.9281e-06	0.0001		79.7004	5.0247		100	100		Amino Acid	Histidine Metabolism	100001208	2625-49-2	2064	141.066
77			4-imidazoleacetate	LC/MS pos early	32349	C02835	HMDB02024	96215		0.06		3.2972e-05	0.0003		24.0905	1.3741		100	100		Amino Acid	Histidine Metabolism	100001207	645-65-8	2055	127.05
80		Lysine Metabolism	lysine	LC/MS pos early	1301	C00047	HMDB00182	5962		1.11		0.2748	0.0872		0.8804	0.9775		100	100		Amino Acid	Lysine Metabolism	407	56-87-1	2850	147.113
81			N2-acetyllysine	LC/MS polar	36751	C12989	HMDB00446	92907		1					0.6645	0.6645		0	0		Amino Acid	Lysine Metabolism	100001721	1946-82-3	3372.6	187.109
82			N6-acetyllysine	LC/MS polar	36752	C02727	HMDB00206	92832		1.17		0.4626	0.1263		1.4647	1.7192		100	100		Amino Acid	Lysine Metabolism	100001734	692-04-6	2612.6	187.109
84			N6,N6,N6-trimethyllysine	LC/MS pos early	1498	C03793	HMDB01325	440120		0.9		0.3393	0.1013		1.7546	1.5772		100	100		Amino Acid	Lysine Metabolism	189	23284-33-5	2825	189.16
85			5-hydroxylysine	LC/MS pos early	15685	C16741	HMDB00450	1029		1.1		0.4512	0.1239		1.1494	1.2662		100	100		Amino Acid	Lysine Metabolism	100000054	13204-98-3	2790	163.108
87			2-aminoadipate	LC/MS pos early	6146	C00956	HMDB00510	469		1.06		0.644	0.1604		3.3559	3.5633		100	100		Amino Acid	Lysine Metabolism	381	542-32-5;1118-90-7	1912	162.076
90			glutarate (pentanedioate)	LC/MS polar	396	C00489	HMDB00661	743		1.38		0.2438	0.0802		0.8676	1.197		100	100		Amino Acid	Lysine Metabolism	339	110-94-1	2900	131.035
94			3-hydroxyglutarate	LC/MS polar	32373		HMDB00428	181976		1.31		0.0624	0.0293		1.1556	1.5184		100	100		Amino Acid	Lysine Metabolism	100001146	638-18-6	3154.9	147.03
98			pipecolate	LC/MS pos early	1444	C00408	HMDB00070	849		0.38		0.0052	0.0048		2.9465	1.1217		100	100		Amino Acid	Lysine Metabolism	1025	4043-87-2	2200	130.086
108		Phenylalanine and Tyrosine Metabolism	phenylalanine	LC/MS pos early	64	C00079	HMDB00159	6140		1.01		0.8635	0.1978		1.3618	1.3726		100	100		Amino Acid	Phenylalanine and Tyrosine Metabolism	460	63-91-2	2878	166.086
109			N-acetylphenylalanine	LC/MS neg	33950	C03519	HMDB00512	74839		0.83		0.5837	0.1497		0.7274	0.6002		100	100		Amino Acid	Phenylalanine and Tyrosine Metabolism	100001256	2018-61-3	2597	206.082
113			phenyllactate (PLA)	LC/MS polar	22130	C05607	HMDB00779	3848		0.55		0.0845	0.0353		3.2764	1.8079		100	100		Amino Acid	Phenylalanine and Tyrosine Metabolism	100000774	828-01-3	908	165.056
120			phenylacetylglycine	LC/MS polar	33945	C05598	HMDB00821	68144		0.2		0.0031	0.0033		1.6286	0.3301		100	100		Amino Acid	Phenylalanine and Tyrosine Metabolism	100001275	500-98-1	1080	192.067
123			tyrosine	LC/MS pos early	1299	C00082	HMDB00158	6057		1.33		0.0065	0.0055		1.5914	2.1229		100	100		Amino Acid	Phenylalanine and Tyrosine Metabolism	815	60-18-4	2430	182.081
132			4-hydroxyphenylpyruvate	LC/MS neg	1669	C01179	HMDB00707	979		0.7		0.0556	0.0268		1.5016	1.0438		100	100		Amino Acid	Phenylalanine and Tyrosine Metabolism	1141	156-39-8	1690.1	179.035
134			3-(4-hydroxyphenyl)lactate	LC/MS polar	32197	C03672	HMDB00755	9378		1.06		0.5721	0.1481		2.9354	3.0991		100	100		Amino Acid	Phenylalanine and Tyrosine Metabolism	240	6482-98-0	1390.6	181.051
139			phenol sulfate	LC/MS neg	32553	C02180	HMDB60015	74426		0.36		6.1553e-06	0.0002		0.9029	0.3209		100	100		Amino Acid	Phenylalanine and Tyrosine Metabolism	100001510	937-34-8	2156	172.991
142			p-cresol sulfate	LC/MS neg	36103	C01468	HMDB11635	4615423		0.26		0.0077	0.0062		1.4677	0.3808		100	0		Amino Acid	Phenylalanine and Tyrosine Metabolism	100001315	3233-57-7	2890	187.007
149			o-cresol sulfate	LC/MS neg	36845			11615528		1					0.2858	0.2858		0	0		Amino Acid	Phenylalanine and Tyrosine Metabolism	100001806		2796	187.007
182			3-(3-hydroxyphenyl)propionate sulfate	LC/MS neg	45415			187488		1					0.3065	0.3065		0	0		Amino Acid	Phenylalanine and Tyrosine Metabolism	100005391	86321-32-6	1294	245.013
189			3-phenylpropionate (hydrocinnamate)	LC/MS neg	15749	C05629	HMDB00764	107		0.36		0.391	0.1104		1.5003	0.5328		25	0		Amino Acid	Phenylalanine and Tyrosine Metabolism	100000010	501-52-0	2860	149.061
203			N-formylphenylalanine	LC/MS neg	48433			759256		0.78		0.325	0.0981		1.391	1.0841		100	75		Amino Acid	Phenylalanine and Tyrosine Metabolism	100006056	13200-85-6	2400	192.067
217		Tryptophan Metabolism	tryptophan	LC/MS pos early	54	C00078	HMDB00929	6305		1.17		0.204	0.0698		1.6344	1.9173		100	100		Amino Acid	Tryptophan Metabolism	565	73-22-3	2986	205.097
221			indolelactate	LC/MS neg	18349	C02043	HMDB00671	92904		0.64		0.0063	0.0054		6.6476	4.2538		100	100		Amino Acid	Tryptophan Metabolism	100000463	832-97-3	2286	204.067
222			indoleacetate	LC/MS neg	27513	C00954	HMDB00197	802		0.71		0.2278	0.0765		1.739	1.2401		100	100		Amino Acid	Tryptophan Metabolism	100001034	6505-45-9	2200	174.056
224			indolepropionate	LC/MS pos early	32405		HMDB02302	3744		1					0.1151	0.1151		0	0		Amino Acid	Tryptophan Metabolism	100001083	830-96-6	3205	190.086
226			3-indoxyl sulfate	LC/MS neg	27672		HMDB00682	10258		0.75		0.1663	0.0595		0.2178	0.1626		100	100		Amino Acid	Tryptophan Metabolism	100000467	2642-37-7	2222.2	212.002
228			kynurenate	LC/MS neg	1417	C01717	HMDB00715	3845		0.08		0.0046	0.0043		2.6825	0.2018		100	25		Amino Acid	Tryptophan Metabolism	98	492-27-3	2224	188.035
243			serotonin	LC/MS pos early	2342	C00780	HMDB00259	5202		1					0.2545	0.2545		0	0		Amino Acid	Tryptophan Metabolism	504	153-98-0	2550	177.102
257			indole-3-carboxylic acid	LC/MS neg	38116	C19837	HMDB03320	69867		0.29		0.0021	0.0029		1.6783	0.4916		100	0		Amino Acid	Tryptophan Metabolism	100002185	771-50-6	1708.8	160.04
258			C-glycosyltryptophan	LC/MS pos early	48782			10981970		0.9		0.2009	0.0693		2.827	2.5566		100	100		Amino Acid	Tryptophan Metabolism	100006379	180509-18-6	2685	367.15
263			thioproline	LC/MS polar	53231			93176;6973609		0.7		0.0657	0.0298		1.9773	1.3877		100	100		Amino Acid	Tryptophan Metabolism	100009232	34592-47-4	1380	132.012
265		Leucine, Isoleucine and Valine Metabolism	leucine	LC/MS pos early	60	C00123	HMDB00687	6106		1.06		0.5838	0.1497		1.0788	1.1389		100	100		Amino Acid	Leucine, Isoleucine and Valine Metabolism	397	61-90-5	2864	132.102
266			N-acetylleucine	LC/MS neg	1587	C02710	HMDB11756	70912		0.98		0.9587	0.2153		0.7779	0.763		75	75		Amino Acid	Leucine, Isoleucine and Valine Metabolism	1082	1188-21-2	2400	172.098
268			4-methyl-2-oxopentanoate	LC/MS neg	22116	C00233	HMDB00695	70		0.41		0.0089	0.0067		1.4473	0.5923		100	75		Amino Acid	Leucine, Isoleucine and Valine Metabolism	100000551	816-66-0	2170	129.056
272			isovalerylglycine	LC/MS neg	35107		HMDB00678	546304		0.42		0.0022	0.003		1.1306	0.4716		100	25		Amino Acid	Leucine, Isoleucine and Valine Metabolism	100001452	16284-60-9	1950	158.082
273			isovalerylcarnitine	LC/MS pos early	34407		HMDB00688	6426851		0.51		0.1274	0.0488		1.5846	0.8033		100	75		Amino Acid	Leucine, Isoleucine and Valine Metabolism	100001393	31023-24-2	3085	246.17
276			beta-hydroxyisovalerate	LC/MS polar	12129		HMDB00754	69362		0.89		0.1132	0.0443		2.8722	2.549		100	100		Amino Acid	Leucine, Isoleucine and Valine Metabolism	1442	625-08-1	1149.8	117.056
277			beta-hydroxyisovaleroylcarnitine	LC/MS pos early	35433					0.57		0.0099	0.0073		0.8581	0.4859		100	100		Amino Acid	Leucine, Isoleucine and Valine Metabolism	100001594	99159-87-2	2584	262.165
283			alpha-hydroxyisovalerate	LC/MS polar	46537		HMDB00407	99823		0.6		0.0102	0.0074		1.9287	1.1521		100	100		Amino Acid	Leucine, Isoleucine and Valine Metabolism	100001300	600-37-3	1052	117.056
285			methylsuccinate	LC/MS polar	15745		HMDB01844	10349		0.67		0.0824	0.0347		1.4847	0.9889		100	100		Amino Acid	Leucine, Isoleucine and Valine Metabolism	2051	498-21-5	2800	131.035
293			isoleucine	LC/MS pos early	1125	C00407	HMDB00172	6306		1		0.978	0.2186		1.7517	1.7463		100	100		Amino Acid	Leucine, Isoleucine and Valine Metabolism	376	73-32-5	2800	132.102
297			3-methyl-2-oxovalerate	LC/MS neg	15676	C00671	HMDB03736	47		0.54		0.0027	0.0032		1.0537	0.5682		100	0		Amino Acid	Leucine, Isoleucine and Valine Metabolism	100000036	1460-34-0;51829-07-3	2064.2	129.056
299			2-methylbutyrylcarnitine (C5)	LC/MS pos early	45095		HMDB00378	6426901		0.64		0.0204	0.0126		1.0014	0.6458		100	75		Amino Acid	Leucine, Isoleucine and Valine Metabolism	100001509	31023-25-3	3035	246.17
301			tiglylcarnitine	LC/MS pos early	35428		HMDB02366	22833596		0.43		0.0016	0.0024		1.1369	0.4945		100	50		Amino Acid	Leucine, Isoleucine and Valine Metabolism	100001597	64191-86-2	2962	244.154
304			2-hydroxy-3-methylvalerate	LC/MS neg	36746		HMDB00317	164623		0.51		0.004	0.0039		1.6757	0.8593		100	100		Amino Acid	Leucine, Isoleucine and Valine Metabolism	100001541	488-15-3	1800	131.071
305			3-hydroxy-2-ethylpropionate	LC/MS polar	32397		HMDB00396	188979		1.24		0.1899	0.0663		1.2959	1.6045		100	100		Amino Acid	Leucine, Isoleucine and Valine Metabolism	100001170	4374-62-3	1443.3	117.056
306			ethylmalonate	LC/MS polar	15765		HMDB00622	11756		0.75		0.0146	0.0096		1.5159	1.1328		100	100		Amino Acid	Leucine, Isoleucine and Valine Metabolism	2054	601-75-2	2785	131.035
307			valine	LC/MS pos early	1649	C00183	HMDB00883	6287		1.08		0.327	0.0985		1.4132	1.5271		100	100		Amino Acid	Leucine, Isoleucine and Valine Metabolism	566	72-18-4	2479	118.086
308			N-acetylvaline	LC/MS neg	1591		HMDB11757	66789		0.87		0.3864	0.1104		1.7048	1.4799		100	100		Amino Acid	Leucine, Isoleucine and Valine Metabolism	1084	96-81-1	1704	158.082
310			isobutyrylcarnitine	LC/MS pos early	33441		HMDB00736	168379		0.64		0.258	0.0831		0.9466	0.6058		100	75		Amino Acid	Leucine, Isoleucine and Valine Metabolism	100001055	25518-49-4	2810	232.154
312			3-hydroxyisobutyrate	LC/MS polar	1549	C06001	HMDB00336	87		1.03		0.596	0.1516		3.091	3.1726		100	100		Amino Acid	Leucine, Isoleucine and Valine Metabolism	111	2068-83-9	1619.1	103.04
313			alpha-hydroxyisocaproate	LC/MS neg	22132	C03264	HMDB00746	83697		0.54		0.0495	0.0247		1.7276	0.9324		100	100		Amino Acid	Leucine, Isoleucine and Valine Metabolism	100000706	10303-64-7	1840	131.071
325		Methionine, Cysteine, SAM and Taurine Metabolism	methionine	LC/MS pos early	1302	C00073	HMDB00696	6137		1.64		0.0015	0.0024		1.1561	1.8921		100	100		Amino Acid	Methionine, Cysteine, SAM and Taurine Metabolism	415	63-68-3	2526	150.058
326			N-acetylmethionine	LC/MS pos early	1589	C02712	HMDB11745	448580		1.54		0.0126	0.0086		0.8116	1.2508		100	100		Amino Acid	Methionine, Cysteine, SAM and Taurine Metabolism	1083	65-82-7	1980	192.069
327			N-formylmethionine	LC/MS polar	2829	C03145	HMDB01015	439750		1.48		0.0016	0.0024		0.8259	1.2247		100	100		Amino Acid	Methionine, Cysteine, SAM and Taurine Metabolism	194	4289-98-9	1188	176.039
329			methionine sulfone	LC/MS pos early	44878			69961		1					0.3762	0.3762		0	0		Amino Acid	Methionine, Cysteine, SAM and Taurine Metabolism	100004635	820-10-0	1250	182.048
330			methionine sulfoxide	LC/MS pos early	18374	C02989	HMDB02005	158980		1.94		0.0256	0.0149		0.7942	1.5377		100	100		Amino Acid	Methionine, Cysteine, SAM and Taurine Metabolism	100000039	3226-65-1	1272	166.053
331			N-acetylmethionine sulfoxide	LC/MS pos early	45428			193368		2.66		0.0145	0.0096		0.4681	1.2466		100	100		Amino Acid	Methionine, Cysteine, SAM and Taurine Metabolism	100005463		880	208.064
332			S-adenosylmethionine (SAM)	LC/MS pos early	15915	C00019	HMDB01185	34755		1.25		0.0621	0.0293		0.9886	1.2406		100	100		Amino Acid	Methionine, Cysteine, SAM and Taurine Metabolism	1263	24346-00-7;86867-01-8;86867-0108	3002	399.145
333			S-adenosylhomocysteine (SAH)	LC/MS neg	42382	C00021	HMDB00939	439155		1.3		0.0054	0.0048		0.9957	1.2942		100	100		Amino Acid	Methionine, Cysteine, SAM and Taurine Metabolism	197	979-92-0	1832.4	383.114
337			cystathionine	LC/MS pos early	15705	C02291	HMDB00099	439258		1.73		0.2022	0.0694		1.0127	1.7535		100	75		Amino Acid	Methionine, Cysteine, SAM and Taurine Metabolism	310	535-34-2	2270	223.075
342			cysteine	LC/MS pos early	1868	C00097	HMDB00574	5862		0.6		0.033	0.0178		3.9839	2.4073		100	100		Amino Acid	Methionine, Cysteine, SAM and Taurine Metabolism	800	52-90-4;56-89-3	1488	122.027
344			cystine	LC/MS pos early	56	C00491	HMDB00192	67678		1					0.3648	0.3648		0	0		Amino Acid	Methionine, Cysteine, SAM and Taurine Metabolism	279	56-89-3	2000	241.031
345			S-methylcysteine	LC/MS pos early	39592		HMDB02108	24417		1.54		0.024	0.0142		2.2326	3.439		100	100		Amino Acid	Methionine, Cysteine, SAM and Taurine Metabolism	100002749	1187-84-4	1955	119.016
350			cysteine sulfinic acid	LC/MS pos early	37443	C00606	HMDB00996	109		0.63		0.104	0.0418		1.1818	0.747		100	0		Amino Acid	Methionine, Cysteine, SAM and Taurine Metabolism	100002113	207121-48-0	597	154.017
352			hypotaurine	LC/MS pos early	590	C00519	HMDB00965	107812		0.69		0.0062	0.0054		1.3043	0.9044		100	100		Amino Acid	Methionine, Cysteine, SAM and Taurine Metabolism	358	300-84-5	724	110.027
353			taurine	LC/MS pos early	2125	C00245	HMDB00251	1123		1.23		0.0034	0.0035		0.641	0.791		100	100		Amino Acid	Methionine, Cysteine, SAM and Taurine Metabolism	512	107-35-7	660	126.022
354			N-acetyltaurine	LC/MS polar	48187			159864		1.41		0.0661	0.0298		0.7074	0.998		100	100		Amino Acid	Methionine, Cysteine, SAM and Taurine Metabolism	100005466		1249	166.018
359			taurocyamine	LC/MS pos early	35117	C01959	HMDB03584	68340		0.86		0.346	0.1021		0.7693	0.6584		100	100		Amino Acid	Methionine, Cysteine, SAM and Taurine Metabolism	100001418	543-18-0	710	168.044
360			2-hydroxybutyrate/2-hydroxyisobutyrate	LC/MS polar	52281					2.11		0.0003	0.001		1.0986	2.3168		100	100		Amino Acid	Methionine, Cysteine, SAM and Taurine Metabolism	100008928		1258	103.04
362		Urea cycle; Arginine and Proline Metabolism	arginine	LC/MS pos early	1638	C00062	HMDB00517	232		1.06		0.5732	0.1481		1.0626	1.1215		100	100		Amino Acid	Urea cycle; Arginine and Proline Metabolism	231	1119-34-2	2825	175.119
363			urea	LC/MS pos early	1670	C00086	HMDB00294	1176		0.73		0.0088	0.0067		1.8273	1.3314		100	100		Amino Acid	Urea cycle; Arginine and Proline Metabolism	533	57-13-6	700	121.072
365			ornithine	LC/MS pos early	1493	C00077	HMDB03374	6262		0.87		0.1534	0.0565		1.911	1.6718		100	100		Amino Acid	Urea cycle; Arginine and Proline Metabolism	444	3184-13-2	2800	133.097
366			proline	LC/MS pos early	1898	C00148	HMDB00162	145742		0.8		0.0046	0.0043		3.8574	3.0833		100	100		Amino Acid	Urea cycle; Arginine and Proline Metabolism	480	147-85-3	1603	116.071
367			citrulline	LC/MS pos early	2132	C00327	HMDB00904	9750		1.38		0.0006	0.0014		0.4966	0.6829		100	100		Amino Acid	Urea cycle; Arginine and Proline Metabolism	391	372-75-8	1520	176.103
368			argininosuccinate	LC/MS neg	15497	C03406	HMDB00052	16950;828		0.93		0.607	0.1529		1.7472	1.6268		100	100		Amino Acid	Urea cycle; Arginine and Proline Metabolism	232	156637-58-0	638.1	289.115
369			homoarginine	LC/MS pos early	22137	C01924	HMDB00670	9085		1.31		0.1613	0.0582		4.4992	5.8769		100	100		Amino Acid	Urea cycle; Arginine and Proline Metabolism	100000961	156-86-5	2882	189.135
370			homocitrulline	LC/MS pos early	22138	C02427	HMDB00679	65072		0.5		0.0187	0.0118		1.5177	0.7661		100	100		Amino Acid	Urea cycle; Arginine and Proline Metabolism	100000963	1190-49-4	1908	190.119
374			dimethylarginine (SDMA + ADMA)	LC/MS pos early	36808	C03626	HMDB01539	123831		0.81		0.4314	0.1202		4.26	3.4483		100	100		Amino Acid	Urea cycle; Arginine and Proline Metabolism	100001810	102783-24-4	2850	203.15
378			N-delta-acetylornithine	LC/MS polar	43249			9920500		0.24		0.0027	0.0032		0.9265	0.2208		100	75		Amino Acid	Urea cycle; Arginine and Proline Metabolism	100004523		2719.9	173.093
384			trans-4-hydroxyproline	LC/MS pos early	32306	C01157	HMDB00725	5810		1.01		0.9598	0.2153		2.4147	2.4306		100	100		Amino Acid	Urea cycle; Arginine and Proline Metabolism	1001	51-35-4	1064	132.066
386			pro-hydroxy-pro	LC/MS pos early	35127		HMDB06695	11673055		0.72		0.0039	0.0038		7.072	5.0989		100	100		Amino Acid	Urea cycle; Arginine and Proline Metabolism	100001167	18684-24-7	2128	229.118
387			N-monomethylarginine	LC/MS pos early	43586	C03884	HMDB29416	132862		1.07		0.59	0.151		1.5411	1.6511		100	100		Amino Acid	Urea cycle; Arginine and Proline Metabolism	100004488	53308-83-1	2845	189.135
391		Creatine Metabolism	creatine	LC/MS pos early	27718	C00300	HMDB00064	586		1.57		8.2869e-05	0.0005		0.4235	0.6661		100	100		Amino Acid	Creatine Metabolism	1221	57-00-1	1947	132.077
392			creatinine	LC/MS pos early	513	C00791	HMDB00562	588		1.81		0.0002	0.0008		0.3165	0.5725		100	100		Amino Acid	Creatine Metabolism	275	60-27-5	2055	114.066
397			guanidinoacetate	LC/MS polar	43802	C00581	HMDB00128	763		1.76		0.0102	0.0074		0.6452	1.1359		100	100		Amino Acid	Creatine Metabolism	344	352-97-6	2884	116.047
401		Polyamine Metabolism	putrescine	LC/MS pos early	1408	C00134	HMDB01414	1045		0.43		1.6235e-05	0.0002		8.4847	3.6208		100	100		Amino Acid	Polyamine Metabolism	49	110-60-1	3027	89.1073
404			spermidine	LC/MS pos early	485	C00315	HMDB01257	1102		1.21		0.1661	0.0595		2.2091	2.6721		100	100		Amino Acid	Polyamine Metabolism	50	124-20-9	3355	146.165
405			5-methylthioadenosine (MTA)	LC/MS pos early	1419	C00170	HMDB01173	439176		1.07		0.4619	0.1263		1.0004	1.0703		100	100		Amino Acid	Polyamine Metabolism	212	2457-80-9	2752	298.097
412		Guanidino and Acetamido Metabolism	1-methylguanidine	LC/MS pos early	48114	C02294	HMDB01522	10111		1.57		0.0677	0.0303		0.1741	0.2726		25	75		Amino Acid	Guanidino and Acetamido Metabolism	100000715	22661-87-6	2149	74.0713
414			4-guanidinobutanoate	LC/MS pos early	15681	C01035	HMDB03464	500		0.24		0.0002	0.0008		2.0623	0.4887		100	100		Amino Acid	Guanidino and Acetamido Metabolism	100000096	463-003;463-00-3	2320	146.092
416		Glutathione Metabolism	glutathione, reduced (GSH)	LC/MS pos early	2127	C00051	HMDB00125	124886		0.77		0.217	0.0735		6.3598	4.9283		100	100		Amino Acid	Glutathione Metabolism	496	70-18-8	2000	308.091
417			glutathione, oxidized (GSSG)	LC/MS pos early	27727	C00127	HMDB03337	65359		0.88		0.2398	0.0797		1.353	1.1852		100	100		Amino Acid	Glutathione Metabolism	448	103239-24-3	2667	613.159
419			cysteine-glutathione disulfide	LC/MS pos early	35159		HMDB00656	4247235		0.46		0.0025	0.0031		0.8207	0.379		100	100		Amino Acid	Glutathione Metabolism	100001437	13081-14-6	2465	427.095
420			S-methylglutathione	LC/MS neg	33944	C11347		3605667		0.24		0.0006	0.0015		2.1117	0.5119		100	100		Amino Acid	Glutathione Metabolism	100001259	2922-56-7	1075	320.092
421			S-lactoylglutathione	LC/MS neg	15731	C03451	HMDB01066	440018		0.35		0.1843	0.0651		3.2348	1.1436		75	25		Amino Acid	Glutathione Metabolism	1343	54398-03-7	1248	378.098
424			5-oxoproline	LC/MS polar	1494	C01879	HMDB00267	7405		1.23		0.0131	0.0089		0.7718	0.9506		100	100		Amino Acid	Glutathione Metabolism	1021	98-79-3	2179	128.035
425			ophthalmate	LC/MS pos early	34592		HMDB05765	7018721		8.95		5.3478e-05	0.0004		0.9657	8.6403		100	100		Amino Acid	Glutathione Metabolism	100001311	495-27-2	2085	290.135
428			4-hydroxy-nonenal-glutathione	LC/MS neg	48487					6.3		0.011	0.0079		0.8286	5.2197		100	100		Amino Acid	Glutathione Metabolism	100006240	99927-70-5	3319.2	462.192
434	Peptide	Gamma-glutamyl Amino Acid	gamma-glutamylglutamate	LC/MS pos early	36738	C05282	HMDB11737	92865		0.49		0.0009	0.0018		4.6077	2.2804		100	100		Peptide	Gamma-glutamyl Amino Acid	331	1116-22-9	1775	277.103
435			gamma-glutamylglutamine	LC/MS pos early	2730	C05283	HMDB11738	150914		0.28		0.0004	0.0011		4.1587	1.1621		100	100		Peptide	Gamma-glutamyl Amino Acid	1140	10148-81-9	1430	276.119
436			gamma-glutamylglycine	LC/MS pos early	33949		HMDB11667	165527		0.55		0.065	0.0298		1.2301	0.6811		100	25		Peptide	Gamma-glutamyl Amino Acid	100001294	1948-29-4	1535	205.082
437			gamma-glutamylhistidine	LC/MS pos early	18245			7017195		1.63		0.1487	0.0551		1.2977	2.1208		75	100		Peptide	Gamma-glutamyl Amino Acid	1235	37460-15-4	2740	285.119
438			gamma-glutamylisoleucine*	LC/MS pos early	34456		HMDB11170	14253342		0.9		0.8046	0.1893		1.5485	1.3994		50	75		Peptide	Gamma-glutamyl Amino Acid	100001485		2940	261.144
439			gamma-glutamylleucine	LC/MS neg	18369		HMDB11171	151023		1.65		0.0478	0.0241		0.8798	1.4484		100	100		Peptide	Gamma-glutamyl Amino Acid	1268	2566-39-4	1685	259.13
440			gamma-glutamyl-epsilon-lysine	LC/MS pos early	33934		HMDB03869	7015684;7015685		1.67		0.001	0.0019		1.4652	2.4536		100	100		Peptide	Gamma-glutamyl Amino Acid	100001262	17105-15-6	2717	276.155
442			gamma-glutamylphenylalanine	LC/MS neg	33422		HMDB00594	111299		1.79		0.0053	0.0048		1.1673	2.0909		100	100		Peptide	Gamma-glutamyl Amino Acid	100000491	7432-24-8	1825	293.114
443			gamma-glutamylthreonine	LC/MS pos early	33364		HMDB29159			0.81		0.1407	0.0527		2.8644	2.3187		100	100		Peptide	Gamma-glutamyl Amino Acid	100001314	5652-48-2	1750	249.108
445			gamma-glutamyltyrosine	LC/MS neg	2734		HMDB11741	94340		3.87		0.0008	0.0016		0.2836	1.0962		50	100		Peptide	Gamma-glutamyl Amino Acid	1102	7432-23-7	1240	309.109
446			gamma-glutamylvaline	LC/MS neg	43829		HMDB11172	7015683		1.29		0.1984	0.0686		0.9428	1.2131		75	100		Peptide	Gamma-glutamyl Amino Acid	100001126	2746-34-1	1072	245.114
448		Dipeptide Derivative	carnosine	LC/MS neg	1768	C00386	HMDB00033	439224		5.92		0.0003	0.001		1.6692	9.8794		100	100		Peptide	Dipeptide Derivative	249	305-84-0	804	225.099
451			anserine	LC/MS neg	15747	C01262	HMDB00194	112072		26.34		0.0004	0.0011		0.0848	2.2337		100	100		Peptide	Dipeptide Derivative	100000044	10030-52-1	1124.8	239.115
575		Dipeptide	glycylleucine	LC/MS pos early	34398	C02155	HMDB00759	92843		1.15		0.2862	0.0899		0.8985	1.035		100	100		Peptide	Dipeptide	100001258	869-19-2	3059	189.123
585			glycylvaline	LC/MS pos early	18357		HMDB28854	97417		0.8		0.4327	0.1204		1.249	1.0012		100	75		Peptide	Dipeptide	100000487	1963-21-9	2734	175.108
590			histidylalanine	LC/MS pos early	42027			351667		1.73		0.0637	0.0296		0.9051	1.5701		100	100		Peptide	Dipeptide	100003542	16874-75-2	3014	227.114
646			lysylleucine	LC/MS pos early	40020			4682588		1					0.5787	0.5787		0	0		Peptide	Dipeptide	100003196	7369-79-1	3370	260.197
675			phenylalanylalanine	LC/MS neg	41374			6993123;5488196		2.89		0.0016	0.0024		0.5246	1.5178		75	100		Peptide	Dipeptide	100003589	3918-87-4	2745	235.109
679			phenylalanylglycine	LC/MS pos early	41370			98207		1.63		0.1115	0.0437		0.6261	1.0192		75	100		Peptide	Dipeptide	100003588	721-90-4	2898	223.108
696			prolylglycine	LC/MS pos early	40703			7408076;6426709		0.81		0.2823	0.0891		1.8612	1.5137		100	100		Peptide	Dipeptide	100003674	2578-57-6	2136	173.092
745			tryptophylglycine	LC/MS pos early	43028			263471		0.68		0.1401	0.0527		1.5578	1.0624		100	100		Peptide	Dipeptide	100003609	7360-09-0	2930	262.119
775			valylglycine	LC/MS neg	40475		HMDB29127	136487		2.28		0.0109	0.0079		0.4081	0.9315		0	100		Peptide	Dipeptide	100003641	686-43-1	1506	173.093
778			valylleucine	LC/MS neg	39994		HMDB29131	352039		1.1		0.1857	0.0652		0.3311	0.3658		0	50		Peptide	Dipeptide	100003210	22906-55-4	3335	229.156
839	Carbohydrate	Glycolysis, Gluconeogenesis, and Pyruvate Metabolism	1,5-anhydroglucitol (1,5-AG)	LC/MS neg	20675	C07326	HMDB02712	64960		1.11		0.8394	0.1943		1.4377	1.5973		100	100		Carbohydrate	Glycolysis, Gluconeogenesis, and Pyruvate Metabolism	100000580	154-58-5	802	163.061
842			glucose	LC/MS polar	48152	C00031	HMDB00122	79025		0.78		0.0209	0.0128		2.2599	1.7611		100	100		Carbohydrate	Glycolysis, Gluconeogenesis, and Pyruvate Metabolism	572	50-99-7	2342	225.062
843			glucose 6-phosphate	LC/MS polar	31260	C00668	HMDB01401	5958		1		0.9751	0.2184		1.5782	1.5783		100	100		Carbohydrate	Glycolysis, Gluconeogenesis, and Pyruvate Metabolism	291	103192-55-8	4537	259.022
846			fructose-6-phosphate	LC/MS polar	12021	C05345	HMDB00124	69507		1.06		0.761	0.1823		1.7672	1.8697		100	100		Carbohydrate	Glycolysis, Gluconeogenesis, and Pyruvate Metabolism	1232	103213-47-4	4261	259.022
849			Isobar: fructose 1,6-diphosphate, glucose 1,6-diphosphate, myo-inositol 1,4 or 1,3-diphosphate	LC/MS neg	46896					0.68		0.0851	0.0354		3.01	2.0593		100	100		Carbohydrate	Glycolysis, Gluconeogenesis, and Pyruvate Metabolism	100002180		551	338.989
851			dihydroxyacetone phosphate (DHAP)	LC/MS neg	15522	C00111	HMDB01473	668		0.53		0.0166	0.0108		4.5426	2.3873		100	100		Carbohydrate	Glycolysis, Gluconeogenesis, and Pyruvate Metabolism	309	102783-56-2	603	168.991
855			2-phosphoglycerate	LC/MS polar	35629	C00631	HMDB03391	59		1					0.0525	0.0525		25	0		Carbohydrate	Glycolysis, Gluconeogenesis, and Pyruvate Metabolism	100000093	70195-25-4	4346	184.986
856			3-phosphoglycerate	LC/MS neg	1414	C00597	HMDB00807	724		1.18		0.1749	0.0623		1.1707	1.3863		100	100		Carbohydrate	Glycolysis, Gluconeogenesis, and Pyruvate Metabolism	132	80731-10-8	583	184.986
857			phosphoenolpyruvate (PEP)	LC/MS neg	597	C00074	HMDB00263	1005		1.1		0.5601	0.1462		1.7284	1.9005		100	100		Carbohydrate	Glycolysis, Gluconeogenesis, and Pyruvate Metabolism	463	10526-80-4	587.3	166.975
858			pyruvate	LC/MS polar	22250	C00022	HMDB00243	1060		1.8		0.0007	0.0015		0.7139	1.288		100	100		Carbohydrate	Glycolysis, Gluconeogenesis, and Pyruvate Metabolism	823	127-17-3	2650	175.025
859			lactate	LC/MS polar	527	C00186	HMDB00190	612		1.04		0.4447	0.1224		0.7846	0.8129		100	100		Carbohydrate	Glycolysis, Gluconeogenesis, and Pyruvate Metabolism	482	79-33-4	1468.8	89.0244
862			glycerate	LC/MS polar	1572	C00258	HMDB00139	752		0.96		0.5775	0.1489		1.5618	1.4977		100	100		Carbohydrate	Glycolysis, Gluconeogenesis, and Pyruvate Metabolism	1052	600-19-1	2070.4	105.019
865		Pentose Phosphate Pathway	6-phosphogluconate	LC/MS neg	15442	C00345	HMDB01316	91493		1.23		0.1246	0.048		2.4458	3.0185		100	100		Carbohydrate	Pentose Phosphate Pathway	100000341	921-62-0;53411-70-4	583.9	275.017
868			ribose 1-phosphate	LC/MS polar	1763	C00620	HMDB01489	439236		1.37		0.1765	0.0627		0.4411	0.6028		100	100		Carbohydrate	Pentose Phosphate Pathway	219	50-99-7;58459-37-3	4025	229.012
870			sedoheptulose-7-phosphate	LC/MS neg	35649	C05382	HMDB01068	616		0.84		0.2338	0.0781		3.4617	2.9101		100	100		Carbohydrate	Pentose Phosphate Pathway	100001628	2646-35-7	599.6	289.033
876		Pentose Metabolism	ribose	LC/MS polar	1471	C00121	HMDB00283	5779		0.62		0.0014	0.0023		1.9557	1.203		100	100		Carbohydrate	Pentose Metabolism	914	50-69-1	1508.2	195.051
877			ribitol	LC/MS polar	15772	C00474	HMDB00508	6912		0.81		0.1094	0.0432		1.9644	1.5987		100	100		Carbohydrate	Pentose Metabolism	100000406	488-81-3	1789.6	151.061
878			ribonate	LC/MS polar	27731	C01685	HMDB00867	5460677		0.43		0.0723	0.0318		3.0267	1.3136		100	100		Carbohydrate	Pentose Metabolism	100001007	5336-08-03	2425	165.04
899			arabitol/xylitol	LC/MS polar	48885					0.98		0.8285	0.1928		1.0195	1.001		100	100		Carbohydrate	Pentose Metabolism	100006430		1932.4	151.061
900			ribulose/xylulose	LC/MS polar	54671					0.85		0.2686	0.0858		1.2582	1.0683		100	100		Carbohydrate	Pentose Metabolism	100006122		1400	195.051
901			arabonate/xylonate	LC/MS polar	48255					0.91		0.6718	0.1654		2.8882	2.6248		100	100		Carbohydrate	Pentose Metabolism	100006115		2664.6	165.04
902			sedoheptulose	LC/MS polar	53237		HMDB03219	5459879		0.76		0.2845	0.0896		12.6867	9.6766		100	100		Carbohydrate	Pentose Metabolism	100002619	3019-74-7	2255	209.067
903		Glycogen Metabolism	maltohexaose	LC/MS neg	35170	C01936	HMDB12253	439606		0.18		0.002	0.0027		3.9515	0.709		100	75		Carbohydrate	Glycogen Metabolism	100001448	34620-77-4	1215	989.32
905			maltopentaose	LC/MS neg	35163	C06218	HMDB12254	13489094		0.03		0.0025	0.0031		28.4763	0.8576		100	100		Carbohydrate	Glycogen Metabolism	100001447	34620-76-3	1080.9	827.267
906			maltotetraose	LC/MS neg	15910	C02052	HMDB01296	446495		0.06		0.0451	0.023		169.819	9.8895		100	75		Carbohydrate	Glycogen Metabolism	100000275	34612-38-9	910	665.215
908			maltotriose	LC/MS neg	44688	C01835	HMDB01262	439586		0.12		0.0026	0.0032		153.881	18.2373		100	100		Carbohydrate	Glycogen Metabolism	100000276	1109-28-0	812	503.162
911			maltose	LC/MS polar	15586	C00208	HMDB00163	10991489		0.3		0.003	0.0033		5.7459	1.713		100	100		Carbohydrate	Glycogen Metabolism	913	6363-53-7	3329.4	387.114
933		Disaccharides and Oligosaccharides	sucrose	LC/MS polar	1519	C00089	HMDB00258	5988		0.11		0.1287	0.049		3.4822	0.3861		75	50		Carbohydrate	Disaccharides and Oligosaccharides	935	57-50-1	3092	387.114
947		Fructose, Mannose and Galactose Metabolism	fructose	LC/MS polar	48195	C00095	HMDB00660	5984		0.61		0.0234	0.0139		3.9057	2.3933		100	100		Carbohydrate	Fructose, Mannose and Galactose Metabolism	878	57-48-7	2022.2	225.062
952			mannitol/sorbitol	LC/MS polar	46142	C01507	HMDB00247	5780		1.11		0.4593	0.1259		0.9063	1.0087		100	100		Carbohydrate	Fructose, Mannose and Galactose Metabolism	100001740		2260	181.072
953			mannose	LC/MS polar	48153	C00159	HMDB00169	18950		0.64		0.0234	0.0139		3.7134	2.374		100	100		Carbohydrate	Fructose, Mannose and Galactose Metabolism	803	3458-28-4	2200	225.062
954			mannose-6-phosphate	LC/MS polar	1469	C00275	HMDB01078	439198		1.04		0.6392	0.1597		1.6652	1.7395		100	100		Carbohydrate	Fructose, Mannose and Galactose Metabolism	294	70442-25-0;104872-94-8	4510	259.022
963			galactitol (dulcitol)	LC/MS polar	1117	C01697	HMDB00107	11850		1.23		0.0664	0.0298		0.892	1.0946		100	100		Carbohydrate	Fructose, Mannose and Galactose Metabolism	1003	608-66-2	2309.7	181.072
964			galactose 1-phosphate	LC/MS polar	15706	C00446	HMDB00645	123912		1.15		0.0172	0.011		1.4352	1.6474		100	100		Carbohydrate	Fructose, Mannose and Galactose Metabolism	100000300	19046-60-7	4552	259.022
971			galactonate	LC/MS polar	27719	C00880	HMDB00565	128869		0.64		0.0632	0.0296		1.1977	0.7684		100	100		Carbohydrate	Fructose, Mannose and Galactose Metabolism	100001026	299-28-5	3085	195.051
980		Nucleotide Sugar	UDP-glucuronate	LC/MS neg	2763	C00167	HMDB00935	17473		0.49		0.2529	0.0826		0.8047	0.3927		75	75		Carbohydrate	Nucleotide Sugar	1097	28053-08-9;63700-19-6	588	579.027
986			UDP-N-acetylglucosamine/galactosamine	LC/MS neg	46148					0.42		0.0019	0.0027		2.1982	0.9301		100	100		Carbohydrate	Nucleotide Sugar	100002957		646	606.074
987			cytidine 5'-monophospho-N-acetylneuraminic acid	LC/MS polar	36831	C00128	HMDB01176	448209		1.14		0.5995	0.1517		1.337	1.5249		100	100		Carbohydrate	Nucleotide Sugar	1223	3063-71-6	3900	613.14
993		Aminosugar Metabolism	glucosamine-6-phosphate	LC/MS polar	580	C00352	HMDB01254	439217		0.89		0.2403	0.0797		2.3021	2.0406		100	100		Carbohydrate	Aminosugar Metabolism	290	3616-42-0	4521.5	258.038
997			glucuronate	LC/MS polar	15443	C00191	HMDB00127	444791		0.55		2.1736e-05	0.0002		2.7994	1.5424		100	100		Carbohydrate	Aminosugar Metabolism	100000257	207300-70-7	3233.3	193.035
1001			N-acetylglucosamine 6-phosphate	LC/MS polar	15107	C00357	HMDB02817	439219		1.11		0.5085	0.1362		2.9933	3.318		100	100		Carbohydrate	Aminosugar Metabolism	1213	102029-88-9	4114	300.049
1002			N-acetyl-glucosamine 1-phosphate	LC/MS polar	15741	C04256	HMDB01367	440364		1.09		0.5926	0.1513		2.2968	2.5083		100	100		Carbohydrate	Aminosugar Metabolism	1212	31281-59-1	4052	300.049
1008			N-acetylneuraminate	LC/MS pos early	32377	C00270	HMDB00230	439197		0.77		0.0169	0.0109		1.814	1.3901		100	100		Carbohydrate	Aminosugar Metabolism	1162	131-48-6	660	310.113
1019			N-acetylglucosaminylasparagine	LC/MS pos early	48149	C04540	HMDB00489	123826		0.76		0.0517	0.0254		2.4062	1.8177		100	100		Carbohydrate	Aminosugar Metabolism	1215	2776-93-4	1212	336.14
1020			erythronate*	LC/MS polar	42420		HMDB00613	2781043		0.4		0.0002	0.0007		4.7628	1.9184		100	100		Carbohydrate	Aminosugar Metabolism	100001320	88759-55-1	2186	135.03
1022			N-acetylglucosamine/N-acetylgalactosamine	LC/MS pos early	46539					0.52		0.3237	0.0979		1.7758	0.9282		75	50		Carbohydrate	Aminosugar Metabolism	100006435		715	222.097
1023		Advanced Glycation End-product	N6-carboxymethyllysine	LC/MS pos early	36713					1		0.391	0.1104		0.0209	0.0208		50	0		Carbohydrate	Advanced Glycation End-product	100001768	5746-04-03	2500	205.118
1027	Energy	TCA Cycle	citrate	LC/MS neg	1564	C00158	HMDB00094	311		2.21		0.0649	0.0298		0.3841	0.85		100	100		Energy	TCA Cycle	1124	77-92-9	582	191.02
1029			aconitate [cis or trans]	LC/MS neg	46173	C00417	HMDB00072			1.87		0.0664	0.0298		0.4625	0.8632		100	100		Energy	TCA Cycle	100001359		580	173.009
1031			isocitrate	LC/MS pos early	12110	C00311	HMDB00193	1198		1.03		0.835	0.1936		2.647	2.7377		100	100		Energy	TCA Cycle	1206	20226-99-7	773	210.061
1033			alpha-ketoglutarate	LC/MS polar	528	C00026	HMDB00208	51		1.02		0.9137	0.2067		1.2179	1.2454		100	100		Energy	TCA Cycle	93	305-72-6;328-50-7;22202-68-2	2700	145.014
1035			succinylcarnitine	LC/MS pos early	37058					0.57		0.0003	0.001		0.9815	0.5636		100	100		Energy	TCA Cycle	100001948		2291	262.129
1036			succinate	LC/MS polar	1437	C00042	HMDB00254	1110		1.05		0.4352	0.1208		1.3992	1.4718		100	100		Energy	TCA Cycle	252	110-15-6	3149	117.019
1037			fumarate	LC/MS polar	1643	C00122	HMDB00134	444972		1.22		0.0693	0.0308		0.9904	1.2107		100	100		Energy	TCA Cycle	330	100-17-8	3084	115.004
1038			malate	LC/MS polar	1303	C00149	HMDB00156	525		1.28		0.014	0.0095		0.8885	1.1332		100	100		Energy	TCA Cycle	409	6915-15-7	3343.1	133.014
1039			oxaloacetate	LC/MS neg	47173	C00036	HMDB00223	970		0.04		0.0024	0.003		7.7898	0.3169		100	25		Energy	TCA Cycle	447	328-42-7	575	130.999
1043			tricarballylate	LC/MS polar	15729	C19806	HMDB31193	14925		0.03		0.3099	0.0953		16.5107	0.5492		75	75		Energy	TCA Cycle	2053	99-14-9	4200	175.025
1048			2-methylcitrate/homocitrate	LC/MS neg	52282					1		0.9532	0.2153		1.3812	1.3787		100	100		Energy	TCA Cycle	100008929		575	205.035
1050		Oxidative Phosphorylation	acetylphosphate	LC/MS polar	15488	C00227	HMDB01494	186		0.81		0.1856	0.0652		1.6261	1.3097		100	100		Energy	Oxidative Phosphorylation	1211	94249-01-1	4013.9	138.98
1052			phosphate	LC/MS neg	42109	C00009	HMDB01429	1061		2.16		0.0007	0.0015		0.4162	0.8999		100	100		Energy	Oxidative Phosphorylation	461	7664-38-2	608	96.9696
1054	Lipid	Medium Chain Fatty Acid	caproate (6:0)	LC/MS neg	32489	C01585	HMDB00535	8892		1.85		0.019	0.0119		0.7644	1.4162		75	100		Lipid	Medium Chain Fatty Acid	926	142-62-1	2713.7	115.076
1056			caprylate (8:0)	LC/MS neg	32492	C06423	HMDB00482	379		2.21		0.0526	0.0257		0.7599	1.6777		75	100		Lipid	Medium Chain Fatty Acid	932	124-07-2	4362	143.108
1058			caprate (10:0)	LC/MS neg	1642	C01571	HMDB00511	2969		5.77		0.0004	0.0011		1.4582	8.4166		100	100		Lipid	Medium Chain Fatty Acid	888	112-37-8	5090.7	171.139
1060			10-undecenoate (11:1n1)	LC/MS neg	32497					1.79		0.1438	0.0535		0.5104	0.9136		50	100		Lipid	Medium Chain Fatty Acid	100001197	1333-28-4	5085.8	183.139
1061			laurate (12:0)	LC/MS neg	1645	C02679	HMDB00638	3893		5.84		7.5384e-05	0.0005		1.996	11.6521		100	100		Lipid	Medium Chain Fatty Acid	181	143-07-7	5300	199.17
1062			5-dodecenoate (12:1n7)	LC/MS neg	33968		HMDB00529	5312378		1.6		0.0071	0.0059		1.6577	2.6532		100	100		Lipid	Medium Chain Fatty Acid	100001232	2430-94-6	5224	197.155
1064		Long Chain Fatty Acid	myristate (14:0)	LC/MS neg	1365	C06424	HMDB00806	11005		2.78		0.0002	0.0008		1.55	4.3083		100	100		Lipid	Long Chain Fatty Acid	519	544-63-8	5440	227.202
1065			myristoleate (14:1n5)	LC/MS neg	32418	C08322	HMDB02000	5281119		0.97		0.8156	0.1915		2.3591	2.2881		100	100		Lipid	Long Chain Fatty Acid	100001198	544-64-9	5346.9	225.186
1066			pentadecanoate (15:0)	LC/MS neg	1361	C16537	HMDB00826	13849		0.71		0.0818	0.0346		1.2458	0.8867		100	100		Lipid	Long Chain Fatty Acid	980	1002-84-2;10002-84-2	5521	241.217
1067			palmitate (16:0)	LC/MS neg	1336	C00249	HMDB00220	985		1.31		0.0493	0.0246		0.9479	1.2426		100	100		Lipid	Long Chain Fatty Acid	424	57-10-3	5618	255.233
1068			palmitoleate (16:1n7)	LC/MS neg	33447	C08362	HMDB03229	445638		0.57		0.0201	0.0125		1.8889	1.0781		100	100		Lipid	Long Chain Fatty Acid	452	373-49-9	5475	253.217
1070			margarate (17:0)	LC/MS neg	1121		HMDB02259	10465		0.85		0.3414	0.1014		0.5623	0.4775		100	100		Lipid	Long Chain Fatty Acid	891	506-12-7	5731	269.249
1071			10-heptadecenoate (17:1n7)	LC/MS neg	33971		HMDB60038	5312435		0.64		0.0793	0.0338		0.9097	0.58		100	100		Lipid	Long Chain Fatty Acid	100001278	29743-97-3	5555	267.233
1072			stearate (18:0)	LC/MS neg	1358	C01530	HMDB00827	5281		1.15		0.1815	0.0643		0.914	1.0554		100	100		Lipid	Long Chain Fatty Acid	439	57-11-4	5872	283.264
1080			nonadecanoate (19:0)	LC/MS neg	1356	C16535	HMDB00772	12591		1.16		0.2663	0.0853		0.4547	0.5292		100	100		Lipid	Long Chain Fatty Acid	892	646-30-0	6068	297.28
1081			10-nonadecenoate (19:1n9)	LC/MS neg	33972		HMDB13622	5312513		0.9		0.8015	0.1889		0.8981	0.8088		100	100		Lipid	Long Chain Fatty Acid	100001277	73033-09-7	5780	295.264
1083			arachidate (20:0)	LC/MS neg	1118	C06425	HMDB02212	10467		1.04		0.6597	0.1634		0.5818	0.6067		100	100		Lipid	Long Chain Fatty Acid	893	506-30-9	6295	311.296
1086			eicosenoate (20:1)	LC/MS neg	33587		HMDB02231	5282768		1.01		0.8842	0.2011		0.771	0.7785		100	100		Lipid	Long Chain Fatty Acid	100001335		5950	309.28
1087			tricosenoate (23:1)	LC/MS neg	53255			543855		1.04		0.7287	0.1761		0.9403	0.9789		100	100		Lipid	Long Chain Fatty Acid	100009068		6400	351.327
1090			behenate (22:0)*	LC/MS neg	12125	C08281	HMDB00944	8215		1.06		0.659	0.1634		0.7832	0.8291		100	100		Lipid	Long Chain Fatty Acid	314	112-85-6	6745	339.327
1091			erucate (22:1n9)	LC/MS neg	1552	C08316	HMDB02068	5281116		0.69		0.0356	0.019		1.319	0.9153		100	100		Lipid	Long Chain Fatty Acid	1087	112-86-7	6355.6	337.311
1094			nervonate (24:1n9)*	LC/MS neg	52674	C08323	HMDB02368	5281120		0.78		0.0772	0.0332		4.4559	3.4934		100	100		Lipid	Long Chain Fatty Acid	100001231	506-37-6	6804	365.342
1098			oleate/vaccenate (18:1)	LC/MS neg	52285					0.91		0.6505	0.1617		1.0481	0.9486		100	100		Lipid	Long Chain Fatty Acid	100008930		5655	281.249
1101		Polyunsaturated Fatty Acid (n3 and n6)	stearidonate (18:4n3)	LC/MS neg	33969	C16300	HMDB06547	5312508		1.04		0.9851	0.2195		3.4283	3.5735		100	100		Lipid	Polyunsaturated Fatty Acid (n3 and n6)	100001229	111174-40-4	5395	275.202
1102			eicosapentaenoate (EPA; 20:5n3)	LC/MS neg	18467	C06428	HMDB01999	446284		0.87		0.5268	0.1391		2.6935	2.3482		100	100		Lipid	Polyunsaturated Fatty Acid (n3 and n6)	2050	10-2005-9;10417-94-4	5450	301.217
1103			docosapentaenoate (n3 DPA; 22:5n3)	LC/MS neg	32504	C16513	HMDB01976	6441454		1.6		0.0277	0.0157		1.4998	2.3933		100	100		Lipid	Polyunsaturated Fatty Acid (n3 and n6)	100001181	2234-74-4	5571	329.249
1104			docosahexaenoate (DHA; 22:6n3)	LC/MS neg	44675	C06429	HMDB02183	445580		0.74		0.2931	0.0914		1.4218	1.0475		100	100		Lipid	Polyunsaturated Fatty Acid (n3 and n6)	100000665	6217-54-5	5525	327.233
1108			linoleate (18:2n6)	LC/MS neg	1105	C01595	HMDB00673	5280450		1.14		0.3629	0.1061		0.5355	0.61		100	100		Lipid	Polyunsaturated Fatty Acid (n3 and n6)	180	60-33-3	5535	279.233
1110			linolenate [alpha or gamma; (18:3n3 or 6)]	LC/MS neg	34035	C06426	HMDB03073	5280934		1.27		0.3311	0.0992		0.6091	0.7762		100	100		Lipid	Polyunsaturated Fatty Acid (n3 and n6)	100001337		5450	277.217
1112			dihomo-linolenate (20:3n3 or n6)	LC/MS neg	35718	C03242	HMDB02925	5280581		0.94		0.7758	0.1845		1.4925	1.4005		100	100		Lipid	Polyunsaturated Fatty Acid (n3 and n6)	100001739	17046-59-2	5596	305.249
1113			arachidonate (20:4n6)	LC/MS neg	1110	C00219	HMDB01043	444899		1.06		0.6399	0.1597		1.0748	1.1406		100	100		Lipid	Polyunsaturated Fatty Acid (n3 and n6)	229	506-32-1	5535	303.233
1114			adrenate (22:4n6)	LC/MS neg	32980	C16527	HMDB02226	5497181		1.01		0.8758	0.1998		2.0638	2.083		100	100		Lipid	Polyunsaturated Fatty Acid (n3 and n6)	100001193	2091-25-0	5678	331.264
1115			docosapentaenoate (n6 DPA; 22:5n6)	LC/MS neg	37478	C16513	HMDB01976	6441454		0.37		0.0358	0.019		1.9093	0.7066		100	50		Lipid	Polyunsaturated Fatty Acid (n3 and n6)	100001580	25182-74-5	5624.5	329.249
1116			docosadienoate (22:2n6)	LC/MS neg	32415	C16533	HMDB61714	5282807		1.12		0.3654	0.1064		3.0239	3.399		100	100		Lipid	Polyunsaturated Fatty Acid (n3 and n6)	100001182	7370-49-2	6034	335.296
1117			dihomo-linoleate (20:2n6)	LC/MS neg	17805	C16525	HMDB05060	6439848		1.39		0.1284	0.049		0.9799	1.3596		100	100		Lipid	Polyunsaturated Fatty Acid (n3 and n6)	1231	2091-39-6	5730	307.264
1119			mead acid (20:3n9)	LC/MS neg	35174		HMDB10378	5312531		0.73		0.3755	0.1084		1.7169	1.2576		100	100		Lipid	Polyunsaturated Fatty Acid (n3 and n6)	100001472	20590-32-3	5650	305.249
1171		Fatty Acid, Branched	15-methylpalmitate	LC/MS neg	38768			17903417		0.59		0.0279	0.0157		0.9631	0.5721		100	100		Lipid	Fatty Acid, Branched	100002945		5695	269.249
1174			17-methylstearate	LC/MS neg	38296			3083779		0.7		0.1572	0.0571		0.9936	0.6928		100	100		Lipid	Fatty Acid, Branched	100002356	2724-59-6	5993	297.28
1187		Fatty Acid, Dicarboxylate	2-hydroxyglutarate	LC/MS polar	37253	C02630	HMDB00606	43		0.72		0.5046	0.1357		1.1059	0.7999		100	100		Lipid	Fatty Acid, Dicarboxylate	100002070	40951-21-1	3352.8	147.03
1191			2-hydroxyadipate	LC/MS polar	31934	C02360	HMDB00321	193530		0.85		0.5996	0.1517		1.3129	1.1192		100	100		Lipid	Fatty Acid, Dicarboxylate	100001153	18294-85-4	3000	161.046
1194			maleate	LC/MS polar	20676	C01384	HMDB00176	444266		1.09		0.5667	0.1476		0.9618	1.0494		100	100		Lipid	Fatty Acid, Dicarboxylate	100000707	110-16-7	2510	115.004
1195			pimelate (heptanedioate)	LC/MS polar	15704	C02656	HMDB00857	385		1.01		0.7582	0.1819		1.2899	1.3064		50	75		Lipid	Fatty Acid, Dicarboxylate	100000101	111-16-0	2745	159.066
1200			azelate (nonanedioate)	LC/MS neg	18362	C08261	HMDB00784	2266		0.22		0.1061	0.042		2.6794	0.5853		100	100		Lipid	Fatty Acid, Dicarboxylate	2029	123-99-9	1276	187.098
1201			sebacate (decanedioate)	LC/MS neg	32398	C08277	HMDB00792	5192		0.43		0.0028	0.0032		1.4552	0.6286		100	100		Lipid	Fatty Acid, Dicarboxylate	100001211	111-20-6	1788	201.113
1202			undecanedioate	LC/MS neg	42395		HMDB00888	15816		0.19		0.1408	0.0527		4.8774	0.9335		100	100		Lipid	Fatty Acid, Dicarboxylate	100001617	1852-04-6	2440	215.129
1204			dodecanedioate	LC/MS neg	32388	C02678	HMDB00623	12736		0.46		0.0309	0.0169		2.2863	1.0426		100	100		Lipid	Fatty Acid, Dicarboxylate	100001102	693-23-2	2990	229.145
1206			hexadecanedioate	LC/MS neg	35678	C19615	HMDB00672	10459		1.17		0.4002	0.1125		1.2369	1.4504		100	100		Lipid	Fatty Acid, Dicarboxylate	100001614	505-54-4	4615	285.207
1241		Fatty Acid, Amino	2-aminoheptanoate	LC/MS pos early	43761			227939		1.37		0.5478	0.1441		0.4543	0.6242		100	50		Lipid	Fatty Acid, Amino	100004542	1115-90-8	3160	146.118
1246			2-aminooctanoate	LC/MS pos late	43343		HMDB00991	69522		1.16		0.313	0.0959		0.2716	0.3143		25	75		Lipid	Fatty Acid, Amino	100004227	644-90-6	750	160.133
1248		Fatty Acid, Keto	1-dihomo-linoleoylglycerol (20:2)	LC/MS neg	35103					1.43		0.1038	0.0418		0.9377	1.3417		100	100		Lipid	Fatty Acid, Keto	100001483		6800	307.264
1254		Fatty Acid Synthesis	malonylcarnitine	LC/MS pos early	37059		HMDB02095	22833583		3		0.0002	0.0007		0.2252	0.6746		100	100		Lipid	Fatty Acid Synthesis	100001526	853728-01-5	2086	248.113
1255			malonate	LC/MS polar	15872	C00383	HMDB00691	867		0.79		0.0723	0.0318		1.0764	0.8535		100	100		Lipid	Fatty Acid Synthesis	818	141-82-2;26522-22-85-0	3447	103.004
1256			2-methylmalonyl carnitine	LC/MS pos early	35482		HMDB13133	53481628		3.49		0.0001	0.0005		0.2859	0.9992		100	100		Lipid	Fatty Acid Synthesis	100001596	149181-64-6	2440	262.129
1257		Fatty Acid Metabolism	acetyl CoA	LC/MS neg	43840	C00024	HMDB01206	444493		1.15		0.3156	0.0964		0.6271	0.7236		0	75		Lipid	Fatty Acid Metabolism	1830	102029-73-2	1691	403.556
1268		Fatty Acid Metabolism (also BCAA Metabolism)	butyrylcarnitine	LC/MS pos early	32412	C02862	HMDB02013	439829		0.34		0.0845	0.0353		0.7944	0.2692		100	75		Lipid	Fatty Acid Metabolism (also BCAA Metabolism)	100001054	25576-40-3	2860	232.154
1271			propionylcarnitine	LC/MS pos early	32452	C03017	HMDB00824	107738		0.49		0.0006	0.0014		1.0821	0.5263		100	100		Lipid	Fatty Acid Metabolism (also BCAA Metabolism)	100001162	17298-37-2	2590	218.139
1274			methylmalonate (MMA)	LC/MS polar	1496	C02170	HMDB00202	487		1.01		0.8417	0.1945		0.4222	0.4254		100	100		Lipid	Fatty Acid Metabolism (also BCAA Metabolism)	418	516-05-2	3078.4	117.019
1277		Fatty Acid Metabolism(Acyl Glycine)	hexanoylglycine	LC/MS neg	35436		HMDB00701	99463		0.58		0.0059	0.0052		1.7719	1.022		100	100		Lipid	Fatty Acid Metabolism(Acyl Glycine)	100001527	24003-67-6	2900	172.098
1285		Fatty Acid Metabolism(Acyl Carnitine)	acetylcarnitine	LC/MS pos early	32198	C02571	HMDB00201	1		1.32		0.0778	0.0333		0.4447	0.5851		100	100		Lipid	Fatty Acid Metabolism(Acyl Carnitine)	100000802	5080-50-2	2282	204.123
1286			3-hydroxybutyrylcarnitine (1)	LC/MS pos early	43264		HMDB13127	53481617		0.71		0.2789	0.0883		1.828	1.2894		100	75		Lipid	Fatty Acid Metabolism(Acyl Carnitine)	100003926		2400	248.149
1287			3-hydroxybutyrylcarnitine (2)	LC/MS pos early	52984					0.58		0.0292	0.0161		1.1134	0.6493		100	75		Lipid	Fatty Acid Metabolism(Acyl Carnitine)	100009271		2340	248.149
1289			hexanoylcarnitine	LC/MS pos late	32328		HMDB00705	6426853		1.54		0.1155	0.0449		1.1022	1.7027		100	100		Lipid	Fatty Acid Metabolism(Acyl Carnitine)	100000781	6920-35-0	850	260.186
1290			octanoylcarnitine	LC/MS pos late	33936	C02838	HMDB00791	123701		2.2		0.0036	0.0036		0.9719	2.1369		100	100		Lipid	Fatty Acid Metabolism(Acyl Carnitine)	100001247	3671-77-0	950	288.217
1292			decanoylcarnitine	LC/MS pos late	33941		HMDB00651	10245190		2.41		0.0098	0.0072		0.7306	1.7579		50	100		Lipid	Fatty Acid Metabolism(Acyl Carnitine)	100001251	1492-27-9	1130	316.248
1295			laurylcarnitine	LC/MS pos late	34534		HMDB02250	10427569		2.88		0.002	0.0028		1.9012	5.4765		100	100		Lipid	Fatty Acid Metabolism(Acyl Carnitine)	100001392	25518-54-1	1235	344.28
1296			myristoylcarnitine	LC/MS pos late	33952		HMDB05066	53477791		2.23		0.0028	0.0032		2.4559	5.4751		100	100		Lipid	Fatty Acid Metabolism(Acyl Carnitine)	100001270	18822-89-4	1350	372.311
1298			palmitoylcarnitine	LC/MS pos late	44681	C02990	HMDB00222	461		1.43		0.0413	0.0214		2.4347	3.4811		100	100		Lipid	Fatty Acid Metabolism(Acyl Carnitine)	100000776	6865-14-1	1425	400.342
1299			palmitoleoylcarnitine*	LC/MS pos late	53223					0.49		0.0003	0.001		2.6456	1.2871		100	100		Lipid	Fatty Acid Metabolism(Acyl Carnitine)	100009406		1357	398.326
1300			stearoylcarnitine	LC/MS pos late	34409		HMDB00848	6426855		1.79		0.0044	0.0042		0.642	1.1503		100	100		Lipid	Fatty Acid Metabolism(Acyl Carnitine)	100001391	18822-91-8	1485	428.373
1301			linoleoylcarnitine*	LC/MS pos late	46223		HMDB06469	6450015		0.65		0.0285	0.0158		1.8363	1.1888		100	100		Lipid	Fatty Acid Metabolism(Acyl Carnitine)	100003151	36816-10-1	1430	424.342
1302			oleoylcarnitine	LC/MS pos late	35160		HMDB05065	6441392;53477789		0.77		0.1557	0.0571		1.5722	1.2154		100	100		Lipid	Fatty Acid Metabolism(Acyl Carnitine)	100001501	38677-66-6	1423	426.358
1304			myristoleoylcarnitine*	LC/MS pos late	48182					0.72		0.2419	0.0798		1.2943	0.9282		100	100		Lipid	Fatty Acid Metabolism(Acyl Carnitine)	100006051	889848-55-9	1316	370.295
1312		Carnitine Metabolism	deoxycarnitine	LC/MS pos early	36747	C01181	HMDB01161	134		1.44		0.0226	0.0136		1.2513	1.7963		100	100		Lipid	Carnitine Metabolism	100001662	6249-56-5	2052	146.118
1313			carnitine	LC/MS pos early	15500	C00318	HMDB00062	10917		0.99		0.7893	0.187		0.7476	0.7392		100	100		Lipid	Carnitine Metabolism	100000007	461-05-2	1978	162.112
1318		Ketone Bodies	3-hydroxybutyrate (BHBA)	LC/MS polar	542	C01089	HMDB00357	441		1.49		0.0502	0.0249		6.9587	10.3527		100	100		Lipid	Ketone Bodies	254	625-72-9	1443.3	103.04
1321		Fatty Acid, Monohydroxy	4-hydroxybutyrate (GHB)	LC/MS polar	34585	C00989	HMDB00710	10413		1.16		0.5125	0.137		0.4851	0.563		50	50		Lipid	Fatty Acid, Monohydroxy	100001507	502-85-2	1765	103.04
1323			2-hydroxyoctanoate	LC/MS neg	22036		HMDB02264	94180		0.68		0.3187	0.0969		0.7953	0.5402		75	25		Lipid	Fatty Acid, Monohydroxy	100000743	617-73-2	3736.8	159.103
1324			2-hydroxydecanoate	LC/MS neg	42489			21488		1.1		0.3231	0.0979		0.9924	1.0895		100	100		Lipid	Fatty Acid, Monohydroxy	100004089	5393-81-7	4840	187.134
1326			2-hydroxypalmitate	LC/MS neg	35675		HMDB31057	92836		0.77		0.1226	0.0474		4.5429	3.5116		100	100		Lipid	Fatty Acid, Monohydroxy	100001579	764-67-0	5511.2	271.228
1327			2-hydroxystearate	LC/MS neg	17945	C03045		69417		1.17		0.0924	0.0379		2.0977	2.4616		100	100		Lipid	Fatty Acid, Monohydroxy	1239	629-22-1	5695	299.259
1330			3-hydroxyhexanoate	LC/MS neg	53230			151492		1.3		0.1298	0.0493		3.1503	4.0865		100	100		Lipid	Fatty Acid, Monohydroxy	100006367	10191-24-9	1725	131.071
1331			3-hydroxyoctanoate	LC/MS neg	22001		HMDB01954	26613		1.9		0.003	0.0033		1.6123	3.0694		100	100		Lipid	Fatty Acid, Monohydroxy	100000773	88930-08-9	3446	159.103
1332			3-hydroxydecanoate	LC/MS neg	22053		HMDB02203	26612		2.54		0.001	0.0018		1.6501	4.1931		100	100		Lipid	Fatty Acid, Monohydroxy	100000997	5561-87-5	4634.7	187.134
1334			3-hydroxylaurate	LC/MS neg	32457		HMDB00387	94216		2.45		0.0043	0.0041		1.7843	4.3705		100	100		Lipid	Fatty Acid, Monohydroxy	100001112	53941-38-1	5175	215.165
1336			3-hydroxymyristate	LC/MS neg	21158			16064		1.67		0.073	0.032		1.7738	2.9572		100	100		Lipid	Fatty Acid, Monohydroxy	100000882	3422-31-9	5335	243.197
1337			3-hydroxypalmitate	LC/MS neg	27503		HMDB10734	301590		0.92		0.8572	0.197		2.3123	2.1296		100	100		Lipid	Fatty Acid, Monohydroxy	100000983	928-17-6	5476	271.228
1344			8-hydroxyoctanoate	LC/MS neg	21239			69820		0.26		0.2189	0.0739		1.7521	0.459		50	0		Lipid	Fatty Acid, Monohydroxy	100000956	764-89-6	2300.4	159.103
1346			16-hydroxypalmitate	LC/MS neg	39609	C18218	HMDB06294	10466		1.88		0.001	0.0018		1.5615	2.9349		100	100		Lipid	Fatty Acid, Monohydroxy	100002953	506-13-8	5236.2	271.228
1350			13-HODE + 9-HODE	LC/MS neg	37752			43013		2.11		0.0029	0.0033		0.5452	1.1519		100	100		Lipid	Fatty Acid, Monohydroxy	100002196		5275	295.228
1353			14-HDoHE/17-HDoHE	LC/MS pos late	53034					1.19		0.7037	0.1709		1.2189	1.4514		100	100		Lipid	Fatty Acid, Monohydroxy	100009278		1398	327.232
1366			3-hydroxystearate	LC/MS neg	52938			5282907		1.21		0.3741	0.1082		1.1338	1.3727		100	100		Lipid	Fatty Acid, Monohydroxy	100008933	45261-96-9	5674	299.259
1368		Fatty Acid, Dihydroxy	12,13-DiHOME	LC/MS neg	38395	C14829	HMDB04705	10236635		0.35		0.7046	0.1709		2.2112	0.7644		100	100		Lipid	Fatty Acid, Dihydroxy	62	263399-35-5	5137	313.238
1369			9,10-DiHOME	LC/MS neg	38399	C14828	HMDB04704	9966640		1.33		0.2017	0.0694		0.5459	0.724		75	100		Lipid	Fatty Acid, Dihydroxy	179	263399-34-4	5180	313.238
1376		Fatty Acid, Oxidized	4-hydroxy-2-nonenal	LC/MS neg	38309		HMDB04362	1693		11.01		0.0005	0.0013		0.2563	2.8212		75	100		Lipid	Fatty Acid, Oxidized	143	75899-68-2;128946-65-6	4745	155.108
1406		Eicosanoid	6-keto prostaglandin F1alpha	LC/MS neg	20476	C05961	HMDB02886	5280888		0.95		0.7083	0.1715		1.9875	1.8937		100	100		Lipid	Eicosanoid	100000571	58961-34-8;58962-34-8	4190	369.228
1435			12-HEPE	LC/MS neg	46293		HMDB10202	10041593		0.72		0.0585	0.0279		3.3072	2.3848		100	100		Lipid	Eicosanoid	100002165	81187-21-5	5265	317.212
1438			5-HETE	LC/MS neg	37372	C04805	HMDB11134	5280733		13.2		2.1884e-05	0.0002		0.2575	3.3994		50	100		Lipid	Eicosanoid	100002137	73307-52-5	5382	319.228
1443			12-HETE	LC/MS neg	37536		HMDB06111	5312983		1.11		0.5783	0.1489		1.7967	1.987		100	100		Lipid	Eicosanoid	100002167	71030-37-0;73837-14-6	5326	319.228
1444			15-HETE	LC/MS neg	37538	C04742	HMDB02110	5280724		2.97		0.0034	0.0035		0.9807	2.9144		100	100		Lipid	Eicosanoid	100000565	54845-95-3	5298	319.228
1447			5-KETE	LC/MS neg	48465	C14732	HMDB10217	5283159		5.86		0.0031	0.0033		0.2511	1.4704		0	100		Lipid	Eicosanoid	1080	106154-18-1	5372	317.212
1452		Endocannabinoid	oleoyl ethanolamide	LC/MS neg	38102		HMDB02088	5283454		0.83		0.3583	0.105		1.6058	1.3282		100	100		Lipid	Endocannabinoid	1137	11-58-0;111-58-0	6400	324.291
1455			palmitoyl ethanolamide	LC/MS neg	38165	C16512	HMDB02100	4671		1.08		0.4828	0.131		0.802	0.8652		100	100		Lipid	Endocannabinoid	1489	544-31-0	6300	298.275
1456			stearoyl ethanolamide	LC/MS pos late	38625		HMDB13078	27902		1.39		0.0536	0.026		0.6349	0.8839		100	100		Lipid	Endocannabinoid	100002254	111-57-9	1787	328.321
1460			arachidonoyl ethanolamide	LC/MS pos late	32463	C11695	HMDB04080	5281969		2.76		0.0035	0.0036		0.766	2.1133		100	100		Lipid	Endocannabinoid	1488	94421-68-8	1535	348.29
1462			N-arachidonoyltaurine	LC/MS neg	54748					2.22		0.0219	0.0133		0.5984	1.3257		50	100		Lipid	Endocannabinoid	100005817	119959-65-8	5481	410.237
1463			N-oleoyltaurine	LC/MS neg	39732			6437033		1		0.7916	0.1872		0.7695	0.7703		100	100		Lipid	Endocannabinoid	100003119	52514-04-2	5610	388.253
1464			N-stearoyltaurine	LC/MS neg	39730			168274		1.69		0.1432	0.0534		0.3491	0.5887		100	100		Lipid	Endocannabinoid	100003240	63155-80-6	5782	390.268
1465			N-palmitoyltaurine	LC/MS neg	39835					2.95		0.0117	0.0082		0.4071	1.199		100	100		Lipid	Endocannabinoid	100003239	83982-06-3	5560	362.237
1467			linoleoyl ethanolamide	LC/MS neg	52608		HMDB12252	5283446		1.08		0.5981	0.1517		0.6608	0.7113		100	100		Lipid	Endocannabinoid	100006726	68171-52-8	6150	322.275
1469		Inositol Metabolism	myo-inositol	LC/MS polar	1124	C00137	HMDB00211	892		0.87		0.0634	0.0296		1.0619	0.9187		100	100		Lipid	Inositol Metabolism	363	87-89-8	3506.3	225.062
1470			chiro-inositol	LC/MS polar	37112	C19891	HMDB34220			0.37		0.391	0.1104		1.1236	0.4141		25	0		Lipid	Inositol Metabolism	100001859	643-12-9	3191.2	225.062
1477			inositol 1-phosphate (I1P)	LC/MS polar	43849	C04006	HMDB00213	440194		1.47		0.3296	0.099		0.291	0.428		75	50		Lipid	Inositol Metabolism	370	573-35-3;106032-59-1	4785	259.022
1497		Phospholipid Metabolism	choline	LC/MS pos early	15506	C00114	HMDB00097	305		1.06		0.5307	0.1399		1.2956	1.3699		100	100		Lipid	Phospholipid Metabolism	1256	67-48-1	1961	104.107
1498			choline phosphate	LC/MS pos early	34396	C00588	HMDB01565	1014		0.86		0.0614	0.0291		2.0389	1.7453		100	100		Lipid	Phospholipid Metabolism	267	72556-74-2	700	184.073
1499			cytidine 5'-diphosphocholine	LC/MS polar	34418	C00307	HMDB01413	13804		1.15		0.4029	0.113		0.5915	0.678		100	100		Lipid	Phospholipid Metabolism	1220	33818-15-4	4200	533.106
1500			glycerophosphorylcholine (GPC)	LC/MS pos early	15990	C00670	HMDB00086	71920		1.26		0.008	0.0062		0.5264	0.6616		100	100		Lipid	Phospholipid Metabolism	100000269	28319-77-9	672	258.11
1504			phosphoethanolamine	LC/MS neg	1600	C00346	HMDB00224	1015		0.9		0.2643	0.0849		3.7371	3.3812		100	100		Lipid	Phospholipid Metabolism	1026	1071-23-4	638	140.012
1505			cytidine-5'-diphosphoethanolamine	LC/MS polar	34410	C00570	HMDB01564	123727		0.86		0.5261	0.1391		1.1292	0.9738		100	100		Lipid	Phospholipid Metabolism	100001407	72842-05-8	4210	445.053
1506			glycerophosphoethanolamine	LC/MS pos early	37455	C01233	HMDB00114	123874		1.09		0.3653	0.1064		0.906	0.9843		100	100		Lipid	Phospholipid Metabolism	100001620	33049-08-0	659	216.063
1507			trimethylamine N-oxide	LC/MS pos early	40406	C01104	HMDB00925	1145		0.53		0.0252	0.0146		0.3067	0.1634		100	75		Lipid	Phospholipid Metabolism	100003397	1184-78-7	2100	76.0757
1508			glycerophosphoinositol*	LC/MS neg	52307					0.58		0.0077	0.0062		1.9804	1.15		100	100		Lipid	Phospholipid Metabolism	100001621	16824-65-0	630	333.059
1509			1,2-dipalmitoyl-GPC (16:0/16:0)	LC/MS pos late	19130		HMDB00564	452110		0.84		0.0019	0.0027		2.1234	1.7891		100	100		Lipid	Phospholipid Metabolism	100000657	63-89-8	2365	734.569
1511			1-palmitoyl-2-oleoyl-GPC (16:0/18:1)	LC/MS pos late	52461			6436017		0.78		0.0023	0.003		1.4884	1.1562		100	100		Lipid	Phospholipid Metabolism	1539	26853-31-6;26853-31-6	2358	760.585
1512			1-palmitoyl-2-linoleoyl-GPC (16:0/18:2)	LC/MS pos late	42446			5287971		0.94		0.3001	0.0929		0.6786	0.6384		100	100		Lipid	Phospholipid Metabolism	1537	40811-94-7	2160	758.569
1514			1-stearoyl-2-arachidonoyl-GPC (18:0/20:4)	LC/MS pos late	42450			16219824		1.43		0.0003	0.001		0.7974	1.1394		100	100		Lipid	Phospholipid Metabolism	100001869	35418-59-8	2300	810.601
1515			1-stearoyl-2-oleoyl-GPC (18:0/18:1)	LC/MS pos late	52438					0.86		0.0535	0.026		1.3181	1.1327		100	100		Lipid	Phospholipid Metabolism	100008904	56421-10-4	2644	788.616
1519			1-palmitoyl-2-arachidonoyl-GPC (16:0/20:4)	LC/MS pos late	52462			10747814		1.3		0.0029	0.0033		0.9488	1.233		100	100		Lipid	Phospholipid Metabolism	100008914	35418-58-7	2091	782.569
1520			1-stearoyl-2-linoleoyl-GPC (18:0/18:2)*	LC/MS pos late	52452					0.98		0.604	0.1525		0.7193	0.7025		100	100		Lipid	Phospholipid Metabolism	100008980		2380	786.601
1522			1-linoleoyl-2-linolenoyl-GPC (18:2/18:3)*	LC/MS pos late	53176					0.49		0.1053	0.0419		0.1878	0.0917		100	50		Lipid	Phospholipid Metabolism	100009343		1939	780.554
1524			1-palmitoyl-2-palmitoleoyl-GPC (16:0/16:1)*	LC/MS pos late	52470					0.46		3.8026e-05	0.0003		5.1991	2.3957		100	100		Lipid	Phospholipid Metabolism	100008984		2160	732.554
1528			1-stearoyl-2-arachidonoyl-GPI (18:0/20:4)	LC/MS polar	52449					1.12		0.0659	0.0298		1.0008	1.1219		100	100		Lipid	Phospholipid Metabolism	100000616		870	885.549
1529			1-oleoyl-2-linoleoyl-GPC (18:1/18:2)*	LC/MS pos late	52453					0.95		0.7573	0.1819		1.5897	1.5065		100	100		Lipid	Phospholipid Metabolism	100008981		2165	784.585
1531			1-palmitoyl-2-linoleoyl-GPI (16:0/18:2)	LC/MS polar	52450					1.04		0.6901	0.1693		0.39	0.4061		100	100		Lipid	Phospholipid Metabolism	1528		910	833.518
1534			1-stearoyl-2-linoleoyl-GPI (18:0/18:2)	LC/MS polar	52468					0.84		0.0765	0.0331		0.3197	0.2683		100	100		Lipid	Phospholipid Metabolism	100008994		910	861.55
1535			1-palmitoyl-2-oleoyl-GPG (16:0/18:1)	LC/MS polar	52448			5283509		1.26		0.157	0.0571		0.4451	0.5603		100	100		Lipid	Phospholipid Metabolism	100000641		745	747.519
1537			1-palmitoyl-2-oleoyl-GPE (16:0/18:1)	LC/MS pos late	19263		HMDB05320	5283496		0.62		0.0001	0.0007		3.8052	2.3534		100	100		Lipid	Phospholipid Metabolism	1526	26662-94-2	2509	718.538
1539			1-stearoyl-2-arachidonoyl-GPE (18:0/20:4)	LC/MS pos late	52447			5289133		1.17		0.0037	0.0037		0.8585	1.005		100	100		Lipid	Phospholipid Metabolism	100008977		2424	768.554
1541			1-stearoyl-2-oleoyl-GPE (18:0/18:1)	LC/MS pos late	42448					0.62		0.0064	0.0054		3.4552	2.1431		100	100		Lipid	Phospholipid Metabolism	100001856		2858	746.569
1542			1-palmitoyl-2-arachidonoyl-GPE (16:0/20:4)*	LC/MS pos late	52464		HMDB05323	9546800		1.05		0.3019	0.0931		2.049	2.1586		100	100		Lipid	Phospholipid Metabolism	100008990		2198	740.522
1544			1-palmitoyl-2-linoleoyl-GPE (16:0/18:2)	LC/MS pos late	42449		HMDB05322	9546747		0.58		0.0007	0.0015		0.834	0.4839		100	100		Lipid	Phospholipid Metabolism	100001870		2275	716.522
1545			1-palmitoyl-2-linoleoyl-GPG (16:0/18:2)	LC/MS polar	52628					1.44		0.0664	0.0298		0.108	0.1555		100	100		Lipid	Phospholipid Metabolism	1543		717	745.503
1547			1-stearoyl-2-linoleoyl-GPE (18:0/18:2)*	LC/MS pos late	52446			9546749		0.71		0.0008	0.0016		0.7449	0.5266		100	100		Lipid	Phospholipid Metabolism	100008976		2522	744.554
1561			1-palmitoyl-2-stearoyl-GPC (16:0/18:0)	LC/MS pos late	52616					0.91		0.0283	0.0158		1.7712	1.6164		100	100		Lipid	Phospholipid Metabolism	100008921	59403-51-9	2653	762.601
1564			1-palmitoyl-2-oleoyl-GPI (16:0/18:1)*	LC/MS polar	52669					1.05		0.301	0.093		0.9399	0.9844		100	100		Lipid	Phospholipid Metabolism	100009066		893	835.534
1574			1-palmitoleoyl-2-linolenoyl-GPC (16:1/18:3)*	LC/MS pos late	53180					0.52		0.4395	0.1215		0.3995	0.2088		25	50		Lipid	Phospholipid Metabolism	100009345		1850	754.538
1578			1,2-dilinoleoyl-GPC (18:2/18:2)	LC/MS pos late	52603			5288075		0.69		0.0183	0.0116		0.4276	0.2961		100	100		Lipid	Phospholipid Metabolism	100008903	998-06-1	2006	782.569
1579			1,2-dilinoleoyl-GPE (18:2/18:2)*	LC/MS pos late	53174			9546812		0.41		0.0006	0.0014		0.3853	0.1577		100	100		Lipid	Phospholipid Metabolism	100009217		2083	740.522
1581			1-oleoyl-2-linoleoyl-GPE (18:1/18:2)*	LC/MS pos late	52687		HMDB05349	9546753		0.26		3.2249e-06	0.0001		1.0218	0.2632		100	100		Lipid	Phospholipid Metabolism	100009078		2270	742.538
1586			1-linoleoyl-2-arachidonoyl-GPC (18:2/20:4n6)*	LC/MS pos late	52710					0.77		0.0047	0.0044		1.2402	0.9604		100	100		Lipid	Phospholipid Metabolism	100009131		1969	806.569
1589			1-linoleoyl-2-arachidonoyl-GPE (18:2/20:4)*	LC/MS pos late	53189					0.63		0.0008	0.0016		1.2632	0.7989		100	100		Lipid	Phospholipid Metabolism	100009222		2030	764.522
1594			1-palmitoyl-2-oleoyl-GPS (16:0/18:1)	LC/MS pos late	19261	C13880		5283499		0.34		1.193e-05	0.0002		8.6971	2.9519		100	100		Lipid	Phospholipid Metabolism	1531	40290-44-6	2660	762.528
1601			1-stearoyl-2-linoleoyl-GPS (18:0/18:2)	LC/MS pos late	53009			9547091		0.82		0.171	0.061		1.1745	0.9667		100	100		Lipid	Phospholipid Metabolism	100000642		2689	788.544
1604			1,2-dipalmitoyl-GPG (16:0/16:0)	LC/MS polar	52625			11846227		1.27		0.1874	0.0656		2.1579	2.7386		100	100		Lipid	Phospholipid Metabolism	100000652		735	721.503
1609			arachidonoylcholine	LC/MS pos late	53261					1.31		0.2274	0.0765		0.7265	0.9531		0	50		Lipid	Phospholipid Metabolism	100009332		1390	390.337
1613			oleoylcholine	LC/MS pos late	53260					2.46		0.0001	0.0007		0.4928	1.2099		100	100		Lipid	Phospholipid Metabolism	100009331		1449	368.352
1614			palmitoloelycholine	LC/MS pos late	53257					2.53		0.0113	0.008		0.4078	1.0304		75	100		Lipid	Phospholipid Metabolism	100009334		1385	340.321
1634			1-palmitoyl-2-gamma-linolenoyl-GPC (16:0/18:3n6)*	LC/MS pos late	54812					0.51		0.0001	0.0006		2.4342	1.2479		100	100		Lipid	Phospholipid Metabolism	100009154		2034	756.554
1637			1,2-dipalmitoyl-GPS (16:0/16:0)	LC/MS pos late	19126			9547090		0.85		0.2086	0.071		0.9535	0.8084		75	0		Lipid	Phospholipid Metabolism	100000654		2740	736.512
1661		Phosphatidylserine (PS)	1-stearoyl-2-arachidonoyl-GPS (18:0/20:4)	LC/MS pos late	52235					1.13		0.0064	0.0055		1.2626	1.4295		100	100		Lipid	Phosphatidylserine (PS)	100001872		2565	812.544
1662			1-stearoyl-2-oleoyl-GPS (18:0/18:1)	LC/MS pos late	19265			9547087		0.84		0.0062	0.0054		1.8915	1.5919		100	100		Lipid	Phosphatidylserine (PS)	100000639		3000	790.559
1668		Lysolipid	1-palmitoyl-GPC (16:0)	LC/MS pos late	33955		HMDB10382	86554		1.66		0.0113	0.008		0.5173	0.8602		100	100		Lipid	Lysolipid	100001263	17364-16-8	1525	496.34
1669			2-palmitoyl-GPC (16:0)*	LC/MS neg	35253		HMDB61702	15061532		0.93		0.554	0.1452		1.041	0.9697		100	100		Lipid	Lysolipid	100001562		6215	570.341
1671			1-palmitoleoyl-GPC (16:1)*	LC/MS pos late	33230		HMDB10383	24779461		0.38		0.0012	0.0021		1.1415	0.4369		100	100		Lipid	Lysolipid	100001511		1450	494.324
1675			1-stearoyl-GPC (18:0)	LC/MS pos late	33961		HMDB10384	497299		1.88		0.0077	0.0062		0.4667	0.8783		100	100		Lipid	Lysolipid	100001271	19420-57-6	1606	524.371
1677			1-oleoyl-GPC (18:1)	LC/MS pos late	48258		HMDB02815	16081932		0.6		0.0377	0.0198		1.1653	0.7031		100	100		Lipid	Lysolipid	100001272	19420-56-5	1540	522.355
1680			1-linoleoyl-GPC (18:2)	LC/MS pos late	34419	C04100	HMDB10386	11988421		0.92		0.6629	0.1639		0.4398	0.4042		100	100		Lipid	Lysolipid	100001395		1465	520.34
1682			1-linolenoyl-GPC (18:3)*	LC/MS pos late	45951					0.66		0.0241	0.0142		0.3031	0.2		100	100		Lipid	Lysolipid	100005350		1422	518.324
1692			1-arachidonoyl-GPC (20:4n6)*	LC/MS pos late	33228	C05208	HMDB10395			1.22		0.3873	0.1104		1.0316	1.2608		100	100		Lipid	Lysolipid	100001551		1460	544.34
1702			1-lignoceroyl-GPC (24:0)	LC/MS pos late	49617					1.89		0.0266	0.0152		0.8968	1.6937		100	100		Lipid	Lysolipid	100002873	325171-59-3	1907	608.465
1705			1-palmitoyl-GPE (16:0)	LC/MS pos late	35631		HMDB11503	9547069		0.86		0.8541	0.1968		1.3496	1.1631		100	100		Lipid	Lysolipid	100001567		1544	454.293
1708			1-stearoyl-GPE (18:0)	LC/MS pos late	42398		HMDB11130	9547068		1.11		0.5189	0.1384		0.7236	0.8046		100	100		Lipid	Lysolipid	100001461	69747-55-3	1626	482.324
1709			2-stearoyl-GPE (18:0)*	LC/MS neg	41220					1.31		0.4001	0.1125		0.7256	0.9502		100	100		Lipid	Lysolipid	100003901		6350	480.31
1710			1-oleoyl-GPE (18:1)	LC/MS pos late	35628		HMDB11506	9547071		0.51		0.0931	0.0381		1.3064	0.6608		100	100		Lipid	Lysolipid	100001569	89576-29-4	1554	480.308
1714			1-linoleoyl-GPE (18:2)*	LC/MS pos late	36600		HMDB11507	52925130		0.45		0.0914	0.0378		0.7824	0.3517		100	100		Lipid	Lysolipid	100001570		1482	478.293
1718			1-arachidonoyl-GPE (20:4n6)*	LC/MS pos late	35186		HMDB11517	42607465		0.97		0.7856	0.1865		1.1645	1.1295		100	100		Lipid	Lysolipid	100001571		1450	502.293
1728			1-palmitoyl-GPI (16:0)*	LC/MS neg	35305		HMDB61695			1.66		0.0219	0.0133		1.0697	1.7756		100	100		Lipid	Lysolipid	100001655		5564	571.289
1731			1-stearoyl-GPI (18:0)	LC/MS neg	19324		HMDB61696			1.78		0.0075	0.0062		1.0025	1.782		100	100		Lipid	Lysolipid	100000656	796963-93-4	5794.3	599.32
1733			1-oleoyl-GPI (18:1)*	LC/MS neg	36602					0.5		0.028	0.0157		2.0164	1.0097		100	100		Lipid	Lysolipid	100001777		5599	597.305
1735			1-linoleoyl-GPI (18:2)*	LC/MS neg	36594					0.78		0.2906	0.0909		0.4455	0.3454		100	100		Lipid	Lysolipid	100001778		5494	595.289
1739			1-arachidonoyl-GPI (20:4)*	LC/MS neg	34214		HMDB61690			0.83		0.2456	0.0806		1.2551	1.039		100	100		Lipid	Lysolipid	100001654		5482	619.289
1742			1-oleoyl-GPS (18:1)	LC/MS neg	19260			9547099		0.49		0.1593	0.0577		2.0978	1.0365		100	75		Lipid	Lysolipid	100000630		5607	522.284
1744			1-linoleoyl-GPS (18:2)*	LC/MS neg	43676					0.38		0.0548	0.0265		2.1562	0.8171		100	75		Lipid	Lysolipid	100004606		5500	520.268
1747			1-palmitoyl-GPA (16:0)	LC/MS neg	34428	C04036	HMDB00327	6419701		1.9		0.2332	0.0781		0.4904	0.9335		75	75		Lipid	Lysolipid	100001445	17618-08-5	5600	409.236
1749			1-stearoyl-GPA (18:0)	LC/MS neg	36810			89567		3.25		0.1047	0.0419		0.4617	1.4992		75	75		Lipid	Lysolipid	100001670	325465-92-7;799268-65-8	5829	437.267
1750			1-arachidonoyl-GPA (20:4)	LC/MS neg	46325					1.14		0.981	0.2189		1.0668	1.2203		100	100		Lipid	Lysolipid	100004442	799268-65-8	5499	457.236
1752			1-palmitoyl-GPG (16:0)*	LC/MS neg	45970			3300276		1.5		0.2079	0.0709		0.2197	0.3295		100	100		Lipid	Lysolipid	100005717		5570	483.273
1755			1-stearoyl-GPG (18:0)	LC/MS pos late	34437					0.84		0.6952	0.1699		0.4452	0.3732		100	100		Lipid	Lysolipid	100001462		1750	513.319
1757			1-oleoyl-GPG (18:1)*	LC/MS neg	45968					0.79		0.6925	0.1696		0.7348	0.5836		100	100		Lipid	Lysolipid	100005716		5610	509.288
1758			1-linoleoyl-GPG (18:2)*	LC/MS neg	54885					1.71		0.1933	0.0672		0.3279	0.5595		100	100		Lipid	Lysolipid	100009227		5516	507.273
1766			1-linoleoyl-GPA (18:2)*	LC/MS neg	52690		HMDB07856			1					0.2305	0.2305		0	25		Lipid	Lysolipid	100009082		5483	433.236
1773		Plasmalogen	1-(1-enyl-palmitoyl)-2-oleoyl-GPE (P-16:0/18:1)*	LC/MS pos late	52477					0.56		7.4863e-06	0.0002		2.0123	1.1169		100	100		Lipid	Plasmalogen	100009005		2600	702.543
1774			1-(1-enyl-palmitoyl)-2-linoleoyl-GPE (P-16:0/18:2)*	LC/MS pos late	52677					0.78		0.0004	0.0011		1.0716	0.8366		100	100		Lipid	Plasmalogen	100009069		2351	700.528
1775			1-(1-enyl-palmitoyl)-2-palmitoyl-GPC (P-16:0/16:0)*	LC/MS pos late	52716			11146967		1.48		0.0055	0.0049		0.9455	1.3968		100	100		Lipid	Plasmalogen	100009162		2454	718.575
1776			1-(1-enyl-palmitoyl)-2-palmitoleoyl-GPC (P-16:0/16:1)*	LC/MS pos late	52713					0.49		0.003	0.0033		2.3718	1.1629		100	100		Lipid	Plasmalogen	100009160		2218	716.559
1777			1-(1-enyl-palmitoyl)-2-arachidonoyl-GPE (P-16:0/20:4)*	LC/MS pos late	52673					0.81		0.0038	0.0038		2.1883	1.7783		100	100		Lipid	Plasmalogen	100009002		2270	724.528
1779			1-(1-enyl-palmitoyl)-2-oleoyl-GPC (P-16:0/18:1)*	LC/MS pos late	52478					0.94		0.5239	0.1391		0.7621	0.7164		100	100		Lipid	Plasmalogen	100009007		2443	744.59
1781			1-(1-enyl-stearoyl)-2-oleoyl-GPE (P-18:0/18:1)	LC/MS pos late	52614					0.56		0.0002	0.0007		1.2803	0.7141		100	100		Lipid	Plasmalogen	100008919	144371-68-6	2950	730.575
1782			1-(1-enyl-stearoyl)-2-linoleoyl-GPE (P-18:0/18:2)*	LC/MS pos late	52748					0.5		1.2812e-06	8.3926e-05		1.0077	0.5079		100	100		Lipid	Plasmalogen	100009225		2633	728.559
1784			1-(1-enyl-palmitoyl)-2-arachidonoyl-GPC (P-16:0/20:4)*	LC/MS pos late	52689					1.87		0.0016	0.0024		0.807	1.5091		100	100		Lipid	Plasmalogen	100009014		2154	766.575
1785			1-(1-enyl-palmitoyl)-2-linoleoyl-GPC (P-16:0/18:2)*	LC/MS pos late	52682					0.33		1.8955e-05	0.0002		0.4029	0.1323		100	50		Lipid	Plasmalogen	100009009		2226	742.575
1788			1-(1-enyl-stearoyl)-2-arachidonoyl-GPE (P-18:0/20:4)*	LC/MS pos late	52475		HMDB05779	9547058		0.76		0.0025	0.0031		1.6058	1.2245		100	100		Lipid	Plasmalogen	100008999		2511	752.559
1793		Lysoplasmalogen	1-(1-enyl-palmitoyl)-GPC (P-16:0)*	LC/MS pos late	52474			10917802		2.56		0.0087	0.0066		0.2882	0.7365		75	100		Lipid	Lysoplasmalogen	100002875		1547	480.345
1794			1-(1-enyl-palmitoyl)-GPE (P-16:0)*	LC/MS pos late	39270					1.09		0.6281	0.1576		1.0778	1.1701		100	100		Lipid	Lysoplasmalogen	100003000		1558	438.298
1796			1-(1-enyl-oleoyl)-GPE (P-18:1)*	LC/MS pos late	44621					0.79		0.5591	0.1462		1.4205	1.1269		100	100		Lipid	Lysoplasmalogen	100005372		1566	464.314
1798			1-(1-enyl-stearoyl)-GPE (P-18:0)*	LC/MS pos late	39271					0.75		0.3376	0.101		0.8908	0.6691		100	100		Lipid	Lysoplasmalogen	100003001		1649	466.329
1800		Glycerolipid Metabolism	glycerol	LC/MS pos early	15122	C00116	HMDB00131	753		1.12		0.3698	0.1072		1.0589	1.1865		100	100		Lipid	Glycerolipid Metabolism	1254	56-81-5	717	93.0546
1801			glycerol 3-phosphate	LC/MS polar	43847	C00093	HMDB00126	754		2.83		0.0242	0.0142		0.5074	1.4348		100	100		Lipid	Glycerolipid Metabolism	100000258	29849-82-9	3938.7	171.006
1806			glycerophosphoglycerol	LC/MS polar	48857	C03274		439964		1.13		0.384	0.1101		0.8323	0.9423		100	100		Lipid	Glycerolipid Metabolism	100001619		2430	245.043
1807		Monoacylglycerol	1-myristoylglycerol (14:0)	LC/MS neg	35625	C01885	HMDB11561	79050		2.41		0.0078	0.0062		1.9575	4.7257		100	100		Lipid	Monoacylglycerol	100001618	75685-84-6	6353.3	227.202
1808			2-myristoylglycerol (14:0)	LC/MS neg	34383			137938		1.67		0.1199	0.0465		2.4864	4.1432		100	100		Lipid	Monoacylglycerol	100001408	27214-38-6	6230	227.202
1810			1-pentadecanoylglycerol (15:0)	LC/MS neg	47898			190750		0.82		0.3402	0.1013		0.6805	0.5569		100	100		Lipid	Monoacylglycerol	100001431		6200	241.217
1811			1-palmitoylglycerol (16:0)	LC/MS neg	21127		HMDB31074	14900		1.54		0.1052	0.0419		0.7363	1.1353		100	100		Lipid	Monoacylglycerol	100000827	542-44-9	6400	255.233
1812			2-palmitoylglycerol (16:0)	LC/MS neg	33419		HMDB11533	123409		0.94		0.9066	0.2055		1.4006	1.3227		100	100		Lipid	Monoacylglycerol	100001048	23470-00-0	6300	255.233
1813			1-margaroylglycerol (17:0)	LC/MS neg	34391			107036		0.91		0.5248	0.1391		0.505	0.4594		100	100		Lipid	Monoacylglycerol	100001429	68002-72-2	6571	269.249
1816			1-oleoylglycerol (18:1)	LC/MS neg	21184		HMDB11567	5283468		0.78		0.2979	0.0927		0.9533	0.742		100	100		Lipid	Monoacylglycerol	100000924	111-03-5	6500	281.249
1817			2-oleoylglycerol (18:1)	LC/MS neg	21232			5319879		1.18		0.4975	0.1341		0.877	1.0355		100	100		Lipid	Monoacylglycerol	100000943	3443-84-3	6300	281.249
1818			1-linoleoylglycerol (18:2)	LC/MS neg	27447			5283469		1.15		0.8213	0.1918		0.4557	0.524		100	100		Lipid	Monoacylglycerol	100001040	2277-28-3	6477	279.233
1819			2-linoleoylglycerol (18:2)	LC/MS neg	32506		HMDB11538	5365676		1.36		0.254	0.0826		0.3835	0.52		100	100		Lipid	Monoacylglycerol	100000987	3443-82-1	6250	279.233
1820			1-linolenoylglycerol (18:3)	LC/MS neg	34393		HMDB11569	53480978		0.73		0.1565	0.0571		0.4894	0.3566		100	100		Lipid	Monoacylglycerol	100001435		6214	277.217
1821			1-arachidonylglycerol (20:4)	LC/MS neg	34397	C13857	HMDB11572	5282281		1.45		0.2562	0.0827		1.1786	1.7125		100	100		Lipid	Monoacylglycerol	100001433	35474-99-8	6450	303.233
1822			2-arachidonoylglycerol (20:4)	LC/MS neg	19266	C13856	HMDB04666	5282280		1.4		0.2409	0.0797		0.9949	1.393		100	100		Lipid	Monoacylglycerol	100000584	53847-30-6	6170	303.233
1826			1-docosahexaenoylglycerol (22:6)	LC/MS neg	35153		HMDB11587			1.39		0.3169	0.0966		0.6055	0.843		100	100		Lipid	Monoacylglycerol	100001481		6150	309.222
1828			1-dihomo-linolenylglycerol (20:3)	LC/MS neg	48341					1.46		0.3486	0.1024		1.1588	1.6975		100	100		Lipid	Monoacylglycerol	100006121		6220	305.249
1829			2-docosahexaenoylglycerol (22:6)*	LC/MS neg	48675		HMDB11557			1.5		0.1494	0.0551		0.4238	0.6342		100	100		Lipid	Monoacylglycerol	100006352		6000	309.222
1830			1-palmitoleoylglycerol (16:1)*	LC/MS neg	52431					0.45		0.0053	0.0048		1.5986	0.7141		100	100		Lipid	Monoacylglycerol	100008952		6094	253.217
1831			2-palmitoleoylglycerol (16:1)*	LC/MS neg	52432					0.46		0.0045	0.0043		2.0992	0.9665		100	100		Lipid	Monoacylglycerol	100008953		6016	253.217
1832			1-eicosapentaenoylglycerol (20:5)*	LC/MS neg	53220		HMDB11580			0.93		0.5704	0.148		2.467	2.3014		100	100		Lipid	Monoacylglycerol	100009403		5988	301.217
1833			2-eicosapentaenoylglycerol (20:5)*	LC/MS neg	53221		HMDB11550	11660820		1.02		0.8771	0.1998		1.3784	1.4124		100	100		Lipid	Monoacylglycerol	100009404		5943	301.217
1841		Diacylglycerol	oleoyl-linoleoyl-glycerol (18:1/18:2) [1]	LC/MS pos late	46798					1		0.703	0.1709		0.6222	0.6232		100	100		Lipid	Diacylglycerol	100002989	106292-55-1	3115	636.556
1842			oleoyl-linoleoyl-glycerol (18:1/18:2) [2]	LC/MS pos late	46799					1.12		0.5942	0.1515		0.5006	0.5593		100	100		Lipid	Diacylglycerol	100002990	104346-53-4	3223	636.556
1848			palmitoyl-linoleoyl-glycerol (16:0/18:2) [1]*	LC/MS pos late	52633			9543695		1.36		0.2696	0.0859		0.7306	0.9912		100	100		Lipid	Diacylglycerol	100009052		3080	610.541
1849			palmitoyl-linoleoyl-glycerol (16:0/18:2) [2]*	LC/MS pos late	52634					1.47		0.1389	0.0524		0.6552	0.9632		100	100		Lipid	Diacylglycerol	100009055		3197	610.541
1854		Sphingolipid Metabolism	N-palmitoyl-sphinganine (d18:0/16:0)	LC/MS pos late	52604		HMDB11760	5283572		1.31		0.0287	0.0158		1.3537	1.7755		100	100		Lipid	Sphingolipid Metabolism	100009028	5966-29-0	3090	540.535
1855			sphinganine	LC/MS pos late	17769	C00836	HMDB00269	3126		1.27		0.0431	0.0222		0.8993	1.1422		100	100		Lipid	Sphingolipid Metabolism	313	3102-56-5	1413	302.305
1856			phytosphingosine	LC/MS pos late	1510	C12144	HMDB04610	122121		1.04		0.7635	0.1824		0.9978	1.0388		100	100		Lipid	Sphingolipid Metabolism	469	554-62-1	1367	318.3
1858			palmitoyl sphingomyelin (d18:1/16:0)	LC/MS pos late	37506			9939941		0.99		0.7405	0.1787		1.3449	1.334		100	100		Lipid	Sphingolipid Metabolism	100002107	6254-89-3	2168	703.575
1859			stearoyl sphingomyelin (d18:1/18:0)	LC/MS pos late	19503	C00550	HMDB01348	6453725		1.48		0.0002	0.0008		0.7324	1.0863		100	100		Lipid	Sphingolipid Metabolism	1538	85187-10-6;85187-10-6	2400	731.606
1860			sphingomyelin (d18:1/18:1, d18:2/18:0)	LC/MS pos late	37529			6443882		1.35		0.0008	0.0016		1.0945	1.4767		100	100		Lipid	Sphingolipid Metabolism	100002106	108392-10-5	2167	729.591
1864			sphingosine	LC/MS pos late	17747	C00319	HMDB00252	5353955		1.08		0.4409	0.1216		0.928	1.0051		100	100		Lipid	Sphingolipid Metabolism	297	123-78-4	1393	300.29
1872			N-palmitoyl-sphingosine (d18:1/16:0)	LC/MS pos late	44877		HMDB04949	5283564		0.89		0.0308	0.0169		2.3083	2.0463		100	100		Lipid	Sphingolipid Metabolism	1518	24696-26-2	2893	538.519
1874			sphingomyelin (d18:1/14:0, d16:1/16:0)*	LC/MS pos late	42463			11433862		3.55		5.1468e-07	6.7428e-05		1.5906	5.6491		100	100		Lipid	Sphingolipid Metabolism	100004328		1998	675.544
1875			sphingomyelin (d18:2/14:0, d18:1/14:1)*	LC/MS pos late	47154					4.2		0.0118	0.0082		0.3653	1.5332		75	100		Lipid	Sphingolipid Metabolism	100005985		1860	673.528
1876			sphingomyelin (d18:1/24:1, d18:2/24:0)*	LC/MS pos late	47153					1.27		0.0014	0.0023		1.2242	1.5494		100	100		Lipid	Sphingolipid Metabolism	100005986	94359-13-4	3033	813.684
1877			sphingomyelin (d18:2/16:0, d18:1/16:1)*	LC/MS pos late	42459					0.85		0.0109	0.0079		2.9516	2.5109		100	100		Lipid	Sphingolipid Metabolism	100004329		2002	701.559
1878			sphingomyelin (d18:1/20:1, d18:2/20:0)*	LC/MS pos late	48491					1.88		0.0002	0.0007		0.4926	0.9285		100	100		Lipid	Sphingolipid Metabolism	100006292	222403-67-0	2383	757.622
1879			behenoyl sphingomyelin (d18:1/22:0)*	LC/MS pos late	48492					1.77		0.0004	0.0011		0.3529	0.623		100	100		Lipid	Sphingolipid Metabolism	100006294		3083	787.669
1880			sphingomyelin (d18:1/22:1, d18:2/22:0, d16:1/24:1)*	LC/MS pos late	48493					1.6		7.9517e-05	0.0005		0.5563	0.8914		100	100		Lipid	Sphingolipid Metabolism	100006295		2666	785.653
1881			sphingomyelin (d18:1/20:0, d16:1/22:0)*	LC/MS pos late	48490					2.17		9.7617e-06	0.0002		0.2935	0.6355		100	100		Lipid	Sphingolipid Metabolism	100006290		2685	759.638
1882			palmitoyl dihydrosphingomyelin (d18:0/16:0)*	LC/MS pos late	52434			9939965		1.38		0.0083	0.0064		0.8313	1.1506		100	100		Lipid	Sphingolipid Metabolism	100008954		2290	705.591
1883			sphingomyelin (d18:1/15:0, d16:1/17:0)*	LC/MS pos late	52433					0.82		0.0035	0.0036		1.1226	0.9203		100	100		Lipid	Sphingolipid Metabolism	100006314	121999-58-4	2082	689.559
1884			sphingomyelin (d18:1/21:0, d17:1/22:0, d16:1/23:0)*	LC/MS pos late	52495					2.6		0.0004	0.0011		0.1209	0.3143		100	100		Lipid	Sphingolipid Metabolism	100009025		2793	773.653
1885			sphingomyelin (d18:2/23:0, d18:1/23:1, d17:1/24:1)*	LC/MS pos late	52435					2.06		0.0011	0.002		0.3811	0.7866		100	100		Lipid	Sphingolipid Metabolism	100008956		2845	799.669
1886			sphingomyelin (d18:2/24:1, d18:1/24:2)*	LC/MS pos late	52437					1.15		0.0455	0.023		1.3984	1.6016		100	100		Lipid	Sphingolipid Metabolism	100008957		2635	811.669
1887			tricosanoyl sphingomyelin (d18:1/23:0)*	LC/MS pos late	52436					3.27		0.0001	0.0005		0.1567	0.5131		100	100		Lipid	Sphingolipid Metabolism	100008955		3330	801.684
1888			sphingomyelin (d18:1/17:0, d17:1/18:0, d19:1/16:0)	LC/MS pos late	52615					0.74		0.0056	0.005		0.7316	0.5447		100	100		Lipid	Sphingolipid Metabolism	100008920	121999-64-2	2312	717.591
1891			glycosyl-N-stearoyl-sphingosine	LC/MS pos late	52234					1.76		0.0037	0.0037		1.5115	2.6611		100	100		Lipid	Sphingolipid Metabolism	100001882		3053	728.604
1892			glycosyl-N-palmitoyl-sphingosine	LC/MS pos late	53013					1.06		0.5693	0.148		3.9501	4.1788		100	100		Lipid	Sphingolipid Metabolism	100009272		2623	700.572
1893			lactosyl-N-palmitoyl-sphingosine	LC/MS pos late	53010					0.53		0.0024	0.003		4.09	2.1808		100	100		Lipid	Sphingolipid Metabolism	100009030	4201-62-1	2527	862.625
1896		Mevalonate Metabolism	3-hydroxy-3-methylglutarate	LC/MS polar	531	C03761	HMDB00355	1662		0.71		0.0142	0.0096		3.8962	2.7485		100	100		Lipid	Mevalonate Metabolism	112	503-49-1	2700	161.046
1909		Sterol	cholesterol	LC/MS pos late	63	C00187	HMDB00067	11025495		1.23		0.0765	0.0331		1.1845	1.4608		100	100		Lipid	Sterol	266	57-88-5	2707	369.352
1919			7-alpha-hydroxy-3-oxo-4-cholestenoate (7-Hoca)	LC/MS neg	36776	C17337	HMDB12458	3081085		1					0.3342	0.3342		25	0		Lipid	Sterol	100001609	115538-85-7	5288.1	429.301
1930			4-cholesten-3-one	LC/MS pos late	38125	C00599	HMDB00921	91477		1.06		0.7669	0.1827		1.469	1.557		100	100		Lipid	Sterol	100002227	601-57-0	2520	385.346
1931			beta-sitosterol	LC/MS pos late	27414	C01753	HMDB00852	222284		0.73		0.2363	0.0788		0.527	0.3835		100	100		Lipid	Sterol	100001033	83-46-5	3054	397.383
1933			campesterol	LC/MS pos late	33997	C01789	HMDB02869	173183		1.4		0.2486	0.0814		0.4248	0.5929		100	100		Lipid	Sterol	100001269	474-62-4	2873	383.367
1951			7-hydroxycholesterol (alpha or beta)	LC/MS pos late	47890					9.1		0.0334	0.0179		0.2652	2.4122		75	100		Lipid	Sterol	100005999		1930	367.336
1993		Steroid	corticosterone	LC/MS neg	5983	C02140	HMDB01547	5753		1					0.1062	0.1062		25	0		Lipid	Steroid	272	50-22-6	5040	345.207
2077		Primary Bile Acid Metabolism	cholate	LC/MS neg	22842	C00695	HMDB00619	221493		0.51		0.391	0.1104		0.6645	0.3404		25	0		Lipid	Primary Bile Acid Metabolism	136	81-25-4	5165	407.28
2079			taurocholate	LC/MS neg	18497	C05122	HMDB00036	6675		0.78		0.1368	0.0518		6.049	4.7218		100	100		Lipid	Primary Bile Acid Metabolism	1648	145-42-6	5150	514.284
2083			beta-muricholate	LC/MS neg	31885	C17726	HMDB00415	5283853		1					0.1093	0.1093		0	0		Lipid	Primary Bile Acid Metabolism	100001066	2393-59-1	4794	407.28
2086			tauro-beta-muricholate	LC/MS neg	33983		HMDB00932	168408		1.25		0.2742	0.0872		1.3677	1.7037		100	100		Lipid	Primary Bile Acid Metabolism	100001250	25696-60-0	4774	514.284
2171		Fatty Acid Metabolism (Acyl Choline)	palmitoylcholine	LC/MS pos late	52944			151731		3.75		0.0024	0.003		0.5686	2.1315		100	100		Lipid	Fatty Acid Metabolism (Acyl Choline)	100009233		1482	342.337
2687	Nucleotide	Purine Metabolism, (Hypo)Xanthine/Inosine containing	AICA ribonucleotide	LC/MS pos early	38325	C04677	HMDB01517	65110		1.44		0.0422	0.0218		0.6246	0.897		0	100		Nucleotide	Purine Metabolism, (Hypo)Xanthine/Inosine containing	216	3031-94-5	797	339.07
2690			inosine 5'-monophosphate (IMP)	LC/MS pos early	2133	C00130	HMDB00175	8582		1					0.063	0.063		0	0		Nucleotide	Purine Metabolism, (Hypo)Xanthine/Inosine containing	362	4691-65-0	650	349.054
2691			inosine	LC/MS neg	1123	C00294	HMDB00195	6021		1.09		0.1147	0.0447		0.7983	0.8701		100	100		Nucleotide	Purine Metabolism, (Hypo)Xanthine/Inosine containing	361	58-63-9	1602.1	267.073
2692			hypoxanthine	LC/MS neg	3127	C00262	HMDB00157	790		1.43		0.0079	0.0062		0.9546	1.3692		100	100		Nucleotide	Purine Metabolism, (Hypo)Xanthine/Inosine containing	171	68-94-0	1291.2	135.031
2693			xanthine	LC/MS pos early	3147	C00385	HMDB00292	1188		1.54		0.0022	0.003		0.4611	0.7079		100	100		Nucleotide	Purine Metabolism, (Hypo)Xanthine/Inosine containing	1004	69-89-6	1032	153.041
2694			xanthosine 5'-monophosphate (xmp)	LC/MS neg	12024	C00655	HMDB01554	73323		1.09		0.6382	0.1597		1.4445	1.5728		100	100		Nucleotide	Purine Metabolism, (Hypo)Xanthine/Inosine containing	1251	25899-70-1	580	363.035
2695			xanthosine	LC/MS pos early	15136	C01762	HMDB00299	64959		0.62		0.0647	0.0298		0.7489	0.4618		100	100		Nucleotide	Purine Metabolism, (Hypo)Xanthine/Inosine containing	100000299	146-80-5	1275	285.083
2698			2'-deoxyinosine	LC/MS neg	15076	C05512	HMDB00071	65058		0.85		0.0396	0.0207		6.4067	5.448		100	100		Nucleotide	Purine Metabolism, (Hypo)Xanthine/Inosine containing	100000135	890-38-0	1688	251.079
2700			urate	LC/MS neg	1604	C00366	HMDB00289	1175		1.07		0.6776	0.1666		0.3683	0.3928		100	100		Nucleotide	Purine Metabolism, (Hypo)Xanthine/Inosine containing	1134	69-93-2;120K5305	757.1	167.021
2701			allantoin	LC/MS polar	1107	C02350	HMDB00462	204		0.89		0.3782	0.1089		2.0749	1.838		100	100		Nucleotide	Purine Metabolism, (Hypo)Xanthine/Inosine containing	1002	97-59-6	1672	157.037
2702			allantoic acid	LC/MS polar	33434	C00499	HMDB01209	203		0.69		0.0993	0.0403		1.0225	0.7034		100	50		Nucleotide	Purine Metabolism, (Hypo)Xanthine/Inosine containing	218	99-16-1	2960	175.047
2705		Purine Metabolism, Adenine containing	adenosine 5'-diphosphate (ADP)	LC/MS neg	3108	C00008	HMDB01341	6022		2.04		0.001	0.0018		0.4788	0.977		100	100		Nucleotide	Purine Metabolism, Adenine containing	208	20398-34-9	680	426.022
2706			adenosine 5'-monophosphate (AMP)	LC/MS neg	32342	C00020	HMDB00045	6083		4.2		0.0001	0.0007		0.1881	0.7895		100	100		Nucleotide	Purine Metabolism, Adenine containing	209	149022-20-8	822	346.056
2707			adenosine 3'-monophosphate (3'-AMP)	LC/MS polar	35142	C01367	HMDB03540	41211		3.43		0.0011	0.002		0.2947	1.0107		100	100		Nucleotide	Purine Metabolism, Adenine containing	100001449	84-21-9	3479	346.056
2708			adenosine 2'-monophosphate (2'-AMP)	LC/MS neg	36815	C00946	HMDB11617	94136		1.73		0.0013	0.0022		0.9969	1.7288		100	100		Nucleotide	Purine Metabolism, Adenine containing	100001694	130-49-4	1497.7	346.056
2709			adenosine 3',5'-cyclic monophosphate (cAMP)	LC/MS neg	2831	C00575	HMDB00058	6076		2.17		0.0812	0.0344		1.2005	2.607		75	100		Nucleotide	Purine Metabolism, Adenine containing	207	60-92-4	1952.2	328.045
2711			adenosine 3',5'-diphosphate	LC/MS neg	15691	C00054	HMDB00061	159296		1.87		0.0713	0.0316		0.1301	0.2434		0	75		Nucleotide	Purine Metabolism, Adenine containing	1214	75431-54-8	575	426.022
2713			adenosine	LC/MS pos early	555	C00212	HMDB00050	60961		2.05		0.0082	0.0064		0.4662	0.9577		100	100		Nucleotide	Purine Metabolism, Adenine containing	798	58-61-7	2169	268.104
2714			adenine	LC/MS pos early	554	C00147	HMDB00034	190		1.04		0.6122	0.154		0.7324	0.7593		100	100		Nucleotide	Purine Metabolism, Adenine containing	880	73-24-5	2221	136.062
2719			N1-methyladenosine	LC/MS pos early	15650	C02494	HMDB03331	27476		0.75		0.0884	0.0367		3.5496	2.6524		100	100		Nucleotide	Purine Metabolism, Adenine containing	1242	15763-06-1	2120	282.12
2720			N6-methyladenosine	LC/MS neg	37114		HMDB04044	102175		0.99		0.9574	0.2153		0.9744	0.9641		75	100		Nucleotide	Purine Metabolism, Adenine containing	213	1867-73-8	2593	148.063
2732			2'-deoxyadenosine 5'-monophosphate	LC/MS neg	46333	C00360	HMDB00905	12599		4.8		0.0032	0.0033		0.4717	2.2636		100	100		Nucleotide	Purine Metabolism, Adenine containing	100000485	653-63-4	1315	330.061
2738			N6-succinyladenosine	LC/MS pos early	48130		HMDB00912			0.59		0.0344	0.0184		1.7653	1.0457		100	100		Nucleotide	Purine Metabolism, Adenine containing	100001664	4542-23-8	1930	384.115
2741		Purine Metabolism, Guanine containing	guanosine 5'- monophosphate (5'-GMP)	LC/MS pos early	2849	C00144	HMDB01397	6804		1.92		0.1108	0.0436		0.3735	0.7189		50	75		Nucleotide	Purine Metabolism, Guanine containing	347	5550-12-09	800	364.065
2746			guanosine	LC/MS neg	1573	C00387	HMDB00133	6802		0.64		0.0002	0.0008		2.5011	1.593		100	100		Nucleotide	Purine Metabolism, Guanine containing	1099	118-00-3	1662	282.084
2747			guanine	LC/MS pos early	32352	C00242	HMDB00132	764		0.29		0.0011	0.0019		28.1381	8.2817		100	100		Nucleotide	Purine Metabolism, Guanine containing	172	73-40-5	2032	152.057
2749			7-methylguanine	LC/MS pos early	35114	C02242	HMDB00897	11361		0.51		0.0042	0.004		5.2734	2.6642		100	100		Nucleotide	Purine Metabolism, Guanine containing	100001456	578-76-7	2175	166.072
2754			N2-methylguanosine	LC/MS neg	35133		HMDB05862	3035422		0.76		0.163	0.0587		1.8491	1.402		100	100		Nucleotide	Purine Metabolism, Guanine containing	100001467	2140-77-4	1988	296.1
2755			N2,N2-dimethylguanosine	LC/MS neg	35137		HMDB04824	92919		0.67		0.0805	0.0342		1.2677	0.8465		100	100		Nucleotide	Purine Metabolism, Guanine containing	100001412	2140-67-2	2220	310.116
2763			2'-deoxyguanosine	LC/MS neg	1411	C00330	HMDB00085	187790		1.27		0.0444	0.0227		2.8889	3.6794		100	100		Nucleotide	Purine Metabolism, Guanine containing	348	961-07-9	1751	266.089
2767		Pyrimidine Metabolism, Orotate containing	orotate	LC/MS polar	1505	C00295	HMDB00226	967		0.53		0.0116	0.0082		7.3666	3.8807		100	100		Nucleotide	Pyrimidine Metabolism, Orotate containing	445	50887-69-9	1638.1	155.01
2769			orotidine	LC/MS polar	35172	C01103	HMDB00788	92751		0.66		0.0094	0.007		4.8237	3.1795		100	100		Nucleotide	Pyrimidine Metabolism, Orotate containing	100001416	314-50-1	2250	287.052
2774		Pyrimidine Metabolism, Uracil containing	uridine 5'-monophosphate (UMP)	LC/MS polar	2856	C00105	HMDB00288	6030		1.78		0.0773	0.0332		0.5203	0.9245		50	100		Nucleotide	Pyrimidine Metabolism, Uracil containing	869	3387-36-8	4150	323.029
2779			uridine	LC/MS polar	606	C00299	HMDB00296	6029		0.78		0.032	0.0174		0.963	0.754		100	100		Nucleotide	Pyrimidine Metabolism, Uracil containing	535	58-96-8	1431	289.068
2780			uracil	LC/MS polar	605	C00106	HMDB00300	1174		0.98		0.7552	0.1819		3.2047	3.131		100	100		Nucleotide	Pyrimidine Metabolism, Uracil containing	825	66-22-8	1089.7	111.02
2781			pseudouridine	LC/MS pos early	33442	C02067	HMDB00767	15047		0.7		0.0321	0.0174		3.4969	2.4576		100	100		Nucleotide	Pyrimidine Metabolism, Uracil containing	821	1445-07-4	800	245.077
2782			5-methyluridine (ribothymidine)	LC/MS neg	35136		HMDB00884	445408		0.89		0.1271	0.0488		6.2246	5.5207		100	100		Nucleotide	Pyrimidine Metabolism, Uracil containing	100001446	1463-10-1	1778.1	257.078
2793			2'-deoxyuridine	LC/MS neg	1412	C00526	HMDB00012	13712		1.75		0.0007	0.0015		1.2229	2.1393		100	100		Nucleotide	Pyrimidine Metabolism, Uracil containing	536	951-78-0	1586	111.02
2795			3-ureidopropionate	LC/MS polar	3155	C02642	HMDB00026	111		0.43		0.0184	0.0116		5.0556	2.1648		100	100		Nucleotide	Pyrimidine Metabolism, Uracil containing	1053	462-88-4	2230	131.046
2796			beta-alanine	LC/MS polar	55	C00099	HMDB00056	239		0.7		0.0763	0.0331		1.12	0.7871		100	100		Nucleotide	Pyrimidine Metabolism, Uracil containing	244	56-41-7;107-95-9	3152	88.0404
2797			N-acetyl-beta-alanine	LC/MS polar	37432	C01073		76406		1.45		0.0264	0.0151		1.7542	2.5455		100	100		Nucleotide	Pyrimidine Metabolism, Uracil containing	100002102	3025-95-4	1762.4	130.051
2802		Pyrimidine Metabolism, Cytidine containing	cytidine 5'-monophosphate (5'-CMP)	LC/MS pos early	2372	C00055	HMDB00095	6131		1.3		0.0126	0.0086		0.8766	1.1413		100	100		Nucleotide	Pyrimidine Metabolism, Cytidine containing	282	63-37-6	835	324.059
2803			cytidine 3'-monophosphate (3'-CMP)	LC/MS pos early	2959	C05822		66535		2.58		0.0032	0.0033		0.5335	1.3768		50	100		Nucleotide	Pyrimidine Metabolism, Cytidine containing	105	84-52-6	920	324.059
2805			cytidine	LC/MS pos early	514	C00475	HMDB00089	6175		0.63		0.0014	0.0022		2.6595	1.6826		100	100		Nucleotide	Pyrimidine Metabolism, Cytidine containing	827	65-46-3	2124	244.093
2806			cytosine	LC/MS pos early	573	C00380	HMDB00630	597		0.57		0.0019	0.0027		1.2241	0.7005		100	100		Nucleotide	Pyrimidine Metabolism, Cytidine containing	881	71-30-7	2060	112.051
2807			3-methylcytidine	LC/MS pos early	35132			159649		0.86		0.8183	0.1918		1.1402	0.9848		100	100		Nucleotide	Pyrimidine Metabolism, Cytidine containing	100001466	21028-20-6	2176	258.108
2808			5-methylcytidine	LC/MS neg	22119		HMDB00982	92918		0.55		0.0019	0.0027		3.4864	1.9331		100	100		Nucleotide	Pyrimidine Metabolism, Cytidine containing	100000763	2140-61-6	1608	256.094
2809			N4-acetylcytidine	LC/MS neg	35130		HMDB05923	107461		0.95		0.4904	0.1327		1.8739	1.7846		100	100		Nucleotide	Pyrimidine Metabolism, Cytidine containing	100001413	3768-18-1	2040	284.089
2813			2'-deoxycytidine 5'-monophosphate	LC/MS pos early	533	C00239	HMDB01202	13945		2.06		0.0069	0.0058		1.1352	2.3387		100	100		Nucleotide	Pyrimidine Metabolism, Cytidine containing	298	1032-65-1	975	308.064
2815			2'-deoxycytidine	LC/MS neg	15949	C00881	HMDB00014	13711		0.82		0.0957	0.039		4.4555	3.6636		100	100		Nucleotide	Pyrimidine Metabolism, Cytidine containing	100000125	951-77-9	1492.2	226.083
2816			5-methyl-2'-deoxycytidine	LC/MS neg	38159	C03592	HMDB02224	440055		1.88		0.0009	0.0018		1.507	2.8361		100	100		Nucleotide	Pyrimidine Metabolism, Cytidine containing	100002300	838-07-3	1781	240.099
2818		Pyrimidine Metabolism, Thymine containing	thymidine 5'-monophosphate	LC/MS neg	12023	C00364	HMDB01227	9700		1.16		0.3133	0.0959		0.5853	0.6811		0	50		Nucleotide	Pyrimidine Metabolism, Thymine containing	1248	33430-62-5	883	321.049
2822			thymidine	LC/MS neg	2183	C00214	HMDB00273	5789		0.97		0.7043	0.1709		1.9469	1.8824		100	100		Nucleotide	Pyrimidine Metabolism, Thymine containing	872	50-89-5	1963.7	241.083
2823			thymine	LC/MS neg	604	C00178	HMDB00262	1135		1.33		0.0691	0.0308		5.7318	7.599		100	100		Nucleotide	Pyrimidine Metabolism, Thymine containing	882	65-71-4	1654	125.036
2826			3-aminoisobutyrate	LC/MS pos early	1566	C05145	HMDB03911	64956		0.86		0.2538	0.0826		1.0525	0.9052		100	100		Nucleotide	Pyrimidine Metabolism, Thymine containing	1114	10569-72-9;214139-20-5	2215	104.071
2827		Purine and Pyrimidine Metabolism	methylphosphate	LC/MS pos early	37070		HMDB61711	13130		0.96		0.8235	0.192		1.1482	1.1052		100	100		Nucleotide	Purine and Pyrimidine Metabolism	100001805	7023-27-0	544	113
2830	Cofactors and Vitamins	Nicotinate and Nicotinamide Metabolism	nicotinate	LC/MS neg	1504	C00253	HMDB01488	938		0.58		0.0262	0.0151		1.4533	0.8375		100	100		Cofactors and Vitamins	Nicotinate and Nicotinamide Metabolism	567	59-67-6	1180	122.025
2833			nicotinamide	LC/MS pos early	594	C00153	HMDB01406	936		1.31		0.0074	0.0061		0.6243	0.8184		100	100		Cofactors and Vitamins	Nicotinate and Nicotinamide Metabolism	432	98-92-0	1942	123.055
2836			nicotinamide riboside	LC/MS pos early	33013	C03150	HMDB00855	439924		1.06		0.3679	0.1069		0.5097	0.5394		0	75		Cofactors and Vitamins	Nicotinate and Nicotinamide Metabolism	100001310	1341-23-7	2040	255.098
2844			nicotinamide N-oxide	LC/MS pos early	39582		HMDB02730	72661		5.11		0.0143	0.0096		0.5246	2.6787		75	100		Cofactors and Vitamins	Nicotinate and Nicotinamide Metabolism	100002763	1986-81-8	877	139.05
2845			1-methylnicotinamide	LC/MS pos early	27665	C02918	HMDB00699	10129985		1.71		0.0454	0.023		2.0286	3.4638		100	100		Cofactors and Vitamins	Nicotinate and Nicotinamide Metabolism	55	1005-24-9	1940	137.071
2850			trigonelline (N'-methylnicotinate)	LC/MS pos early	32401	C01004	HMDB00875	5570		0.18		0.0027	0.0032		0.3244	0.0584		100	100		Cofactors and Vitamins	Nicotinate and Nicotinamide Metabolism	100001092	535-83-1	1388	138.055
2852			N1-Methyl-2-pyridone-5-carboxamide	LC/MS neg	40469	C05842	HMDB04193	69698		1.34		0.1025	0.0414		3.0543	4.0864		100	100		Cofactors and Vitamins	Nicotinate and Nicotinamide Metabolism	100001468	701-44-0	1668	151.051
2855		Riboflavin Metabolism	riboflavin (Vitamin B2)	LC/MS neg	1827	C00255	HMDB00244	493570		1.31		0.017	0.0109		1.1579	1.5196		100	100		Cofactors and Vitamins	Riboflavin Metabolism	500	83-88-5	3160	255.089
2856			flavin adenine dinucleotide (FAD)	LC/MS neg	2134	C00016	HMDB01248	643975		2		0.0001	0.0005		0.4789	0.9595		100	100		Cofactors and Vitamins	Riboflavin Metabolism	327	146-14-5;84366-81-4	2425	784.15
2857			flavin mononucleotide (FMN)	LC/MS neg	15797	C00061	HMDB01520	710		1.45		0.0258	0.0149		0.6686	0.9728		100	100		Cofactors and Vitamins	Riboflavin Metabolism	100000251	130-40-5	2390	455.097
2858		Pantothenate and CoA Metabolism	pantothenate	LC/MS pos early	1508	C00864	HMDB00210	6613		1.22		0.149	0.0551		0.7679	0.9385		100	100		Cofactors and Vitamins	Pantothenate and CoA Metabolism	1024	137-08-6	1667	220.118
2860			phosphopantetheine	LC/MS neg	15504	C01134	HMDB01416	987		1.74		0.0086	0.0066		1.2681	2.2037		100	100		Cofactors and Vitamins	Pantothenate and CoA Metabolism	100000328	NA	1596.9	357.089
2861			3'-dephosphocoenzyme A	LC/MS neg	18289	C00882	HMDB01373	444485		0.96		0.8002	0.1889		0.7966	0.7647		75	75		Cofactors and Vitamins	Pantothenate and CoA Metabolism	100000138	3633-59-8	2013	686.142
2862			3’-dephospho-acetyl-coenzyme A	LC/MS neg	54675			193680		2.4		0.0566	0.0272		0.2085	0.5009		25	100		Cofactors and Vitamins	Pantothenate and CoA Metabolism	100010805		2313	728.152
2863			coenzyme A	LC/MS neg	46322	C00010	HMDB01423	317		2.07		0.0076	0.0062		0.7004	1.4496		100	100		Cofactors and Vitamins	Pantothenate and CoA Metabolism	270	85-61-0;18439-24-2	1448	382.55
2867		Ascorbate and Aldarate Metabolism	ascorbate (Vitamin C)	LC/MS neg	32354	C00072	HMDB00044			0.53		0.1567	0.0571		11.052	5.876		100	100		Cofactors and Vitamins	Ascorbate and Aldarate Metabolism	233	134-03-2	645.3	175.025
2868			dehydroascorbate	LC/MS polar	1659	C05422	HMDB01264	835		1		0.9572	0.2153		1.4703	1.4743		100	100		Cofactors and Vitamins	Ascorbate and Aldarate Metabolism	301	490-83-5	1130	173.009
2869			threonate	LC/MS polar	27738	C01620	HMDB00943	151152		1.06		0.5076	0.1362		1.6507	1.7505		100	100		Cofactors and Vitamins	Ascorbate and Aldarate Metabolism	100001022	70753-61-6	2384	135.03
2871			oxalate (ethanedioate)	LC/MS polar	20694	C00209	HMDB02329	971		1.15		0.346	0.1021		1.4805	1.7087		100	100		Cofactors and Vitamins	Ascorbate and Aldarate Metabolism	100000841	144-62-7	3803	88.988
2872			gulonic acid*	LC/MS polar	46957		HMDB03290	9794176		0.4		0.0014	0.0023		3.4434	1.3663		100	100		Cofactors and Vitamins	Ascorbate and Aldarate Metabolism	100001586	20246-53-1	2750	195.051
2873		Tocopherol Metabolism	alpha-tocopherol	LC/MS pos late	1561	C02477	HMDB01893	14985		1.46		0.0116	0.0082		0.649	0.9481		100	100		Cofactors and Vitamins	Tocopherol Metabolism	1105	59-02-9;10191-41-0	2522	430.378
2887			gamma-tocopherol/beta-tocopherol	LC/MS pos late	52473					0.55		0.0587	0.0279		0.9915	0.542		100	100		Cofactors and Vitamins	Tocopherol Metabolism	100008998		2384	416.364
2894		Tetrahydrobiopterin Metabolism	biopterin	LC/MS neg	12358	C06313	HMDB00468	445040		1.18		0.554	0.1452		0.618	0.7277		50	75		Cofactors and Vitamins	Tetrahydrobiopterin Metabolism	1548	22150-76-1	1398.5	236.079
2898		Pterin Metabolism	pterin	LC/MS neg	43023	C00715	HMDB00802	73000		0.63		0.0226	0.0136		5.2804	3.3073		100	100		Cofactors and Vitamins	Pterin Metabolism	100004216	22363-60-4	1370	162.042
2909		Hemoglobin and Porphyrin Metabolism	heme	LC/MS pos late	41754	C00032	HMDB03178	26945		0.71		0.193	0.0672		1.3647	0.9662		100	100		Cofactors and Vitamins	Hemoglobin and Porphyrin Metabolism	100001386	14875-96-8	1124	616.176
2910			bilirubin (Z,Z)	LC/MS pos late	43807	C00486	HMDB00054	5280352		0.34		0.04	0.0208		3.9088	1.3171		100	75		Cofactors and Vitamins	Hemoglobin and Porphyrin Metabolism	1090	635-65-4	1840	585.271
2913			biliverdin	LC/MS pos late	2137	C00500	HMDB01008	5353439		0.89		0.3796	0.1091		0.9673	0.8573		100	100		Cofactors and Vitamins	Hemoglobin and Porphyrin Metabolism	250	55482-27-4;55482-27-4	1016	583.255
2921		Thiamine Metabolism	thiamin (Vitamin B1)	LC/MS pos early	5341	C00378	HMDB00235	1130		1.37		0.0393	0.0206		1.1492	1.5755		100	100		Cofactors and Vitamins	Thiamine Metabolism	873	59-43-8	3050	265.112
2922			thiamin monophosphate	LC/MS neg	15798	C01081	HMDB02666	3382778		3.01		1.9985e-05	0.0002		0.3073	0.9239		100	100		Cofactors and Vitamins	Thiamine Metabolism	523	532-40-1	1448	343.064
2923			thiamin diphosphate	LC/MS neg	35670	C00068	HMDB01372	1132		5.16		3.0965e-05	0.0003		0.1502	0.7746		50	100		Cofactors and Vitamins	Thiamine Metabolism	522	154-87-0	1195.1	423.03
2928		Vitamin A Metabolism	retinol (Vitamin A)	LC/MS pos late	1806	C00473	HMDB00305	445354		0.37		0.083	0.0348		2.1224	0.7953		100	100		Cofactors and Vitamins	Vitamin A Metabolism	498	68-26-8	1636	269.226
2934		Vitamin B6 Metabolism	pyridoxamine	LC/MS pos early	2150	C00534	HMDB01431	1052		1.09		0.429	0.1198		1.1836	1.29		100	100		Cofactors and Vitamins	Vitamin B6 Metabolism	568	58052-48-5	2975	169.097
2935			pyridoxamine phosphate	LC/MS pos early	3138	C00647	HMDB01555	1053		1.32		0.0588	0.0279		0.4358	0.5743		100	100		Cofactors and Vitamins	Vitamin B6 Metabolism	493	529-96-4	1932	249.063
2936			pyridoxal phosphate	LC/MS neg	5331	C00018	HMDB01491	1051		1.82		0.0008	0.0016		0.4517	0.8201		100	100		Cofactors and Vitamins	Vitamin B6 Metabolism	492	41468-25-1	943	246.017
2937			pyridoxal	LC/MS neg	1651	C00250	HMDB01545	1050		1.21		0.4181	0.117		1.0556	1.2812		100	100		Cofactors and Vitamins	Vitamin B6 Metabolism	491	65-22-5	1534.9	166.051
2938			pyridoxate	LC/MS neg	31555	C00847	HMDB00017	6723		0.3		0.0027	0.0032		3.4851	1.0368		100	100		Cofactors and Vitamins	Vitamin B6 Metabolism	100001121	82-82-6	2185	182.046
2940	Xenobiotics	Benzoate Metabolism	hippurate	LC/MS neg	15753	C01586	HMDB00714	464		0.41		0.0004	0.0011		0.4573	0.1869		100	100		Xenobiotics	Benzoate Metabolism	100000014	495-69-2	2106.9	178.051
2952			benzoate	LC/MS neg	15778	C00180	HMDB01870	243		1.01		0.8673	0.1983		1.0278	1.0369		100	100		Xenobiotics	Benzoate Metabolism	100000008	65-85-0	1750	121.029
2969			catechol sulfate	LC/MS neg	35320	C00090	HMDB59724	3083879		0.46		0.0031	0.0033		0.3148	0.1436		100	100		Xenobiotics	Benzoate Metabolism	100001605	4918-96-1	1906	188.986
2999			methyl-4-hydroxybenzoate sulfate	LC/MS neg	48429					1					0.1249	0.1249		0	0		Xenobiotics	Benzoate Metabolism	100006116		2873	230.997
3080		Food Component/Plant	genistein	LC/MS neg	32448	C06563	HMDB03217	5280961		1					0.6245	0.6245		0	0		Xenobiotics	Food Component/Plant	100001221	446-72-0	3754	269.046
3119			2,3-dihydroxyisovalerate	LC/MS polar	38276	C04039	HMDB12141	677		0.36		0.0145	0.0096		0.9747	0.3539		100	75		Xenobiotics	Food Component/Plant	100002417	1756-18-9	1050	133.051
3127			2-oxindole-3-acetate	LC/MS neg	40479			3080590		0.97		0.391	0.1104		0.5686	0.554		25	0		Xenobiotics	Food Component/Plant	100003109	2971-31-5	2076	190.051
3148			gluconate	LC/MS polar	587	C00257	HMDB00625	10690		0.89		0.8211	0.1918		2.0896	1.8667		75	100		Xenobiotics	Food Component/Plant	338	527-07-1	2922	195.051
3189			cinnamoylglycine	LC/MS neg	38637		HMDB11621	709625		1					0.2669	0.2669		0	0		Xenobiotics	Food Component/Plant	100002253	16534-24-0	3127	204.067
3201			daidzein	LC/MS neg	32453	C10208	HMDB03312	5281708		1					0.461	0.461		0	0		Xenobiotics	Food Component/Plant	100001219	486-66-8	3566	253.051
3213			equol glucuronide	LC/MS neg	41948					1					0.1681	0.1681		0	0		Xenobiotics	Food Component/Plant	100003895		3215	417.119
3214			equol sulfate	LC/MS neg	40478					1					0.2382	0.2382		0	0		Xenobiotics	Food Component/Plant	100003429		3630	321.044
3215			ergothioneine	LC/MS pos early	37459	C05570	HMDB03045	3032311		0.47		0.0008	0.0016		1.0789	0.5083		100	100		Xenobiotics	Food Component/Plant	100002154	58511-63-0	850	230.096
3217			erythritol	LC/MS polar	20699	C00503	HMDB02994	222285		0.62		0.0004	0.0011		3.4829	2.1422		100	100		Xenobiotics	Food Component/Plant	100000846	149-32-6	1491	167.056
3220			ferulic acid 4-sulfate	LC/MS neg	47114		HMDB29200	6305574		1					0.5389	0.5389		0	0		Xenobiotics	Food Component/Plant	100005389	86321-29-1	1225	273.007
3239			homostachydrine*	LC/MS pos early	33009	C08283	HMDB33433	441447		0.45		0.1058	0.042		1.5041	0.6711		75	75		Xenobiotics	Food Component/Plant	100001550	1195-94-4	1750	158.118
3242			indoleacrylate	LC/MS neg	22114		HMDB00734	15030923		1					0.4581	0.4581		0	0		Xenobiotics	Food Component/Plant	100000800	1204-06-4	2511	186.056
3271			N-glycolylneuraminate	LC/MS polar	37123	C03410	HMDB00833	123802		1.56		0.0078	0.0062		0.5213	0.8154		100	100		Xenobiotics	Food Component/Plant	100001491	1113-83-3	3327.5	324.094
3301			quinate	LC/MS polar	18335	C00296	HMDB03072	6508		0.05		0.3441	0.102		10.4455	0.4853		50	25		Xenobiotics	Food Component/Plant	100000442	77-95-2	2432.9	191.056
3324			stachydrine	LC/MS pos early	34384	C10172	HMDB04827	115244		0.15		0.0017	0.0025		0.6699	0.0992		100	100		Xenobiotics	Food Component/Plant	100001296	4136-37-2	1440	144.102
3346			methyl glucopyranoside (alpha + beta)	LC/MS pos early	46144					0.44		0.0244	0.0143		4.5249	1.9818		100	100		Xenobiotics	Food Component/Plant	100005864		832	212.113
3374			pyrraline	LC/MS neg	48428					1					0.4486	0.4486		0	0		Xenobiotics	Food Component/Plant	100001767	74509-14-1	2304	253.119
3376			daidzein sulfate (2)	LC/MS neg	48728					1					0.4769	0.4769		0	0		Xenobiotics	Food Component/Plant	100006363		3330	333.008
3424		Bacterial/Fungal	tartronate (hydroxymalonate)	LC/MS neg	20693	C02287	HMDB35227	45		1.28		0.2553	0.0826		1.1456	1.4713		100	100		Xenobiotics	Bacterial/Fungal	100000840	80-69-3	610	118.999
3654		Drug	salicylate	LC/MS polar	1515	C00805	HMDB01895	338		0.61		0.0095	0.0071		0.868	0.5275		100	50		Xenobiotics	Drug	501	69-72-7	802	137.024
3783		Chemical	sulfate*	LC/MS neg	46960	C00059	HMDB01448	1118		0.96		0.8329	0.1935		1.7398	1.6755		100	100		Xenobiotics	Chemical	100002528	14808-79-8	616	96.9601
3786			O-sulfo-L-tyrosine	LC/MS neg	45413			514186		0.25		1.9132e-05	0.0002		8.5302	2.1621		100	100		Xenobiotics	Chemical	100005384		990	260.023
3804			2-aminophenol sulfate	LC/MS neg	43266		HMDB61116	181670		0.86		0.3473	0.1022		0.1652	0.1417		75	0		Xenobiotics	Chemical	100004322		1677	188.002
3885			succinimide	LC/MS polar	41888	C07273		11439		1.2		0.0366	0.0193		0.8701	1.04		100	100		Xenobiotics	Chemical	100003696	123-56-8	2155	116.035
		number of named biochemicals =	612
